# Supplementary material for: Sequence-based Association Analysis Reveals an MGST1 eQTL with Pleiotropic Effects on Bovine Milk Composition
Source: Sci Rep. 2016 May 5;6:25376. doi: 10.1038/srep25376 (PMC4857175; doi:10.1038/srep25376)
Supplement: Supplementary Dataset 1 [file srep25376-s2.xls]

## Sheet: Sheet1
Mkr_ID	Effect	Abs_Effect	EffectVar	ModelFreq	WindowFreq	GeneFreq	GenVar	EffectDelta1	SDDelta1	t-like	shrink	Chr	bp	Window
BovineHD0500026662	-0.06737	0.06737	0.00200855	1	1	0.248	0.00169205	-0.0673676	0.00856889	7.862	0.997	5	93945655	632
BovineHD0500034716	-0.02328	0.02328	0.000632302	0.8742	0.9556	0.092	9.03385e-05	-0.0266339	0.0140145	1.9	0.973	5	119059946	658
BovineHD0500021638	-0.019	0.019	0.000502531	0.6623	0.9758	0.473	0.000179908	-0.0286838	0.0222952	1.287	0.995	5	75785301	614
BovineHD0500016670	-0.01874	0.01874	0.000572403	0.9415	0.9478	0.209	0.000116174	-0.0199081	0.00800066	2.488	0.987	5	59442269	598
BovineHD0500026852	0.01678	0.01678	0.000493401	0.7758	0.9087	0.378	0.00013243	0.0216318	0.0146109	1.481	0.993	5	94562606	633
BovineHD0500026526	-0.01319	0.01319	0.000360611	0.2677	0.4616	0.035	1.18707e-05	-0.0492542	0.0493419	0.998	0.961	5	93462590	632
BovineHD0500022983	-0.01303	0.01303	0.000337474	0.3789	0.3872	0.03	9.84537e-06	-0.0343817	0.0331192	1.038	0.932	5	81172194	620
BovineHD0500026789	-0.0124	0.0124	0.000355396	0.5551	0.6056	0.167	4.27879e-05	-0.0223409	0.0193133	1.157	0.984	5	94341263	633
BovineHD0500008531	-0.01231	0.01231	0.000323777	0.2852	0.4986	0.022	6.42713e-06	-0.0431608	0.042801	1.008	0.926	5	29040193	568
BovineHD0500025181	-0.01148	0.01148	0.000364982	0.6396	0.6437	0.431	6.46216e-05	-0.0179477	0.0143634	1.25	0.993	5	88795885	627
BovineHD0500023763	-0.01021	0.01021	0.000309008	0.5	0.508	0.173	2.97734e-05	-0.0204108	0.0183837	1.11	0.985	5	83900249	622
BovineHD4100004015	0.009445	0.009445	0.00030346	0.5131	0.8722	0.36	4.1079e-05	0.0184058	0.0162161	1.135	0.992	5	103857082	642
BovineHD0500008535	-0.009019	0.009019	0.000235033	0.2122	0.4985	0.022	3.45999e-06	-0.0424933	0.0430406	0.987	0.925	5	29054969	568
BovineHD0500021641	0.008956	0.008956	0.000233911	0.3088	0.9758	0.543	3.98071e-05	0.0290058	0.0281337	1.031	0.995	5	75790113	614
BovineHD0500013545	-0.00803	0.00803	0.000218416	0.1872	0.19	0.007	9.42199e-07	-0.042895	0.0441936	0.971	0.812	5	47034775	586
BovineHD0500018172	0.007584	0.007584	0.000229754	0.1227	0.1289	0.997	3.91143e-07	0.0618054	0.0650145	0.951	0.759	5	64957990	603
BovineHD0500034392	0.007341	0.007341	0.000270829	0.4909	0.4968	0.174	1.5483e-05	0.0149543	0.0135019	1.108	0.983	5	118370569	657
BovineHD0500026527	-0.007253	0.007253	0.00019061	0.1717	0.4615	0.044	4.46624e-06	-0.0422529	0.0432761	0.976	0.963	5	93465742	632
BovineHD0500029781	0.007104	0.007104	0.000216424	0.3246	0.3285	0.916	7.78086e-06	0.0218863	0.0217413	1.007	0.969	5	104088730	643
BovineHD0500026667	-0.006956	0.006956	0.000189071	0.2747	1	0.233	1.72833e-05	-0.025322	0.0252069	1.005	0.99	5	93953156	632
BovineHD0500006885	0.006452	0.006452	0.000240645	0.4438	0.6884	0.475	2.07637e-05	0.014537	0.0135075	1.076	0.993	5	23671032	562
BovineHD4100004016	-0.006125	0.006125	0.000203702	0.3593	0.8722	0.514	1.87435e-05	-0.0170461	0.0162572	1.049	0.993	5	103880415	642
BovineHD0500031564	0.005552	0.005552	0.00020337	0.3688	0.3826	0.305	1.30562e-05	0.0150547	0.0144877	1.039	0.99	5	109503426	648
BovineHD0500009935	0.005281	0.005281	0.00014031	0.1196	0.1234	0.983	9.55435e-07	0.044142	0.0457487	0.965	0.912	5	34234157	573
BovineHD0500025186	0.005218	0.005218	0.000138597	0.1718	0.185	0.038	1.96635e-06	0.0303804	0.031268	0.972	0.94	5	88819749	627
BovineHD0500018181	-0.004836	0.004836	0.000174952	0.3086	0.3124	0.827	6.67784e-06	-0.0156721	0.0155079	1.011	0.983	5	64995800	603
BovineHD0500022970	-0.004758	0.004758	0.000140464	0.2211	0.232	0.084	3.49826e-06	-0.0215226	0.021758	0.989	0.967	5	81116456	620
BovineHD0500015991	-0.004439	0.004439	0.000179038	0.3299	0.6278	0.472	9.82189e-06	-0.0134549	0.0130698	1.029	0.993	5	56255139	595
BovineHD0500009353	-0.004363	0.004363	0.000140513	0.2337	0.7588	0.19	5.87124e-06	-0.0186738	0.0185836	1.005	0.985	5	32228224	571
BovineHD0500018197	0.004185	0.004185	0.000119686	0.0778	0.0813	0.996	1.38127e-07	0.0537641	0.0570328	0.943	0.751	5	65055031	604
BovineHD0500007635	-0.003966	0.003966	0.00013304	0.235	0.4429	0.766	5.63957e-06	-0.0168733	0.0168445	1.002	0.988	5	26134662	565
BovineHD0500015997	0.003957	0.003957	0.000159026	0.296	0.631	0.528	7.80558e-06	0.0133697	0.0131397	1.018	0.993	5	56281523	595
BovineHD0500009596	-0.003931	0.003931	0.000109556	0.0949	0.1031	0.02	6.08151e-07	-0.0414257	0.042942	0.965	0.923	5	33064532	572
BovineHD0500026248	-0.003836	0.003836	0.000129476	0.2228	0.3405	0.29	6.05773e-06	-0.0172137	0.0173539	0.992	0.991	5	92458202	631
BovineHD0500025248	-0.003757	0.003757	0.000105254	0.1332	0.1469	0.941	1.56191e-06	-0.0281973	0.0291716	0.967	0.96	5	89052224	628
BTA-00909-no-rs	0.003561	0.003561	0.000113352	0.1882	0.1946	0.51	6.33656e-06	0.0189225	0.019323	0.979	0.994	5	92722874	631
ARS-BFGL-NGS-107423	0.003504	0.003504	9.4552e-05	0.0838	0.0957	0.983	4.04832e-07	0.0418268	0.043877	0.953	0.905	5	98293768	637
BovineHD0500009350	-0.003146	0.003146	0.000100337	0.1705	0.7785	0.191	3.05195e-06	-0.0184488	0.0186373	0.99	0.985	5	32211570	571
BovineHD0500006997	0.003136	0.003136	0.000117183	0.2027	0.2125	0.336	4.39074e-06	0.015468	0.0156	0.992	0.992	5	24013764	563
BovineHD0500001647	-0.003131	0.003131	0.0001495	0.288	0.2981	0.683	4.24795e-06	-0.010873	0.0107468	1.012	0.99	5	6151828	545
BovineHD0500027967	0.002955	0.002955	0.000106683	0.1836	0.2792	0.205	2.84494e-06	0.0160975	0.0165377	0.973	0.986	5	98135246	637
Hapmap46399-BTA-109621	-0.002875	0.002875	9.33938e-05	0.1607	0.1971	0.125	1.80653e-06	-0.017893	0.0182799	0.979	0.976	5	76339294	615
BovineHD0500031713	-0.002852	0.002852	8.87405e-05	0.1472	0.1928	0.1	1.46596e-06	-0.0193793	0.0198543	0.976	0.97	5	109994162	648
BovineHD0500025215	0.002834	0.002834	0.000100159	0.1752	0.3465	0.403	3.86456e-06	0.0161756	0.0164875	0.981	0.992	5	88949451	627
BovineHD0500021654	0.002755	0.002755	8.17973e-05	0.1292	0.1985	0.272	3.00694e-06	0.0213216	0.0221156	0.964	0.991	5	75852777	614
BovineHD0500006727	-0.002736	0.002736	8.88684e-05	0.1497	0.1868	0.381	3.52996e-06	-0.0182735	0.0184691	0.989	0.992	5	23129771	562
BovineHD0500029228	0.00267	0.00267	6.96848e-05	0.0792	0.0843	0.986	1.99034e-07	0.0336963	0.0354542	0.95	0.862	5	102028454	641
BovineHD0500009352	0.002593	0.002593	8.97153e-05	0.1672	0.7897	0.662	3.01102e-06	0.0155126	0.0157115	0.987	0.991	5	32222367	571
BovineHD0500009341	0.002504	0.002504	8.82593e-05	0.1599	0.7765	0.661	2.80774e-06	0.0156623	0.0159118	0.984	0.991	5	32171272	571
BovineHD0500025216	0.002445	0.002445	8.78623e-05	0.1547	0.3473	0.403	2.87694e-06	0.0158088	0.0161383	0.98	0.992	5	88950372	627
BovineHD0500007623	-0.002283	0.002283	7.90425e-05	0.1378	0.533	0.765	1.87113e-06	-0.0165695	0.0168721	0.982	0.988	5	26092327	565
BovineHD0500025782	0.002248	0.002248	8.28995e-05	0.1493	0.2067	0.687	2.17342e-06	0.0150568	0.0154291	0.976	0.991	5	90907672	629
BovineHD0500025261	-0.002194	0.002194	6.61224e-05	0.1003	0.118	0.921	6.98556e-07	-0.0218819	0.0226777	0.965	0.965	5	89083392	628
BovineHD0500007187	0.002075	0.002075	7.34744e-05	0.1347	0.3537	0.799	1.38139e-06	0.0154072	0.0158662	0.971	0.985	5	24623121	563
BovineHD0500016239	0.002042	0.002042	6.46215e-05	0.1074	0.1483	0.145	1.03464e-06	0.0190095	0.0195764	0.971	0.981	5	57457700	596
BovineHD0500026858	0.002017	0.002017	6.29918e-05	0.1104	0.9171	0.204	1.32165e-06	0.0182717	0.0186803	0.978	0.986	5	94580736	633
BovineHD0500034270	0.001955	0.001955	5.97541e-05	0.1028	0.1154	0.927	5.18273e-07	0.0190207	0.0197086	0.965	0.959	5	118046201	657
BovineHD0500034730	-0.001927	0.001927	5.56372e-05	0.083	0.9558	0.094	6.30523e-07	-0.0232201	0.0246269	0.943	0.972	5	119076953	658
BovineHD0500026460	0.001887	0.001887	5.73825e-05	0.0938	0.2049	0.251	1.3381e-06	0.0201227	0.0207583	0.969	0.99	5	93201312	632
BovineHD0500028638	-0.001887	0.001887	5.52588e-05	0.0853	0.0913	0.06	4.00472e-07	-0.0221128	0.0230846	0.958	0.953	5	100073880	639
BovineHD0500025867	-0.001884	0.001884	6.04757e-05	0.0981	0.1079	0.72	1.43049e-06	-0.0192016	0.020046	0.958	0.991	5	91126083	630
BovineHD0500006901	0.001842	0.001842	5.60127e-05	0.0921	0.6832	0.102	6.19693e-07	0.0199964	0.0206116	0.97	0.971	5	23715169	562
BovineHD0500009049	-0.001832	0.001832	6.27697e-05	0.1131	0.3558	0.218	1.14359e-06	-0.0161979	0.0166706	0.972	0.986	5	31012277	570
BovineHD0500006730	0.00178	0.00178	5.87309e-05	0.1093	0.3193	0.66	1.42115e-06	0.016285	0.0166071	0.981	0.991	5	23134432	562
BovineHD0500024222	0.00177	0.00177	7.40676e-05	0.1389	0.2757	0.529	1.56163e-06	0.0127441	0.0130486	0.977	0.993	5	85555171	624
BovineHD0500007604	0.001712	0.001712	5.67276e-05	0.0996	0.1133	0.251	1.10191e-06	0.0171932	0.01759	0.977	0.989	5	26034536	565
BovineHD0500006735	0.001688	0.001688	7.62733e-05	0.1408	0.3064	0.538	1.41599e-06	0.0119864	0.0123369	0.972	0.993	5	23145929	562
BovineHD0500031311	-0.001687	0.001687	6.62472e-05	0.1185	0.1405	0.291	1.17452e-06	-0.014237	0.0145854	0.976	0.99	5	108697925	647
BovineHD0500009050	-0.001681	0.001681	5.82555e-05	0.1031	0.3957	0.218	9.62424e-07	-0.0163061	0.0167849	0.971	0.986	5	31013600	570
BovineHD4100004173	0.001634	0.001634	5.40422e-05	0.0891	0.0916	0.904	4.65266e-07	0.0183378	0.0190797	0.961	0.97	5	118288908	657
BovineHD0500027868	-0.001633	0.001633	4.49442e-05	0.0653	0.0842	0.95	2.54622e-07	-0.0250085	0.0261691	0.956	0.948	5	97763926	636
BovineHD0500007626	0.001516	0.001516	5.38218e-05	0.0973	0.7182	0.234	8.24995e-07	0.0155749	0.0159578	0.976	0.988	5	26100329	565
BovineHD0500028126	-0.001497	0.001497	5.73974e-05	0.1078	0.1345	0.396	1.07257e-06	-0.0138921	0.0143274	0.97	0.992	5	98665650	637
BovineHD0500021519	0.001489	0.001489	5.93998e-05	0.1099	0.1546	0.653	1.0041e-06	0.0135445	0.0138805	0.976	0.991	5	75550506	614
BovineHD0500006900	-0.001474	0.001474	4.61423e-05	0.0734	0.6831	0.898	3.96676e-07	-0.0200849	0.0207326	0.969	0.972	5	23714058	562
BovineHD0500006894	-0.001458	0.001458	4.47937e-05	0.072	0.6825	0.898	3.88039e-07	-0.0202357	0.0209012	0.968	0.972	5	23696415	562
BovineHD0500007624	0.001449	0.001449	5.18958e-05	0.0909	0.5234	0.234	7.53207e-07	0.015942	0.0163636	0.974	0.988	5	26096424	565
BovineHD0500022336	0.001428	0.001428	5.39742e-05	0.0891	0.182	0.278	8.18688e-07	0.0160278	0.0165651	0.968	0.991	5	78722286	617
BovineHD0500007181	-0.001402	0.001402	4.99325e-05	0.0912	0.3724	0.199	6.2633e-07	-0.0153809	0.0159184	0.966	0.985	5	24612562	563
BovineHD0500026140	-0.001396	0.001396	4.79922e-05	0.083	0.1883	0.509	9.74553e-07	-0.0168298	0.0175181	0.961	0.994	5	92077063	631
BovineHD0500007182	0.001388	0.001388	5.19433e-05	0.0915	0.3672	0.799	6.17979e-07	0.0151647	0.0156966	0.966	0.986	5	24613215	563
BovineHD0500031322	-0.001377	0.001377	4.41619e-05	0.0737	0.1185	0.098	3.3674e-07	-0.0186979	0.0195134	0.958	0.97	5	108741067	647
BovineHD0500029749	-0.001375	0.001375	3.91752e-05	0.0614	0.1475	0.762	6.86303e-07	-0.022407	0.0232042	0.966	0.99	5	103984545	642
BovineHD0500032281	0.001347	0.001347	4.27848e-05	0.0717	0.0754	0.902	3.19669e-07	0.0187713	0.0195357	0.961	0.97	5	111674817	650
BovineHD0500021407	0.001288	0.001288	5.20706e-05	0.0956	0.1003	0.546	8.21869e-07	0.0134691	0.0138776	0.971	0.993	5	75235978	614
ARS-BFGL-NGS-1422	-0.001281	0.001281	4.46409e-05	0.0766	0.0825	0.106	3.12268e-07	-0.0167205	0.0173738	0.962	0.972	5	103539042	642
BovineHD0500026463	-0.00128	0.00128	4.21243e-05	0.0662	0.2047	0.895	3.07602e-07	-0.0193506	0.0201178	0.962	0.973	5	93204987	632
BovineHD0500021665	-0.001262	0.001262	3.67443e-05	0.0613	0.196	0.724	6.36077e-07	-0.0206003	0.0214637	0.96	0.991	5	75958194	614
BovineHD0500032297	-0.001246	0.001246	4.20092e-05	0.0656	0.0679	0.098	2.73597e-07	-0.0190104	0.0198011	0.96	0.972	5	111715180	650
BovineHD0500034496	0.00124	0.00124	3.51194e-05	0.0404	0.0523	0.013	3.96337e-08	0.030709	0.0325454	0.944	0.853	5	118620396	657
BovineHD0500028758	0.001233	0.001233	3.59114e-05	0.0479	0.0513	0.976	7.02865e-08	0.025753	0.0270853	0.951	0.901	5	100411569	639
ARS-BFGL-NGS-11787	-0.001207	0.001207	4.36913e-05	0.0839	0.182	0.275	5.81722e-07	-0.0143938	0.0149103	0.965	0.989	5	78714231	617
ARS-BFGL-NGS-57266	0.001194	0.001194	3.14482e-05	0.0327	0.0374	0.979	5.73705e-08	0.036476	0.0382222	0.954	0.911	5	33136086	572
BovineHD0500001695	-0.001183	0.001183	5.34069e-05	0.0999	0.1496	0.32	6.08859e-07	-0.0118465	0.0125155	0.947	0.99	5	6301035	545
BovineHD0500024329	0.001182	0.001182	4.92313e-05	0.0938	0.2254	0.518	6.97773e-07	0.0126021	0.0129933	0.97	0.993	5	85911460	624
BovineHD0500026668	-0.001089	0.001089	2.80628e-05	0.0407	1	0.206	3.87502e-07	-0.0267691	0.0278493	0.961	0.989	5	93953806	632
Hapmap54047-ss46526768	-0.001079	0.001079	4.65366e-05	0.0877	0.0953	0.626	5.45025e-07	-0.0122955	0.012727	0.966	0.991	5	108208913	647
BovineHD0500024332	-0.001056	0.001056	4.39115e-05	0.0852	0.2114	0.482	5.56466e-07	-0.0123849	0.0128492	0.964	0.993	5	85919126	624
BovineHD0500006818	0.001052	0.001052	3.07068e-05	0.0478	0.1354	0.956	9.2982e-08	0.02199	0.0230917	0.952	0.936	5	23429840	562
BovineHD0500022180	-0.001036	0.001036	3.38674e-05	0.0614	0.0901	0.462	5.34026e-07	-0.0168806	0.0175328	0.963	0.993	5	78130865	617
BovineHD0500031434	-0.001036	0.001036	3.38315e-05	0.0556	0.2254	0.091	1.77828e-07	-0.0186504	0.0194365	0.96	0.968	5	109123141	648
BovineHD0500006815	-0.001035	0.001035	3.14711e-05	0.0484	0.1354	0.044	8.9959e-08	-0.0214018	0.0223879	0.956	0.937	5	23419325	562
BovineHD0500009113	0.001033	0.001033	3.51979e-05	0.0628	0.1042	0.837	2.90397e-07	0.0164517	0.0170713	0.964	0.982	5	31320129	570
BovineHD0500009032	0.001016	0.001016	4.0861e-05	0.0761	0.1278	0.544	5.11949e-07	0.0133553	0.0137199	0.973	0.993	5	30945627	569
BovineHD0500024223	-0.001009	0.001009	4.2212e-05	0.0799	0.2763	0.478	5.08197e-07	-0.0126354	0.0130364	0.969	0.993	5	85557330	624
BovineHD0500026246	-0.001001	0.001001	3.60515e-05	0.0641	0.3133	0.292	4.14942e-07	-0.0156215	0.0161398	0.968	0.99	5	92456209	631
BovineHD0500031428	-0.0009592	0.0009592	3.0174e-05	0.0494	0.211	0.091	1.52117e-07	-0.0194031	0.0201604	0.962	0.968	5	109109378	648
BovineHD0500021154	0.0009486	0.0009486	3.00469e-05	0.0491	0.0567	0.915	1.3941e-07	0.0193059	0.0201993	0.956	0.966	5	74265073	613
BovineHD0500031052	-0.0009399	0.0009399	3.77963e-05	0.0707	0.0873	0.233	3.15371e-07	-0.0132873	0.013778	0.964	0.987	5	107814411	646
BovineHD0500026666	0.0009355	0.0009355	2.58179e-05	0.0373	1	0.794	2.86009e-07	0.025057	0.0264593	0.947	0.989	5	93951066	632
BovineHD0500009057	-0.0009339	0.0009339	3.78114e-05	0.0695	0.3933	0.573	4.26885e-07	-0.0134317	0.0138263	0.971	0.993	5	31042656	570
BovineHD0500034708	-0.0009239	0.0009239	2.60526e-05	0.036	0.0398	0.053	8.62492e-08	-0.0256868	0.0265782	0.966	0.953	5	119031271	658
BovineHD0500031248	-0.0009108	0.0009108	2.42578e-05	0.033	0.0362	0.06	9.29525e-08	-0.0275707	0.0290304	0.95	0.959	5	108481627	647
BovineHD0500026652	0.0008793	0.0008793	3.00516e-05	0.0498	0.0764	0.154	2.00987e-07	0.0176686	0.018544	0.953	0.982	5	93924717	632
BovineHD0500021533	0.000879	0.000879	3.16201e-05	0.056	0.1638	0.786	2.60266e-07	0.015696	0.0162694	0.965	0.986	5	75595203	614
BTB-00218444	-0.0008704	0.0008704	4.34575e-05	0.0847	0.1435	0.683	3.27816e-07	-0.0102798	0.0105934	0.97	0.99	5	7145497	546
BovineHD0500017266	-0.0008574	0.0008574	2.93899e-05	0.0511	0.0911	0.805	2.30801e-07	-0.016779	0.0173745	0.966	0.985	5	61591233	600
BovineHD0500009048	-0.0008564	0.0008564	2.61716e-05	0.0376	0.3944	0.13	1.65881e-07	-0.0227775	0.0249265	0.914	0.981	5	31006812	570
BovineHD0500018634	0.0008152	0.0008152	3.34573e-05	0.0595	0.074	0.827	1.90581e-07	0.0137088	0.014263	0.961	0.983	5	66628981	605
BovineHD0500032349	-0.0008138	0.0008138	3.42766e-05	0.0632	0.0992	0.234	2.37373e-07	-0.0128703	0.0134017	0.96	0.987	5	111894762	650
BovineHD0500009218	0.0007809	0.0007809	3.02995e-05	0.0571	0.0953	0.23	2.15836e-07	0.0136673	0.0141272	0.967	0.987	5	31695995	570
BovineHD0500031410	0.0007785	0.0007785	2.33688e-05	0.0358	0.099	0.962	4.44996e-08	0.0217674	0.0229461	0.949	0.928	5	109063326	648
BovineHD0500035991	0.0007688	0.0007688	2.59632e-05	0.0486	0.0642	0.109	1.15183e-07	0.0158302	0.0165893	0.954	0.97	5	59097517	598
BovineHD0500032243	0.0007618	0.0007618	2.36952e-05	0.0404	0.0457	0.902	1.02516e-07	0.0188577	0.0197294	0.956	0.969	5	111590365	650
BovineHD0500031437	0.0007597	0.0007597	2.32023e-05	0.0336	0.1541	0.962	4.21237e-08	0.0225879	0.0240002	0.941	0.931	5	109129238	648
BovineHD0500029745	0.0007508	0.0007508	2.60175e-05	0.0478	0.1311	0.483	2.81532e-07	0.0157071	0.0161494	0.973	0.993	5	103969481	642
BovineHD0500024311	0.0007442	0.0007442	3.26729e-05	0.0629	0.105	0.52	2.76517e-07	0.0118321	0.012289	0.963	0.993	5	85871710	624
BovineHD0500025821	-0.0007441	0.0007441	2.62399e-05	0.0477	0.166	0.687	2.38167e-07	-0.0156107	0.0163921	0.952	0.991	5	90997254	629
BovineHD0500017240	0.0007181	0.0007181	2.45543e-05	0.0437	0.0677	0.195	1.61838e-07	0.0164189	0.0169594	0.968	0.985	5	61536206	600
BovineHD0500021736	0.000718	0.000718	2.85422e-05	0.0524	0.1782	0.537	2.56339e-07	0.0137021	0.0143238	0.957	0.993	5	76182014	615
Hapmap34380-BES4_Contig293_1272	-0.0007168	0.0007168	2.25697e-05	0.0317	0.0642	0.611	2.44314e-07	-0.0226107	0.0236674	0.955	0.994	5	92955993	631
BovineHD0500007628	0.0007133	0.0007133	2.52647e-05	0.0466	0.7007	0.235	1.83079e-07	0.0153068	0.0159508	0.96	0.987	5	26105279	565
BovineHD0500026792	0.0007033	0.0007033	2.19719e-05	0.039	0.6014	0.807	1.54085e-07	0.018018	0.0186987	0.964	0.984	5	94349669	633
BovineHD0500032227	-0.000697	0.000697	2.39734e-05	0.0417	0.0651	0.153	1.25666e-07	-0.0167013	0.0173525	0.962	0.98	5	111535774	650
BovineHD0500026172	-0.0006884	0.0006884	2.43795e-05	0.0433	0.0547	0.618	2.23734e-07	-0.0158988	0.0166012	0.958	0.992	5	92158445	631
BovineHD0500032622	0.0006882	0.0006882	2.25187e-05	0.0358	0.0422	0.938	5.50613e-08	0.0192056	0.0202249	0.95	0.954	5	113001904	652
BovineHD0500007622	-0.0006845	0.0006845	2.37358e-05	0.0391	0.3678	0.838	1.27183e-07	-0.0175065	0.0182236	0.961	0.983	5	26080926	565
BovineHD0500006821	0.0006836	0.0006836	2.07119e-05	0.0335	0.1355	0.956	3.92944e-08	0.0204267	0.0214668	0.952	0.934	5	23432671	562
BovineHD0500031172	0.000678	0.000678	2.88274e-05	0.0524	0.0997	0.719	1.85613e-07	0.0129316	0.0134871	0.959	0.989	5	108278315	647
BovineHD0500031326	0.0006753	0.0006753	2.23691e-05	0.0379	0.119	0.902	8.03616e-08	0.0178183	0.0187463	0.95	0.97	5	108751757	647
BovineHD0500021702	-0.0006664	0.0006664	2.01106e-05	0.0329	0.0548	0.331	1.96757e-07	-0.0202747	0.0211341	0.959	0.992	5	76084996	615
BovineHD0500027907	-0.0006635	0.0006635	2.29075e-05	0.0377	0.0791	0.076	6.17343e-08	-0.0175837	0.0183435	0.959	0.961	5	97878272	636
BovineHD0500006729	0.0006583	0.0006583	2.24216e-05	0.0421	0.3196	0.675	1.90099e-07	0.0156232	0.0160535	0.973	0.991	5	23133818	562
BovineHD0500021741	0.0006567	0.0006567	2.47874e-05	0.0442	0.1742	0.576	2.10615e-07	0.0148454	0.0160378	0.926	0.993	5	76194366	615
BovineHD0500026230	0.0006514	0.0006514	1.91497e-05	0.0303	0.0691	0.735	1.65401e-07	0.0214984	0.022516	0.955	0.991	5	92417032	631
BovineHD0500020988	0.0006475	0.0006475	2.61662e-05	0.0463	0.0653	0.717	1.7029e-07	0.0139839	0.0144623	0.967	0.99	5	73784097	612
BovineHD0500031413	-0.0006413	0.0006413	1.71972e-05	0.028	0.0975	0.038	2.99231e-08	-0.0228746	0.0242759	0.942	0.923	5	109083462	648
BovineHD0500025313	-0.0006385	0.0006385	2.2971e-05	0.0436	0.0477	0.183	1.21996e-07	-0.0146335	0.0152909	0.957	0.982	5	89193918	628
BovineHD0500025341	0.0006353	0.0006353	2.51653e-05	0.0443	0.0614	0.322	1.76348e-07	0.0143419	0.0148668	0.965	0.991	5	89317239	628
BovineHD0500009040	0.0006258	0.0006258	2.49379e-05	0.0453	0.1678	0.369	1.82392e-07	0.0138237	0.0143256	0.965	0.992	5	30982627	569
BovineHD0500009158	0.0006239	0.0006239	1.84977e-05	0.0247	0.037	0.982	1.36075e-08	0.0252254	0.0267916	0.942	0.872	5	31456841	570
BovineHD0500009066	0.0006191	0.0006191	2.36368e-05	0.0471	0.124	0.403	1.84395e-07	0.0131536	0.0136231	0.966	0.992	5	31074513	570
BovineHD0500026669	-0.000609	0.000609	1.75646e-05	0.0279	1	0.238	1.34543e-07	-0.0218274	0.0230582	0.947	0.99	5	93954414	632
BovineHD0500025819	-0.0006045	0.0006045	2.20138e-05	0.0398	0.1643	0.687	1.57224e-07	-0.0151762	0.0158524	0.957	0.991	5	90995392	629
BovineHD0500033773	0.0005979	0.0005979	2.33468e-05	0.045	0.0889	0.176	1.03925e-07	0.0132777	0.0138689	0.957	0.982	5	116419097	655
BovineHD0500034302	-0.0005974	0.0005974	2.66125e-05	0.0519	0.067	0.313	1.53546e-07	-0.0115111	0.0120015	0.959	0.99	5	118137821	657
Hapmap36414-SCAFFOLD150043_20489	-0.0005964	0.0005964	1.91418e-05	0.0273	0.0798	0.135	8.2927e-08	-0.0218736	0.0229853	0.952	0.982	5	93567346	632
Hapmap33512-BTA-158274	-0.0005883	0.0005883	1.83663e-05	0.0305	0.044	0.112	6.91095e-08	-0.0193102	0.0202447	0.954	0.974	5	92283403	631
BovineHD0500023678	0.000585	0.000585	1.91406e-05	0.0346	0.0551	0.104	6.40183e-08	0.0169073	0.0177513	0.952	0.97	5	83630958	622
BovineHD0500007625	-0.0005798	0.0005798	1.94184e-05	0.0344	0.7566	0.822	9.81551e-08	-0.0168542	0.0174522	0.966	0.983	5	26097860	565
BovineHD0500020399	-0.0005783	0.0005783	2.08e-05	0.035	0.0486	0.187	1.01857e-07	-0.0165239	0.0175213	0.943	0.986	5	72295134	611
BovineHD0500031116	0.0005751	0.0005751	2.3239e-05	0.0403	0.0625	0.853	8.28602e-08	0.0142587	0.0148045	0.963	0.98	5	107994031	646
BovineHD0500009339	-0.0005647	0.0005647	2.15166e-05	0.0384	0.546	0.358	1.4659e-07	-0.0146924	0.0151476	0.97	0.992	5	32169219	571
BovineHD0500027861	-0.0005611	0.0005611	1.75961e-05	0.0224	0.0549	0.02	1.21348e-08	-0.0250116	0.0267084	0.936	0.888	5	97733743	636
BovineHD0500009178	0.0005608	0.0005608	2.16026e-05	0.0374	0.083	0.373	1.47071e-07	0.0149814	0.015786	0.949	0.993	5	31559216	570
BovineHD4100003568	0.0005432	0.0005432	2.12495e-05	0.042	0.291	0.403	1.42013e-07	0.0129324	0.0133494	0.969	0.992	5	31058043	570
BovineHD0500009141	0.0005274	0.0005274	2.2724e-05	0.0401	0.0731	0.232	9.9041e-08	0.0131643	0.0136861	0.962	0.987	5	31413824	570
BovineHD0500024711	0.0005205	0.0005205	2.22708e-05	0.0421	0.0677	0.345	1.22419e-07	0.0123636	0.0128458	0.962	0.991	5	87168191	626
BovineHD0500026559	0.000511	0.000511	1.48209e-05	0.0234	0.0797	0.811	8.01032e-08	0.0218087	0.0227163	0.96	0.987	5	93556452	632
BovineHD0500017264	0.0005108	0.0005108	1.84079e-05	0.0324	0.093	0.195	8.18851e-08	0.0157809	0.0164045	0.962	0.985	5	61588589	600
BTA-15558-no-rs	0.0005045	0.0005045	1.7435e-05	0.0334	0.1817	0.484	1.27101e-07	0.0151035	0.0157354	0.96	0.993	5	92074297	631
BovineHD0500006416	-0.0005024	0.0005024	2.20813e-05	0.045	0.0527	0.387	1.19789e-07	-0.0111554	0.0115678	0.964	0.991	5	22125275	561
BovineHD0500009132	-0.0004975	0.0004975	2.05112e-05	0.0372	0.109	0.768	8.83188e-08	-0.0133854	0.0139243	0.961	0.987	5	31386804	570
BovineHD0500007133	-0.0004901	0.0004901	2.14764e-05	0.0426	0.0598	0.295	9.99245e-08	-0.0115046	0.0119657	0.961	0.989	5	24487464	563
BovineHD0500021532	-0.0004755	0.0004755	1.51986e-05	0.0248	0.1625	0.915	3.52705e-08	-0.0191461	0.0202643	0.945	0.966	5	75592070	614
BovineHD4100004072	-0.0004667	0.0004667	1.58649e-05	0.0263	0.1937	0.859	5.26633e-08	-0.0177223	0.0193674	0.915	0.98	5	109102956	648
BovineHD0500021712	0.0004633	0.0004633	1.72258e-05	0.0342	0.06	0.57	1.05215e-07	0.0135608	0.0143712	0.944	0.992	5	76106040	615
BovineHD0500008730	0.0004615	0.0004615	1.92073e-05	0.037	0.0444	0.521	1.06313e-07	0.0124736	0.0130133	0.959	0.993	5	29852759	568
BovineHD0500026470	0.0004608	0.0004608	1.84586e-05	0.033	0.2046	0.376	9.95785e-08	0.0139765	0.0145177	0.963	0.992	5	93217076	632
BovineHD0500025812	-0.0004578	0.0004578	1.2791e-05	0.0195	0.1311	0.951	1.95311e-08	-0.0235175	0.0250522	0.939	0.945	5	90982426	629
BovineHD4100003986	0.0004502	0.0004502	1.84588e-05	0.0356	0.2818	0.381	9.56241e-08	0.0126585	0.0132006	0.959	0.991	5	98117091	637
BovineHD4100003523	0.0004475	0.0004475	1.84585e-05	0.0317	0.5082	0.236	7.21973e-08	0.0141305	0.0148483	0.952	0.988	5	26085868	565
BovineHD0500023239	-0.0004473	0.0004473	1.28292e-05	0.022	0.0299	0.958	1.60426e-08	-0.0203312	0.0214684	0.947	0.926	5	82269902	621
BovineHD0500032361	0.0004439	0.0004439	2.05184e-05	0.0363	0.0509	0.793	6.47292e-08	0.0122186	0.0127159	0.961	0.986	5	111947131	650
BovineHD0500034231	0.0004425	0.0004425	2.0586e-05	0.0411	0.1134	0.402	9.41261e-08	0.0107581	0.0111716	0.963	0.991	5	117897284	656
BovineHD0500023770	-0.000442	0.000442	1.39946e-05	0.0223	0.5052	0.922	2.82552e-08	-0.0197898	0.0208117	0.951	0.963	5	83930045	622
BovineHD0500026403	-0.0004414	0.0004414	1.47499e-05	0.0271	0.0639	0.601	9.34354e-08	-0.0162693	0.0171102	0.951	0.992	5	92959128	631
BovineHD0500026557	-0.000441	0.000441	1.3747e-05	0.0227	0.0798	0.198	6.17962e-08	-0.0194293	0.0202642	0.959	0.987	5	93553319	632
BovineHD0500023510	0.0004404	0.0004404	1.22717e-05	0.0197	0.0725	0.96	1.47359e-08	0.0223153	0.0236911	0.942	0.927	5	83016477	622
BovineHD0500026149	0.000436	0.000436	1.56461e-05	0.0273	0.1702	0.484	9.49329e-08	0.0159696	0.0166081	0.962	0.994	5	92098060	631
BovineHD0500023711	-0.0004348	0.0004348	1.85775e-05	0.0347	0.0428	0.44	9.31547e-08	-0.0125289	0.0130122	0.963	0.993	5	83746631	622
BovineHD0500033972	-0.0004335	0.0004335	1.98733e-05	0.0403	0.0629	0.687	8.08296e-08	-0.0107559	0.011204	0.96	0.989	5	116948442	655
BovineHD4100004074	-0.0004313	0.0004313	1.49222e-05	0.0239	0.2026	0.098	3.29321e-08	-0.0180208	0.0190136	0.948	0.971	5	109127182	648
BovineHD0500025196	0.0004278	0.0004278	1.62144e-05	0.0298	0.0456	0.227	6.42279e-08	0.0143549	0.0150073	0.957	0.987	5	88860813	627
BovineHD0500007571	0.0004191	0.0004191	1.68202e-05	0.0322	0.0584	0.574	8.59208e-08	0.013017	0.0135486	0.961	0.992	5	25914247	564
BovineHD0500026314	-0.0004091	0.0004091	1.50807e-05	0.0263	0.0343	0.295	6.96016e-08	-0.015535	0.0165242	0.94	0.99	5	92664405	631
BovineHD0500002510	-0.0004086	0.0004086	1.88688e-05	0.0379	0.0449	0.194	5.21455e-08	-0.0107724	0.0112116	0.961	0.983	5	8835796	547
BovineHD0500026261	0.0004058	0.0004058	1.4931e-05	0.0287	0.256	0.349	7.48149e-08	0.014122	0.0146221	0.966	0.991	5	92491134	631
BovineHD0500007629	0.0004051	0.0004051	1.46995e-05	0.026	0.6697	0.212	5.47418e-08	0.0156013	0.0161367	0.967	0.987	5	26107312	565
BovineHD0500026515	-0.0004023	0.0004023	1.10221e-05	0.0146	0.0491	0.067	2.01653e-08	-0.0275546	0.0294143	0.937	0.964	5	93408678	632
BovineHD4100003952	-0.0003974	0.0003974	1.27358e-05	0.0218	0.0789	0.572	7.73267e-08	-0.018228	0.0188474	0.967	0.993	5	93292054	632
BovineHD0500026497	-0.0003923	0.0003923	1.01134e-05	0.0155	0.0692	0.973	8.0152e-09	-0.0252524	0.0270292	0.934	0.899	5	93317212	632
BovineHD0500009181	-0.0003818	0.0003818	1.48563e-05	0.0297	0.085	0.62	6.87021e-08	-0.012869	0.0135228	0.952	0.992	5	31571687	570
BovineHD0500025613	0.0003818	0.0003818	1.45399e-05	0.0262	0.0618	0.246	5.40714e-08	0.0145916	0.015323	0.952	0.988	5	90214531	629
BovineHD0500031004	0.0003804	0.0003804	1.59609e-05	0.0288	0.1521	0.772	5.09279e-08	0.0132073	0.0138162	0.956	0.987	5	107669381	646
BovineHD0500025829	-0.0003781	0.0003781	1.56201e-05	0.0283	0.1365	0.298	5.984e-08	-0.0133745	0.0139721	0.957	0.99	5	91034050	630
BovineHD0500027962	-0.0003698	0.0003698	1.53307e-05	0.0297	0.2832	0.618	6.45446e-08	-0.0124657	0.0130327	0.956	0.991	5	98110760	637
BovineHD0500031015	0.0003692	0.0003692	1.53226e-05	0.0282	0.1379	0.78	4.67815e-08	0.0131069	0.0137734	0.952	0.986	5	107690473	646
BovineHD0500021556	-0.0003689	0.0003689	1.28402e-05	0.0228	0.0895	0.213	4.55765e-08	-0.0161798	0.0168821	0.958	0.986	5	75632180	614
BovineHD0500021559	-0.0003683	0.0003683	1.05258e-05	0.0179	0.0977	0.434	6.66195e-08	-0.0206113	0.021659	0.952	0.993	5	75636800	614
ARS-BFGL-NGS-80020	-0.0003679	0.0003679	1.45598e-05	0.0287	0.0403	0.605	6.46775e-08	-0.0128054	0.0134727	0.95	0.991	5	112945811	651
BovineHD0500031723	-0.0003673	0.0003673	1.30928e-05	0.022	0.1752	0.095	2.31113e-08	-0.0166948	0.0175064	0.954	0.968	5	110025388	649
BovineHD0500034860	-0.000367	0.000367	1.35933e-05	0.0253	0.0374	0.906	2.30158e-08	-0.0145048	0.015273	0.95	0.965	5	119335025	658
BovineHD0500007999	0.0003636	0.0003636	1.71591e-05	0.0311	0.0409	0.68	5.75208e-08	0.0116801	0.0121518	0.961	0.991	5	27371845	566
BovineHD0500021635	-0.0003587	0.0003587	1.26132e-05	0.0208	0.9758	0.203	4.15851e-08	-0.0172464	0.0182008	0.948	0.986	5	75781367	614
Hapmap43671-BTA-74719	-0.0003562	0.0003562	1.68632e-05	0.0292	0.284	0.619	5.98397e-08	-0.0121847	0.0127143	0.958	0.992	5	98107528	637
BovineHD0500031435	-0.0003544	0.0003544	1.16099e-05	0.0197	0.218	0.098	2.22441e-08	-0.0179884	0.0193448	0.93	0.97	5	109125131	648
BovineHD0500025676	0.0003534	0.0003534	1.2564e-05	0.0238	0.0415	0.354	5.71332e-08	0.0148288	0.0156063	0.95	0.992	5	90447359	629
BovineHD0500031003	0.0003514	0.0003514	1.33334e-05	0.0259	0.1372	0.772	4.34744e-08	0.0135665	0.01434	0.946	0.986	5	107667731	646
ARS-BFGL-NGS-117321	-0.0003511	0.0003511	1.37102e-05	0.0234	0.1626	0.232	4.38747e-08	-0.015025	0.015831	0.949	0.988	5	75599879	614
BovineHD0500021579	0.0003501	0.0003501	1.3595e-05	0.0221	0.0867	0.787	4.10657e-08	0.0158661	0.0167704	0.946	0.987	5	75664946	614
BovineHD0500025619	0.0003498	0.0003498	1.58833e-05	0.0249	0.0584	0.245	4.52996e-08	0.0140667	0.0148224	0.949	0.99	5	90245260	629
BovineHD0500006675	0.0003495	0.0003495	1.47942e-05	0.03	0.0377	0.65	5.55748e-08	0.011649	0.0121743	0.957	0.991	5	22988735	561
BovineHD0500025789	-0.0003444	0.0003444	1.40509e-05	0.0256	0.2067	0.315	5.12033e-08	-0.0134514	0.0140072	0.96	0.991	5	90927604	629
BovineHD0500025667	0.0003429	0.0003429	1.34996e-05	0.0241	0.0534	0.338	5.26083e-08	0.014248	0.0150061	0.949	0.992	5	90412553	629
ARS-BFGL-NGS-21133	-0.00034	0.00034	1.23386e-05	0.0218	0.053	0.206	3.77643e-08	-0.0156211	0.01629	0.959	0.986	5	75722589	614
BovineHD0500034057	-0.0003399	0.0003399	1.44009e-05	0.0286	0.0513	0.843	3.05245e-08	-0.0118719	0.0124369	0.955	0.978	5	117224787	656
BovineHD4100004176	-0.0003358	0.0003358	1.51536e-05	0.0267	0.0291	0.116	2.31247e-08	-0.0125772	0.0131648	0.955	0.974	5	118536103	657
BovineHD4100003571	-0.0003352	0.0003352	1.0035e-05	0.0158	0.0477	0.09	1.84901e-08	-0.021168	0.0221822	0.954	0.969	5	32322314	571
BovineHD0500016226	0.0003299	0.0003299	1.59786e-05	0.0317	0.1481	0.668	4.82867e-08	0.0104055	0.0108771	0.957	0.99	5	57397722	596
BovineHD0500021529	-0.0003289	0.0003289	1.10768e-05	0.0176	0.2386	0.916	1.67266e-08	-0.0186849	0.0198462	0.941	0.967	5	75587370	614
BovineHD0500026700	0.0003253	0.0003253	1.50197e-05	0.0238	0.0717	0.234	3.79238e-08	0.0136685	0.0142889	0.957	0.989	5	94054736	633
BovineHD0500026860	-0.0003237	0.0003237	1.2193e-05	0.0237	0.9169	0.7	4.39891e-08	-0.013677	0.0142584	0.959	0.989	5	94586978	633
BovineHD0500009102	-0.0003234	0.0003234	1.40904e-05	0.0278	0.0661	0.691	4.46983e-08	-0.0116326	0.0120911	0.962	0.99	5	31263022	570
BovineHD0500006043	0.0003229	0.0003229	1.10687e-05	0.0224	0.0276	0.073	1.41605e-08	0.0143947	0.0152417	0.944	0.951	5	20931294	559
BovineHD0500027896	0.0003219	0.0003219	1.26431e-05	0.0211	0.0389	0.917	1.57761e-08	0.0152312	0.0160687	0.948	0.964	5	97841614	636
BovineHD0500027864	0.0003186	0.0003186	8.1927e-06	0.0139	0.1105	0.977	4.57909e-09	0.0228635	0.0245037	0.933	0.876	5	97749901	636
BovineHD0500024211	-0.0003183	0.0003183	1.37179e-05	0.0268	0.0382	0.424	4.95021e-08	-0.0118625	0.0124111	0.956	0.992	5	85529789	624
BovineHD0500021546	-0.0003156	0.0003156	1.07796e-05	0.0216	0.119	0.231	3.53678e-08	-0.0146318	0.0153663	0.952	0.986	5	75615155	614
Hapmap50055-BTA-61862	-0.0003124	0.0003124	1.26293e-05	0.0229	0.053	0.661	4.37064e-08	-0.013641	0.0143062	0.954	0.992	5	90408687	629
BovineHD0500028452	-0.0003111	0.0003111	1.27245e-05	0.0228	0.0295	0.742	3.71006e-08	-0.0136665	0.0143031	0.955	0.99	5	99494933	638
BovineHD0500031024	0.0003102	0.0003102	7.65539e-06	0.0078	0.0842	0.996	7.09881e-10	0.0395946	0.0449973	0.88	0.648	5	107725684	646
BovineHD0500026134	0.00031	0.00031	9.81336e-06	0.0185	0.1455	0.502	4.80529e-08	0.0167877	0.0180324	0.931	0.993	5	92056373	631
BovineHD0500026692	0.0003094	0.0003094	1.29576e-05	0.0246	0.0715	0.35	4.35449e-08	0.0125955	0.0131912	0.955	0.991	5	94040980	633
BovineHD0500027911	-0.0003091	0.0003091	1.14736e-05	0.0197	0.0824	0.094	1.625e-08	-0.015688	0.0165082	0.95	0.967	5	97889285	636
BovineHD0500020409	-0.0003088	0.0003088	1.45921e-05	0.0279	0.0392	0.444	4.70855e-08	-0.0110683	0.0115954	0.955	0.992	5	72315104	611
Hapmap41950-BTA-72999	0.0003075	0.0003075	1.14773e-05	0.0213	0.4635	0.241	3.46088e-08	0.014461	0.0153204	0.944	0.988	5	26082666	565
BovineHD0500033775	0.0003045	0.0003045	1.26343e-05	0.0249	0.0852	0.179	2.723e-08	0.0122142	0.0127523	0.958	0.981	5	116422347	655
BovineHD0500021534	0.0003035	0.0003035	1.18781e-05	0.0218	0.1763	0.773	3.2327e-08	0.0139229	0.0145526	0.957	0.987	5	75596453	614
BovineHD0500009084	0.0003034	0.0003034	1.00517e-05	0.0143	0.0991	0.076	1.29302e-08	0.0212691	0.0226012	0.941	0.967	5	31153273	570
BovineHD0500026946	0.0002986	0.0002986	1.07907e-05	0.0209	0.0371	0.325	3.91452e-08	0.0143117	0.014998	0.954	0.99	5	94884745	633
BovineHD0500031268	0.0002983	0.0002983	1.36961e-05	0.0256	0.0333	0.692	3.79489e-08	0.0116364	0.0121988	0.954	0.99	5	108534484	647
BTB-01278001	-0.0002943	0.0002943	1.18781e-05	0.0208	0.0306	0.762	3.14309e-08	-0.0141703	0.0146963	0.964	0.988	5	89003240	628
BovineHD0500023507	-0.0002917	0.0002917	1.37808e-05	0.0278	0.0956	0.452	4.2157e-08	-0.0104934	0.0109805	0.956	0.992	5	83004467	622
BovineHD4100003720	-0.0002907	0.0002907	1.38537e-05	0.0253	0.0589	0.614	4.00444e-08	-0.0114747	0.0120871	0.949	0.992	5	60535758	599
BovineHD0500021742	-0.0002907	0.0002907	1.17186e-05	0.0242	0.163	0.408	4.08286e-08	-0.0120141	0.0126203	0.952	0.991	5	76202809	615
BovineHD0500024225	-0.0002882	0.0002882	1.27223e-05	0.0261	0.2766	0.429	4.06745e-08	-0.0110549	0.0114741	0.963	0.992	5	85560583	624
BovineHD0500032386	0.0002854	0.0002854	1.21771e-05	0.024	0.0688	0.495	4.07116e-08	0.0118735	0.0125221	0.948	0.993	5	112068075	651
BovineHD0500010838	0.0002837	0.0002837	1.01437e-05	0.0097	0.0128	0.01	1.54833e-09	0.0292477	0.0324397	0.902	0.836	5	37882661	576
BovineHD0500028443	0.0002793	0.0002793	9.00505e-06	0.0158	0.0259	0.928	1.04582e-08	0.0176799	0.0186324	0.949	0.956	5	99482817	638
BovineHD0500026294	-0.0002786	0.0002786	1.01313e-05	0.0178	0.0324	0.32	3.37695e-08	-0.015649	0.0165124	0.948	0.991	5	92581958	631
BovineHD0500034062	0.0002782	0.0002782	1.09969e-05	0.0205	0.0529	0.17	2.18557e-08	0.0135931	0.0142026	0.957	0.983	5	117235771	656
ARS-BFGL-NGS-42349	-0.0002761	0.0002761	1.20541e-05	0.0228	0.0638	0.362	3.52326e-08	-0.0121109	0.0127702	0.948	0.991	5	73841338	612
BovineHD0500026233	-0.0002756	0.0002756	1.0915e-05	0.0187	0.0732	0.645	3.4766e-08	-0.0147115	0.0159203	0.924	0.992	5	92428611	631
BovineHD0500009080	-0.0002719	0.0002719	1.15021e-05	0.0218	0.0737	0.602	3.54338e-08	-0.0124544	0.0129696	0.96	0.992	5	31133858	570
BovineHD0500032383	-0.0002694	0.0002694	1.19339e-05	0.0228	0.063	0.504	3.62954e-08	-0.0118174	0.0123862	0.954	0.993	5	112057070	651
Hapmap30029-BTA-153521	0.0002682	0.0002682	1.11593e-05	0.0139	0.0604	0.921	1.04971e-08	0.0192496	0.0205658	0.936	0.972	5	111511137	650
BovineHD0500009389	-0.0002677	0.0002677	8.6032e-06	0.0136	0.0464	0.095	1.23177e-08	-0.0196835	0.0204345	0.963	0.97	5	32353045	571
BovineHD0500007043	0.000267	0.000267	8.03962e-06	0.0139	0.022	0.054	7.2611e-09	0.0192522	0.0203463	0.946	0.943	5	24160356	563
BovineHD0500001623	0.0002657	0.0002657	1.24633e-05	0.0238	0.0328	0.386	3.34711e-08	0.0111801	0.0116465	0.96	0.992	5	6068331	545
BovineHD0500024201	-0.0002649	0.0002649	8.21055e-06	0.0127	0.0318	0.952	6.44321e-09	-0.0208011	0.022344	0.931	0.943	5	85495339	624
BovineHD0500016569	0.0002602	0.0002602	7.06921e-06	0.0112	0.018	0.968	4.19626e-09	0.023232	0.0249904	0.93	0.913	5	58835654	597
BovineHD0500024333	0.0002595	0.0002595	1.23749e-05	0.0251	0.2113	0.551	3.33055e-08	0.0103232	0.0108515	0.951	0.992	5	85921689	624
BovineHD0500028085	-0.0002589	0.0002589	1.2748e-05	0.0231	0.0605	0.525	3.34408e-08	-0.0112092	0.0117604	0.953	0.993	5	98538451	637
BovineHD0500034849	-0.0002588	0.0002588	9.14492e-06	0.0183	0.0218	0.085	1.04353e-08	-0.0141659	0.0149144	0.95	0.959	5	119320527	658
BovineHD0500009424	-0.0002576	0.0002576	8.83834e-06	0.0157	0.036	0.386	3.14487e-08	-0.0163743	0.0171362	0.956	0.992	5	32492335	571
BovineHD0500031013	0.000257	0.000257	1.29274e-05	0.0197	0.159	0.773	2.31988e-08	0.0130661	0.013815	0.946	0.989	5	107683246	646
BovineHD0500009140	0.0002568	0.0002568	1.17045e-05	0.0213	0.0759	0.239	2.40085e-08	0.0120567	0.0126032	0.957	0.988	5	31411291	570
BovineHD0500028117	-0.0002556	0.0002556	1.19854e-05	0.0232	0.0711	0.655	2.95064e-08	-0.011016	0.0115585	0.953	0.991	5	98651495	637
BovineHD0500023930	0.0002549	0.0002549	1.13202e-05	0.0199	0.0513	0.801	2.07029e-08	0.0128307	0.0134714	0.952	0.986	5	84552375	623
BovineHD0500026661	0.0002543	0.0002543	8.67188e-06	0.016	1	0.197	2.04946e-08	0.0158925	0.0167705	0.948	0.984	5	93944861	632
BovineHD0500023812	-0.0002542	0.0002542	8.11585e-06	0.014	0.0196	0.932	8.16829e-09	-0.0181598	0.0192585	0.943	0.954	5	84084866	623
BovineHD0500034686	-0.0002541	0.0002541	1.42834e-05	0.0275	0.0743	0.632	3.00383e-08	-0.00922857	0.009672	0.954	0.991	5	118972968	657
BovineHD0500018267	-0.0002522	0.0002522	7.42365e-06	0.0094	0.0128	0.017	2.16562e-09	-0.0268347	0.0294269	0.912	0.873	5	65199712	604
BovineHD0500031171	-0.0002509	0.0002509	9.78394e-06	0.0194	0.0953	0.198	1.99634e-08	-0.0129559	0.0136909	0.946	0.983	5	108275217	647
ARS-BFGL-NGS-116435	0.0002495	0.0002495	1.094e-05	0.0195	0.1014	0.609	2.96487e-08	0.0127932	0.0135112	0.947	0.992	5	76157488	615
BovineHD0500028071	0.0002491	0.0002491	9.30284e-06	0.0167	0.0253	0.904	1.08014e-08	0.0149146	0.0158161	0.943	0.967	5	98489528	637
ARS-BFGL-NGS-118628	0.0002453	0.0002453	8.38976e-06	0.0152	0.0233	0.073	8.09218e-09	0.0161371	0.0172321	0.936	0.956	5	68586846	607
BovineHD0500001531	-0.0002447	0.0002447	1.06573e-05	0.0202	0.0239	0.87	1.35253e-08	-0.0121316	0.012744	0.952	0.975	5	5711444	544
BovineHD0500026695	-0.0002427	0.0002427	1.05094e-05	0.0182	0.0715	0.765	2.11969e-08	-0.0133091	0.0139066	0.957	0.988	5	94047321	633
BovineHD0500028706	-0.0002403	0.0002403	8.16423e-06	0.0145	0.0292	0.069	7.38692e-09	-0.0165701	0.0177255	0.935	0.953	5	100265451	639
BovineHD0500024202	0.0002394	0.0002394	7.42241e-06	0.0132	0.0308	0.08	8.43258e-09	0.0181858	0.0192357	0.945	0.96	5	85498495	624
BovineHD0500034319	0.0002384	0.0002384	1.16501e-05	0.0229	0.0504	0.592	2.74536e-08	0.0103948	0.0108711	0.956	0.992	5	118185491	657
BovineHD0500009219	-0.0002355	0.0002355	8.68619e-06	0.0142	0.0925	0.92	8.14167e-09	-0.0166213	0.0177124	0.938	0.963	5	31699715	570
BovineHD0500023850	-0.0002345	0.0002345	6.30315e-06	0.0091	0.0229	0.033	3.54891e-09	-0.0256729	0.0274216	0.936	0.922	5	84246444	623
BovineHD0500029916	0.0002334	0.0002334	1.1845e-05	0.0233	0.0501	0.552	2.69384e-08	0.010002	0.0104309	0.959	0.992	5	104579107	643
BovineHD0500022062	-0.0002307	0.0002307	8.31927e-06	0.0168	0.0255	0.56	2.62269e-08	-0.0137592	0.0145004	0.949	0.992	5	77657632	616
BovineHD0500028134	-0.000228	0.000228	1.01651e-05	0.019	0.0364	0.207	1.70577e-08	-0.0119789	0.0125754	0.953	0.985	5	98695796	637
BovineHD0500028386	0.0002243	0.0002243	9.76929e-06	0.0196	0.0503	0.711	2.06781e-08	0.0114247	0.0119848	0.953	0.989	5	99378728	638
BovineHD0500026493	0.0002228	0.0002228	8.26484e-06	0.0126	0.0767	0.465	2.46952e-08	0.0176814	0.0187413	0.943	0.994	5	93302268	632
BovineHD0500009071	-0.0002219	0.0002219	8.35875e-06	0.0164	0.1138	0.379	2.31787e-08	-0.0135574	0.0141898	0.955	0.993	5	31096415	570
Hapmap48709-BTA-30108	0.00022	0.00022	9.95806e-06	0.0195	0.0677	0.381	2.28159e-08	0.0112988	0.0117392	0.962	0.991	5	87167295	626
BovineHD0500027832	0.0002196	0.0002196	7.53562e-06	0.0124	0.0152	0.921	7.02378e-09	0.0177599	0.0188972	0.94	0.963	5	97622291	636
BovineHD0500020959	-0.0002181	0.0002181	5.79344e-06	0.0108	0.0155	0.792	1.56926e-08	-0.0201359	0.0215598	0.934	0.986	5	73696254	612
ARS-BFGL-NGS-62390	-0.0002173	0.0002173	7.69788e-06	0.0135	0.2371	0.099	8.39331e-09	-0.0160947	0.0170571	0.944	0.969	5	109109992	648
BovineHD0500003741	-0.0002172	0.0002172	6.28228e-06	0.0052	0.008	0.999	1.2505e-10	-0.0414951	0.052205	0.795	0.435	5	12537732	551
BovineHD4100003987	0.0002164	0.0002164	9.02221e-06	0.0167	0.1792	0.359	2.15561e-08	0.0129587	0.0140448	0.923	0.991	5	98662639	637
BovineHD0500029642	0.0002162	0.0002162	9.76446e-06	0.0165	0.0386	0.45	2.31343e-08	0.0131279	0.0138335	0.949	0.993	5	103589779	642
BovineHD0500028083	-0.0002114	0.0002114	9.40298e-06	0.0202	0.0615	0.481	2.23122e-08	-0.0104482	0.0109948	0.95	0.992	5	98529700	637
BovineHD0500031169	-0.00021	0.00021	8.7428e-06	0.0171	0.0947	0.198	1.39957e-08	-0.0123075	0.0129495	0.95	0.983	5	108264314	647
BovineHD0500023745	-0.0002092	0.0002092	7.21727e-06	0.0121	0.0419	0.908	7.32176e-09	-0.0172423	0.0183758	0.938	0.967	5	83853192	622
BovineHD0500031313	-0.0002085	0.0002085	7.03772e-06	0.0124	0.1448	0.094	7.38461e-09	-0.0168128	0.0180697	0.93	0.967	5	108706645	647
BovineHD0500022485	-0.0002062	0.0002062	8.68218e-06	0.0169	0.036	0.43	2.08429e-08	-0.0122263	0.0129684	0.943	0.992	5	79271630	618
BovineHD0500031404	0.000204	0.000204	6.98872e-06	0.0111	0.0575	0.956	3.49142e-09	0.0183238	0.0194843	0.94	0.935	5	109038149	648
BovineHD0500013877	0.0002036	0.0002036	1.03269e-05	0.0213	0.0256	0.361	1.91132e-08	0.00957202	0.0100058	0.957	0.991	5	47991459	586
BovineHD0500025809	-0.0002036	0.0002036	6.96211e-06	0.0102	0.1284	0.949	4.04453e-09	-0.0200306	0.0213721	0.937	0.949	5	90975397	629
BovineHD0500010066	0.0002017	0.0002017	9.13145e-06	0.0181	0.0225	0.198	1.28999e-08	0.0111235	0.0116788	0.952	0.983	5	35017939	574
BovineHD0500026009	-0.0002007	0.0002007	6.93928e-06	0.0105	0.0215	0.589	1.95032e-08	-0.0190575	0.0202269	0.942	0.994	5	91619290	630
BovineHD0500020447	0.0002004	0.0002004	4.86507e-06	0.006	0.0113	0.996	3.10247e-10	0.0332135	0.0368209	0.902	0.61	5	72423593	611
BovineHD0500025133	-0.0001991	0.0001991	5.89649e-06	0.006	0.015	0.005	3.83282e-10	-0.0330055	0.0386253	0.855	0.703	5	88643770	627
BovineHD0500031699	-0.0001978	0.0001978	7.53891e-06	0.013	0.0252	0.584	1.90097e-08	-0.0151765	0.0163062	0.931	0.993	5	109947548	648
BovineHD0500025699	0.0001975	0.0001975	9.30082e-06	0.0178	0.0368	0.596	1.87835e-08	0.0111149	0.0116344	0.955	0.992	5	90520563	629
BovineHD0500025052	0.0001973	0.0001973	8.59723e-06	0.0164	0.021	0.659	1.75008e-08	0.0120321	0.0126587	0.951	0.991	5	88302195	627
BovineHD0500017348	-0.0001969	0.0001969	9.44719e-06	0.017	0.0209	0.181	1.14925e-08	-0.0115805	0.0122387	0.946	0.984	5	61889661	600
BovineHD0500034234	-0.0001962	0.0001962	1.00903e-05	0.0198	0.1136	0.437	1.89276e-08	-0.00992337	0.0103777	0.956	0.992	5	117903857	656
BovineHD0500018891	-0.0001961	0.0001961	8.58021e-06	0.017	0.0207	0.259	1.47668e-08	-0.0115359	0.0121717	0.948	0.988	5	67624481	606
BovineHD0500033989	-0.0001959	0.0001959	6.54971e-06	0.0115	0.0373	0.963	2.76735e-09	-0.0169814	0.0183166	0.927	0.917	5	117020436	656
BovineHD0500021750	-0.0001946	0.0001946	6.69173e-06	0.0118	0.1632	0.294	1.57154e-08	-0.0164492	0.0174276	0.944	0.99	5	76238083	615
BovineHD0500021566	0.0001943	0.0001943	7.56291e-06	0.0136	0.1008	0.794	1.23254e-08	0.0142847	0.0149971	0.952	0.985	5	75650678	614
BovineHD0500025132	-0.0001931	0.0001931	5.70113e-06	0.0057	0.0151	0.005	3.5959e-10	-0.0336822	0.0382083	0.882	0.707	5	88643115	627
BovineHD0500031006	0.0001928	0.0001928	7.67794e-06	0.0158	0.1809	0.773	1.30241e-08	0.0122266	0.0127795	0.957	0.985	5	107671017	646
BovineHD0500009058	-0.0001922	0.0001922	8.73124e-06	0.016	0.3937	0.591	1.78646e-08	-0.0120382	0.0126308	0.953	0.992	5	31046101	570
BovineHD0500021690	0.0001907	0.0001907	6.27539e-06	0.012	0.0186	0.63	1.69542e-08	0.0158502	0.0168063	0.943	0.991	5	76053528	615
BTA-74391-no-rs	-0.000189	0.000189	7.40749e-06	0.0133	0.0244	0.883	7.40422e-09	-0.0142457	0.0151791	0.939	0.973	5	83547814	622
BovineHD0500029760	-0.0001886	0.0001886	6.91125e-06	0.0125	0.1002	0.622	1.67216e-08	-0.0150886	0.0166083	0.908	0.992	5	104016170	643
BovineHD0500031007	-0.0001882	0.0001882	8.41031e-06	0.0148	0.1856	0.227	1.24364e-08	-0.012685	0.0134739	0.941	0.987	5	107672483	646
ARS-BFGL-NGS-57495	-0.0001879	0.0001879	7.62168e-06	0.0155	0.1839	0.227	1.24082e-08	-0.0120979	0.0127926	0.946	0.985	5	107674191	646
BovineHD0500016938	-0.0001878	0.0001878	9.10984e-06	0.0175	0.0713	0.538	1.75253e-08	-0.0107502	0.0113944	0.943	0.992	5	60565019	599
BovineHD0500025808	-0.0001878	0.0001878	5.53109e-06	0.0095	0.1318	0.949	3.44042e-09	-0.0197643	0.0208683	0.947	0.941	5	90974234	629
BovineHD0500025151	-0.0001875	0.0001875	7.54323e-06	0.0111	0.0297	0.929	4.61406e-09	-0.0168436	0.0181144	0.93	0.962	5	88718603	627
BovineHD0500021604	0.0001867	0.0001867	5.50179e-06	0.0095	0.0708	0.569	1.70929e-08	0.0195824	0.0205758	0.952	0.993	5	75715679	614
BovineHD0500023499	0.0001867	0.0001867	7.49327e-06	0.0152	0.0837	0.663	1.55751e-08	0.0122829	0.0129249	0.95	0.99	5	82981442	621
BovineHD0500027935	0.0001867	0.0001867	8.5445e-06	0.0148	0.0366	0.856	8.60062e-09	0.0126402	0.0132797	0.952	0.979	5	97963732	636
BovineHD0500031127	-0.0001866	0.0001866	7.6285e-06	0.0135	0.02	0.848	8.96562e-09	-0.0138577	0.0146804	0.944	0.981	5	108045215	647
BovineHD0500023854	0.0001853	0.0001853	5.37043e-06	0.0084	0.0228	0.967	2.22066e-09	0.0220624	0.0238952	0.923	0.917	5	84259409	623
BovineHD0500027632	-0.0001845	0.0001845	6.00605e-06	0.0061	0.0093	0.994	4.16724e-10	-0.0302416	0.034431	0.878	0.751	5	97032706	636
ARS-BFGL-NGS-19623	-0.0001845	0.0001845	8.32566e-06	0.0157	0.0417	0.64	1.5687e-08	-0.011752	0.0124447	0.944	0.991	5	98997180	637
BovineHD0500005519	-0.0001844	0.0001844	6.87115e-06	0.01	0.014	0.026	1.73184e-09	-0.0184414	0.0199825	0.923	0.903	5	19162101	558
BovineHD0500016121	-0.0001837	0.0001837	7.12293e-06	0.0143	0.0321	0.118	7.03999e-09	-0.0128491	0.0135926	0.945	0.97	5	56875884	595
ARS-BFGL-NGS-111077	-0.0001832	0.0001832	8.34738e-06	0.0168	0.0355	0.6	1.61212e-08	-0.0109075	0.0114345	0.954	0.992	5	90752558	629
BovineHD0500020136	0.000183	0.000183	8.69609e-06	0.0184	0.0385	0.312	1.43854e-08	0.00996271	0.0104698	0.952	0.989	5	71661408	610
BovineHD0500021776	0.0001825	0.0001825	8.61764e-06	0.0159	0.1976	0.551	1.64853e-08	0.0115035	0.0121779	0.945	0.993	5	76300887	615
BovineHD0500009360	0.0001821	0.0001821	6.85194e-06	0.0128	0.4374	0.79	1.09999e-08	0.0142233	0.0148858	0.955	0.985	5	32242081	571
BovineHD0500006938	0.0001819	0.0001819	6.24375e-06	0.0112	0.0325	0.955	2.82979e-09	0.0162873	0.0174172	0.935	0.929	5	23831240	562
BovineHD0500033982	0.0001809	0.0001809	6.2484e-06	0.0105	0.0791	0.038	2.39866e-09	0.0172823	0.018612	0.929	0.922	5	116996681	655
BovineHD0500023753	-0.0001797	0.0001797	5.67858e-06	0.0092	0.0437	0.929	4.26449e-09	-0.0195365	0.0207675	0.941	0.959	5	83866260	622
BovineHD0500031178	-0.0001785	0.0001785	6.701e-06	0.0124	0.0699	0.15	8.13226e-09	-0.0143534	0.0151027	0.95	0.978	5	108292341	647
BovineHD0500021933	0.0001784	0.0001784	8.16774e-06	0.0146	0.0367	0.423	1.55452e-08	0.0121946	0.0127489	0.957	0.993	5	77198979	616
BovineHD0500009074	-0.0001779	0.0001779	5.12517e-06	0.0085	0.1155	0.927	4.29635e-09	-0.0209277	0.0226204	0.925	0.96	5	31107871	570
BovineHD0500021528	0.0001774	0.0001774	5.56431e-06	0.0104	0.2275	0.085	4.90222e-09	0.0171083	0.018176	0.941	0.961	5	75585798	614
BovineHD0500026645	-0.0001772	0.0001772	5.39107e-06	0.01	0.0287	0.841	8.41702e-09	-0.0177813	0.0192351	0.924	0.981	5	93875727	632
BovineHD0500033986	-0.0001767	0.0001767	6.05275e-06	0.0105	0.0543	0.962	2.29604e-09	-0.0168838	0.0182079	0.927	0.92	5	117007635	656
BovineHD0500021538	-0.0001763	0.0001763	6.76689e-06	0.0141	0.1708	0.232	1.10629e-08	-0.0125031	0.0131887	0.948	0.985	5	75602994	614
BovineHD0500023941	-0.0001763	0.0001763	7.48837e-06	0.0137	0.0284	0.88	6.55817e-09	-0.0128694	0.0135605	0.949	0.973	5	84606376	623
BovineHD0500034235	0.0001763	0.0001763	8.99769e-06	0.0179	0.1079	0.54	1.54334e-08	0.00984673	0.0102948	0.956	0.992	5	117904794	656
BovineHD0500025188	-0.0001746	0.0001746	5.65779e-06	0.0079	0.1934	0.021	1.27618e-09	-0.0221982	0.024113	0.921	0.887	5	88825605	627
BovineHD0500031005	-0.0001746	0.0001746	7.72536e-06	0.0148	0.1796	0.227	1.0702e-08	-0.0118223	0.0125036	0.946	0.986	5	107670461	646
BovineHD0500021732	0.0001738	0.0001738	7.05375e-06	0.0132	0.1502	0.625	1.41583e-08	0.0131984	0.0139749	0.944	0.992	5	76167701	615
BovineHD0500001992	-0.0001708	0.0001708	9.20667e-06	0.0187	0.1431	0.725	1.16334e-08	-0.0091321	0.00955456	0.956	0.988	5	7142177	546
BovineHD0500032353	-0.0001708	0.0001708	7.5225e-06	0.013	0.1029	0.211	9.72277e-09	-0.0131366	0.0139777	0.94	0.986	5	111913369	650
BovineHD0500007448	0.0001695	0.0001695	5.89284e-06	0.0097	0.0146	0.087	4.57303e-09	0.0174096	0.018469	0.943	0.966	5	25546749	564
BovineHD0500017475	0.0001694	0.0001694	5.02445e-06	0.0044	0.0089	0.001	6.34315e-11	0.0385012	0.0487403	0.79	0.378	5	62368643	601
BovineHD0500007286	-0.0001684	0.0001684	6.12184e-06	0.0118	0.0407	0.913	4.5218e-09	-0.0142327	0.0151383	0.94	0.961	5	24841864	563
BovineHD0500006930	-0.000167	0.000167	6.75978e-06	0.0141	0.0255	0.232	9.92038e-09	-0.0118136	0.0124625	0.948	0.985	5	23783852	562
BovineHD0500026247	0.0001664	0.0001664	6.70634e-06	0.0126	0.3127	0.677	1.21077e-08	0.0131687	0.0138695	0.949	0.991	5	92457233	631
ARS-BFGL-NGS-2762	-0.0001652	0.0001652	7.60358e-06	0.0139	0.0287	0.697	1.1519e-08	-0.0118556	0.0126311	0.939	0.99	5	94381154	633
BovineHD0500030987	0.000165	0.000165	7.59901e-06	0.0139	0.0462	0.744	1.03613e-08	0.0118702	0.0125256	0.948	0.988	5	107615276	646
BovineHD0500023506	-0.0001636	0.0001636	7.98994e-06	0.0159	0.0955	0.434	1.31442e-08	-0.0102649	0.0108274	0.948	0.992	5	83003905	622
BovineHD0500033718	-0.0001636	0.0001636	6.86115e-06	0.0142	0.043	0.405	1.28905e-08	-0.0115449	0.0124332	0.929	0.991	5	116262471	655
BovineHD0500000433	0.0001629	0.0001629	5.5032e-06	0.01	0.0196	0.964	1.86265e-09	0.0162321	0.0174796	0.929	0.911	5	1663847	540
BovineHD0500020134	0.0001609	0.0001609	8.64449e-06	0.0159	0.0387	0.317	1.12183e-08	0.0101401	0.0106445	0.953	0.99	5	71659721	610
BovineHD0500021703	-0.0001597	0.0001597	6.24845e-06	0.0098	0.0883	0.366	1.18394e-08	-0.016243	0.0173301	0.937	0.993	5	76085732	615
BovineHD0500025100	-0.0001593	0.0001593	7.3007e-06	0.0127	0.0284	0.235	9.13715e-09	-0.0125122	0.013218	0.947	0.988	5	88512798	627
BovineHD0500001692	-0.0001583	0.0001583	8.94545e-06	0.016	0.1513	0.289	1.03041e-08	-0.00987251	0.0110485	0.894	0.99	5	6291736	545
BovineHD0500028084	-0.0001582	0.0001582	6.99712e-06	0.015	0.061	0.525	1.24768e-08	-0.0105677	0.0110923	0.953	0.992	5	98534494	637
BovineHD0500023658	0.000158	0.000158	6.41133e-06	0.0135	0.0248	0.724	9.97095e-09	0.0116745	0.0121522	0.961	0.988	5	83578083	622
BovineHD0500001996	0.0001573	0.0001573	9.44901e-06	0.0186	0.1351	0.34	1.1097e-08	0.00845496	0.00883214	0.957	0.991	5	7155329	546
BovineHD0500021602	0.0001572	0.0001572	6.12496e-06	0.011	0.091	0.797	7.98287e-09	0.0143336	0.0151061	0.949	0.985	5	75712321	614
BovineHD0500020098	-0.0001555	0.0001555	7.02414e-06	0.014	0.037	0.773	8.49579e-09	-0.0111316	0.0117241	0.949	0.986	5	71553040	610
BovineHD0500024312	0.000154	0.000154	7.25612e-06	0.0147	0.1058	0.539	1.17881e-08	0.0105014	0.010939	0.96	0.992	5	85873802	624
BovineHD0500026671	-0.0001532	0.0001532	6.44848e-06	0.0121	0.3881	0.391	1.11789e-08	-0.0126962	0.0135489	0.937	0.992	5	93961827	632
BovineHD0500018610	-0.0001526	0.0001526	4.33886e-06	0.0062	0.0156	0.009	4.19191e-10	-0.0244802	0.0272647	0.898	0.757	5	66542577	605
BovineHD0500022196	0.0001525	0.0001525	6.67097e-06	0.0126	0.0417	0.549	1.15238e-08	0.0120744	0.0127448	0.947	0.992	5	78182148	617
BovineHD0500028246	0.0001525	0.0001525	6.49756e-06	0.0128	0.03	0.34	1.0436e-08	0.0119419	0.0129368	0.923	0.99	5	99027928	638
BovineHD0500017252	-0.0001518	0.0001518	5.7342e-06	0.0104	0.0677	0.839	6.23246e-09	-0.0146448	0.0155765	0.94	0.981	5	61560641	600
BovineHD0500028671	0.0001515	0.0001515	5.8726e-06	0.0094	0.0154	0.939	2.63769e-09	0.0161752	0.0170661	0.948	0.953	5	100143855	639
BovineHD0500024221	0.0001514	0.0001514	7.71629e-06	0.0138	0.2751	0.281	9.24863e-09	0.010994	0.0115532	0.952	0.99	5	85550948	624
BovineHD0500023497	0.0001506	0.0001506	7.93706e-06	0.0139	0.0415	0.663	1.01399e-08	0.0108341	0.011311	0.958	0.991	5	82977064	621
BovineHD0500006981	0.0001499	0.0001499	5.23233e-06	0.0108	0.0227	0.248	8.37063e-09	0.0138365	0.0148733	0.93	0.987	5	23976840	562
BovineHD0500031711	0.0001498	0.0001498	5.4118e-06	0.0084	0.1716	0.368	1.04466e-08	0.0177657	0.0188095	0.945	0.993	5	109982809	648
BTB-00232546	0.0001495	0.0001495	6.08953e-06	0.0115	0.0259	0.423	1.09098e-08	0.012999	0.0137886	0.943	0.992	5	77311671	616
BovineHD0500028133	-0.0001495	0.0001495	6.08352e-06	0.0114	0.0368	0.138	5.29857e-09	-0.013149	0.0138111	0.952	0.976	5	98694393	637
BovineHD0500023760	0.0001492	0.0001492	6.44368e-06	0.013	0.512	0.241	8.1371e-09	0.0115075	0.0121433	0.948	0.986	5	83894563	622
BovineHD0500009182	0.0001487	0.0001487	6.39469e-06	0.0124	0.0863	0.404	1.06426e-08	0.0119589	0.0126922	0.942	0.992	5	31574399	570
BovineHD0500027760	0.0001473	0.0001473	4.14305e-06	0.0056	0.013	0.976	1.0176e-09	0.0261548	0.0292438	0.894	0.901	5	97405325	636
BovineHD0500031642	-0.0001468	0.0001468	5.30296e-06	0.0096	0.0203	0.119	4.53176e-09	-0.0152436	0.0162818	0.936	0.973	5	109767985	648
BovineHD0500035908	-0.0001466	0.0001466	3.78098e-06	0.0061	0.0128	0.99	4.08038e-10	-0.0240329	0.0268611	0.895	0.75	5	40279528	579
BovineHD0500026838	-0.0001466	0.0001466	5.98761e-06	0.0109	0.0192	0.686	9.25961e-09	-0.0134104	0.0140715	0.953	0.991	5	94518850	633
BovineHD0500032327	0.0001461	0.0001461	6.92615e-06	0.0119	0.0196	0.487	1.06595e-08	0.0123087	0.0128324	0.959	0.993	5	111832285	650
Hapmap48069-BTA-74468	0.0001458	0.0001458	5.80896e-06	0.0116	0.0249	0.169	5.96578e-09	0.012608	0.0133628	0.944	0.98	5	85614972	624
BovineHD0500027841	0.0001455	0.0001455	6.14334e-06	0.0103	0.0198	0.309	9.04137e-09	0.014077	0.014912	0.944	0.992	5	97656421	636
BovineHD0500025473	0.0001446	0.0001446	5.88494e-06	0.0118	0.0196	0.343	9.41606e-09	0.0122501	0.0132257	0.926	0.99	5	89671686	628
BovineHD0500013657	-0.0001441	0.0001441	6.63858e-06	0.0119	0.0145	0.109	4.02101e-09	-0.0120736	0.0127647	0.946	0.971	5	47282199	586
BovineHD0500031089	0.0001438	0.0001438	6.16222e-06	0.0128	0.0237	0.472	1.03021e-08	0.0112605	0.0118111	0.953	0.992	5	107936722	646
BovineHD0500019272	0.0001435	0.0001435	5.30657e-06	0.0101	0.0126	0.117	4.26187e-09	0.0141573	0.0149438	0.947	0.972	5	68617957	607
BovineHD0500031027	-0.0001433	0.0001433	6.23145e-06	0.0104	0.0591	0.159	5.50801e-09	-0.0138266	0.0145964	0.947	0.982	5	107734231	646
BovineHD4100004165	-0.0001426	0.0001426	4.96634e-06	0.0093	0.1149	0.062	2.36163e-09	-0.0153874	0.0165733	0.928	0.947	5	118062256	657
BovineHD0500024229	0.0001425	0.0001425	7.12247e-06	0.0136	0.2771	0.565	9.97708e-09	0.0105009	0.0110727	0.948	0.992	5	85566589	624
BovineHD0500020418	0.0001422	0.0001422	6.08638e-06	0.0128	0.0183	0.222	6.99018e-09	0.0111071	0.011789	0.942	0.984	5	72348422	611
BovineHD0500034233	-0.0001421	0.0001421	7.47326e-06	0.015	0.1133	0.436	9.93631e-09	-0.00949588	0.00987592	0.962	0.992	5	117902980	656
ARS-BFGL-NGS-113480	0.000142	0.000142	7.28152e-06	0.0146	0.0499	0.366	9.35196e-09	0.00974598	0.0103403	0.943	0.991	5	65877074	604
BovineHD0500034685	0.0001415	0.0001415	7.69057e-06	0.0154	0.0742	0.331	8.87298e-09	0.00920874	0.00966508	0.953	0.99	5	118972154	657
BovineHD0500007620	-0.0001407	0.0001407	5.519e-06	0.0101	0.2438	0.75	7.42631e-09	-0.0139744	0.0147247	0.949	0.988	5	26076436	565
ARS-BFGL-NGS-100816	-0.0001399	0.0001399	6.84898e-06	0.0122	0.1016	0.199	6.23687e-09	-0.0114676	0.0124574	0.921	0.985	5	111909943	650
BovineHD0500023736	0.0001398	0.0001398	6.77049e-06	0.0122	0.0388	0.335	8.70796e-09	0.0114886	0.0121276	0.947	0.991	5	83824414	622
BovineHD0500025161	0.0001398	0.0001398	5.91205e-06	0.0117	0.0221	0.329	8.63668e-09	0.0119508	0.0127086	0.94	0.99	5	88753136	627
BovineHD0500027930	-0.0001389	0.0001389	5.13049e-06	0.0089	0.0386	0.082	2.90125e-09	-0.0156603	0.0163565	0.957	0.962	5	97951412	636
BovineHD0500009220	-0.0001388	0.0001388	5.33562e-06	0.01	0.0919	0.653	8.73156e-09	-0.0138769	0.0147152	0.943	0.991	5	31703849	570
BovineHD0500005771	0.0001384	0.0001384	7.04828e-06	0.0138	0.0283	0.684	8.27406e-09	0.0100026	0.010573	0.946	0.991	5	19918912	558
BTA-73031-no-rs	-0.0001359	0.0001359	5.47321e-06	0.01	0.0201	0.203	5.98984e-09	-0.0135487	0.0145354	0.932	0.985	5	24667754	563
BovineHD0500029765	-0.0001359	0.0001359	3.57634e-06	0.0061	0.0266	0.108	3.56506e-09	-0.0221526	0.0233824	0.947	0.972	5	104041290	643
BovineHD0500009962	-0.0001356	0.0001356	4.16433e-06	0.0063	0.0108	0.03	1.08721e-09	-0.0216439	0.0231169	0.936	0.913	5	34423032	573
BovineHD0500026529	0.000135	0.000135	4.50257e-06	0.0091	0.4557	0.121	3.88087e-09	0.014785	0.0157296	0.94	0.971	5	93475652	632
BovineHD4100003816	-0.0001348	0.0001348	5.84306e-06	0.0105	0.0155	0.851	4.60465e-09	-0.012842	0.0136902	0.938	0.98	5	72405286	611
BovineHD4100003482	0.0001342	0.0001342	6.13584e-06	0.013	0.0422	0.332	7.98938e-09	0.0103507	0.0107919	0.959	0.99	5	21988493	560
BovineHD0500007289	-0.0001332	0.0001332	4.52381e-06	0.0039	0.0396	0.998	7.37798e-11	-0.0344391	0.0398624	0.864	0.543	5	24846552	563
BovineHD0500021486	-0.000133	0.000133	5.2121e-06	0.0088	0.0161	0.324	7.75711e-09	-0.0151768	0.0162554	0.934	0.991	5	75426735	614
BovineHD0500001689	-0.0001329	0.0001329	7.07553e-06	0.015	0.1512	0.307	7.51355e-09	-0.00885965	0.00929821	0.953	0.989	5	6289142	545
BovineHD0500007235	0.0001322	0.0001322	5.44862e-06	0.0092	0.0159	0.838	4.75546e-09	0.0143715	0.0151346	0.95	0.983	5	24713001	563
BovineHD0500021739	-0.0001321	0.0001321	5.31858e-06	0.0091	0.1691	0.293	7.2292e-09	-0.0144643	0.0152299	0.95	0.99	5	76187008	615
BovineHD0500026507	0.000131	0.000131	3.67558e-06	0.006	0.0447	0.932	2.16446e-09	0.0218261	0.023932	0.912	0.956	5	93361790	632
BovineHD0500021807	-0.0001297	0.0001297	3.92937e-06	0.0063	0.0168	0.684	7.2723e-09	-0.0204762	0.022362	0.916	0.992	5	76406173	615
BovineHD4100003894	0.0001294	0.0001294	5.4924e-06	0.0109	0.0157	0.377	7.86773e-09	0.0118371	0.0123287	0.96	0.991	5	84057383	623
Hapmap47394-BTA-74024	0.0001292	0.0001292	5.5453e-06	0.0098	0.0791	0.794	5.46753e-09	0.0132274	0.0140799	0.939	0.986	5	75660485	614
BovineHD0500021018	0.0001287	0.0001287	5.98992e-06	0.0109	0.0412	0.615	7.8488e-09	0.0117735	0.0122878	0.958	0.992	5	73923871	612
ARS-BFGL-NGS-112184	0.0001284	0.0001284	4.61418e-06	0.0096	0.0918	0.733	6.4561e-09	0.013418	0.0141363	0.949	0.987	5	75627333	614
ARS-BFGL-NGS-21991	0.0001283	0.0001283	5.93441e-06	0.0131	0.0591	0.366	7.63481e-09	0.00981684	0.0103278	0.951	0.99	5	65851825	604
BovineHD4100003496	0.000128	0.000128	4.27195e-06	0.0075	0.4576	0.919	2.42998e-09	0.0169926	0.0182953	0.929	0.962	5	23645816	562
BovineHD0500014238	0.0001275	0.0001275	4.15577e-06	0.0038	0.0069	0.997	8.31442e-11	0.0338612	0.0401135	0.844	0.585	5	49515140	588
BovineHD0500032449	0.0001272	0.0001272	4.77897e-06	0.0087	0.0186	0.067	2.02096e-09	0.0146234	0.0155216	0.942	0.951	5	112292006	651
BovineHD0500007183	-0.0001268	0.0001268	5.29263e-06	0.01	0.3635	0.224	5.58493e-09	-0.0126357	0.0135833	0.93	0.986	5	24613801	563
BovineHD0500025834	0.0001268	0.0001268	5.00576e-06	0.007	0.0429	0.258	6.16219e-09	0.0180346	0.0191572	0.941	0.991	5	91045493	630
BovineHD0500026656	0.0001268	0.0001268	4.77206e-06	0.0079	0.0828	0.348	7.30494e-09	0.0161246	0.0183447	0.879	0.993	5	93937209	632
BovineHD0500031458	0.0001268	0.0001268	4.35111e-06	0.0074	0.0129	0.955	1.38762e-09	0.017212	0.0185924	0.926	0.933	5	109189736	648
ARS-BFGL-NGS-64979	0.0001263	0.0001263	5.36249e-06	0.0114	0.0142	0.137	3.76565e-09	0.0111131	0.0117787	0.943	0.973	5	118392147	657
BovineHD0500031491	-0.0001262	0.0001262	5.78022e-06	0.0114	0.0361	0.683	6.89835e-09	-0.0111011	0.0118096	0.94	0.99	5	109280780	648
BovineHD0500006562	0.0001252	0.0001252	4.84518e-06	0.0091	0.0409	0.188	4.78918e-09	0.0138087	0.0147761	0.935	0.983	5	22669479	561
BovineHD0500025798	-0.0001252	0.0001252	5.12894e-06	0.0111	0.2001	0.315	6.76625e-09	-0.0112437	0.0118694	0.947	0.989	5	90947081	629
ARS-BFGL-NGS-78236	0.000125	0.000125	4.28162e-06	0.0069	0.0113	0.981	5.83873e-10	0.0181185	0.0199633	0.908	0.861	5	8646040	547
BovineHD0500021639	0.000125	0.000125	5.02103e-06	0.0092	0.9758	0.774	5.45617e-09	0.0135826	0.0145962	0.931	0.986	5	75786153	614
BovineHD0500033979	-0.0001249	0.0001249	4.34183e-06	0.0078	0.0731	0.952	1.41838e-09	-0.0160857	0.017232	0.933	0.933	5	116984838	655
BovineHD0500026643	0.000124	0.000124	3.8464e-06	0.0073	0.02	0.07	1.99533e-09	0.0169891	0.0190473	0.892	0.952	5	93872009	632
BovineHD0500026471	0.0001235	0.0001235	3.80827e-06	0.0069	0.2056	0.266	5.95845e-09	0.0178971	0.0188961	0.947	0.989	5	93219172	632
BovineHD0500026302	-0.0001232	0.0001232	3.02754e-06	0.005	0.0346	0.981	5.54309e-10	-0.0244741	0.0270093	0.906	0.85	5	92608845	631
BovineHD0500001630	-0.0001222	0.0001222	7.39772e-06	0.0141	0.037	0.673	6.57258e-09	-0.00864918	0.0090727	0.953	0.99	5	6095395	545
BovineHD0500021782	-0.0001218	0.0001218	4.54747e-06	0.007	0.1971	0.725	5.91838e-09	-0.0174898	0.0183691	0.952	0.991	5	76312441	615
BovineHD0500022516	0.0001218	0.0001218	4.96805e-06	0.0098	0.0191	0.319	6.44327e-09	0.012467	0.0132841	0.938	0.991	5	79428294	618
ARS-BFGL-NGS-76742	0.0001217	0.0001217	5.48603e-06	0.0095	0.0258	0.803	4.68621e-09	0.0127683	0.0134527	0.949	0.986	5	110092258	649
BovineHD0500006732	-0.0001216	0.0001216	4.2045e-06	0.0089	0.3138	0.221	5.09325e-09	-0.0137173	0.0144676	0.948	0.984	5	23136555	562
BovineHD0500006561	0.0001212	0.0001212	6.5859e-06	0.0124	0.0423	0.438	7.23112e-09	0.00979907	0.0104936	0.934	0.993	5	22668191	561
BovineHD0500031422	0.000121	0.000121	4.75017e-06	0.0078	0.181	0.919	2.16998e-09	0.0155815	0.0166963	0.933	0.964	5	109092714	648
BovineHD0500025737	-0.0001209	0.0001209	5.50307e-06	0.0105	0.0357	0.518	7.30116e-09	-0.0115163	0.0122234	0.942	0.992	5	90735679	629
BovineHD0500006559	-0.0001208	0.0001208	6.04819e-06	0.0119	0.0445	0.48	7.28004e-09	-0.0101484	0.0108044	0.939	0.993	5	22663851	561
BovineHD0500034684	0.0001196	0.0001196	7.18368e-06	0.0138	0.065	0.332	6.35127e-09	0.00866833	0.00910828	0.952	0.99	5	118970224	657
BovineHD0500026063	0.0001191	0.0001191	3.28906e-06	0.0043	0.0163	0.006	1.65012e-10	0.0279246	0.0318392	0.877	0.691	5	91834999	630
BovineHD0500031017	0.0001191	0.0001191	5.04782e-06	0.0105	0.1216	0.712	5.81746e-09	0.011346	0.0119926	0.946	0.988	5	107693123	646
BovineHD0500025390	0.0001188	0.0001188	6.08985e-06	0.0113	0.0157	0.579	6.88447e-09	0.0105481	0.0111031	0.95	0.992	5	89451238	628
BovineHD0500035502	0.0001188	0.0001188	4.05054e-06	0.0067	0.0169	0.047	1.26623e-09	0.0177359	0.0189045	0.938	0.937	5	94463839	633
Hapmap51042-BTA-73045	0.0001187	0.0001187	5.32313e-06	0.0107	0.227	0.776	4.90219e-09	0.0110936	0.0118727	0.934	0.985	5	24579644	563
BovineHD0500005821	0.0001179	0.0001179	6.30485e-06	0.0131	0.0391	0.579	6.77532e-09	0.00899892	0.0095262	0.945	0.992	5	20146138	559
BovineHD0500021756	-0.0001179	0.0001179	5.68117e-06	0.0105	0.1158	0.409	6.71705e-09	-0.0112618	0.0119657	0.941	0.992	5	76259981	615
BovineHD0500026144	-0.0001179	0.0001179	4.96541e-06	0.0083	0.1878	0.556	6.86242e-09	-0.014261	0.0151381	0.942	0.994	5	92083910	631
BovineHD0500008391	0.0001174	0.0001174	4.85482e-06	0.0088	0.0121	0.165	3.8077e-09	0.0132932	0.013997	0.95	0.981	5	28599665	567
BovineHD0500026518	0.0001172	0.0001172	4.49097e-06	0.0091	0.4767	0.367	6.38416e-09	0.0128332	0.013457	0.954	0.991	5	93425664	632
BovineHD0500034912	-0.000117	0.000117	4.77507e-06	0.0086	0.0235	0.107	2.62642e-09	-0.0135549	0.0143082	0.947	0.971	5	119524059	658
BovineHD0500023740	-0.0001161	0.0001161	4.15468e-06	0.0074	0.0449	0.908	2.25607e-09	-0.015695	0.0167211	0.939	0.965	5	83840968	622
BovineHD0500034310	-0.0001159	0.0001159	5.65465e-06	0.0118	0.0414	0.401	6.44582e-09	-0.00984631	0.0103743	0.949	0.992	5	118172862	657
BovineHD0500031492	-0.0001155	0.0001155	5.008e-06	0.0106	0.0353	0.683	5.77882e-09	-0.0108611	0.0115164	0.943	0.989	5	109282342	648
BovineHD0500031951	-0.0001149	0.0001149	4.45195e-06	0.0082	0.027	0.903	2.3048e-09	-0.0140061	0.015068	0.93	0.967	5	110725022	649
BovineHD0500026498	-0.0001146	0.0001146	4.04235e-06	0.0057	0.0684	0.964	9.06048e-10	-0.0201046	0.0220447	0.912	0.929	5	93322146	632
BovineHD0500028120	0.0001144	0.0001144	5.71178e-06	0.0101	0.0716	0.359	6.02779e-09	0.0113306	0.0118678	0.955	0.992	5	98658036	637
BovineHD0500021931	0.0001143	0.0001143	4.52826e-06	0.0092	0.0368	0.419	6.35981e-09	0.0124689	0.0130944	0.952	0.992	5	77196873	616
BovineHD0500021042	0.0001142	0.0001142	6.29422e-06	0.0106	0.0344	0.591	6.30432e-09	0.0107375	0.0115787	0.927	0.993	5	73986034	612
BovineHD0500008505	0.0001141	0.0001141	3.20348e-06	0.0055	0.0094	0.016	4.04582e-10	0.0208691	0.0229155	0.911	0.824	5	28939485	567
BovineHD0500026151	0.000114	0.000114	4.47811e-06	0.0098	0.1705	0.484	6.49425e-09	0.0116753	0.0123192	0.948	0.992	5	92101518	631
ARS-BFGL-NGS-78714	0.0001138	0.0001138	5.37507e-06	0.0109	0.0194	0.393	6.17889e-09	0.0104396	0.0110268	0.947	0.991	5	112912918	651
BovineHD0500021647	0.0001133	0.0001133	4.57592e-06	0.0086	0.3272	0.79	4.25464e-09	0.0132209	0.0139816	0.946	0.985	5	75811974	614
BovineHD0500003438	0.0001128	0.0001128	2.68821e-06	0.0036	0.005	0.997	7.68203e-11	0.031333	0.0357039	0.878	0.533	5	11645062	550
BovineHD0500002506	-0.0001126	0.0001126	3.00151e-06	0.0042	0.0458	0.005	1.21152e-10	-0.0266057	0.0307438	0.865	0.632	5	8828846	547
BovineHD0500006007	0.0001126	0.0001126	4.79034e-06	0.0089	0.013	0.076	1.77742e-09	0.0126087	0.0134356	0.938	0.957	5	20796658	559
BovineHD0500001688	0.0001121	0.0001121	6.22768e-06	0.0125	0.1512	0.692	5.35864e-09	0.00896941	0.00969548	0.925	0.989	5	6288388	545
BovineHD0500026649	0.0001116	0.0001116	4.60612e-06	0.0091	0.0778	0.54	6.18247e-09	0.0123045	0.0128335	0.959	0.992	5	93900146	632
BovineHD0500027366	0.0001113	0.0001113	2.9757e-06	0.0048	0.0105	0.993	1.83392e-10	0.0233564	0.0261459	0.893	0.701	5	96394710	635
BovineHD0500026491	0.0001112	0.0001112	5.10859e-06	0.0086	0.0821	0.497	6.18386e-09	0.012982	0.0138846	0.935	0.993	5	93289787	632
BovineHD0500032307	-0.0001111	0.0001111	3.81283e-06	0.0077	0.0147	0.107	2.36854e-09	-0.0143703	0.0157255	0.914	0.967	5	111762482	650
BovineHD0500022189	0.0001109	0.0001109	5.38717e-06	0.0101	0.1024	0.538	6.11775e-09	0.0110202	0.0116032	0.95	0.993	5	78159304	617
BovineHD0500026488	-0.0001105	0.0001105	4.01795e-06	0.0079	0.0652	0.509	6.10105e-09	-0.0139847	0.0150979	0.926	0.992	5	93284570	632
BovineHD0500032334	-0.00011	0.00011	4.93781e-06	0.0099	0.0159	0.248	4.50727e-09	-0.0110738	0.0117951	0.939	0.987	5	111857928	650
BovineHD0500016936	-0.0001096	0.0001096	5.36402e-06	0.0113	0.0712	0.555	5.93153e-09	-0.00972627	0.0103775	0.937	0.991	5	60558838	599
BovineHD0500022886	-0.0001095	0.0001095	4.52239e-06	0.0098	0.0228	0.269	4.71538e-09	-0.0111732	0.0118054	0.946	0.987	5	80824996	619
BovineHD0500005823	-0.0001094	0.0001094	6.56208e-06	0.0128	0.0399	0.425	5.84655e-09	-0.0085437	0.00903263	0.946	0.992	5	20155122	559
BovineHD4100003597	-0.0001094	0.0001094	4.68764e-06	0.0094	0.0192	0.78	4.10684e-09	-0.0116791	0.0126738	0.922	0.985	5	37071026	576
BovineHD0500017636	-0.000109	0.000109	3.07029e-06	0.0052	0.0083	0.987	3.11162e-10	-0.0211016	0.0234573	0.9	0.799	5	63022045	602
BovineHD0500025213	0.0001089	0.0001089	4.33348e-06	0.0086	0.3463	0.397	5.67813e-09	0.0127131	0.0133884	0.95	0.991	5	88942072	627
BovineHD0500024318	-0.0001086	0.0001086	5.27709e-06	0.011	0.1071	0.461	5.86006e-09	-0.00987224	0.0103839	0.951	0.992	5	85879268	624
BovineHD0500017163	-0.0001085	0.0001085	4.83227e-06	0.01	0.0256	0.614	5.57862e-09	-0.0108139	0.0113371	0.954	0.991	5	61269494	600
BovineHD0500007292	-0.0001081	0.0001081	4.39298e-06	0.0076	0.0322	0.807	3.63635e-09	-0.014219	0.0149483	0.951	0.986	5	24852015	563
BovineHD0500025982	0.0001078	0.0001078	4.46869e-06	0.0089	0.0183	0.669	5.14434e-09	0.0120674	0.0127514	0.946	0.991	5	91482433	630
BovineHD0500001544	-0.0001075	0.0001075	4.03212e-06	0.0075	0.0186	0.047	1.03941e-09	-0.014397	0.015606	0.923	0.931	5	5743521	544
BovineHD0500028385	-0.0001072	0.0001072	5.12983e-06	0.0099	0.0472	0.538	5.71844e-09	-0.0108698	0.0117415	0.926	0.992	5	99377602	638
BovineHD0500009103	0.0001067	0.0001067	5.7122e-06	0.0102	0.0528	0.241	4.16139e-09	0.0104295	0.0109391	0.953	0.987	5	31266389	570
BovineHD0500024509	-0.0001066	0.0001066	4.14129e-06	0.009	0.0253	0.842	3.0226e-09	-0.0118429	0.0126499	0.936	0.976	5	86579543	625
BovineHD0500031118	0.0001065	0.0001065	5.03223e-06	0.0101	0.0625	0.794	3.70555e-09	0.0105765	0.0111684	0.947	0.985	5	107998202	646
BovineHD0500007751	0.0001064	0.0001064	4.36867e-06	0.0083	0.03	0.812	3.46036e-09	0.0128158	0.0137499	0.932	0.984	5	26640971	565
BovineHD0500020114	-0.0001062	0.0001062	6.27326e-06	0.0113	0.024	0.65	5.12372e-09	-0.00936619	0.00994781	0.942	0.991	5	71609127	610
BovineHD0500027913	0.0001062	0.0001062	4.40717e-06	0.0081	0.0831	0.874	2.48042e-09	0.013112	0.0139875	0.937	0.974	5	97893666	636
BovineHD0500026232	0.0001059	0.0001059	3.69605e-06	0.0072	0.067	0.266	4.37392e-09	0.0146366	0.0154796	0.946	0.989	5	92425345	631
BovineHD0500021003	-0.0001056	0.0001056	4.75522e-06	0.0098	0.0592	0.362	5.15288e-09	-0.0108134	0.0113461	0.953	0.991	5	73854089	612
BovineHD0500028394	0.0001056	0.0001056	5.00823e-06	0.0101	0.049	0.459	5.54195e-09	0.0104242	0.0109404	0.953	0.992	5	99395136	638
BovineHD0500026781	0.0001051	0.0001051	3.81329e-06	0.0074	0.5701	0.303	4.67213e-09	0.0142086	0.0153386	0.926	0.989	5	94303982	633
BovineHD0500031580	0.0001048	0.0001048	4.80863e-06	0.0091	0.0249	0.224	3.8188e-09	0.0115142	0.0123183	0.935	0.986	5	109568549	648
BovineHD0500030988	-0.0001047	0.0001047	4.31682e-06	0.009	0.053	0.223	3.79544e-09	-0.0116354	0.0122702	0.948	0.985	5	107618116	646
BovineHD0500006371	-0.0001044	0.0001044	2.77e-06	0.0041	0.0396	0.995	1.0036e-10	-0.0256773	0.0294687	0.871	0.612	5	21992361	560
BovineHD0500018459	-0.0001043	0.0001043	5.08379e-06	0.01	0.0595	0.227	3.81273e-09	-0.0104269	0.0110621	0.943	0.985	5	65875722	604
BovineHD0500023504	-0.0001042	0.0001042	4.73611e-06	0.009	0.0839	0.343	4.89129e-09	-0.0115782	0.012228	0.947	0.991	5	82994350	621
BovineHD0500002138	-0.0001034	0.0001034	5.75611e-06	0.0115	0.0233	0.763	3.87347e-09	-0.0089943	0.00942439	0.954	0.986	5	7611262	546
BovineHD0500013785	0.000103	0.000103	2.89847e-06	0.0048	0.0103	0.985	3.13747e-10	0.0216005	0.0239188	0.903	0.824	5	47719305	586
BovineHD0500022097	0.0001028	0.0001028	3.76743e-06	0.0069	0.013	0.441	5.21496e-09	0.0148328	0.0158325	0.937	0.993	5	77757835	616
BovineHD0500026356	0.0001025	0.0001025	3.54162e-06	0.0066	0.0116	0.207	3.44598e-09	0.0154557	0.0163617	0.945	0.986	5	92812365	631
BovineHD0500031418	0.0001022	0.0001022	3.86086e-06	0.007	0.1553	0.919	1.54965e-09	0.0146047	0.01587	0.92	0.961	5	109089835	648
BovineHD0500034241	0.0001017	0.0001017	4.89043e-06	0.0109	0.0239	0.56	5.10015e-09	0.00930476	0.00973111	0.956	0.991	5	117920100	656
BovineHD0500023021	0.0001014	0.0001014	4.00846e-06	0.0069	0.0275	0.266	4.01329e-09	0.0146306	0.0155696	0.94	0.989	5	81326510	620
BovineHD0500031416	0.0001014	0.0001014	3.66871e-06	0.0069	0.177	0.919	1.52394e-09	0.0147006	0.0156652	0.938	0.959	5	109087506	648
BovineHD0500007600	0.0001013	0.0001013	3.86759e-06	0.0077	0.1112	0.228	3.61537e-09	0.0132102	0.0138985	0.95	0.986	5	26023638	565
BovineHD0500019185	0.0001013	0.0001013	4.00179e-06	0.0079	0.0169	0.133	2.36204e-09	0.0127705	0.0136106	0.938	0.974	5	68504811	607
BovineHD0500023898	0.0001012	0.0001012	5.15875e-06	0.0098	0.0178	0.515	5.11786e-09	0.0103281	0.0109805	0.941	0.993	5	84398622	623
BovineHD0500025828	-0.0001009	0.0001009	4.39405e-06	0.0073	0.1308	0.414	4.93736e-09	-0.0138836	0.0149403	0.929	0.993	5	91032015	630
Hapmap40584-BTA-74375	9.964e-05	9.964e-05	3.19486e-06	0.005	0.0501	0.039	7.36915e-10	0.0200608	0.0220927	0.908	0.928	5	83833575	622
BovineHD0500029751	9.962e-05	9.962e-05	4.76784e-06	0.0085	0.1463	0.378	4.66478e-09	0.0117659	0.0144826	0.812	0.993	5	103996918	642
BovineHD0500009365	-9.894e-05	9.894e-05	4.35137e-06	0.0074	0.2755	0.358	4.49999e-09	-0.0133106	0.0146042	0.911	0.992	5	32258566	571
BovineHD0500026333	9.833e-05	9.833e-05	4.98599e-06	0.0083	0.0153	0.347	4.38227e-09	0.0118953	0.0128268	0.927	0.992	5	92747070	631
BovineHD0500031414	9.705e-05	9.705e-05	3.44246e-06	0.0066	0.1049	0.919	1.39552e-09	0.0147042	0.0158936	0.925	0.958	5	109084077	648
BovineHD0500033725	9.695e-05	9.695e-05	5.05397e-06	0.0108	0.0458	0.549	4.65438e-09	0.00900463	0.00946414	0.951	0.992	5	116271212	655
BovineHD0500031173	-9.693e-05	9.693e-05	3.49094e-06	0.0068	0.0987	0.052	9.3144e-10	-0.0142547	0.0153966	0.926	0.934	5	108280526	647
BovineHD0500026605	9.685e-05	9.685e-05	4.07261e-06	0.0073	0.0213	0.416	4.55798e-09	0.013267	0.0138465	0.958	0.993	5	93751947	632
ARS-BFGL-NGS-7741	9.677e-05	9.677e-05	8.08739e-06	0.01	0.0467	0.445	4.62538e-09	0.00970904	0.0102795	0.945	0.995	5	60583869	599
BovineHD0500009427	9.673e-05	9.673e-05	3.31592e-06	0.0064	0.0346	0.612	4.44192e-09	0.0150362	0.0160139	0.939	0.991	5	32503755	571
BovineHD0500010349	-9.655e-05	9.655e-05	3.65266e-06	0.0078	0.0188	0.114	1.87775e-09	-0.0124312	0.0131791	0.943	0.968	5	36085437	575
BovineHD0500034315	-9.54e-05	9.54e-05	4.45539e-06	0.0082	0.0615	0.886	1.83955e-09	-0.0115871	0.0123899	0.935	0.971	5	118181435	657
BovineHD0500026635	-9.499e-05	9.499e-05	3.86363e-06	0.0064	0.0099	0.821	2.65113e-09	-0.014765	0.0158613	0.931	0.985	5	93843392	632
BovineHD0500028202	9.479e-05	9.479e-05	3.46578e-06	0.0065	0.0172	0.925	1.24647e-09	0.014659	0.0157092	0.933	0.957	5	98864009	637
BovineHD0500006372	9.466e-05	9.466e-05	6.34965e-06	0.0097	0.0397	0.418	4.35983e-09	0.00979193	0.0103852	0.943	0.994	5	21993708	560
BovineHD0500029750	9.42e-05	9.42e-05	4.45259e-06	0.008	0.1473	0.55	4.39254e-09	0.0118242	0.0123268	0.959	0.993	5	103988963	642
BovineHD0500034285	-9.412e-05	9.412e-05	4.78358e-06	0.0102	0.0149	0.661	3.96709e-09	-0.00919695	0.00977086	0.941	0.99	5	118093073	657
BovineHD0500006355	9.408e-05	9.408e-05	4.6708e-06	0.0088	0.0225	0.754	3.28309e-09	0.0106503	0.01128	0.944	0.988	5	21952889	560
BovineHD0500005822	-9.334e-05	9.334e-05	5.53908e-06	0.0109	0.0397	0.427	4.26391e-09	-0.00853749	0.00893826	0.955	0.992	5	20147754	559
BovineHD0500007185	9.327e-05	9.327e-05	4.56954e-06	0.0087	0.3552	0.777	3.01874e-09	0.0106793	0.011588	0.922	0.986	5	24620799	563
BovineHD0500023743	-9.307e-05	9.307e-05	3.4958e-06	0.0061	0.042	0.9	1.5525e-09	-0.0151747	0.0161685	0.939	0.969	5	83847751	622
BovineHD0500021396	9.288e-05	9.288e-05	4.62457e-06	0.0076	0.0141	0.797	2.78936e-09	0.0122745	0.01296	0.947	0.987	5	75219822	614
BovineHD0500025163	-9.281e-05	9.281e-05	3.69662e-06	0.0065	0.0218	0.225	3.00873e-09	-0.0142788	0.0153007	0.933	0.988	5	88760326	627
BovineHD0500026760	-9.274e-05	9.274e-05	3.28495e-06	0.0068	0.0161	0.601	4.12336e-09	-0.0136381	0.0145373	0.938	0.991	5	94219668	633
BovineHD0500020993	-9.27e-05	9.27e-05	3.82598e-06	0.0084	0.0637	0.378	4.04176e-09	-0.01108	0.0117993	0.939	0.99	5	73800984	612
BovineHD0500018614	9.267e-05	9.267e-05	3.38669e-06	0.0051	0.0154	0.968	5.39768e-10	0.0180528	0.0197066	0.916	0.916	5	66552462	605
BovineHD0500021004	-9.218e-05	9.218e-05	3.94247e-06	0.0076	0.0513	0.28	3.42394e-09	-0.0121292	0.0128555	0.943	0.989	5	73859306	612
BovineHD0500035492	-9.181e-05	9.181e-05	4.88736e-06	0.0097	0.0169	0.45	4.17207e-09	-0.0094321	0.00998851	0.944	0.992	5	87256341	626
BovineHD0500031998	9.151e-05	9.151e-05	4.61619e-06	0.0095	0.0186	0.652	3.80228e-09	0.00966695	0.0102365	0.944	0.99	5	110812272	649
BovineHD0500023925	-9.103e-05	9.103e-05	4.08595e-06	0.0085	0.0505	0.632	3.85204e-09	-0.010709	0.0113875	0.94	0.991	5	84525667	623
BovineHD0500024508	-9.044e-05	9.044e-05	4.81294e-06	0.0079	0.0317	0.842	2.17477e-09	-0.0114004	0.01206	0.945	0.982	5	86575839	625
BovineHD0500008859	9.015e-05	9.015e-05	4.21277e-06	0.0075	0.0131	0.321	3.54121e-09	0.0119664	0.0127644	0.937	0.991	5	30291247	569
BovineHD4100004142	-8.987e-05	8.987e-05	4.1458e-06	0.0086	0.0127	0.742	3.09631e-09	-0.0104102	0.0110792	0.94	0.987	5	115765169	654
ARS-BFGL-NGS-34975	-8.986e-05	8.986e-05	3.82604e-06	0.0061	0.0308	0.042	6.52636e-10	-0.0147309	0.016201	0.909	0.932	5	23825621	562
BovineHD0500026533	-8.959e-05	8.959e-05	4.51235e-06	0.0078	0.4551	0.694	3.40593e-09	-0.0114368	0.0121026	0.945	0.991	5	93489775	632
BovineHD4100003702	-8.951e-05	8.951e-05	3.04484e-06	0.0059	0.0134	0.851	2.03433e-09	-0.015086	0.015762	0.957	0.978	5	56526696	595
BovineHD0500007194	-8.935e-05	8.935e-05	3.54227e-06	0.0068	0.3485	0.164	2.18561e-09	-0.01314	0.01381	0.951	0.981	5	24632274	563
BovineHD0500025691	-8.927e-05	8.927e-05	4.05586e-06	0.0077	0.0414	0.358	3.66147e-09	-0.0115941	0.0125248	0.926	0.991	5	90497911	629
BovineHD0500031625	8.914e-05	8.914e-05	3.4325e-06	0.0066	0.0204	0.878	1.70035e-09	0.0134387	0.0142972	0.94	0.972	5	109740057	648
BovineHD0500031232	-8.908e-05	8.908e-05	4.00742e-06	0.0092	0.0188	0.661	3.5545e-09	-0.00971833	0.010337	0.94	0.989	5	108437264	647
ARS-BFGL-NGS-16666	-8.907e-05	8.907e-05	4.15711e-06	0.0085	0.0175	0.274	3.15989e-09	-0.0105205	0.0112105	0.938	0.988	5	84011309	623
BovineHD0500032393	-8.849e-05	8.849e-05	3.54507e-06	0.0073	0.049	0.308	3.3372e-09	-0.0121769	0.0129146	0.943	0.99	5	112093369	651
ARS-BFGL-NGS-8255	-8.848e-05	8.848e-05	4.55528e-06	0.0081	0.0602	0.435	3.84712e-09	-0.0108782	0.0115736	0.94	0.993	5	25915161	564
BovineHD0500007029	-8.837e-05	8.837e-05	3.80068e-06	0.0075	0.0176	0.828	2.22743e-09	-0.0118356	0.0126698	0.934	0.98	5	24110992	563
BovineHD0500008892	8.793e-05	8.793e-05	3.4302e-06	0.006	0.021	0.93	1.00848e-09	0.0147372	0.0158915	0.927	0.956	5	30361963	569
BovineHD0500033990	-8.762e-05	8.762e-05	2.89761e-06	0.0043	0.0361	0.984	2.41068e-10	-0.0202197	0.022175	0.912	0.844	5	117021476	656
BovineHD0500012933	8.756e-05	8.756e-05	2.62861e-06	0.0045	0.0091	0.984	2.36231e-10	0.019314	0.0215035	0.898	0.822	5	45000119	584
BovineHD0500006722	-8.748e-05	8.748e-05	3.13001e-06	0.006	0.1692	0.088	1.23402e-09	-0.0145798	0.015948	0.914	0.961	5	23119371	562
BovineHD0500021517	8.745e-05	8.745e-05	4.91804e-06	0.0084	0.1393	0.378	3.59668e-09	0.0103692	0.0109968	0.943	0.992	5	75545890	614
BovineHD0500022000	-8.733e-05	8.733e-05	4.32581e-06	0.0069	0.0201	0.601	3.6569e-09	-0.012596	0.0133235	0.945	0.994	5	77407929	616
BovineHD0500034691	-8.73e-05	8.73e-05	4.34404e-06	0.0095	0.0585	0.322	3.32576e-09	-0.00915709	0.00968216	0.946	0.989	5	118983916	657
BovineHD0500025016	8.712e-05	8.712e-05	3.3361e-06	0.0062	0.0205	0.917	1.15788e-09	0.0140516	0.0148956	0.943	0.96	5	88182973	627
BovineHD0500025108	8.672e-05	8.672e-05	2.61366e-06	0.0037	0.0291	0.987	1.86784e-10	0.02365	0.0266578	0.887	0.817	5	88551422	627
BovineHD0500029641	8.672e-05	8.672e-05	4.09711e-06	0.0079	0.0383	0.499	3.75981e-09	0.0109767	0.0116944	0.939	0.993	5	103589158	642
BovineHD0500031429	8.67e-05	8.67e-05	3.13912e-06	0.0059	0.2305	0.739	2.89683e-09	0.0146127	0.0158563	0.922	0.988	5	109112898	648
BovineHD0500009054	8.657e-05	8.657e-05	3.54445e-06	0.0068	0.394	0.721	3.01651e-09	0.0127313	0.0136632	0.932	0.989	5	31027992	570
BTB-00233516	8.65e-05	8.65e-05	4.30845e-06	0.009	0.2016	0.539	3.71781e-09	0.0095752	0.0101778	0.941	0.992	5	85886632	624
BovineHD0500021066	-8.636e-05	8.636e-05	4.3483e-06	0.0081	0.0201	0.456	3.70005e-09	-0.0106614	0.011418	0.934	0.993	5	74044790	613
BovineHD0500028190	8.61e-05	8.61e-05	2.85968e-06	0.006	0.0116	0.925	1.03159e-09	0.0142702	0.0155431	0.918	0.952	5	98831992	637
BovineHD0500028242	-8.605e-05	8.605e-05	3.4221e-06	0.0065	0.0349	0.887	1.48505e-09	-0.013171	0.0140817	0.935	0.971	5	99016279	638
BovineHD0500007757	8.569e-05	8.569e-05	4.0941e-06	0.0067	0.0299	0.817	2.19534e-09	0.0127901	0.0137913	0.927	0.985	5	26655121	565
BovineHD0500034746	-8.555e-05	8.555e-05	3.08894e-06	0.0057	0.0099	0.152	1.8904e-09	-0.0149222	0.0156453	0.954	0.979	5	119100602	658
ARS-BFGL-NGS-67983	-8.536e-05	8.536e-05	4.06858e-06	0.0092	0.0496	0.522	3.63586e-09	-0.00924449	0.00978191	0.945	0.991	5	104585591	643
BovineHD0500018448	8.531e-05	8.531e-05	4.6967e-06	0.0098	0.0516	0.648	3.31899e-09	0.00870499	0.00917571	0.949	0.99	5	65850703	604
BovineHD0500032823	8.525e-05	8.525e-05	5.48585e-06	0.0091	0.0174	0.562	3.57854e-09	0.00933443	0.00998625	0.935	0.993	5	113668607	652
BovineHD0500033771	8.519e-05	8.519e-05	3.4898e-06	0.0069	0.088	0.655	3.28156e-09	0.0122869	0.0130083	0.945	0.99	5	116415575	655
BovineHD0500034491	8.467e-05	8.467e-05	3.72306e-06	0.0061	0.0491	0.055	7.41958e-10	0.0138799	0.0150356	0.923	0.946	5	118615306	657
BovineHD0500008021	-8.454e-05	8.454e-05	2.54482e-06	0.0042	0.0162	0.973	3.74695e-10	-0.0201292	0.0226327	0.889	0.893	5	27450652	566
BovineHD0500014589	-8.431e-05	8.431e-05	4.39217e-06	0.0099	0.0215	0.557	3.50699e-09	-0.00851582	0.00900268	0.946	0.991	5	50801204	589
BovineHD0500022486	-8.428e-05	8.428e-05	3.77244e-06	0.0077	0.0358	0.481	3.54592e-09	-0.0109449	0.0116362	0.941	0.992	5	79273642	618
BovineHD0500028199	-8.401e-05	8.401e-05	3.46671e-06	0.0058	0.0173	0.075	9.79471e-10	-0.0144012	0.0154788	0.93	0.961	5	98852802	637
BovineHD0500009083	-8.384e-05	8.384e-05	2.48706e-06	0.0042	0.0755	0.087	1.12173e-09	-0.0198057	0.0220821	0.897	0.966	5	31149900	570
BovineHD0500023926	8.381e-05	8.381e-05	5.02309e-06	0.0084	0.0508	0.447	3.47297e-09	0.0100174	0.0107386	0.933	0.994	5	84531144	623
ARS-BFGL-NGS-38292	-8.37e-05	8.37e-05	3.31084e-06	0.0061	0.129	0.081	1.03873e-09	-0.0137213	0.0147918	0.928	0.96	5	109084970	648
BovineHD0500031547	-8.327e-05	8.327e-05	2.79355e-06	0.0057	0.0139	0.912	1.11773e-09	-0.0146947	0.015867	0.926	0.96	5	109444069	648
BovineHD0500028113	8.293e-05	8.293e-05	2.94097e-06	0.0055	0.0471	0.705	2.86325e-09	0.0150789	0.0162182	0.93	0.99	5	98632105	637
BovineHD0500028118	8.276e-05	8.276e-05	3.55212e-06	0.0079	0.0721	0.359	3.15175e-09	0.0104759	0.011063	0.947	0.99	5	98654297	637
BovineHD0500010350	8.266e-05	8.266e-05	3.48645e-06	0.0069	0.0188	0.886	1.37588e-09	0.0120379	0.0129099	0.932	0.97	5	36092374	575
BovineHD0500020991	8.261e-05	8.261e-05	4.47103e-06	0.0084	0.0738	0.542	3.388e-09	0.00983502	0.0106027	0.928	0.993	5	73796592	612
BovineHD0500031002	-8.258e-05	8.258e-05	3.44587e-06	0.007	0.1307	0.224	2.37407e-09	-0.0117418	0.0125509	0.936	0.985	5	107664824	646
BovineHD0500017165	-8.25e-05	8.25e-05	4.06374e-06	0.008	0.0236	0.593	3.28531e-09	-0.01027	0.0108008	0.951	0.992	5	61274986	600
BovineHD0500026626	-8.239e-05	8.239e-05	4.02533e-06	0.0078	0.0135	0.506	3.39363e-09	-0.010518	0.0112442	0.935	0.993	5	93814552	632
BovineHD0500022183	8.196e-05	8.196e-05	3.5748e-06	0.0072	0.1023	0.632	3.12495e-09	0.0113303	0.0119914	0.945	0.991	5	78143450	617
ARS-BFGL-NGS-35956	-8.176e-05	8.176e-05	3.13205e-06	0.006	0.0201	0.906	1.13437e-09	-0.0135507	0.0145729	0.93	0.964	5	58638702	597
BovineHD0500016037	8.154e-05	8.154e-05	3.91839e-06	0.0075	0.0254	0.442	3.27983e-09	0.0109206	0.0115339	0.947	0.993	5	56462859	595
BovineHD0500009373	8.153e-05	8.153e-05	3.24127e-06	0.0065	0.064	0.684	2.87518e-09	0.0125438	0.0132726	0.945	0.99	5	32290904	571
BovineHD0500034167	8.144e-05	8.144e-05	3.0825e-06	0.0072	0.0206	0.165	1.8253e-09	0.0112586	0.0120089	0.938	0.976	5	117659032	656
BovineHD0500033726	8.138e-05	8.138e-05	4.35072e-06	0.009	0.0319	0.548	3.28089e-09	0.00907532	0.00957574	0.948	0.992	5	116271920	655
ARS-BFGL-NGS-101822	-8.104e-05	8.104e-05	2.75404e-06	0.0053	0.0496	0.075	9.05912e-10	-0.0152906	0.0165207	0.926	0.955	5	76286670	615
BovineHD0500032421	-8.075e-05	8.075e-05	3.18398e-06	0.0054	0.0209	0.091	1.07513e-09	-0.0149543	0.0163353	0.915	0.967	5	112185515	651
BovineHD0500020232	8.058e-05	8.058e-05	3.06755e-06	0.0065	0.0134	0.09	1.0658e-09	0.0123343	0.0131655	0.937	0.959	5	71853225	610
BovineHD0500020116	8.046e-05	8.046e-05	4.17183e-06	0.0085	0.0236	0.345	2.92611e-09	0.00946636	0.0101441	0.933	0.99	5	71611626	610
BovineHD0500006996	-8.033e-05	8.033e-05	3.14436e-06	0.0064	0.2123	0.729	2.54991e-09	-0.0124868	0.013341	0.936	0.988	5	24013095	563
BovineHD0500018457	-8.017e-05	8.017e-05	4.46492e-06	0.0095	0.0592	0.352	2.93106e-09	-0.0084687	0.00900366	0.941	0.99	5	65869307	604
BovineHD0500029643	-8.005e-05	8.005e-05	3.43365e-06	0.0069	0.039	0.5	3.20425e-09	-0.0116582	0.0126154	0.924	0.992	5	103590632	642
BovineHD0500006726	-7.994e-05	7.994e-05	3.87967e-06	0.0075	0.1848	0.605	3.05349e-09	-0.0106114	0.0114449	0.927	0.992	5	23128867	562
BovineHD0500007415	7.99e-05	7.99e-05	2.10367e-06	0.0026	0.0079	0.999	1.42604e-11	0.0311316	0.0414904	0.75	0.314	5	25338593	564
BovineHD0500023095	-7.977e-05	7.977e-05	3.98672e-06	0.0072	0.0174	0.618	3.00464e-09	-0.0111303	0.01185	0.939	0.992	5	81644042	620
BovineHD0500027360	-7.976e-05	7.976e-05	2.63513e-06	0.003	0.0111	0.013	1.64792e-10	-0.0262936	0.0316705	0.83	0.852	5	96363169	635
BovineHD0500003779	-7.965e-05	7.965e-05	3.57036e-06	0.0062	0.0104	0.053	6.36564e-10	-0.012916	0.0141809	0.911	0.942	5	12632212	551
BovineHD0500032257	-7.963e-05	7.963e-05	2.58175e-06	0.0045	0.007	0.079	9.25417e-10	-0.0175656	0.0188073	0.934	0.961	5	111623804	650
BovineHD0500006725	-7.96e-05	7.96e-05	4.19574e-06	0.0067	0.1762	0.6	3.04267e-09	-0.011822	0.0125428	0.943	0.993	5	23127702	562
BovineHD0500017536	7.935e-05	7.935e-05	3.54382e-06	0.0077	0.011	0.347	2.85168e-09	0.0103051	0.0109397	0.942	0.99	5	62603194	601
BovineHD0500007159	7.933e-05	7.933e-05	3.65102e-06	0.0063	0.1297	0.836	1.72572e-09	0.0126596	0.0135755	0.933	0.983	5	24573502	563
BovineHD0500031548	-7.924e-05	7.924e-05	2.63641e-06	0.0053	0.0142	0.912	1.01261e-09	-0.0149507	0.0163423	0.915	0.96	5	109446648	648
BovineHD0500025349	7.908e-05	7.908e-05	3.75975e-06	0.0072	0.0189	0.454	3.10082e-09	0.0110346	0.0116141	0.95	0.992	5	89333462	628
BovineHD0500026153	7.905e-05	7.905e-05	3.66056e-06	0.007	0.1395	0.483	3.12064e-09	0.0113462	0.0122664	0.925	0.993	5	92106524	631
BovineHD0500002014	7.873e-05	7.873e-05	4.79117e-06	0.0076	0.0114	0.871	1.38969e-09	0.0104043	0.0111429	0.934	0.979	5	7194125	546
BovineHD0500025147	7.836e-05	7.836e-05	3.28467e-06	0.0065	0.0287	0.833	1.71124e-09	0.0121168	0.0129039	0.939	0.98	5	88702470	627
BovineHD0500031486	7.797e-05	7.797e-05	4.03266e-06	0.0078	0.0395	0.318	2.63533e-09	0.0100385	0.0106046	0.947	0.99	5	109268807	648
BovineHD0500009358	7.791e-05	7.791e-05	3.08764e-06	0.0059	0.6007	0.579	2.95957e-09	0.0131311	0.0141348	0.929	0.992	5	32235430	571
BovineHD0500009428	7.79e-05	7.79e-05	3.0925e-06	0.006	0.0318	0.612	2.88103e-09	0.0130561	0.0140472	0.929	0.992	5	32505356	571
BovineHD0500028240	7.779e-05	7.779e-05	3.75624e-06	0.0069	0.0546	0.721	2.43586e-09	0.0112735	0.0119294	0.945	0.99	5	99007086	638
BovineHD0500019980	7.731e-05	7.731e-05	3.6789e-06	0.0078	0.0183	0.256	2.27829e-09	0.00995354	0.0105076	0.947	0.986	5	71204271	610
BovineHD0500025682	-7.712e-05	7.712e-05	3.90792e-06	0.0066	0.0447	0.615	2.81739e-09	-0.011626	0.0123307	0.943	0.993	5	90464026	629
BovineHD0500026863	-7.704e-05	7.704e-05	2.43073e-06	0.0044	0.148	0.872	1.32602e-09	-0.0173778	0.0189594	0.917	0.976	5	94602633	633
BovineHD0500017086	-7.637e-05	7.637e-05	3.43977e-06	0.0057	0.0089	0.825	1.68413e-09	-0.0133196	0.014253	0.935	0.984	5	61006403	600
BovineHD0500026461	-7.631e-05	7.631e-05	2.63221e-06	0.0044	0.2049	0.951	5.40103e-10	-0.0174758	0.0195789	0.893	0.94	5	93202369	632
BovineHD0500024499	7.611e-05	7.611e-05	3.89295e-06	0.0071	0.031	0.143	1.4186e-09	0.0107708	0.0117681	0.915	0.978	5	86527226	625
BovineHD0500007572	-7.607e-05	7.607e-05	3.61126e-06	0.0072	0.0635	0.435	2.84358e-09	-0.0105649	0.0111078	0.951	0.992	5	25919924	564
BovineHD0500003492	-7.605e-05	7.605e-05	5.42641e-06	0.0099	0.0242	0.565	2.84358e-09	-0.00770806	0.00817363	0.943	0.993	5	11814879	550
BovineHD0500001670	-7.526e-05	7.526e-05	4.22529e-06	0.0091	0.0165	0.704	2.36311e-09	-0.0082406	0.00877364	0.939	0.988	5	6235058	545
BovineHD0500024242	-7.488e-05	7.488e-05	2.87326e-06	0.0058	0.0254	0.879	1.19193e-09	-0.0129098	0.0139318	0.927	0.972	5	85603993	624
BovineHD0500026948	7.486e-05	7.486e-05	3.19484e-06	0.0063	0.0377	0.346	2.53444e-09	0.0118819	0.0126735	0.938	0.991	5	94888445	633
BovineHD0500006829	7.484e-05	7.484e-05	2.85732e-06	0.0032	0.0211	0.012	1.34534e-10	0.0236328	0.0270946	0.872	0.85	5	23468957	562
BovineHD0500027949	-7.466e-05	7.466e-05	3.10143e-06	0.0065	0.0317	0.146	1.38641e-09	-0.0114859	0.0123063	0.933	0.975	5	97983897	636
ARS-BFGL-NGS-75120	-7.466e-05	7.466e-05	4.0895e-06	0.0077	0.0224	0.17	1.57241e-09	-0.00973856	0.0104573	0.931	0.982	5	119654147	658
BovineHD0500016032	-7.461e-05	7.461e-05	3.82669e-06	0.0075	0.0249	0.401	2.67421e-09	-0.00990357	0.0104823	0.945	0.992	5	56444519	595
BovineHD0500025146	7.447e-05	7.447e-05	3.6035e-06	0.0064	0.028	0.833	1.54615e-09	0.0116365	0.0123447	0.943	0.982	5	88700568	627
BovineHD0500025894	-7.419e-05	7.419e-05	2.08144e-06	0.0039	0.0155	0.234	1.97486e-09	-0.018863	0.0203494	0.927	0.988	5	91197726	630
BovineHD0500025855	-7.385e-05	7.385e-05	3.19884e-06	0.0054	0.0163	0.282	2.20696e-09	-0.0137614	0.0146974	0.936	0.991	5	91099849	630
BovineHD0500028143	-7.381e-05	7.381e-05	2.98003e-06	0.0068	0.0123	0.605	2.60357e-09	-0.0108547	0.0115511	0.94	0.991	5	98728734	637
BovineHD0500007288	7.373e-05	7.373e-05	3.87986e-06	0.0062	0.0407	0.223	1.88333e-09	0.0118917	0.012846	0.926	0.989	5	24844421	563
BovineHD0500031710	-7.367e-05	7.367e-05	2.33862e-06	0.0051	0.1724	0.114	1.09704e-09	-0.0143505	0.0157734	0.91	0.967	5	109978559	648
BovineHD0500031526	-7.342e-05	7.342e-05	2.66035e-06	0.0054	0.0138	0.911	8.72001e-10	-0.0135134	0.0148235	0.912	0.96	5	109375824	648
ARS-BFGL-NGS-87789	7.341e-05	7.341e-05	3.31458e-06	0.0069	0.0961	0.622	2.53441e-09	0.0106386	0.0113462	0.938	0.991	5	73799375	612
BovineHD0500032425	-7.341e-05	7.341e-05	3.40653e-06	0.0065	0.0228	0.618	2.54536e-09	-0.0112932	0.0120958	0.934	0.992	5	112199148	651
BovineHD0500007162	7.34e-05	7.34e-05	3.00753e-06	0.006	0.2199	0.841	1.44354e-09	0.0122334	0.01311	0.933	0.979	5	24578337	563
BovineHD0500025018	-7.307e-05	7.307e-05	2.33883e-06	0.0044	0.0214	0.038	3.91687e-10	-0.0167347	0.0181075	0.924	0.914	5	88184738	627
BovineHD0500019262	7.288e-05	7.288e-05	2.52118e-06	0.0047	0.0073	0.053	5.36323e-10	0.0155054	0.0166204	0.933	0.938	5	68607057	607
BovineHD0500025655	-7.278e-05	7.278e-05	3.07382e-06	0.006	0.0155	0.758	1.94259e-09	-0.0121307	0.0128797	0.942	0.987	5	90360854	629
BovineHD0500025868	-7.251e-05	7.251e-05	3.0317e-06	0.0061	0.1078	0.754	1.95162e-09	-0.0118229	0.0127092	0.93	0.987	5	91127240	630
BovineHD0500028121	7.233e-05	7.233e-05	3.89512e-06	0.0074	0.0744	0.534	2.6034e-09	0.00977426	0.0103745	0.942	0.992	5	98658761	637
BovineHD0500034499	7.215e-05	7.215e-05	2.60554e-06	0.0038	0.0465	0.019	1.91559e-10	0.0191552	0.0210713	0.909	0.87	5	118625523	657
BovineHD0500032389	7.205e-05	7.205e-05	3.59014e-06	0.0065	0.0724	0.691	2.21884e-09	0.0110847	0.0116799	0.949	0.991	5	112082351	651
BovineHD0500032669	-7.193e-05	7.193e-05	2.98731e-06	0.0043	0.0239	0.028	2.86062e-10	-0.0166	0.01807	0.919	0.91	5	113174531	652
BovineHD0500031420	7.182e-05	7.182e-05	2.62191e-06	0.0053	0.155	0.919	7.64374e-10	0.0135517	0.0150147	0.903	0.956	5	109091301	648
ARS-BFGL-NGS-98018	-7.179e-05	7.179e-05	3.15964e-06	0.0045	0.0129	0.973	2.71771e-10	-0.0160725	0.0176489	0.911	0.908	5	120295070	659
BovineHD0500001631	7.174e-05	7.174e-05	4.25568e-06	0.0085	0.0361	0.27	2.02842e-09	0.00840758	0.0090332	0.931	0.988	5	6096292	545
BovineHD0500032434	-7.16e-05	7.16e-05	2.84312e-06	0.0048	0.0143	0.091	8.4614e-10	-0.0148142	0.0161129	0.919	0.967	5	112238940	651
BovineHD4100003984	7.106e-05	7.106e-05	3.03814e-06	0.0056	0.0545	0.874	1.11032e-09	0.0126144	0.0136484	0.924	0.974	5	97908915	636
BovineHD0500034548	-7.1e-05	7.1e-05	2.4999e-06	0.004	0.017	0.983	1.67725e-10	-0.0178995	0.019747	0.906	0.845	5	118720706	657
BovineHD0500031925	-7.092e-05	7.092e-05	2.93998e-06	0.0057	0.0272	0.9	9.07781e-10	-0.0125151	0.0134163	0.933	0.966	5	110684432	649
BovineHD0500034954	7.092e-05	7.092e-05	4.01575e-06	0.0073	0.0228	0.832	1.4094e-09	0.00967135	0.0104098	0.929	0.982	5	119658301	658
BovineHD0500026242	-7.088e-05	7.088e-05	3.83197e-06	0.0068	0.3292	0.302	2.11719e-09	-0.0104741	0.0113348	0.924	0.991	5	92452161	631
BovineHD0500021036	-7.086e-05	7.086e-05	3.27267e-06	0.007	0.0546	0.416	2.43956e-09	-0.0101224	0.0108656	0.932	0.991	5	73966890	612
BTB-01801679	7.077e-05	7.077e-05	2.29733e-06	0.0045	0.0121	0.946	5.07516e-10	0.0157276	0.0170484	0.923	0.935	5	40092319	579
BovineHD0500028009	-7.055e-05	7.055e-05	3.36069e-06	0.0065	0.101	0.167	1.38704e-09	-0.0109103	0.0116076	0.94	0.981	5	98254442	637
BovineHD0500007312	-7.052e-05	7.052e-05	2.5746e-06	0.0027	0.0066	0.002	2.16134e-11	-0.0264449	0.0345713	0.765	0.512	5	24955207	563
BovineHD0500025777	7.032e-05	7.032e-05	3.28044e-06	0.0067	0.1913	0.713	2.02431e-09	0.0104956	0.0112898	0.93	0.989	5	90893298	629
ARS-BFGL-NGS-92176	7.028e-05	7.028e-05	3.3362e-06	0.0067	0.0731	0.175	1.42796e-09	0.0105414	0.0114405	0.921	0.981	5	83013004	622
BovineHD0500026651	-7.023e-05	7.023e-05	2.69615e-06	0.0055	0.0766	0.486	2.46391e-09	-0.0126914	0.0135107	0.939	0.992	5	93922247	632
BTA-72955-no-rs	7.003e-05	7.003e-05	3.06983e-06	0.006	0.0193	0.843	1.2976e-09	0.0116068	0.0124658	0.931	0.979	5	23461203	562
BovineHD0500020092	6.993e-05	6.993e-05	3.19344e-06	0.0067	0.0415	0.206	1.60182e-09	0.0104892	0.0111982	0.937	0.984	5	71533550	610
BovineHD0500007173	6.989e-05	6.989e-05	3.15688e-06	0.006	0.3685	0.836	1.34008e-09	0.0116476	0.0137333	0.848	0.981	5	24600282	563
BovineHD0500031796	6.911e-05	6.911e-05	2.49887e-06	0.0052	0.0081	0.895	8.97445e-10	0.0132898	0.0146437	0.908	0.966	5	110264105	649
BovineHD0500016131	-6.903e-05	6.903e-05	2.55337e-06	0.0051	0.0249	0.069	6.12379e-10	-0.0134479	0.0145358	0.925	0.949	5	56930050	595
BovineHD0500002150	6.894e-05	6.894e-05	3.0971e-06	0.0057	0.0135	0.078	6.81324e-10	0.0120941	0.0130434	0.927	0.958	5	7647220	546
BovineHD0500016515	6.894e-05	6.894e-05	3.02697e-06	0.0054	0.0188	0.092	7.95079e-10	0.0128468	0.0139959	0.918	0.966	5	58580333	597
BovineHD0500024945	-6.873e-05	6.873e-05	2.9839e-06	0.0046	0.0158	0.902	8.33976e-10	-0.0149411	0.016111	0.927	0.973	5	87876322	626
BovineHD0500017258	6.844e-05	6.844e-05	3.16153e-06	0.0054	0.0991	0.16	1.25904e-09	0.0127529	0.0139785	0.912	0.982	5	61572508	600
BovineHD0500023682	6.781e-05	6.781e-05	3.55044e-06	0.0067	0.0516	0.804	1.44906e-09	0.0101719	0.0109336	0.93	0.984	5	83646474	622
BovineHD0500016596	-6.779e-05	6.779e-05	3.57433e-06	0.006	0.0643	0.639	2.12053e-09	-0.011362	0.0119565	0.95	0.992	5	58992818	597
BovineHD0500033721	-6.777e-05	6.777e-05	3.77819e-06	0.0068	0.0479	0.403	2.20996e-09	-0.0099658	0.0111313	0.895	0.992	5	116266686	655
BovineHD0500006382	-6.774e-05	6.774e-05	3.81489e-06	0.0073	0.041	0.632	2.13509e-09	-0.00932216	0.00983029	0.948	0.991	5	22012581	561
BovineHD0500030982	6.763e-05	6.763e-05	3.93465e-06	0.0066	0.0382	0.728	1.80987e-09	0.0101948	0.0108866	0.936	0.99	5	107600323	646
BovineHD0500024497	6.758e-05	6.758e-05	2.9805e-06	0.0062	0.0253	0.143	1.11895e-09	0.0109004	0.0116579	0.935	0.975	5	86517943	625
BovineHD0500033988	6.757e-05	6.757e-05	3.14055e-06	0.0064	0.047	0.203	1.47876e-09	0.0105577	0.0112134	0.942	0.983	5	117018983	656
BovineHD0500034923	6.754e-05	6.754e-05	2.62088e-06	0.0042	0.0191	0.983	1.53193e-10	0.0160803	0.0184012	0.874	0.845	5	119555938	658
BovineHD0500025096	-6.738e-05	6.738e-05	2.04721e-06	0.0029	0.0299	0.004	3.23474e-11	-0.0235043	0.0285641	0.823	0.566	5	88500421	627
BovineHD0500001723	-6.727e-05	6.727e-05	3.65596e-06	0.0081	0.0264	0.714	1.84807e-09	-0.00827119	0.00879801	0.94	0.987	5	6370379	545
BovineHD0500025692	6.715e-05	6.715e-05	3.60853e-06	0.0064	0.0414	0.643	2.07116e-09	0.0104375	0.0112228	0.93	0.992	5	90499238	629
BovineHD0500006194	6.699e-05	6.699e-05	3.57358e-06	0.0077	0.017	0.333	1.99241e-09	0.00866186	0.0092545	0.936	0.989	5	21452519	560
BovineHD0500021021	6.693e-05	6.693e-05	3.29975e-06	0.0069	0.042	0.615	2.12195e-09	0.00974755	0.0102387	0.952	0.991	5	73928648	612
BovineHD0500023396	-6.684e-05	6.684e-05	2.11379e-06	0.0029	0.009	0.004	3.78212e-11	-0.0230486	0.0279794	0.824	0.608	5	82721928	621
BovineHD0500008139	-6.681e-05	6.681e-05	2.68446e-06	0.0048	0.0266	0.94	5.04463e-10	-0.0140155	0.0152122	0.921	0.948	5	27794233	566
BovineHD0500027860	-6.66e-05	6.66e-05	2.69237e-06	0.0063	0.0543	0.253	1.67487e-09	-0.010627	0.0114705	0.926	0.985	5	97732561	636
BovineHD4100004169	-6.659e-05	6.659e-05	2.97261e-06	0.0065	0.0728	0.165	1.22036e-09	-0.0102981	0.010945	0.941	0.978	5	118151281	657
BovineHD0500009203	6.595e-05	6.595e-05	2.57103e-06	0.0048	0.0744	0.345	1.96657e-09	0.0136448	0.0154652	0.882	0.991	5	31624443	570
BovineHD0500030495	6.566e-05	6.566e-05	1.97016e-06	0.0038	0.0085	0.943	4.61492e-10	0.017129	0.0190305	0.9	0.939	5	106301519	645
BovineHD0500007207	6.557e-05	6.557e-05	2.1544e-06	0.0039	0.0216	0.964	2.95458e-10	0.0168138	0.0188322	0.893	0.909	5	24661920	563
BovineHD0500032431	-6.551e-05	6.551e-05	2.54024e-06	0.0046	0.0204	0.091	7.11574e-10	-0.0141398	0.0153154	0.923	0.965	5	112215658	651
BovineHD0500029661	6.531e-05	6.531e-05	3.69745e-06	0.0076	0.0158	0.667	1.89573e-09	0.00863104	0.00923329	0.935	0.99	5	103653222	642
BovineHD0500031000	6.516e-05	6.516e-05	2.972e-06	0.0058	0.1299	0.777	1.4709e-09	0.0111698	0.0120052	0.93	0.986	5	107660101	646
BovineHD0500034928	-6.508e-05	6.508e-05	2.54425e-06	0.0039	0.0081	0.017	1.43123e-10	-0.0166881	0.018976	0.879	0.851	5	119570101	658
BovineHD0500032903	6.485e-05	6.485e-05	2.13756e-06	0.0043	0.0087	0.961	3.17754e-10	0.0150806	0.0163286	0.924	0.91	5	113938568	652
BovineHD0500018030	6.484e-05	6.484e-05	2.45546e-06	0.004	0.0068	0.036	2.90579e-10	0.0163454	0.0182604	0.895	0.92	5	64528406	603
Hapmap47511-BTA-114200	-6.482e-05	6.482e-05	3.13406e-06	0.0059	0.0143	0.356	1.9259e-09	-0.0109862	0.0118559	0.927	0.992	5	98579869	637
BovineHD0500009164	-6.403e-05	6.403e-05	2.95837e-06	0.0052	0.0341	0.76	1.49498e-09	-0.0123136	0.0130854	0.941	0.988	5	31490341	570
BovineHD0500029920	6.4e-05	6.4e-05	3.68881e-06	0.0073	0.0482	0.494	2.04756e-09	0.00880705	0.00931675	0.945	0.992	5	104604796	643
BovineHD0500020097	-6.398e-05	6.398e-05	3.74222e-06	0.0072	0.0372	0.725	1.63234e-09	-0.00888577	0.00944817	0.94	0.989	5	71551993	610
BovineHD0500007578	-6.38e-05	6.38e-05	2.21903e-06	0.0043	0.0228	0.875	8.92003e-10	-0.0149523	0.016501	0.906	0.974	5	25936489	564
BovineHD0500017245	6.365e-05	6.365e-05	2.6014e-06	0.0047	0.0682	0.16	1.08891e-09	0.0135426	0.0147821	0.916	0.981	5	61542185	600
BovineHD0500025853	6.35e-05	6.35e-05	2.57064e-06	0.0043	0.0166	0.718	1.63174e-09	0.0146543	0.015709	0.933	0.991	5	91095140	630
BovineHD0500031961	6.349e-05	6.349e-05	2.80465e-06	0.0055	0.0307	0.096	7.00556e-10	0.0116135	0.0128088	0.907	0.965	5	110752513	649
ARS-BFGL-NGS-41499	-6.328e-05	6.328e-05	2.68589e-06	0.0053	0.1116	0.228	1.41157e-09	-0.0120146	0.0128261	0.937	0.986	5	107704991	646
BovineHD0500018014	-6.307e-05	6.307e-05	2.19974e-06	0.0041	0.0192	0.963	2.81351e-10	-0.0153838	0.0170556	0.902	0.911	5	64445364	603
BovineHD0500023893	6.275e-05	6.275e-05	2.56823e-06	0.0052	0.0214	0.834	1.09182e-09	0.0121452	0.0128273	0.947	0.979	5	84379644	623
BovineHD0500021759	6.248e-05	6.248e-05	3.0338e-06	0.0062	0.108	0.551	1.93183e-09	0.010024	0.0105734	0.948	0.992	5	76268274	615
BovineHD0500022878	-6.247e-05	6.247e-05	2.80784e-06	0.0054	0.0196	0.266	1.5237e-09	-0.0114974	0.0121446	0.947	0.988	5	80783754	619
BovineHD0500001635	-6.245e-05	6.245e-05	3.92775e-06	0.0078	0.0361	0.73	1.53677e-09	-0.00800589	0.00845885	0.946	0.988	5	6102408	545
BovineHD0500018012	-6.245e-05	6.245e-05	2.38645e-06	0.0041	0.0161	0.963	2.76066e-10	-0.0153566	0.0178171	0.862	0.918	5	64434758	603
BovineHD0500028106	6.233e-05	6.233e-05	1.70643e-06	0.0028	0.0201	0.982	1.39729e-10	0.0219984	0.0246346	0.893	0.848	5	98614373	637
BovineHD0500007746	-6.209e-05	6.209e-05	2.68143e-06	0.0055	0.0279	0.183	1.15236e-09	-0.0112206	0.0125079	0.897	0.982	5	26622348	565
BovineHD0500034546	-6.194e-05	6.194e-05	2.52412e-06	0.0037	0.0171	0.975	1.86539e-10	-0.0168921	0.0187573	0.901	0.899	5	118719278	657
BovineHD0500007525	-6.185e-05	6.185e-05	1.76479e-06	0.0031	0.0081	0.009	6.79932e-11	-0.0201684	0.023931	0.843	0.72	5	25804890	564
BovineHD0500021629	6.181e-05	6.181e-05	2.62838e-06	0.0053	0.9759	0.787	1.28218e-09	0.0116626	0.0127695	0.913	0.984	5	75748920	614
ARS-BFGL-NGS-14781	6.174e-05	6.174e-05	2.29942e-06	0.005	0.0149	0.936	4.54973e-10	0.0123483	0.013291	0.929	0.94	5	56766165	595
ARS-BFGL-NGS-39913	-6.166e-05	6.166e-05	3.11501e-06	0.0064	0.0376	0.388	1.80582e-09	-0.00963454	0.0102001	0.945	0.991	5	85535871	624
BovineHD0500026596	-6.164e-05	6.164e-05	2.37606e-06	0.0048	0.0205	0.346	1.71983e-09	-0.0127527	0.0135509	0.941	0.991	5	93730860	632
BovineHD0500031560	6.162e-05	6.162e-05	3.50405e-06	0.006	0.3772	0.236	1.36844e-09	0.0102697	0.0110581	0.929	0.988	5	109487504	648
ARS-BFGL-NGS-16090	6.161e-05	6.161e-05	3.84731e-06	0.007	0.1133	0.52	1.89496e-09	0.00880191	0.00939466	0.937	0.993	5	117898969	656
BovineHD0500022317	6.147e-05	6.147e-05	2.4052e-06	0.0048	0.1834	0.133	8.73038e-10	0.012895	0.0141261	0.913	0.975	5	78653242	617
BovineHD0500026514	6.146e-05	6.146e-05	3.38523e-06	0.0056	0.0451	0.366	1.75335e-09	0.0110407	0.0118978	0.928	0.993	5	93404621	632
BovineHD0500007134	-6.143e-05	6.143e-05	3.15906e-06	0.007	0.0624	0.259	1.45002e-09	-0.00877596	0.00938535	0.935	0.986	5	24487987	563
BovineHD0500020102	-6.14e-05	6.14e-05	3.01976e-06	0.0068	0.0382	0.73	1.4873e-09	-0.00907389	0.00980052	0.926	0.986	5	71561449	610
BovineHD4100003609	-6.138e-05	6.138e-05	2.14159e-06	0.0038	0.0189	0.053	3.7973e-10	-0.0160131	0.0176859	0.905	0.94	5	40060692	579
BovineHD0500023273	-6.127e-05	6.127e-05	3.03656e-06	0.0055	0.0238	0.178	1.09994e-09	-0.0112079	0.01204	0.931	0.983	5	82397397	621
BovineHD0500021778	-6.117e-05	6.117e-05	3.05481e-06	0.0051	0.2015	0.21	1.24121e-09	-0.0119938	0.0131161	0.914	0.988	5	76302636	615
BovineHD0500018443	6.113e-05	6.113e-05	4.01322e-06	0.007	0.0199	0.622	1.75672e-09	0.00877533	0.00929614	0.944	0.992	5	65834732	604
BovineHD0500030052	-6.088e-05	6.088e-05	3.21344e-06	0.0065	0.0116	0.22	1.27352e-09	-0.00936569	0.00991406	0.945	0.985	5	104879909	643
BovineHD0500005767	-6.068e-05	6.068e-05	3.46154e-06	0.0071	0.0273	0.337	1.64557e-09	-0.00858678	0.00917016	0.936	0.991	5	19898237	558
BovineHD0500017396	6.06e-05	6.06e-05	1.99224e-06	0.0049	0.0088	0.158	9.75823e-10	0.012368	0.0133548	0.926	0.975	5	62094189	601
BovineHD0500009089	-6.049e-05	6.049e-05	2.78628e-06	0.005	0.0907	0.382	1.72802e-09	-0.0120973	0.0127822	0.946	0.993	5	31175163	570
ARS-BFGL-NGS-27335	-6.033e-05	6.033e-05	3.43809e-06	0.0057	0.0398	0.58	1.77271e-09	-0.0105835	0.0112508	0.941	0.993	5	77211408	616
BovineHD0500032395	-6.033e-05	6.033e-05	2.24351e-06	0.0042	0.0269	0.267	1.42371e-09	-0.0143632	0.0160346	0.896	0.989	5	112098924	651
BovineHD0500021708	-6.026e-05	6.026e-05	3.10978e-06	0.0064	0.0896	0.431	1.78173e-09	-0.00936739	0.0100676	0.93	0.992	5	76099641	615
BovineHD0500021055	-6.018e-05	6.018e-05	3.26495e-06	0.0062	0.0192	0.387	1.7174e-09	-0.00970584	0.0103569	0.937	0.992	5	74030843	613
BovineHD0500034547	-6.008e-05	6.008e-05	3.26794e-06	0.0059	0.0168	0.901	6.45338e-10	-0.0101838	0.0110224	0.924	0.968	5	118719909	657
BovineHD0500026791	-6.007e-05	6.007e-05	2.39477e-06	0.0042	0.6025	0.538	1.79386e-09	-0.0144164	0.0151429	0.952	0.993	5	94349085	633
BovineHD0500026524	5.997e-05	5.997e-05	2.95154e-06	0.0054	0.475	0.212	1.20295e-09	0.0111064	0.0116745	0.951	0.986	5	93457084	632
BovineHD0500032000	5.995e-05	5.995e-05	2.40331e-06	0.0052	0.0186	0.869	8.17527e-10	0.0115281	0.0126558	0.911	0.971	5	110819154	649
Hapmap30258-BTA-143119	-5.985e-05	5.985e-05	2.49017e-06	0.0051	0.0088	0.111	7.06977e-10	-0.0117351	0.0125654	0.934	0.968	5	56661587	595
BovineHD0500001732	-5.981e-05	5.981e-05	4.01464e-06	0.0073	0.0259	0.715	1.45679e-09	-0.00815607	0.00872359	0.935	0.989	5	6384142	545
BovineHD0500003289	5.974e-05	5.974e-05	1.84125e-06	0.0021	0.0043	0.001	6.97474e-12	0.0284455	0.0391977	0.726	0.288	5	11200023	550
BovineHD0500031527	5.949e-05	5.949e-05	2.84322e-06	0.0049	0.014	0.128	7.90269e-10	0.0120586	0.0130693	0.923	0.977	5	109376304	648
BovineHD0500004356	5.948e-05	5.948e-05	2.99903e-06	0.0062	0.0184	0.855	8.7663e-10	0.00959277	0.0101803	0.942	0.976	5	14724279	553
BovineHD0500011445	-5.947e-05	5.947e-05	2.44588e-06	0.0042	0.0076	0.052	3.51103e-10	-0.0140477	0.0154491	0.909	0.941	5	39964899	578
BovineHD0500026819	-5.935e-05	5.935e-05	2.23013e-06	0.0041	0.0169	0.945	3.63444e-10	-0.0145936	0.015733	0.928	0.94	5	94456142	633
BovineHD0500032670	5.934e-05	5.934e-05	3.04244e-06	0.0056	0.0234	0.845	9.20796e-10	0.0106602	0.0116214	0.917	0.98	5	113178553	652
BovineHD4100003928	5.912e-05	5.912e-05	2.9258e-06	0.0062	0.0255	0.578	1.70534e-09	0.0095348	0.0101349	0.941	0.991	5	88600287	627
BovineHD0500006591	5.9e-05	5.9e-05	2.491e-06	0.0054	0.0122	0.29	1.43493e-09	0.0109259	0.0116201	0.94	0.989	5	22711349	561
BovineHD0500006362	5.884e-05	5.884e-05	2.93363e-06	0.006	0.036	0.722	1.39079e-09	0.00975237	0.0104021	0.938	0.988	5	21965045	560
BovineHD0500020529	-5.877e-05	5.877e-05	3.39532e-06	0.0064	0.0206	0.441	1.70315e-09	-0.00913486	0.00969151	0.943	0.992	5	72634319	611
BovineHD0500006975	-5.857e-05	5.857e-05	2.97792e-06	0.0058	0.0257	0.226	1.202e-09	-0.0100414	0.0108848	0.923	0.986	5	23955829	562
BTB-01486812	5.854e-05	5.854e-05	1.69116e-06	0.0032	0.0099	0.016	1.09001e-10	0.0184865	0.020325	0.91	0.813	5	4824708	543
BovineHD0500006298	5.849e-05	5.849e-05	2.89027e-06	0.0061	0.0277	0.264	1.32957e-09	0.00964184	0.0104164	0.926	0.987	5	21826644	560
BovineHD0500031016	5.841e-05	5.841e-05	2.997e-06	0.0053	0.1334	0.769	1.21273e-09	0.0110214	0.0117592	0.937	0.988	5	107691803	646
BovineHD0500006960	5.838e-05	5.838e-05	2.99054e-06	0.0053	0.0217	0.308	1.45194e-09	0.0109462	0.0117696	0.93	0.991	5	23915671	562
BovineHD0500002546	-5.832e-05	5.832e-05	2.92028e-06	0.0057	0.0146	0.101	6.17481e-10	-0.0102916	0.0110929	0.928	0.966	5	8920279	547
BovineHD0500018008	5.821e-05	5.821e-05	2.03015e-06	0.0036	0.0173	0.037	2.39701e-10	0.0160209	0.0177919	0.9	0.915	5	64408571	603
BovineHD0500026739	5.817e-05	5.817e-05	2.78606e-06	0.0047	0.0132	0.27	1.33381e-09	0.0122901	0.0129078	0.952	0.99	5	94155246	633
BovineHD0500021188	5.808e-05	5.808e-05	2.84658e-06	0.0052	0.0186	0.811	1.03266e-09	0.0111687	0.0118782	0.94	0.984	5	74386215	613
BovineHD0500009059	-5.807e-05	5.807e-05	2.37372e-06	0.0053	0.4029	0.302	1.42244e-09	-0.0110257	0.0118657	0.929	0.988	5	31047716	570
BovineHD0500026001	-5.791e-05	5.791e-05	2.27445e-06	0.004	0.0214	0.223	1.1617e-09	-0.014357	0.0153461	0.936	0.987	5	91587852	630
BovineHD0500031034	-5.784e-05	5.784e-05	2.7273e-06	0.0054	0.1104	0.265	1.30178e-09	-0.0106457	0.0112637	0.945	0.988	5	107755474	646
BovineHD0500009333	-5.783e-05	5.783e-05	2.18002e-06	0.004	0.2119	0.909	5.51031e-10	-0.0144571	0.015725	0.919	0.964	5	32140051	571
BovineHD0500021815	5.783e-05	5.783e-05	2.09318e-06	0.0035	0.0182	0.733	1.30787e-09	0.0163665	0.0181477	0.902	0.99	5	76432786	615
BovineHD0500028371	5.762e-05	5.762e-05	2.94307e-06	0.0061	0.0144	0.712	1.36055e-09	0.00949784	0.0101987	0.931	0.988	5	99341425	638
BovineHD0500028027	5.761e-05	5.761e-05	2.22459e-06	0.0022	0.0082	0.001	8.03086e-12	0.0265908	0.033859	0.785	0.393	5	98344511	637
BovineHD0500007794	5.752e-05	5.752e-05	1.88238e-06	0.0037	0.0085	0.97	1.93268e-10	0.0155453	0.0172576	0.901	0.886	5	26754219	565
BovineHD0500031812	5.747e-05	5.747e-05	3.38259e-06	0.0056	0.0146	0.336	1.47447e-09	0.0102623	0.0108741	0.944	0.992	5	110325636	649
BovineHD0500008877	-5.741e-05	5.741e-05	2.98076e-06	0.0053	0.0213	0.591	1.59305e-09	-0.0109003	0.0115113	0.947	0.993	5	30332637	569
BovineHD0500021197	-5.734e-05	5.734e-05	2.66066e-06	0.0044	0.0219	0.307	1.39866e-09	-0.0130313	0.0138891	0.938	0.992	5	74422823	613
BovineHD0500018362	5.726e-05	5.726e-05	1.76247e-06	0.0021	0.0065	0.999	7.32386e-12	0.027708	0.0352245	0.787	0.33	5	65507467	604
BovineHD0500020512	5.68e-05	5.68e-05	2.42174e-06	0.0053	0.0206	0.556	1.59249e-09	0.0106498	0.0113468	0.939	0.991	5	72603754	611
BovineHD0500028003	-5.635e-05	5.635e-05	3.49441e-06	0.0058	0.0194	0.614	1.50491e-09	-0.00965931	0.0104225	0.927	0.993	5	98237160	637
BovineHD0500006357	-5.633e-05	5.633e-05	2.68397e-06	0.0058	0.0226	0.245	1.17458e-09	-0.00965579	0.0103225	0.935	0.986	5	21956103	560
BovineHD0500026219	-5.628e-05	5.628e-05	2.78544e-06	0.0044	0.074	0.222	1.09472e-09	-0.012792	0.014183	0.902	0.989	5	92369509	631
BovineHD0500023016	-5.624e-05	5.624e-05	2.55238e-06	0.0059	0.0266	0.589	1.53093e-09	-0.00953251	0.0104831	0.909	0.99	5	81309830	620
BovineHD0500033767	5.623e-05	5.623e-05	2.41902e-06	0.0045	0.0583	0.652	1.43502e-09	0.0124031	0.0131266	0.945	0.991	5	116408106	655
BovineHD0500034911	-5.62e-05	5.62e-05	3.27464e-06	0.006	0.0197	0.163	8.61897e-10	-0.00941946	0.0102204	0.922	0.981	5	119519065	658
BovineHD0500023923	5.616e-05	5.616e-05	2.80395e-06	0.0058	0.0462	0.431	1.54683e-09	0.0097389	0.0104564	0.931	0.992	5	84518463	623
BovineHD0500025464	-5.61e-05	5.61e-05	2.4348e-06	0.0046	0.0236	0.89	6.17372e-10	-0.0122843	0.0130225	0.943	0.97	5	89640958	628
BovineHD0500006949	-5.609e-05	5.609e-05	1.64918e-06	0.0028	0.0278	0.008	5.13164e-11	-0.0202748	0.0234325	0.865	0.711	5	23886197	562
BovineHD0500021041	-5.591e-05	5.591e-05	3.19131e-06	0.0059	0.0371	0.417	1.52059e-09	-0.00942376	0.0100272	0.94	0.992	5	73982242	612
BovineHD0500006933	-5.536e-05	5.536e-05	2.80089e-06	0.005	0.0418	0.228	1.07972e-09	-0.011072	0.0115634	0.958	0.987	5	23794199	562
BovineHD0500032969	-5.535e-05	5.535e-05	2.20617e-06	0.0048	0.0179	0.833	8.53146e-10	-0.011452	0.0125094	0.915	0.978	5	114323536	653
BovineHD0500006424	-5.532e-05	5.532e-05	2.82392e-06	0.0057	0.0103	0.626	1.43241e-09	-0.00970483	0.0102769	0.944	0.991	5	22153347	561
BovineHD0500025463	5.529e-05	5.529e-05	2.08931e-06	0.0042	0.0123	0.11	5.99497e-10	0.0131638	0.0142465	0.924	0.968	5	89639483	628
BovineHD0500025999	5.524e-05	5.524e-05	2.06096e-06	0.0026	0.0213	0.01	6.14914e-11	0.0209779	0.0243643	0.861	0.803	5	91580531	630
BTA-74527-no-rs	5.521e-05	5.521e-05	2.47346e-06	0.0055	0.0273	0.635	1.41228e-09	0.0100997	0.0108875	0.928	0.99	5	88593787	627
BovineHD0500001722	-5.514e-05	5.514e-05	3.80614e-06	0.007	0.0267	0.714	1.24207e-09	-0.00784037	0.00830279	0.944	0.989	5	6368400	545
BovineHD0500020214	5.496e-05	5.496e-05	2.07385e-06	0.0043	0.0141	0.065	3.65307e-10	0.0126821	0.0139091	0.912	0.943	5	71802525	610
BovineHD0500011455	5.481e-05	5.481e-05	2.47245e-06	0.0039	0.0152	0.947	3.02398e-10	0.0140543	0.0156876	0.896	0.946	5	40017012	579
BovineHD0500016894	-5.466e-05	5.466e-05	1.54619e-06	0.0024	0.0095	0.012	7.06247e-11	-0.0224647	0.0265403	0.846	0.789	5	60403119	599
ARS-BFGL-NGS-82224	-5.465e-05	5.465e-05	2.10121e-06	0.0037	0.3123	0.842	7.96138e-10	-0.0147711	0.0164121	0.9	0.981	5	26153069	565
ARS-USMARC-635	-5.465e-05	5.465e-05	2.37876e-06	0.0047	0.0212	0.591	1.44389e-09	-0.011627	0.012669	0.918	0.992	5	30353509	569
BovineHD0500016983	5.46e-05	5.46e-05	3.36549e-06	0.0066	0.0135	0.447	1.47419e-09	0.00831519	0.00887511	0.937	0.992	5	60623974	599
BovineHD0500008134	-5.452e-05	5.452e-05	1.88461e-06	0.0036	0.0225	0.95	2.83802e-10	-0.0150057	0.0160932	0.932	0.932	5	27778220	566
BovineHD0500009070	-5.446e-05	5.446e-05	2.04505e-06	0.0042	0.1034	0.382	1.40066e-09	-0.0129667	0.0139555	0.929	0.992	5	31092798	570
BovineHD0500018025	-5.443e-05	5.443e-05	1.78453e-06	0.0035	0.0118	0.964	2.05017e-10	-0.0154037	0.0167977	0.917	0.904	5	64498584	603
BovineHD0500032460	-5.433e-05	5.433e-05	2.07851e-06	0.0042	0.0141	0.091	4.87444e-10	-0.01304	0.0144948	0.9	0.961	5	112324665	651
BovineHD0500031223	5.43e-05	5.43e-05	2.70464e-06	0.0059	0.0185	0.355	1.35068e-09	0.00920375	0.00978596	0.941	0.99	5	108405063	647
BovineHD0500026228	-5.41e-05	5.41e-05	2.46396e-06	0.0043	0.0694	0.265	1.14108e-09	-0.0126808	0.0138456	0.916	0.99	5	92403004	631
BovineHD0500026194	-5.403e-05	5.403e-05	2.66895e-06	0.0048	0.0114	0.229	1.0295e-09	-0.0112558	0.0120886	0.931	0.987	5	92189178	631
BovineHD0500023777	-5.401e-05	5.401e-05	1.94147e-06	0.0035	0.0305	0.941	3.24066e-10	-0.0155809	0.0169952	0.917	0.946	5	83955032	622
BovineHD0500034323	5.4e-05	5.4e-05	2.12795e-06	0.0042	0.0368	0.079	4.25413e-10	0.0129603	0.0139208	0.931	0.955	5	118191404	657
BovineHD0500019181	5.386e-05	5.386e-05	2.63432e-06	0.0048	0.017	0.132	6.64898e-10	0.0113003	0.0122289	0.924	0.976	5	68497677	607
BovineHD0500021473	-5.383e-05	5.383e-05	2.73652e-06	0.0058	0.0135	0.424	1.41515e-09	-0.00933524	0.00991235	0.942	0.991	5	75368318	614
BovineHD0500001260	5.376e-05	5.376e-05	2.06697e-06	0.0033	0.0094	0.016	9.11347e-11	0.0164562	0.0181406	0.907	0.836	5	4804650	543
BovineHD0500006887	-5.374e-05	5.374e-05	2.95613e-06	0.005	0.6886	0.632	1.3435e-09	-0.0108193	0.011948	0.906	0.992	5	23680135	562
BovineHD0500027761	-5.368e-05	5.368e-05	2.51401e-06	0.0044	0.0132	0.085	4.47203e-10	-0.0122002	0.013037	0.936	0.963	5	97414544	636
BovineHD0500026383	5.345e-05	5.345e-05	1.77204e-06	0.0038	0.0123	0.145	7.06424e-10	0.014191	0.0153117	0.927	0.975	5	92875980	631
BovineHD0500020220	5.344e-05	5.344e-05	2.42893e-06	0.0042	0.0175	0.065	3.45424e-10	0.0127247	0.0136569	0.932	0.953	5	71813914	610
BovineHD0500006950	-5.339e-05	5.339e-05	2.07885e-06	0.0027	0.0248	0.008	4.63578e-11	-0.019774	0.0229493	0.862	0.76	5	23890070	562
BovineHD0500025889	5.339e-05	5.339e-05	2.51814e-06	0.0049	0.0146	0.56	1.40483e-09	0.0109713	0.0116684	0.94	0.992	5	91188800	630
BovineHD0500026295	-5.334e-05	5.334e-05	2.07404e-06	0.0048	0.0327	0.331	1.26078e-09	-0.0111906	0.0120417	0.929	0.988	5	92583058	631
BovineHD0500001660	-5.32e-05	5.32e-05	3.37878e-06	0.0072	0.021	0.507	1.41508e-09	-0.00742382	0.00782292	0.949	0.992	5	6188518	545
BovineHD0500027912	5.314e-05	5.314e-05	2.50194e-06	0.0043	0.0836	0.874	6.21016e-10	0.0122636	0.0132533	0.925	0.976	5	97891919	636
BovineHD0500006731	5.277e-05	5.277e-05	2.34069e-06	0.0041	0.3198	0.692	1.18801e-09	0.012976	0.0138313	0.938	0.991	5	23135697	562
BovineHD0500026804	-5.275e-05	5.275e-05	2.32834e-06	0.005	0.0294	0.665	1.2395e-09	-0.0106199	0.0111178	0.955	0.989	5	94389260	633
BovineHD0500021038	-5.265e-05	5.265e-05	2.59535e-06	0.0055	0.0541	0.385	1.3122e-09	-0.0095147	0.0101467	0.938	0.991	5	73974241	612
BovineHD0500024323	-5.256e-05	5.256e-05	2.88389e-06	0.006	0.2004	0.461	1.37262e-09	-0.00880839	0.00945395	0.932	0.992	5	85886178	624
BovineHD0500034230	-5.254e-05	5.254e-05	2.75874e-06	0.006	0.0966	0.763	9.97377e-10	-0.00870789	0.00940016	0.926	0.985	5	117895480	656
BovineHD4100003930	5.238e-05	5.238e-05	1.58707e-06	0.0027	0.6741	0.981	1.0239e-10	0.0191651	0.0217152	0.883	0.849	5	88804110	627
BovineHD0500031984	5.238e-05	5.238e-05	2.26597e-06	0.0043	0.0177	0.093	4.61033e-10	0.0121817	0.0138724	0.878	0.964	5	110787255	649
BovineHD0500008022	-5.237e-05	5.237e-05	3.30772e-06	0.0057	0.0158	0.406	1.3227e-09	-0.00913441	0.0095681	0.955	0.993	5	27453299	566
BovineHD0500031202	5.207e-05	5.207e-05	2.72216e-06	0.0057	0.0156	0.768	9.65178e-10	0.00908143	0.00966731	0.939	0.985	5	108346365	647
BTB-00234287	5.198e-05	5.198e-05	2.80676e-06	0.0055	0.0293	0.64	1.24415e-09	0.00945018	0.0101706	0.929	0.991	5	88571326	627
BovineHD0500026603	-5.194e-05	5.194e-05	2.50922e-06	0.0046	0.022	0.355	1.23592e-09	-0.0112106	0.0121391	0.924	0.992	5	93747819	632
BovineHD0500031473	5.191e-05	5.191e-05	1.76413e-06	0.003	0.0122	0.126	5.9189e-10	0.017304	0.0187031	0.925	0.976	5	109225728	648
Hapmap40158-BTA-104729	5.186e-05	5.186e-05	3.19108e-06	0.0048	0.0091	0.207	8.84035e-10	0.0108043	0.011792	0.916	0.989	5	59665562	598
BovineHD0500009142	5.165e-05	5.165e-05	2.14815e-06	0.0038	0.0716	0.821	7.85259e-10	0.0135926	0.0150229	0.905	0.983	5	31416126	570
BovineHD0500025803	-5.165e-05	5.165e-05	2.39488e-06	0.0044	0.2035	0.265	1.03805e-09	-0.0117379	0.0128612	0.913	0.989	5	90959402	629
BovineHD0500023683	5.159e-05	5.159e-05	2.83148e-06	0.0055	0.0512	0.713	1.08894e-09	0.00932262	0.0099147	0.94	0.989	5	83650680	622
Hapmap31771-BTA-142898	5.154e-05	5.154e-05	2.22462e-06	0.0047	0.0179	0.163	7.26193e-10	0.0108897	0.0118795	0.917	0.978	5	24111835	563
BovineHD0500029753	-5.152e-05	5.152e-05	2.47564e-06	0.0052	0.0995	0.622	1.24787e-09	-0.00997243	0.0106022	0.941	0.991	5	104001455	643
BovineHD0500031033	5.142e-05	5.142e-05	2.69986e-06	0.0051	0.0457	0.736	1.02883e-09	0.0101494	0.0107537	0.944	0.988	5	107753459	646
BovineHD0500025681	-5.136e-05	5.136e-05	2.96032e-06	0.0046	0.0442	0.613	1.25121e-09	-0.0112474	0.0120712	0.932	0.994	5	90463271	629
BovineHD0500034424	5.129e-05	5.129e-05	1.94373e-06	0.0044	0.0109	0.83	7.42685e-10	0.0116565	0.0122728	0.95	0.978	5	118439228	657
BovineHD0500001998	5.12e-05	5.12e-05	3.01331e-06	0.0064	0.1164	0.743	1.00134e-09	0.00804193	0.00864857	0.93	0.987	5	7159796	546
BovineHD0500034870	-5.118e-05	5.118e-05	4.78283e-06	0.0068	0.0406	0.534	1.30379e-09	-0.00756368	0.008037	0.941	0.994	5	119358160	658
BovineHD0500007285	-5.097e-05	5.097e-05	2.3463e-06	0.0047	0.0339	0.776	9.0447e-10	-0.0107677	0.0115692	0.931	0.986	5	24841205	563
UA-IFASA-6811	-5.096e-05	5.096e-05	3.19833e-06	0.0053	0.0116	0.584	1.26186e-09	-0.0096154	0.0102914	0.934	0.993	5	83699791	622
BovineHD0500024709	-5.077e-05	5.077e-05	2.28916e-06	0.0039	0.068	0.846	6.72126e-10	-0.013131	0.0141754	0.926	0.982	5	87162673	626
BovineHD0500028233	-5.076e-05	5.076e-05	2.19378e-06	0.0049	0.0456	0.279	1.03674e-09	-0.01043	0.0112191	0.93	0.988	5	98995096	637
BovineHD0500007273	5.068e-05	5.068e-05	1.93338e-06	0.0029	0.0093	0.977	1.13632e-10	0.0174776	0.0203767	0.858	0.885	5	24798791	563
BovineHD0500007536	5.061e-05	5.061e-05	2.29642e-06	0.0024	0.0092	0.989	5.37134e-11	0.0207983	0.0232396	0.895	0.834	5	25844825	564
BovineHD0500028694	-5.053e-05	5.053e-05	2.63951e-06	0.0052	0.0282	0.665	1.1381e-09	-0.00978048	0.0104505	0.936	0.99	5	100223396	639
BovineHD0500034383	5.027e-05	5.027e-05	1.66348e-06	0.0036	0.0148	0.717	1.026e-09	0.014094	0.015993	0.881	0.988	5	118346735	657
BovineHD0500021725	-5.013e-05	5.013e-05	2.2443e-06	0.0046	0.0512	0.415	1.21988e-09	-0.0108973	0.0119267	0.914	0.992	5	76151437	615
BovineHD0500001624	5.012e-05	5.012e-05	2.29672e-06	0.0048	0.0357	0.295	1.04561e-09	0.0103706	0.011241	0.923	0.988	5	6069375	545
ARS-BFGL-NGS-37762	-5.011e-05	5.011e-05	3.24554e-06	0.0059	0.0239	0.563	1.23538e-09	-0.00849246	0.00904064	0.939	0.993	5	117938671	656
BovineHD0500015835	-5.007e-05	5.007e-05	1.61747e-06	0.0019	0.0051	0.003	1.40323e-11	-0.0258973	0.0310534	0.834	0.55	5	55517249	594
BovineHD0500030994	5.007e-05	5.007e-05	2.62124e-06	0.0049	0.0722	0.777	8.68684e-10	0.0102889	0.0113186	0.909	0.986	5	107644205	646
BovineHD0500022487	4.994e-05	4.994e-05	2.40795e-06	0.0044	0.0371	0.751	9.32956e-10	0.0112641	0.0124778	0.903	0.988	5	79275786	618
ARS-BFGL-NGS-4875	-4.991e-05	4.991e-05	2.47043e-06	0.0049	0.1554	0.345	1.12635e-09	-0.0102555	0.0109058	0.94	0.991	5	75548821	614
BovineHD0500006958	-4.99e-05	4.99e-05	2.3211e-06	0.0042	0.0189	0.669	1.10233e-09	-0.0119752	0.0130644	0.917	0.992	5	23910631	562
BovineHD0500006648	4.958e-05	4.958e-05	1.55479e-06	0.0029	0.0117	0.047	2.18736e-10	0.0170952	0.0183828	0.93	0.929	5	22891306	561
BovineHD4100003492	-4.953e-05	4.953e-05	1.60393e-06	0.0031	0.0077	0.953	2.17659e-10	-0.0159775	0.0176931	0.903	0.927	5	22834066	561
BovineHD0500001661	4.933e-05	4.933e-05	3.07108e-06	0.0068	0.0213	0.496	1.21651e-09	0.00721865	0.00770617	0.937	0.991	5	6194176	545
BovineHD0500017376	-4.933e-05	4.933e-05	1.58699e-06	0.0025	0.0061	0.007	3.51167e-11	-0.0194738	0.0233349	0.835	0.699	5	61994786	600
BovineHD0500006322	4.932e-05	4.932e-05	3.04881e-06	0.0056	0.0097	0.27	9.58096e-10	0.00875538	0.0093744	0.934	0.989	5	21868666	560
ARS-BFGL-NGS-12807	4.926e-05	4.926e-05	1.76585e-06	0.0035	0.0132	0.065	2.93289e-10	0.0140738	0.0150417	0.936	0.946	5	71778071	610
BovineHD0500021634	-4.914e-05	4.914e-05	2.48409e-06	0.0048	0.9757	0.204	7.85152e-10	-0.010167	0.0140758	0.722	0.984	5	75779800	614
BovineHD0500008700	-4.89e-05	4.89e-05	1.89751e-06	0.0044	0.0185	0.289	9.83598e-10	-0.0110302	0.0119064	0.926	0.988	5	29725609	568
BovineHD0500020374	-4.889e-05	4.889e-05	2.58234e-06	0.0052	0.0234	0.566	1.17427e-09	-0.00946309	0.0102997	0.919	0.992	5	72254900	611
BovineHD0500006971	4.875e-05	4.875e-05	1.7927e-06	0.0035	0.0196	0.935	2.8708e-10	0.0140614	0.0153913	0.914	0.947	5	23939032	562
BovineHD0500034386	-4.868e-05	4.868e-05	2.82239e-06	0.0051	0.5012	0.793	7.76585e-10	-0.00954447	0.0100006	0.954	0.985	5	118355275	657
BovineHD0500006672	4.865e-05	4.865e-05	1.59957e-06	0.0028	0.0375	0.046	2.08232e-10	0.0173746	0.0194061	0.895	0.933	5	22974677	561
BovineHD0500034381	-4.862e-05	4.862e-05	1.71314e-06	0.0036	0.0173	0.537	1.17561e-09	-0.0135064	0.0147461	0.916	0.992	5	118341338	657
BovineHD0500006898	-4.847e-05	4.847e-05	3.59607e-06	0.0031	0.6828	0.929	3.10789e-10	-0.0154691	0.0169214	0.914	0.977	5	23712522	562
BovineHD0500032098	-4.842e-05	4.842e-05	2.54197e-06	0.0055	0.0187	0.428	1.14823e-09	-0.00875102	0.00938813	0.932	0.991	5	111056833	650
BovineHD0500001618	4.833e-05	4.833e-05	1.53246e-06	0.0032	0.0097	0.938	2.70842e-10	0.0149475	0.0170659	0.876	0.94	5	6045155	545
BovineHD0500025256	-4.822e-05	4.822e-05	2.53291e-06	0.0051	0.2459	0.489	1.1622e-09	-0.00945575	0.0100516	0.941	0.992	5	89070855	628
BovineHD0500025099	4.82e-05	4.82e-05	2.58503e-06	0.0046	0.0273	0.767	8.30627e-10	0.0104029	0.0113364	0.918	0.988	5	88509812	627
BovineHD0500031969	-4.809e-05	4.809e-05	2.72102e-06	0.0039	0.0181	0.907	3.88433e-10	-0.0123297	0.013527	0.911	0.973	5	110769225	649
BovineHD0500025334	4.799e-05	4.799e-05	1.56522e-06	0.004	0.0595	0.626	1.07789e-09	0.0120984	0.0131011	0.923	0.988	5	89285364	628
BovineHD0500031705	-4.776e-05	4.776e-05	1.61635e-06	0.0035	0.178	0.119	4.76897e-10	-0.0137769	0.0148349	0.929	0.969	5	109959638	648
BovineHD0500031145	4.773e-05	4.773e-05	2.52647e-06	0.0052	0.0103	0.495	1.13918e-09	0.00912133	0.00981429	0.929	0.992	5	108142321	647
BovineHD0500006414	-4.77e-05	4.77e-05	1.65828e-06	0.0028	0.0521	0.016	7.23738e-11	-0.0168358	0.0190851	0.882	0.828	5	22115065	561
BovineHD0500032181	-4.765e-05	4.765e-05	2.7727e-06	0.0051	0.0135	0.591	1.09773e-09	-0.009282	0.00992344	0.935	0.992	5	111350954	650
BovineHD0500024160	-4.737e-05	4.737e-05	2.32934e-06	0.0054	0.0194	0.451	1.11095e-09	-0.00871794	0.0092182	0.946	0.991	5	85397955	624
BovineHD0500022555	-4.734e-05	4.734e-05	1.45288e-06	0.0029	0.0124	0.042	1.82355e-10	-0.0161396	0.0176627	0.914	0.918	5	79649039	618
BovineHD0500026865	-4.732e-05	4.732e-05	2.12951e-06	0.0037	0.1507	0.796	7.27221e-10	-0.0127905	0.0138532	0.923	0.986	5	94610947	633
BovineHD0500013777	-4.731e-05	4.731e-05	2.43914e-06	0.0051	0.0142	0.834	6.18386e-10	-0.0092157	0.0099783	0.924	0.979	5	47687668	586
BovineHD0500007761	4.722e-05	4.722e-05	1.92903e-06	0.0039	0.0297	0.817	6.66703e-10	0.0121084	0.0134654	0.899	0.982	5	26662152	565
BovineHD0500006905	4.72e-05	4.72e-05	2.09031e-06	0.0046	0.2448	0.368	1.03647e-09	0.0101879	0.011341	0.898	0.99	5	23722487	562
Hapmap24405-BTA-159892	-4.707e-05	4.707e-05	1.38396e-06	0.0022	0.017	0.005	2.31032e-11	-0.0217258	0.0270754	0.802	0.629	5	81678672	620
BovineHD0500021652	4.679e-05	4.679e-05	2.11309e-06	0.0041	0.1426	0.694	9.29464e-10	0.0113192	0.012177	0.93	0.99	5	75831859	614
BovineHD0500008934	-4.673e-05	4.673e-05	1.46518e-06	0.0026	0.0103	0.984	6.95083e-11	-0.0177459	0.01989	0.892	0.822	5	30511886	569
BovineHD0500027548	-4.656e-05	4.656e-05	2.7383e-06	0.0051	0.0077	0.629	1.01181e-09	-0.00912887	0.00977314	0.934	0.992	5	96738857	635
BovineHD0500004269	-4.652e-05	4.652e-05	1.33299e-06	0.0022	0.0101	0.003	1.46161e-11	-0.020828	0.0251854	0.827	0.503	5	14410348	553
BovineHD0500033891	-4.65e-05	4.65e-05	2.80009e-06	0.0054	0.0076	0.275	8.63111e-10	-0.00855912	0.00909718	0.941	0.989	5	116745015	655
BovineHD0500034166	4.648e-05	4.648e-05	2.27885e-06	0.0045	0.0194	0.165	5.94783e-10	0.0104059	0.0112363	0.926	0.98	5	117657362	656
BovineHD0500028597	-4.64e-05	4.64e-05	2.44904e-06	0.005	0.0135	0.206	7.04762e-10	-0.00921916	0.00978103	0.943	0.983	5	99937939	638
BovineHD0500026484	-4.637e-05	4.637e-05	2.23471e-06	0.004	0.0324	0.508	1.07488e-09	-0.0114972	0.0127784	0.9	0.993	5	93267950	632
BovineHD0500021798	4.63e-05	4.63e-05	2.34222e-06	0.0047	0.1825	0.583	1.04263e-09	0.00985172	0.0105381	0.935	0.992	5	76369778	615
BovineHD0500022191	4.629e-05	4.629e-05	2.0642e-06	0.0044	0.1023	0.628	1.00138e-09	0.0105205	0.0111846	0.941	0.991	5	78162170	617
BovineHD0500034232	4.629e-05	4.629e-05	2.8229e-06	0.0054	0.1133	0.237	7.74404e-10	0.00862623	0.00921571	0.936	0.987	5	117899797	656
BovineHD0500020506	-4.607e-05	4.607e-05	2.18245e-06	0.0041	0.0183	0.442	1.04678e-09	-0.0111448	0.0121331	0.919	0.992	5	72598512	611
BovineHD4100003937	4.588e-05	4.588e-05	1.66999e-06	0.0024	0.0131	0.99	4.251e-11	0.0188545	0.0223436	0.844	0.783	5	90829341	629
BovineHD0500014650	4.582e-05	4.582e-05	2.50408e-06	0.005	0.0097	0.772	7.39409e-10	0.00922513	0.00984931	0.937	0.986	5	51010332	590
BovineHD0500016921	-4.581e-05	4.581e-05	2.04407e-06	0.0041	0.0072	0.916	3.22005e-10	-0.0112638	0.0124989	0.901	0.958	5	60502243	599
BovineHD0500013428	-4.578e-05	4.578e-05	2.02903e-06	0.0025	0.0075	0.008	3.25027e-11	-0.0185604	0.0218902	0.848	0.763	5	46649754	585
BovineHD0500032325	-4.576e-05	4.576e-05	2.16713e-06	0.0036	0.0196	0.089	3.40782e-10	-0.0127102	0.0150237	0.846	0.967	5	111825139	650
BovineHD0500033680	-4.56e-05	4.56e-05	2.46371e-06	0.0048	0.0155	0.729	8.22255e-10	-0.00949957	0.010254	0.926	0.988	5	116178325	655
BovineHD0500026738	-4.558e-05	4.558e-05	2.18966e-06	0.0037	0.0147	0.727	8.25258e-10	-0.0123184	0.0132137	0.932	0.99	5	94151440	633
BovineHD0500024616	-4.554e-05	4.554e-05	2.47951e-06	0.0051	0.0165	0.643	9.51736e-10	-0.00887142	0.00956063	0.928	0.991	5	86911098	625
BovineHD0500025610	-4.55e-05	4.55e-05	2.02355e-06	0.0039	0.037	0.837	5.64872e-10	-0.0115683	0.0124911	0.926	0.981	5	90198826	629
Hapmap55297-rs29017245	4.545e-05	4.545e-05	2.7126e-06	0.006	0.0115	0.787	6.92032e-10	0.00761804	0.00814316	0.936	0.983	5	11158112	550
BovineHD0500009340	4.536e-05	4.536e-05	1.6117e-06	0.0035	0.7765	0.598	9.8913e-10	0.0128389	0.0137705	0.932	0.991	5	32170347	571
BovineHD0500023469	4.533e-05	4.533e-05	1.38975e-06	0.0022	0.0067	0.006	2.28485e-11	0.0202987	0.0257595	0.788	0.639	5	82916199	621
BovineHD0500001545	4.515e-05	4.515e-05	2.83638e-06	0.0055	0.0192	0.276	8.15324e-10	0.00825925	0.00879714	0.939	0.989	5	5748203	544
BovineHD0500006292	-4.506e-05	4.506e-05	2.69988e-06	0.0052	0.0305	0.562	9.99814e-10	-0.00861045	0.00936306	0.92	0.992	5	21817476	560
BovineHD0500025344	4.506e-05	4.506e-05	2.34383e-06	0.0051	0.0631	0.618	9.59074e-10	0.00889358	0.00976777	0.911	0.99	5	89325800	628
BovineHD4100004177	-4.506e-05	4.506e-05	1.57506e-06	0.003	0.0077	0.027	1.058e-10	-0.015019	0.0167106	0.899	0.88	5	118582943	657
BovineHD0500032481	4.496e-05	4.496e-05	1.92813e-06	0.0034	0.0131	0.909	3.34216e-10	0.0130956	0.0148086	0.884	0.965	5	112422851	651
BovineHD0500025981	4.488e-05	4.488e-05	2.26354e-06	0.0044	0.0168	0.673	8.86773e-10	0.010278	0.0111627	0.921	0.991	5	91481213	630
BovineHD0500029815	-4.486e-05	4.486e-05	2.07397e-06	0.0038	0.0066	0.919	2.98288e-10	-0.011911	0.0131672	0.905	0.96	5	104208985	643
ARS-BFGL-NGS-117719	-4.479e-05	4.479e-05	1.67186e-06	0.0027	0.0067	0.016	6.43524e-11	-0.016589	0.0188133	0.882	0.838	5	114010785	653
BovineHD0500034154	4.476e-05	4.476e-05	1.56525e-06	0.0016	0.0175	0.001	4.10246e-12	0.0274046	0.0362592	0.756	0.32	5	117592372	656
BovineHD0500021726	-4.464e-05	4.464e-05	2.19261e-06	0.0047	0.05	0.431	9.77316e-10	-0.00949753	0.0105122	0.903	0.991	5	76152269	615
BovineHD0500032348	4.461e-05	4.461e-05	2.26516e-06	0.0043	0.0993	0.722	7.9925e-10	0.0102938	0.0109036	0.944	0.989	5	111891965	650
BovineHD0500025714	-4.456e-05	4.456e-05	1.93125e-06	0.0037	0.0163	0.192	6.15934e-10	-0.0119353	0.0127679	0.935	0.983	5	90614247	629
BovineHD0500031113	-4.438e-05	4.438e-05	2.13174e-06	0.0043	0.0641	0.205	6.41866e-10	-0.0102416	0.0111279	0.92	0.984	5	107991618	646
BovineHD0500034313	4.434e-05	4.434e-05	2.53327e-06	0.0053	0.0629	0.662	8.79333e-10	0.00831436	0.00885841	0.939	0.99	5	118176843	657
BovineHD0500028188	-4.427e-05	4.427e-05	1.56178e-06	0.0027	0.0113	0.042	1.5812e-10	-0.0163967	0.0180241	0.91	0.928	5	98824401	637
BovineHD0500023728	-4.426e-05	4.426e-05	2.33329e-06	0.0049	0.0277	0.528	9.76622e-10	-0.00897237	0.00978315	0.917	0.992	5	83797125	622
BovineHD0500021135	4.423e-05	4.423e-05	1.5543e-06	0.0031	0.0096	0.882	4.06709e-10	0.0144221	0.0157105	0.918	0.971	5	74199996	613
BovineHD0500017721	-4.422e-05	4.422e-05	2.27414e-06	0.0046	0.0156	0.587	9.48086e-10	-0.00961225	0.0102813	0.935	0.992	5	63398335	602
BovineHD0500009376	-4.421e-05	4.421e-05	1.77959e-06	0.0035	0.0539	0.363	9.04062e-10	-0.0127534	0.014008	0.91	0.991	5	32298743	571
BovineHD0500020403	4.413e-05	4.413e-05	1.74874e-06	0.0031	0.0754	0.95	1.86506e-10	0.014084	0.0156543	0.9	0.937	5	72308653	611
BovineHD0500031712	4.404e-05	4.404e-05	1.84031e-06	0.0034	0.193	0.368	9.02467e-10	0.0129516	0.0139519	0.928	0.992	5	109988642	648
BovineHD0500021002	4.402e-05	4.402e-05	2.25954e-06	0.0044	0.0598	0.72	7.80969e-10	0.00992853	0.0105217	0.944	0.989	5	73848320	612
BovineHD4100003908	-4.395e-05	4.395e-05	1.60793e-06	0.0028	0.009	0.962	1.4117e-10	-0.0158846	0.0178567	0.89	0.92	5	85811728	624
BovineHD0500031274	4.394e-05	4.394e-05	2.1862e-06	0.0045	0.0342	0.342	8.68298e-10	0.0096917	0.0103931	0.933	0.991	5	108553953	647
BTA-98453-no-rs	-4.385e-05	4.385e-05	2.68079e-06	0.0042	0.0122	0.546	9.53095e-10	-0.01044	0.010883	0.959	0.994	5	88436433	627
BovineHD0500027611	4.385e-05	4.385e-05	2.15518e-06	0.0047	0.0108	0.629	8.97907e-10	0.00926412	0.00987924	0.938	0.99	5	96946700	635
BovineHD0500023011	4.377e-05	4.377e-05	2.70462e-06	0.0041	0.0257	0.266	7.48302e-10	0.0106753	0.0114836	0.93	0.991	5	81274129	620
BovineHD0500001995	-4.371e-05	4.371e-05	2.26674e-06	0.0044	0.1391	0.134	4.43145e-10	-0.00985928	0.0105791	0.932	0.975	5	7151648	546
BovineHD0500021545	4.351e-05	4.351e-05	1.99782e-06	0.0028	0.152	0.048	1.72376e-10	0.0157256	0.0185685	0.847	0.948	5	75612484	614
BovineHD0500026947	4.348e-05	4.348e-05	2.2181e-06	0.0045	0.0378	0.396	9.04298e-10	0.00973448	0.0103932	0.937	0.991	5	94887325	633
BovineHD0500029922	4.348e-05	4.348e-05	2.97371e-06	0.0053	0.0487	0.494	9.45235e-10	0.00815296	0.00867166	0.94	0.993	5	104613288	643
BovineHD0500031207	-4.342e-05	4.342e-05	1.91574e-06	0.0032	0.0165	0.092	3.14807e-10	-0.013713	0.0151558	0.905	0.968	5	108366682	647
BovineHD0500033679	4.34e-05	4.34e-05	2.58366e-06	0.005	0.0151	0.347	8.53306e-10	0.00862239	0.00921737	0.935	0.991	5	116177236	655
BovineHD0500003487	4.338e-05	4.338e-05	2.50111e-06	0.0054	0.0242	0.241	6.8836e-10	0.00808324	0.00866073	0.933	0.985	5	11805989	550
BovineHD0500006965	4.329e-05	4.329e-05	1.40424e-06	0.0031	0.016	0.935	2.27688e-10	0.0138167	0.0150994	0.915	0.938	5	23928371	562
ARS-BFGL-NGS-23564	-4.328e-05	4.328e-05	1.38243e-06	0.0018	0.0068	0.997	1.08315e-11	-0.0240434	0.0280375	0.858	0.542	5	48964228	587
BovineHD0500026728	4.317e-05	4.317e-05	2.1463e-06	0.0044	0.0147	0.395	8.90868e-10	0.00981227	0.0105868	0.927	0.991	5	94122347	633
BovineHD0500007479	-4.315e-05	4.315e-05	1.84276e-06	0.0039	0.014	0.23	6.58785e-10	-0.0109697	0.0120083	0.914	0.985	5	25662438	564
BovineHD0500027893	-4.312e-05	4.312e-05	2.27747e-06	0.0043	0.0356	0.269	7.30846e-10	-0.0101055	0.010948	0.923	0.989	5	97831789	636
BovineHD0500026391	4.308e-05	4.308e-05	1.68526e-06	0.0034	0.0122	0.16	4.98643e-10	0.0125487	0.0132858	0.945	0.978	5	92910899	631
BovineHD0500026655	4.29e-05	4.29e-05	1.62506e-06	0.0026	0.0685	0.45	9.11065e-10	0.0165011	0.0180154	0.916	0.993	5	93933708	632
BovineHD0500028219	4.282e-05	4.282e-05	1.67677e-06	0.0034	0.0204	0.088	2.95684e-10	0.0127176	0.0141117	0.901	0.961	5	98945339	637
BovineHD0500020089	-4.267e-05	4.267e-05	2.23207e-06	0.0047	0.0199	0.739	7.01662e-10	-0.0091435	0.00982125	0.931	0.987	5	71522107	610
BovineHD0500026558	-4.266e-05	4.266e-05	1.71285e-06	0.0037	0.0799	0.255	6.90859e-10	-0.0114261	0.0123987	0.922	0.987	5	93554675	632
BovineHD0500031351	4.259e-05	4.259e-05	1.65806e-06	0.004	0.0193	0.757	6.67694e-10	0.0105586	0.0112441	0.939	0.983	5	108833594	647
BTB-01113145	-4.257e-05	4.257e-05	2.54707e-06	0.0048	0.0163	0.141	4.37988e-10	-0.00893177	0.00960397	0.93	0.977	5	14838419	553
BovineHD0500028703	-4.256e-05	4.256e-05	2.09734e-06	0.0043	0.0291	0.652	8.22104e-10	-0.00982156	0.0104133	0.943	0.99	5	100249013	639
BovineHD4100003572	-4.25e-05	4.25e-05	1.81601e-06	0.0033	0.0305	0.388	8.57413e-10	-0.0130094	0.0138494	0.939	0.992	5	32481519	571
BovineHD4100003600	4.247e-05	4.247e-05	2.13995e-06	0.0046	0.0118	0.285	7.35451e-10	0.00923285	0.00970016	0.952	0.988	5	37573626	576
BovineHD0500006734	4.237e-05	4.237e-05	1.78473e-06	0.0027	0.3069	0.76	6.54794e-10	0.0156911	0.0168325	0.932	0.99	5	23143535	562
ARS-BFGL-NGS-53817	4.225e-05	4.225e-05	1.92999e-06	0.0038	0.014	0.894	3.38359e-10	0.0111184	0.0121757	0.913	0.968	5	39640565	578
BovineHD0500006299	-4.214e-05	4.214e-05	2.5303e-06	0.0055	0.0249	0.522	8.8609e-10	-0.00761557	0.00818162	0.931	0.991	5	21829834	560
BovineHD0500027509	-4.211e-05	4.211e-05	2.3247e-06	0.0047	0.0192	0.583	8.62504e-10	-0.00889713	0.00944366	0.942	0.992	5	96681899	635
BovineHD0500022969	-4.201e-05	4.201e-05	2.11133e-06	0.0036	0.2318	0.201	5.66865e-10	-0.0115622	0.012934	0.894	0.986	5	81110576	620
BovineHD0500028400	4.197e-05	4.197e-05	2.17749e-06	0.0036	0.0377	0.698	7.42735e-10	0.0116572	0.0124336	0.938	0.991	5	99400790	638
BovineHD0500008707	-4.195e-05	4.195e-05	1.6343e-06	0.0036	0.0143	0.294	7.3012e-10	-0.0116515	0.0122962	0.948	0.989	5	29762414	568
BovineHD0500023792	4.195e-05	4.195e-05	2.00458e-06	0.0046	0.0179	0.554	8.69599e-10	0.00905327	0.00967575	0.936	0.991	5	84006347	623
BovineHD0500026068	-4.193e-05	4.193e-05	2.23826e-06	0.0035	0.0189	0.46	8.73496e-10	-0.0119811	0.0127557	0.939	0.994	5	91850208	630
BovineHD0500002126	4.177e-05	4.177e-05	2.78562e-06	0.0059	0.0226	0.475	8.70288e-10	0.00708011	0.00749846	0.944	0.992	5	7563936	546
BovineHD0500021477	4.164e-05	4.164e-05	1.80406e-06	0.0035	0.0217	0.282	7.02551e-10	0.0118963	0.0136134	0.874	0.989	5	75378614	614
BovineHD0500031185	-4.153e-05	4.153e-05	2.17897e-06	0.0041	0.0119	0.355	7.89858e-10	-0.0100464	0.0106795	0.941	0.992	5	108304990	647
BovineHD0500027496	-4.149e-05	4.149e-05	2.29369e-06	0.0045	0.0205	0.582	8.37873e-10	-0.00915303	0.00962495	0.951	0.992	5	96656533	635
BovineHD0500001573	-4.141e-05	4.141e-05	1.65584e-06	0.0026	0.0052	0.025	8.29029e-11	-0.0161352	0.018387	0.878	0.891	5	5866362	544
BovineHD0500006695	4.136e-05	4.136e-05	1.29077e-06	0.0025	0.0097	0.026	8.50444e-11	0.0165449	0.0192122	0.861	0.87	5	23045940	562
BovineHD0500016610	-4.127e-05	4.127e-05	2.26417e-06	0.0048	0.0639	0.707	7.06371e-10	-0.00865905	0.00922957	0.938	0.988	5	59070682	598
BovineHD0500001648	4.121e-05	4.121e-05	3.00559e-06	0.0061	0.2991	0.51	8.48816e-10	0.00679285	0.0073501	0.924	0.992	5	6157715	545
BovineHD0500022005	4.112e-05	4.112e-05	1.77648e-06	0.0037	0.0233	0.634	7.85074e-10	0.0111142	0.0118108	0.941	0.991	5	77421781	616
BovineHD0500032497	4.112e-05	4.112e-05	1.77496e-06	0.0037	0.0113	0.835	4.66284e-10	0.011013	0.0119168	0.924	0.978	5	112486266	651
BovineHD0500009588	4.108e-05	4.108e-05	1.89555e-06	0.0041	0.1035	0.251	6.35062e-10	0.01002	0.0107814	0.929	0.986	5	33043682	572
BovineHD0500020402	-4.106e-05	4.106e-05	1.90772e-06	0.0029	0.048	0.05	1.61143e-10	-0.0141571	0.0157341	0.9	0.946	5	72304550	611
BovineHD4100004080	-4.102e-05	4.102e-05	1.77613e-06	0.0037	0.0239	0.851	4.2616e-10	-0.0111861	0.0119064	0.94	0.977	5	109249824	648
BovineHD0500026487	4.095e-05	4.095e-05	2.14858e-06	0.0038	0.0539	0.493	8.38441e-10	0.0106835	0.0114264	0.935	0.993	5	93283645	632
BovineHD0500025276	-4.093e-05	4.093e-05	1.90236e-06	0.0034	0.1128	0.334	7.45208e-10	-0.0120381	0.0125187	0.962	0.991	5	89106670	628
BovineHD0500025491	4.093e-05	4.093e-05	1.35529e-06	0.002	0.0072	0.987	4.27825e-11	0.0201276	0.0239341	0.841	0.814	5	89726697	628
BovineHD0500023097	-4.088e-05	4.088e-05	1.66467e-06	0.0031	0.0178	0.146	4.16396e-10	-0.0130481	0.0142652	0.915	0.979	5	81658123	620
BovineHD0500001808	4.085e-05	4.085e-05	3.1818e-06	0.0054	0.0099	0.732	6.5468e-10	0.00756424	0.00816862	0.926	0.99	5	6666577	545
BovineHD0500007434	-4.084e-05	4.084e-05	2.2625e-06	0.0044	0.0083	0.349	7.57539e-10	-0.00921217	0.00974895	0.945	0.991	5	25503669	564
BovineHD0500030868	-4.077e-05	4.077e-05	2.1086e-06	0.0026	0.0075	0.019	6.09112e-11	-0.0158855	0.0179757	0.884	0.887	5	107255845	646
BovineHD0500007581	-4.058e-05	4.058e-05	1.75414e-06	0.0033	0.0161	0.875	3.60748e-10	-0.0124222	0.0136472	0.91	0.974	5	25946759	564
BovineHD0500021119	4.057e-05	4.057e-05	2.58437e-06	0.0048	0.0081	0.52	8.21622e-10	0.00845168	0.0091332	0.925	0.993	5	74131578	613
BovineHD4100003820	4.053e-05	4.053e-05	1.60002e-06	0.0027	0.0236	0.038	1.21059e-10	0.0151989	0.0175167	0.868	0.924	5	72615078	611
BovineHD0500021433	4.046e-05	4.046e-05	1.65905e-06	0.0033	0.009	0.231	5.81801e-10	0.0123864	0.0134435	0.921	0.986	5	75280884	614
BovineHD0500036239	-4.043e-05	4.043e-05	1.90695e-06	0.0041	0.0097	0.485	8.16389e-10	-0.00985987	0.0105377	0.936	0.992	5	103495448	642
BovineHD0500003489	4.037e-05	4.037e-05	2.53029e-06	0.0054	0.0242	0.226	5.70585e-10	0.00747595	0.00796801	0.938	0.984	5	11808012	550
BovineHD0500024617	4.036e-05	4.036e-05	2.03616e-06	0.0044	0.018	0.357	7.4758e-10	0.00924299	0.00980052	0.943	0.99	5	86912313	625
BovineHD0500026506	-4.032e-05	4.032e-05	1.3019e-06	0.0028	0.045	0.906	2.77502e-10	-0.0142321	0.0154498	0.921	0.961	5	93358020	632
BovineHD0500009143	-4.024e-05	4.024e-05	2.07544e-06	0.0033	0.095	0.293	6.70322e-10	-0.0120732	0.0132723	0.91	0.992	5	31421790	570
BovineHD0500000873	4.022e-05	4.022e-05	2.2177e-06	0.0043	0.0071	0.132	3.70919e-10	0.00928072	0.00988386	0.939	0.975	5	3467965	542
BovineHD0500013429	4.016e-05	4.016e-05	1.15577e-06	0.0021	0.0069	0.992	2.4942e-11	0.0191261	0.0219038	0.873	0.682	5	46651006	585
BovineHD0500017733	-4.015e-05	4.015e-05	2.32591e-06	0.0041	0.0146	0.732	6.32483e-10	-0.00979312	0.0104024	0.941	0.99	5	63439940	602
ARS-USMARC-666	-4.012e-05	4.012e-05	2.09731e-06	0.0043	0.016	0.288	6.60242e-10	-0.00940299	0.0102079	0.921	0.989	5	25643874	564
BTA-74090-no-rs	-4e-05	4e-05	2.60488e-06	0.0053	0.038	0.288	6.56067e-10	-0.00759478	0.00817069	0.93	0.989	5	7117436	546
BovineHD0500010682	3.999e-05	3.999e-05	1.77226e-06	0.0028	0.0058	0.99	3.14546e-11	0.0141135	0.0174283	0.81	0.751	5	37369694	576
BovineHD0500033521	-3.999e-05	3.999e-05	2.11326e-06	0.0043	0.0128	0.565	7.86014e-10	-0.00929918	0.0100358	0.927	0.993	5	115628113	654
BovineHD0500032506	3.983e-05	3.983e-05	1.7917e-06	0.0033	0.0071	0.909	2.6275e-10	0.0119494	0.0130119	0.918	0.964	5	112515413	651
BovineHD0500011425	-3.981e-05	3.981e-05	1.64765e-06	0.0032	0.0058	0.052	1.57401e-10	-0.0125713	0.0139071	0.904	0.935	5	39858950	578
BovineHD0500008549	3.977e-05	3.977e-05	1.87669e-06	0.0034	0.0058	0.888	3.13782e-10	0.0116971	0.0128778	0.908	0.972	5	29088144	568
BovineHD0500032490	-3.975e-05	3.975e-05	2.09382e-06	0.0034	0.0159	0.091	2.61294e-10	-0.011807	0.0134737	0.876	0.969	5	112460397	651
BovineHD0500034821	-3.968e-05	3.968e-05	2.24045e-06	0.0042	0.0079	0.107	3.01373e-10	-0.00952384	0.0102348	0.931	0.969	5	119265138	658
BovineHD0500025352	3.962e-05	3.962e-05	1.40907e-06	0.0021	0.0145	0.032	9.73562e-11	0.0191705	0.021795	0.88	0.918	5	89337417	628
BovineHD0500028224	-3.957e-05	3.957e-05	2.10081e-06	0.0042	0.0246	0.36	7.21465e-10	-0.00942202	0.0100934	0.933	0.991	5	98964852	637
BovineHD0500021859	-3.954e-05	3.954e-05	2.21662e-06	0.0039	0.0092	0.316	6.76262e-10	-0.0102261	0.016917	0.604	0.992	5	76727057	615
BovineHD0500011348	-3.95e-05	3.95e-05	1.85573e-06	0.0036	0.012	0.106	2.95649e-10	-0.0109731	0.0118407	0.927	0.969	5	39598073	578
BovineHD0500024394	3.95e-05	3.95e-05	1.64858e-06	0.0019	0.0087	0.998	6.02195e-12	0.0207912	0.0280973	0.74	0.455	5	86101987	625
BovineHD0500019245	-3.949e-05	3.949e-05	1.58268e-06	0.0034	0.023	0.917	2.37643e-10	-0.01173	0.0129213	0.908	0.955	5	68589822	607
BovineHD4100003493	3.946e-05	3.946e-05	1.65357e-06	0.0022	0.0381	0.046	1.35532e-10	0.0176676	0.0203599	0.868	0.947	5	22976383	561
BovineHD0500022945	3.928e-05	3.928e-05	2.04449e-06	0.0037	0.0132	0.669	6.83627e-10	0.0106157	0.0114059	0.931	0.991	5	81036506	620
BovineHD0500023017	-3.923e-05	3.923e-05	2.01602e-06	0.0045	0.0269	0.592	7.43008e-10	-0.00871674	0.00946431	0.921	0.991	5	81316739	620
BovineHD0500025802	3.917e-05	3.917e-05	1.64385e-06	0.0035	0.1999	0.745	5.83095e-10	0.0112987	0.0122276	0.924	0.987	5	90956718	629
BovineHD0500026205	3.916e-05	3.916e-05	1.51281e-06	0.003	0.0382	0.877	3.3163e-10	0.0130527	0.0139806	0.934	0.972	5	92219199	631
BovineHD0500025780	-3.913e-05	3.913e-05	2.17493e-06	0.0043	0.2039	0.259	5.87907e-10	-0.00917169	0.0101403	0.904	0.988	5	90902894	629
BovineHD0500016103	3.908e-05	3.908e-05	1.54327e-06	0.0035	0.0187	0.936	1.81782e-10	0.0110603	0.0123093	0.899	0.937	5	56768708	595
BovineHD0500007566	-3.903e-05	3.903e-05	2.25955e-06	0.0043	0.0557	0.185	4.60259e-10	-0.00907637	0.00968014	0.938	0.983	5	25902946	564
BovineHD0500006018	-3.902e-05	3.902e-05	1.69868e-06	0.0039	0.0092	0.887	3.04169e-10	-0.00992069	0.0107343	0.924	0.964	5	20858468	559
BovineHD0500028236	3.901e-05	3.901e-05	1.77639e-06	0.0042	0.0461	0.721	6.12419e-10	0.00921425	0.0101999	0.903	0.987	5	99001858	638
BovineHD0500016112	-3.894e-05	3.894e-05	2.05792e-06	0.0042	0.0191	0.202	4.88734e-10	-0.0091977	0.00999864	0.92	0.983	5	56809677	595
BovineHD0500031318	-3.886e-05	3.886e-05	2.28357e-06	0.0038	0.132	0.143	3.70327e-10	-0.0102276	0.0113059	0.905	0.98	5	108723134	647
BovineHD0500025249	3.882e-05	3.882e-05	1.70114e-06	0.0031	0.2451	0.232	5.37789e-10	0.01266	0.0138524	0.914	0.988	5	89054986	628
BovineHD0500034874	-3.882e-05	3.882e-05	1.58774e-06	0.002	0.0148	0.006	1.745e-11	-0.019411	0.0237841	0.816	0.699	5	119373352	658
BovineHD0500034531	3.877e-05	3.877e-05	2.03377e-06	0.0043	0.0084	0.13	3.40599e-10	0.00908589	0.00984756	0.923	0.973	5	118693292	657
BovineHD0500030999	3.872e-05	3.872e-05	2.26095e-06	0.004	0.1144	0.749	5.63782e-10	0.00976173	0.0106484	0.917	0.989	5	107656066	646
Hapmap39353-BTA-73120	-3.865e-05	3.865e-05	1.90296e-06	0.0032	0.0213	0.939	1.70518e-10	-0.012079	0.0133153	0.907	0.951	5	27777281	566
BovineHD0500011460	-3.86e-05	3.86e-05	1.96562e-06	0.0029	0.0154	0.053	1.49794e-10	-0.0131595	0.0152371	0.864	0.949	5	40046831	579
BovineHD0500002548	3.857e-05	3.857e-05	2.16776e-06	0.0047	0.0139	0.733	5.8219e-10	0.008206	0.00876316	0.936	0.987	5	8927696	547
BovineHD4100003870	-3.851e-05	3.851e-05	1.77759e-06	0.004	0.0112	0.521	7.4003e-10	-0.00962628	0.0102225	0.942	0.992	5	78339414	617
BovineHD0500031308	3.836e-05	3.836e-05	1.35979e-06	0.0018	0.1402	0.995	1.36786e-11	0.0217122	0.0280356	0.774	0.647	5	108684282	647
BovineHD0500004388	-3.834e-05	3.834e-05	1.48665e-06	0.0021	0.0099	0.008	2.42719e-11	-0.0182554	0.0213882	0.854	0.75	5	14878512	553
BTA-73985-no-rs	3.834e-05	3.834e-05	2.47381e-06	0.0041	0.0186	0.812	4.49478e-10	0.00935005	0.0102605	0.911	0.986	5	74435895	613
BovineHD0500033148	-3.828e-05	3.828e-05	1.26883e-06	0.0018	0.0054	0.995	1.37932e-11	-0.0212677	0.0259518	0.82	0.628	5	114718631	653
BovineHD0500024172	-3.825e-05	3.825e-05	2.26475e-06	0.0041	0.0271	0.627	6.84409e-10	-0.00940552	0.0101346	0.928	0.992	5	85425003	624
BovineHD0500006295	-3.817e-05	3.817e-05	3.26334e-06	0.0049	0.0299	0.541	7.23637e-10	-0.00773754	0.00819147	0.945	0.994	5	21820828	560
BovineHD0500031356	-3.81e-05	3.81e-05	1.86247e-06	0.0036	0.0201	0.17	4.09482e-10	-0.010583	0.0113973	0.929	0.98	5	108855369	647
BovineHD0500023214	-3.808e-05	3.808e-05	1.21952e-06	0.0026	0.0104	0.045	1.24041e-10	-0.0144619	0.0162125	0.892	0.915	5	82150926	621
BovineHD0500031310	-3.807e-05	3.807e-05	2.04482e-06	0.0042	0.1402	0.359	6.67055e-10	-0.0089924	0.00948615	0.948	0.99	5	108694988	647
BovineHD0500025589	3.805e-05	3.805e-05	1.83819e-06	0.0033	0.0143	0.679	6.31098e-10	0.0116485	0.0126103	0.924	0.991	5	90101742	629
BovineHD0500008685	-3.8e-05	3.8e-05	2.33999e-06	0.004	0.0166	0.436	7.10363e-10	-0.00950092	0.0101394	0.937	0.993	5	29648475	568
BovineHD4100003963	3.797e-05	3.797e-05	2.68028e-06	0.0018	0.0059	0.996	1.24689e-11	0.0214904	0.027226	0.789	0.774	5	95142913	634
BovineHD0500024878	-3.796e-05	3.796e-05	2.2679e-06	0.0044	0.0098	0.343	6.4922e-10	-0.0086922	0.00940665	0.924	0.991	5	87684723	626
BovineHD0500023942	-3.792e-05	3.792e-05	1.98138e-06	0.0042	0.026	0.6	6.9029e-10	-0.00902861	0.00968228	0.932	0.991	5	84607107	623
BovineHD0500007575	-3.779e-05	3.779e-05	2.14411e-06	0.0028	0.062	0.875	3.12813e-10	-0.0133382	0.0146461	0.911	0.982	5	25928225	564
BovineHD0500032964	3.777e-05	3.777e-05	1.89397e-06	0.0034	0.0193	0.154	3.71328e-10	0.01111	0.0118865	0.935	0.98	5	114303288	653
BovineHD0500026437	3.774e-05	3.774e-05	1.06644e-06	0.0023	0.01	0.258	5.45542e-10	0.0164101	0.0176507	0.93	0.986	5	93128451	632
BovineHD0500031749	3.77e-05	3.77e-05	1.97671e-06	0.0039	0.0258	0.359	6.54236e-10	0.0095849	0.0100392	0.955	0.991	5	110099633	649
BovineHD0500013880	-3.765e-05	3.765e-05	1.08002e-06	0.002	0.0266	0.013	3.54265e-11	-0.0188227	0.0218315	0.862	0.778	5	47999125	586
BovineHD0500028458	3.757e-05	3.757e-05	2.15128e-06	0.0042	0.0295	0.549	6.98881e-10	0.0089451	0.00961086	0.931	0.992	5	99503170	638
BovineHD0500031312	3.755e-05	3.755e-05	1.22366e-06	0.0018	0.144	0.995	1.46992e-11	0.0208595	0.0258237	0.808	0.644	5	108702875	647
BovineHD0500026482	-3.751e-05	3.751e-05	1.77191e-06	0.0033	0.0244	0.527	7.01364e-10	-0.0114817	0.0129708	0.885	0.993	5	93258886	632
BovineHD0500032603	-3.747e-05	3.747e-05	2.35307e-06	0.0044	0.0474	0.302	5.9192e-10	-0.0085809	0.00930364	0.922	0.99	5	112937789	651
ARS-BFGL-NGS-109950	3.743e-05	3.743e-05	2.26407e-06	0.0046	0.0178	0.196	4.41831e-10	0.00813672	0.00867261	0.938	0.983	5	1635118	540
BovineHD0500007363	-3.74e-05	3.74e-05	1.15895e-06	0.002	0.0052	0.003	8.51073e-12	-0.0183943	0.0245258	0.75	0.468	5	25110138	564
BovineHD0500023666	-3.737e-05	3.737e-05	1.86238e-06	0.0039	0.0469	0.321	6.08149e-10	-0.00966363	0.0103137	0.937	0.99	5	83602670	622
BovineHD0500023039	3.732e-05	3.732e-05	1.92657e-06	0.0041	0.0134	0.415	6.76337e-10	0.00902928	0.00972751	0.928	0.991	5	81432566	620
BovineHD0500023213	-3.732e-05	3.732e-05	1.64729e-06	0.0027	0.0084	0.061	1.58456e-10	-0.0138213	0.015218	0.908	0.952	5	82149815	621
BovineHD0500033259	3.732e-05	3.732e-05	1.33532e-06	0.0023	0.0071	0.986	3.8442e-11	0.0164634	0.0195299	0.843	0.807	5	115023393	654
BovineHD0500031745	3.717e-05	3.717e-05	1.77636e-06	0.0037	0.0256	0.454	6.8479e-10	0.0100448	0.0109522	0.917	0.992	5	110084776	649
BovineHD0500033855	3.714e-05	3.714e-05	1.39163e-06	0.0033	0.0102	0.922	1.9904e-10	0.0113695	0.0126811	0.897	0.947	5	116638258	655
BovineHD0500022458	3.708e-05	3.708e-05	1.65983e-06	0.0034	0.011	0.886	2.77838e-10	0.0110141	0.0122193	0.901	0.969	5	79097547	618
BovineHD0500021372	3.702e-05	3.702e-05	1.8043e-06	0.0034	0.0148	0.573	6.70492e-10	0.0108872	0.0118149	0.921	0.993	5	75165061	614
BovineHD0500021718	3.701e-05	3.701e-05	1.90361e-06	0.0032	0.0717	0.704	5.71127e-10	0.0116889	0.012781	0.915	0.991	5	76118463	615
BovineHD0500031810	-3.692e-05	3.692e-05	1.78572e-06	0.004	0.0142	0.664	6.08604e-10	-0.00915458	0.00995252	0.92	0.989	5	110316504	649
BovineHD4100003956	-3.688e-05	3.688e-05	1.54252e-06	0.0031	0.026	0.184	4.0765e-10	-0.0118974	0.0131168	0.907	0.981	5	94285358	633
BovineHD0500031914	-3.682e-05	3.682e-05	1.59015e-06	0.0034	0.0226	0.904	2.35819e-10	-0.0109367	0.0119787	0.913	0.962	5	110668507	649
ARS-BFGL-NGS-35234	3.68e-05	3.68e-05	1.65075e-06	0.0039	0.0117	0.322	5.91912e-10	0.00935709	0.00987213	0.948	0.989	5	22685406	561
BovineHD0500034325	-3.673e-05	3.673e-05	2.06919e-06	0.0038	0.0114	0.133	3.10792e-10	-0.00958298	0.0102345	0.936	0.976	5	118197417	657
BovineHD0500021951	3.659e-05	3.659e-05	1.30168e-06	0.0025	0.0292	0.046	1.17838e-10	0.0146369	0.0171389	0.854	0.926	5	77273682	616
BovineHD0500024496	-3.639e-05	3.639e-05	1.69302e-06	0.0036	0.0254	0.861	3.16512e-10	-0.0100145	0.0109012	0.919	0.973	5	86510013	625
BovineHD0500032314	3.624e-05	3.624e-05	1.52878e-06	0.0027	0.0149	0.892	2.53051e-10	0.0134215	0.0142305	0.943	0.971	5	111784103	650
BovineHD0500031897	-3.617e-05	3.617e-05	1.46852e-06	0.0032	0.0069	0.908	2.18048e-10	-0.0113034	0.0125689	0.899	0.958	5	110617767	649
BovineHD0500023247	-3.614e-05	3.614e-05	1.6572e-06	0.0031	0.0076	0.897	2.42155e-10	-0.0116585	0.0129049	0.903	0.968	5	82308600	621
BovineHD0500004365	-3.612e-05	3.612e-05	2.37412e-06	0.0049	0.0182	0.32	5.68036e-10	-0.00742166	0.00798162	0.93	0.989	5	14748054	553
BovineHD0500025648	-3.611e-05	3.611e-05	1.53958e-06	0.0037	0.0153	0.76	4.76146e-10	-0.00984878	0.0105692	0.932	0.984	5	90331841	629
ARS-BFGL-NGS-99356	-3.607e-05	3.607e-05	1.50331e-06	0.0037	0.1022	0.365	6.03209e-10	-0.00983803	0.0105397	0.933	0.989	5	78158838	617
BovineHD0500027690	-3.605e-05	3.605e-05	1.64604e-06	0.0036	0.0116	0.445	6.42101e-10	-0.0101088	0.0108732	0.93	0.991	5	97202178	636
BovineHD0500025716	3.604e-05	3.604e-05	1.75816e-06	0.0035	0.0164	0.808	4.02982e-10	0.0102971	0.0112994	0.911	0.983	5	90619197	629
BovineHD0500031401	3.602e-05	3.602e-05	1.48783e-06	0.0026	0.0583	0.971	7.39297e-11	0.0138521	0.0162205	0.854	0.895	5	109026888	648
BovineHD0500020375	3.597e-05	3.597e-05	1.96226e-06	0.0046	0.0253	0.434	6.35397e-10	0.00776225	0.00832099	0.933	0.99	5	72256930	611
BovineHD0500023269	-3.59e-05	3.59e-05	1.87657e-06	0.0039	0.0242	0.181	3.82785e-10	-0.00912673	0.0100024	0.912	0.98	5	82376724	621
ARS-BFGL-NGS-103912	3.586e-05	3.586e-05	1.47821e-06	0.0021	0.0278	0.98	5.16333e-11	0.0170758	0.0201484	0.848	0.879	5	109593060	648
BovineHD0500027921	3.584e-05	3.584e-05	1.63531e-06	0.0034	0.0534	0.874	2.82752e-10	0.0104376	0.0115624	0.903	0.971	5	97924454	636
BovineHD0500026780	3.583e-05	3.583e-05	2.09185e-06	0.0037	0.57	0.303	5.42207e-10	0.00968503	0.0104616	0.926	0.99	5	94302255	633
BovineHD0500024170	-3.582e-05	3.582e-05	2.14003e-06	0.0041	0.0266	0.658	5.77424e-10	-0.00873643	0.00942011	0.927	0.991	5	85422648	624
BovineHD0500020336	-3.576e-05	3.576e-05	2.4014e-06	0.0044	0.025	0.32	5.56844e-10	-0.00812821	0.00884936	0.919	0.991	5	72170257	611
BTA-10187-rs29015749	-3.572e-05	3.572e-05	1.14846e-06	0.0023	0.0595	0.967	8.10712e-11	-0.0157577	0.0188662	0.835	0.895	5	89288565	628
BovineHD0500021936	3.567e-05	3.567e-05	1.43333e-06	0.0027	0.0382	0.125	2.79222e-10	0.0132098	0.0149786	0.882	0.975	5	77203966	616
BovineHD0500020087	-3.566e-05	3.566e-05	2.13513e-06	0.0039	0.0133	0.698	5.36417e-10	-0.00922269	0.00979126	0.942	0.99	5	71517937	610
BovineHD0500018645	-3.564e-05	3.564e-05	1.94894e-06	0.0041	0.0733	0.234	4.55071e-10	-0.00869158	0.00974967	0.891	0.985	5	66671921	605
BovineHD0500023734	-3.559e-05	3.559e-05	1.82592e-06	0.0039	0.032	0.761	4.6033e-10	-0.00912541	0.00966792	0.944	0.985	5	83816694	622
BovineHD0500025747	-3.559e-05	3.559e-05	1.50148e-06	0.0031	0.0122	0.663	5.66241e-10	-0.011606	0.0127397	0.911	0.99	5	90786920	629
BovineHD4100003733	-3.552e-05	3.552e-05	1.68489e-06	0.0031	0.0643	0.864	2.96621e-10	-0.0113351	0.0125239	0.905	0.977	5	61600791	600
ARS-BFGL-NGS-93819	-3.551e-05	3.551e-05	1.3541e-06	0.0021	0.0042	0.015	3.63301e-11	-0.0171844	0.0221524	0.776	0.829	5	105018618	644
BovineHD0500025824	-3.541e-05	3.541e-05	1.43766e-06	0.0031	0.1477	0.77	4.43956e-10	-0.0112998	0.0121138	0.933	0.984	5	91010460	630
BovineHD0500031030	-3.532e-05	3.532e-05	1.57332e-06	0.0037	0.0541	0.265	4.85498e-10	-0.00954667	0.0100841	0.947	0.985	5	107741042	646
BovineHD0500034316	-3.527e-05	3.527e-05	2.18205e-06	0.0043	0.0597	0.33	5.50511e-10	-0.00820239	0.00875075	0.937	0.991	5	118182481	657
BovineHD0500032225	-3.518e-05	3.518e-05	1.52905e-06	0.0032	0.0617	0.159	3.31095e-10	-0.0111101	0.0120843	0.919	0.978	5	111527631	650
BovineHD0500008136	3.516e-05	3.516e-05	1.28093e-06	0.0015	0.0251	0.002	5.6603e-12	0.0229321	0.031888	0.719	0.511	5	27786592	566
BovineHD0500020200	3.513e-05	3.513e-05	2.23862e-06	0.0039	0.0094	0.211	4.11403e-10	0.00908579	0.00985847	0.922	0.986	5	71753464	610
BovineHD0500023267	3.512e-05	3.512e-05	2.24304e-06	0.0038	0.0213	0.822	3.61456e-10	0.00916249	0.0100742	0.91	0.984	5	82366702	621
BovineHD0500032678	3.511e-05	3.511e-05	1.73176e-06	0.0039	0.0229	0.42	6.00603e-10	0.0090034	0.00977848	0.921	0.991	5	113219301	652
BovineHD0500008729	3.51e-05	3.51e-05	1.64876e-06	0.0034	0.0442	0.213	4.13547e-10	0.0104255	0.0111063	0.939	0.984	5	29851776	568
BovineHD0500034688	3.5e-05	3.5e-05	1.60399e-06	0.0027	0.073	0.054	1.25655e-10	0.0128054	0.0143174	0.894	0.944	5	118975388	657
BovineHD0500016005	-3.488e-05	3.488e-05	1.50101e-06	0.0036	0.3044	0.176	3.53415e-10	-0.00968756	0.0102632	0.944	0.977	5	56311602	595
ARS-USMARC-675	-3.481e-05	3.481e-05	1.0263e-06	0.0025	0.0972	0.3	5.09417e-10	-0.0141133	0.0148945	0.948	0.988	5	31164990	570
ARS-BFGL-NGS-67878	-3.478e-05	3.478e-05	1.36186e-06	0.0026	0.0079	0.924	1.69892e-10	-0.0135504	0.0151986	0.892	0.956	5	82818374	621
BovineHD0500025183	3.478e-05	3.478e-05	1.85402e-06	0.0033	0.6776	0.118	2.52388e-10	0.010646	0.0116861	0.911	0.974	5	88810224	627
BovineHD0500018604	-3.476e-05	3.476e-05	1.33958e-06	0.0018	0.0087	0.004	9.33355e-12	-0.0189583	0.0275635	0.688	0.581	5	66511675	605
BovineHD4100003608	3.468e-05	3.468e-05	1.87481e-06	0.0035	0.0167	0.821	3.52681e-10	0.00981378	0.0108857	0.902	0.982	5	39733125	578
BovineHD0500026065	-3.463e-05	3.463e-05	1.7751e-06	0.0036	0.0183	0.519	5.98888e-10	-0.00971025	0.0104998	0.925	0.992	5	91844994	630
BovineHD0500036267	3.459e-05	3.459e-05	1.9452e-06	0.003	0.0166	0.909	1.98012e-10	0.0116609	0.0132601	0.879	0.97	5	112349261	651
BovineHD0500026618	-3.458e-05	3.458e-05	1.25473e-06	0.0024	0.0086	0.914	1.88876e-10	-0.0146114	0.015798	0.925	0.961	5	93784986	632
BovineHD0500032609	-3.453e-05	3.453e-05	1.66646e-06	0.0028	0.037	0.856	2.9326e-10	-0.0121864	0.013354	0.913	0.98	5	112957326	651
BovineHD0500001988	-3.445e-05	3.445e-05	2.18787e-06	0.0047	0.122	0.64	5.46603e-10	-0.00732917	0.00794685	0.922	0.99	5	7130094	546
BovineHD0500010045	-3.444e-05	3.444e-05	1.91417e-06	0.0042	0.014	0.695	5.03016e-10	-0.00820053	0.00889375	0.922	0.988	5	34945553	573
Hapmap53828-rs29010421	3.439e-05	3.439e-05	1.64703e-06	0.0033	0.0153	0.242	4.34242e-10	0.0104213	0.0111896	0.931	0.987	5	90346816	629
BovineHD0500022022	-3.434e-05	3.434e-05	1.64644e-06	0.0034	0.0131	0.369	5.48974e-10	-0.0100996	0.0107446	0.94	0.991	5	77513708	616
BovineHD0500028435	-3.427e-05	3.427e-05	2.31359e-06	0.0042	0.029	0.305	4.98445e-10	-0.00816043	0.00884735	0.922	0.99	5	99468578	638
BovineHD0500016668	3.418e-05	3.418e-05	1.21066e-06	0.0024	0.9478	0.946	1.1842e-10	0.0142403	0.0160694	0.886	0.935	5	59436010	598
BovineHD0500031088	3.416e-05	3.416e-05	1.60154e-06	0.0037	0.0258	0.504	5.8339e-10	0.00923219	0.00966939	0.955	0.991	5	107935900	646
BovineHD0500020532	-3.409e-05	3.409e-05	2.16713e-06	0.0044	0.0208	0.439	5.72519e-10	-0.007807	0.00844723	0.924	0.992	5	72642844	611
BovineHD0500027850	-3.409e-05	3.409e-05	1.89084e-06	0.0035	0.0491	0.275	4.63634e-10	-0.00964753	0.01034	0.933	0.989	5	97697898	636
BovineHD0500004444	-3.404e-05	3.404e-05	1.13164e-06	0.0023	0.0071	0.981	4.35054e-11	-0.0148018	0.0169125	0.875	0.828	5	15116972	554
BovineHD0500021022	3.39e-05	3.39e-05	2.22637e-06	0.0037	0.0449	0.615	5.44219e-10	0.00908031	0.00970205	0.936	0.993	5	73931110	612
BovineHD0500029653	3.385e-05	3.385e-05	2.12207e-06	0.0041	0.017	0.394	5.47509e-10	0.00825719	0.00901118	0.916	0.992	5	103623995	642
BovineHD0500034019	-3.384e-05	3.384e-05	1.81517e-06	0.004	0.0092	0.15	2.91423e-10	-0.00853203	0.00925773	0.922	0.976	5	117112211	656
BovineHD0500031590	3.38e-05	3.38e-05	1.51666e-06	0.0035	0.0181	0.326	5.02439e-10	0.0097503	0.0103598	0.941	0.988	5	109607146	648
BovineHD0500031750	3.377e-05	3.377e-05	2.29403e-06	0.0039	0.026	0.359	5.24942e-10	0.00858547	0.00922072	0.931	0.992	5	110102749	649
BovineHD0500033709	3.374e-05	3.374e-05	2.06313e-06	0.0039	0.0176	0.147	2.85848e-10	0.00865229	0.00933761	0.927	0.978	5	116242220	655
BovineHD0500031361	3.367e-05	3.367e-05	1.41834e-06	0.0033	0.0185	0.83	3.19792e-10	0.0101018	0.0107175	0.943	0.976	5	108883217	647
BovineHD0500006977	3.36e-05	3.36e-05	1.32065e-06	0.0031	0.0258	0.329	4.98439e-10	0.0109566	0.0118927	0.921	0.989	5	23967568	562
BovineHD0500018635	-3.359e-05	3.359e-05	2.00481e-06	0.0038	0.0742	0.234	4.04267e-10	-0.00891716	0.00959324	0.93	0.987	5	66630218	605
BovineHD0500021300	-3.349e-05	3.349e-05	1.43897e-06	0.0027	0.0061	0.088	1.79776e-10	-0.0124041	0.0136178	0.911	0.963	5	74969415	613
BovineHD0500033719	-3.349e-05	3.349e-05	2.26392e-06	0.004	0.0504	0.406	5.4068e-10	-0.00830217	0.00937636	0.885	0.992	5	116263660	655
BovineHD0500025759	-3.347e-05	3.347e-05	2.12985e-06	0.0029	0.0124	0.535	5.57427e-10	-0.0115417	0.012206	0.946	0.994	5	90825062	629
BovineHD0500022579	-3.335e-05	3.335e-05	1.52754e-06	0.0034	0.0108	0.606	5.31001e-10	-0.0098099	0.0107881	0.909	0.991	5	79713400	618
BovineHD0500023111	3.326e-05	3.326e-05	1.32691e-06	0.0028	0.0078	0.1	1.98309e-10	0.0120212	0.0133038	0.904	0.964	5	81742107	620
BovineHD0500007058	3.32e-05	3.32e-05	1.28858e-06	0.0018	0.0058	0.997	6.554e-12	0.0187942	0.0253499	0.741	0.527	5	24205541	563
BovineHD0500018351	3.317e-05	3.317e-05	1.00718e-06	0.0015	0.0064	0.999	2.43226e-12	0.0216342	0.0304563	0.71	0.274	5	65452308	604
BovineHD0500017275	-3.313e-05	3.313e-05	1.59651e-06	0.0037	0.0136	0.607	5.23497e-10	-0.0090358	0.00955738	0.945	0.99	5	61612618	600
BovineHD0500026732	-3.313e-05	3.313e-05	1.66102e-06	0.0031	0.0151	0.497	5.48807e-10	-0.0105737	0.0114894	0.92	0.993	5	94132730	633
UA-IFASA-1849	-3.309e-05	3.309e-05	1.51079e-06	0.0033	0.1397	0.186	3.31422e-10	-0.00992615	0.0109234	0.909	0.98	5	98664573	637
BovineHD0500017731	-3.307e-05	3.307e-05	1.54405e-06	0.0033	0.0191	0.687	4.7009e-10	-0.00992214	0.0107073	0.927	0.99	5	63433183	602
BovineHD0500020552	-3.303e-05	3.303e-05	1.4936e-06	0.0029	0.0177	0.127	2.41293e-10	-0.0112612	0.0123676	0.911	0.974	5	72695671	611
BovineHD0500031570	3.301e-05	3.301e-05	1.94535e-06	0.0033	0.3872	0.766	3.91154e-10	0.00990257	0.0107205	0.924	0.988	5	109525396	648
BovineHD0500027805	3.299e-05	3.299e-05	1.89138e-06	0.0037	0.0114	0.701	4.56493e-10	0.00883619	0.00953609	0.927	0.989	5	97502224	636
BovineHD0500006560	3.296e-05	3.296e-05	1.74141e-06	0.0041	0.0428	0.648	4.9553e-10	0.00803891	0.00855595	0.94	0.989	5	22667496	561
BovineHD0500001991	3.285e-05	3.285e-05	2.74519e-06	0.0045	0.1261	0.399	5.17464e-10	0.00724689	0.00763965	0.949	0.993	5	7140949	546
BovineHD0500007283	-3.28e-05	3.28e-05	1.33566e-06	0.003	0.034	0.774	3.75921e-10	-0.010935	0.0115878	0.944	0.984	5	24834332	563
BovineHD0500023638	-3.276e-05	3.276e-05	2.10075e-06	0.0036	0.0088	0.584	5.21447e-10	-0.00909996	0.00986734	0.922	0.993	5	83516551	622
BovineHD0500023931	-3.271e-05	3.271e-05	1.42387e-06	0.0031	0.0592	0.173	3.0608e-10	-0.0105517	0.01154	0.914	0.979	5	84553923	623
BovineHD0500024165	-3.263e-05	3.263e-05	2.08572e-06	0.0039	0.0283	0.657	4.80046e-10	-0.00843939	0.00934978	0.903	0.991	5	85414354	624
BovineHD0500024187	-3.243e-05	3.243e-05	1.52909e-06	0.0029	0.009	0.086	1.65729e-10	-0.0111826	0.0124912	0.895	0.961	5	85470570	624
Hapmap59791-rs29012671	3.241e-05	3.241e-05	1.88544e-06	0.0038	0.0135	0.452	5.20246e-10	0.00860398	0.00938526	0.917	0.992	5	87293000	626
BovineHD0500022974	3.239e-05	3.239e-05	1.40724e-06	0.0029	0.6088	0.849	2.69563e-10	0.0110418	0.0123609	0.893	0.977	5	81125299	620
BovineHD0500022942	3.236e-05	3.236e-05	1.47648e-06	0.0031	0.013	0.669	4.64019e-10	0.0103269	0.0114418	0.903	0.99	5	81033823	620
BovineHD0500024098	-3.229e-05	3.229e-05	1.52269e-06	0.0032	0.0149	0.829	2.95762e-10	-0.00998705	0.0108941	0.917	0.979	5	85181468	624
BovineHD0500016151	-3.218e-05	3.218e-05	1.5103e-06	0.003	0.0153	0.077	1.47477e-10	-0.0107263	0.0118699	0.904	0.955	5	57052284	596
BovineHD0500013773	-3.204e-05	3.204e-05	1.81544e-06	0.0033	0.0136	0.851	2.607e-10	-0.00980748	0.0103993	0.943	0.979	5	47673757	586
BovineHD0500007063	3.202e-05	3.202e-05	1.691e-06	0.0016	0.0058	0.997	5.90606e-12	0.0196053	0.0258576	0.758	0.606	5	24210251	563
BovineHD0500027243	3.199e-05	3.199e-05	1.91025e-06	0.0033	0.0104	0.316	4.42182e-10	0.00979329	0.0105709	0.926	0.992	5	95933526	634
BovineHD0500032675	3.198e-05	3.198e-05	1.81789e-06	0.0034	0.0228	0.269	4.02501e-10	0.00931597	0.0100782	0.924	0.989	5	113206327	652
BovineHD0500021998	-3.191e-05	3.191e-05	1.39778e-06	0.0032	0.0182	0.369	4.73982e-10	-0.00997047	0.0107435	0.928	0.99	5	77400065	616
BovineHD0500029876	3.187e-05	3.187e-05	1.85056e-06	0.0033	0.0153	0.867	2.34874e-10	0.00975563	0.0108342	0.9	0.977	5	104428319	643
BovineHD0500035256	-3.173e-05	3.173e-05	1.13171e-06	0.0021	0.0048	0.02	4.03968e-11	-0.0153518	0.0175783	0.873	0.851	5	120701615	659
BTA-72952-no-rs	3.161e-05	3.161e-05	1.77942e-06	0.0034	0.0161	0.788	3.34362e-10	0.00929788	0.010009	0.929	0.986	5	23516860	562
BovineHD0500023275	-3.161e-05	3.161e-05	1.65345e-06	0.0033	0.0207	0.178	2.92663e-10	-0.00948178	0.0104373	0.908	0.981	5	82406781	621
BovineHD0500032405	3.147e-05	3.147e-05	1.36341e-06	0.0028	0.015	0.91	1.62975e-10	0.0113759	0.0132082	0.861	0.961	5	112124252	651
BovineHD4100003851	3.139e-05	3.139e-05	1.2174e-06	0.0015	0.1006	0.015	2.93206e-11	0.0214036	0.0251707	0.85	0.865	5	75255755	614
BovineHD0500028831	-3.139e-05	3.139e-05	1.33095e-06	0.0028	0.0069	0.087	1.57139e-10	-0.0113467	0.0123534	0.919	0.958	5	100645969	639
BovineHD0500020543	3.127e-05	3.127e-05	1.56718e-06	0.0022	0.0147	0.042	7.85214e-11	0.0142126	0.0171683	0.828	0.94	5	72665148	611
BovineHD0500022760	-3.12e-05	3.12e-05	1.23891e-06	0.0024	0.0079	0.096	1.68765e-10	-0.0129997	0.0148198	0.877	0.965	5	80347515	619
BovineHD0500031485	-3.119e-05	3.119e-05	1.86013e-06	0.0033	0.0398	0.713	3.98403e-10	-0.00954809	0.0101045	0.945	0.99	5	109266538	648
BovineHD0500028257	3.118e-05	3.118e-05	1.49503e-06	0.0032	0.0102	0.719	3.92415e-10	0.00974368	0.010539	0.925	0.988	5	99049248	638
BovineHD0500034221	-3.116e-05	3.116e-05	2.27416e-06	0.0041	0.0081	0.369	4.52294e-10	-0.00753833	0.00818478	0.921	0.992	5	117852253	656
BovineHD0500005727	3.115e-05	3.115e-05	2.2858e-06	0.0038	0.0075	0.434	4.76795e-10	0.00827065	0.00882882	0.937	0.994	5	19764316	558
BovineHD0500013083	-3.112e-05	3.112e-05	8.91552e-07	0.0018	0.0053	0.99	1.99063e-11	-0.0172864	0.0202531	0.854	0.722	5	45402083	584
BovineHD0500029880	3.109e-05	3.109e-05	1.4187e-06	0.0027	0.0104	0.867	2.22703e-10	0.0113762	0.0124192	0.916	0.975	5	104436392	643
BovineHD0500031568	3.108e-05	3.108e-05	1.36544e-06	0.0032	0.3789	0.765	3.47369e-10	0.00971303	0.0105012	0.925	0.983	5	109518267	648
BovineHD0500026664	-3.098e-05	3.098e-05	1.5113e-06	0.0028	1	0.688	4.1225e-10	-0.0111959	0.0118247	0.947	0.991	5	93947639	632
BovineHD0500008972	3.09e-05	3.09e-05	1.68227e-06	0.0016	0.0083	0.997	6.05253e-12	0.0189191	0.024911	0.759	0.619	5	30662834	569
BovineHD0500006551	3.089e-05	3.089e-05	1.75263e-06	0.0027	0.01	0.301	4.01604e-10	0.0112995	0.0123956	0.912	0.992	5	22643379	561
BovineHD0500031390	-3.081e-05	3.081e-05	1.37356e-06	0.0022	0.0251	0.029	5.40291e-11	-0.014003	0.0170221	0.823	0.903	5	109004356	648
BovineHD0500013770	-3.079e-05	3.079e-05	2.19121e-06	0.0034	0.0135	0.851	2.40784e-10	-0.00905727	0.0097134	0.932	0.982	5	47662767	586
ARS-BFGL-NGS-19186	-3.076e-05	3.076e-05	1.74655e-06	0.0032	0.0851	0.752	3.52794e-10	-0.00961093	0.0108977	0.882	0.988	5	116420609	655
BovineHD0500025605	-3.075e-05	3.075e-05	1.47295e-06	0.0032	0.0116	0.237	3.41815e-10	-0.00971144	0.0104348	0.931	0.985	5	90160493	629
BovineHD0500002242	-3.072e-05	3.072e-05	2.10292e-06	0.0042	0.0171	0.689	4.0474e-10	-0.0073725	0.00785687	0.938	0.99	5	7895297	546
BovineHD0500020325	-3.067e-05	3.067e-05	1.5981e-06	0.0036	0.0261	0.415	4.56585e-10	-0.00851878	0.00910543	0.936	0.991	5	72160661	611
BovineHD0500009211	3.065e-05	3.065e-05	1.2869e-06	0.0028	0.0958	0.347	4.25858e-10	0.0109458	0.0120159	0.911	0.99	5	31661555	570
BovineHD0500022055	3.064e-05	3.064e-05	1.35026e-06	0.003	0.0245	0.535	4.67106e-10	0.0103278	0.0112003	0.922	0.991	5	77622374	616
BovineHD0500025621	-3.059e-05	3.059e-05	1.21345e-06	0.0028	0.0585	0.631	4.35751e-10	-0.0109249	0.0115206	0.948	0.99	5	90253715	629
BovineHD0500025259	3.055e-05	3.055e-05	1.2932e-06	0.0025	0.2488	0.132	2.13795e-10	0.0120577	0.0138395	0.871	0.974	5	89081429	628
BovineHD0500019982	3.052e-05	3.052e-05	2.08703e-06	0.0036	0.02	0.232	3.31733e-10	0.00855684	0.00918901	0.931	0.988	5	71206783	610
BovineHD0500023714	3.049e-05	3.049e-05	1.78176e-06	0.0028	0.0428	0.149	2.36169e-10	0.010762	0.0117376	0.917	0.982	5	83757998	622
BovineHD0500011064	3.048e-05	3.048e-05	1.34816e-06	0.0027	0.0095	0.124	2.0231e-10	0.0112902	0.0121192	0.932	0.973	5	38672175	577
BovineHD0500004375	3.046e-05	3.046e-05	1.24133e-06	0.0029	0.0152	0.089	1.49831e-10	0.0103835	0.0112068	0.927	0.953	5	14822094	553
BovineHD0500035311	3.035e-05	3.035e-05	1.95929e-06	0.004	0.0168	0.744	3.51192e-10	0.00758732	0.00832876	0.911	0.987	5	120895188	659
BovineHD0500009329	3.034e-05	3.034e-05	1.5592e-06	0.0029	0.0516	0.242	3.37986e-10	0.0105836	0.0117219	0.903	0.988	5	32105629	571
BovineHD0500026898	3.034e-05	3.034e-05	9.71016e-07	0.0023	0.0083	0.829	2.61102e-10	0.013003	0.0139991	0.929	0.976	5	94721518	633
BovineHD0500012928	3.03e-05	3.03e-05	1.60102e-06	0.0019	0.0101	0.989	2.0525e-11	0.0159457	0.0180006	0.886	0.828	5	44982840	583
BovineHD0500021600	-3.03e-05	3.03e-05	1.12156e-06	0.0022	0.0703	0.427	4.49128e-10	-0.0137724	0.0153567	0.897	0.992	5	75706568	614
BovineHD0500026897	-3.025e-05	3.025e-05	1.48806e-06	0.0027	0.0088	0.178	2.6727e-10	-0.0110686	0.0120675	0.917	0.982	5	94719013	633
BovineHD0500025214	-3.022e-05	3.022e-05	1.92194e-06	0.0027	0.3468	0.798	2.94085e-10	-0.0110578	0.0124253	0.89	0.988	5	88946903	627
BovineHD0500003236	3.017e-05	3.017e-05	1.61447e-06	0.0029	0.01	0.903	1.59875e-10	0.0102844	0.0110762	0.929	0.967	5	11081533	550
BovineHD0500032967	3.011e-05	3.011e-05	1.26215e-06	0.0029	0.018	0.163	2.47652e-10	0.0105039	0.0114015	0.921	0.976	5	114316915	653
BovineHD0500004384	-3.01e-05	3.01e-05	1.89569e-06	0.004	0.0148	0.243	3.3306e-10	-0.00746172	0.00800121	0.933	0.986	5	14861163	553
BovineHD0500015389	3.005e-05	3.005e-05	1.43214e-06	0.0031	0.0086	0.232	3.21949e-10	0.00979895	0.0104542	0.937	0.986	5	54003233	593
BovineHD0500016506	-3.002e-05	3.002e-05	1.95408e-06	0.0033	0.0107	0.122	1.92924e-10	-0.00918967	0.0102289	0.898	0.976	5	58545475	597
BovineHD0500026225	2.998e-05	2.998e-05	1.17696e-06	0.0022	0.0708	0.791	2.96811e-10	0.0138366	0.0150431	0.92	0.986	5	92390210	631
BovineHD0500032231	-2.991e-05	2.991e-05	1.83661e-06	0.0037	0.0491	0.54	4.44447e-10	-0.00808415	0.00875023	0.924	0.992	5	111553640	650
BovineHD0500007157	2.981e-05	2.981e-05	1.26221e-06	0.003	0.0406	0.842	2.3646e-10	0.0100474	0.0113992	0.881	0.975	5	24567855	563
BovineHD0500012351	-2.977e-05	2.977e-05	7.37344e-07	0.0015	0.0049	0.997	5.22606e-12	-0.019412	0.0258689	0.75	0.413	5	43142918	582
BovineHD0500024938	-2.973e-05	2.973e-05	1.52788e-06	0.0031	0.0144	0.71	3.64259e-10	-0.00948747	0.010212	0.929	0.988	5	87864332	626
BovineHD0500026477	2.972e-05	2.972e-05	1.14248e-06	0.0018	0.1167	0.055	9.14199e-11	0.0168243	0.0195177	0.862	0.95	5	93226590	632
BovineHD0500034886	2.953e-05	2.953e-05	7.24803e-07	0.0019	0.005	0.987	2.18734e-11	0.015818	0.0183269	0.863	0.715	5	119420330	658
BovineHD0500006650	2.949e-05	2.949e-05	1.17308e-06	0.0019	0.0116	0.046	7.66106e-11	0.0155195	0.0178197	0.871	0.937	5	22895878	561
BovineHD4100003704	2.943e-05	2.943e-05	1.6629e-06	0.0032	0.0334	0.624	4.06288e-10	0.00910165	0.00979541	0.929	0.992	5	56864148	595
BovineHD0500019338	-2.942e-05	2.942e-05	1.42185e-06	0.0029	0.0049	0.911	1.4059e-10	-0.0100303	0.0109367	0.917	0.959	5	68897953	607
BovineHD0500034769	-2.94e-05	2.94e-05	2.0552e-06	0.0042	0.0157	0.426	4.22819e-10	-0.00705642	0.00757667	0.931	0.992	5	119147689	658
BovineHD0500033758	-2.937e-05	2.937e-05	1.7095e-06	0.0038	0.0071	0.343	3.88753e-10	-0.00779695	0.00836145	0.932	0.99	5	116388363	655
BovineHD0500024100	-2.935e-05	2.935e-05	1.31601e-06	0.0022	0.0143	0.964	5.99008e-11	-0.0133391	0.0153175	0.871	0.918	5	85189338	624
BovineHD0500023274	-2.933e-05	2.933e-05	1.19882e-06	0.0029	0.0241	0.133	1.98215e-10	-0.0101123	0.0111688	0.905	0.968	5	82401907	621
BovineHD0500002070	-2.932e-05	2.932e-05	1.86139e-06	0.0034	0.0083	0.829	2.43265e-10	-0.00862278	0.00944997	0.912	0.982	5	7349541	546
BovineHD0500018602	2.932e-05	2.932e-05	1.16218e-06	0.0015	0.0085	0.992	1.37874e-11	0.0199934	0.0233465	0.856	0.761	5	66499710	605
BovineHD0500021808	2.932e-05	2.932e-05	1.35009e-06	0.0021	0.0171	0.315	3.70607e-10	0.01396	0.0154488	0.904	0.992	5	76406959	615
BovineHD0500010862	2.931e-05	2.931e-05	1.27337e-06	0.0016	0.0059	0.005	8.14742e-12	0.0179476	0.0222549	0.806	0.653	5	37975747	576
BovineHD4100003964	2.93e-05	2.93e-05	9.41341e-07	0.002	0.0068	0.964	6.02701e-11	0.0149007	0.0181336	0.822	0.901	5	95206183	634
BovineHD0500028002	2.896e-05	2.896e-05	2.64018e-06	0.0023	0.0197	0.768	2.98461e-10	0.0127745	0.0139785	0.914	0.994	5	98234724	637
BovineHD0500023228	-2.889e-05	2.889e-05	9.35266e-07	0.0016	0.0293	0.991	1.42578e-11	-0.0184378	0.0217215	0.849	0.722	5	82221068	621
ARS-BFGL-NGS-1939	2.877e-05	2.877e-05	1.45044e-06	0.0023	0.0107	0.94	9.27342e-11	0.0123319	0.0140223	0.879	0.951	5	91235111	630
BovineHD0500015394	-2.876e-05	2.876e-05	2.11632e-06	0.0034	0.0089	0.784	2.80383e-10	-0.00837706	0.00922453	0.908	0.988	5	54022083	593
BovineHD0500028158	2.871e-05	2.871e-05	1.37519e-06	0.0024	0.0074	0.119	1.73496e-10	0.0119643	0.0138008	0.867	0.975	5	98780518	637
BovineHD0500023653	2.869e-05	2.869e-05	1.36651e-06	0.0025	0.0374	0.073	1.11891e-10	0.0113243	0.0126515	0.895	0.955	5	83561952	622
BovineHD0500023268	-2.857e-05	2.857e-05	1.21708e-06	0.0027	0.024	0.133	1.88209e-10	-0.0104543	0.0114012	0.917	0.971	5	82370071	621
BovineHD0500028073	-2.85e-05	2.85e-05	1.63703e-06	0.0027	0.0256	0.153	2.10775e-10	-0.0104258	0.0113342	0.92	0.981	5	98495862	637
BovineHD0500024490	2.848e-05	2.848e-05	1.39975e-06	0.0022	0.0168	0.048	7.39672e-11	0.0129441	0.014002	0.924	0.941	5	86479057	625
BovineHD0500019152	2.842e-05	2.842e-05	1.10493e-06	0.0019	0.0066	0.04	6.226e-11	0.0146977	0.0163722	0.898	0.922	5	68416086	607
BovineHD0500007692	-2.838e-05	2.838e-05	8.32955e-07	0.0018	0.0066	0.018	2.84233e-11	-0.0160632	0.0179625	0.894	0.81	5	26414912	565
BovineHD0500023665	-2.832e-05	2.832e-05	1.77999e-06	0.0033	0.0137	0.319	3.48793e-10	-0.00849653	0.00924008	0.92	0.991	5	83600279	622
BovineHD0500016024	2.831e-05	2.831e-05	1.79877e-06	0.0034	0.0238	0.532	3.98988e-10	0.00840755	0.00908082	0.926	0.993	5	56401654	595
BovineHD0500028916	2.829e-05	2.829e-05	1.12422e-06	0.0026	0.0104	0.916	1.23732e-10	0.0110205	0.0121645	0.906	0.952	5	101057613	640
BovineHD0500034243	-2.827e-05	2.827e-05	1.1338e-06	0.0027	0.0238	0.112	1.5949e-10	-0.0106027	0.0115932	0.915	0.965	5	117927169	656
BovineHD0500001699	-2.825e-05	2.825e-05	1.25813e-06	0.0028	0.1361	0.584	3.87755e-10	-0.00997001	0.0107133	0.931	0.991	5	6308111	545
BovineHD0500029165	2.825e-05	2.825e-05	1.22743e-06	0.0029	0.0078	0.843	2.10932e-10	0.00974083	0.0106997	0.91	0.974	5	101778718	640
BovineHD0500033289	2.824e-05	2.824e-05	1.3811e-06	0.0031	0.0124	0.835	2.19381e-10	0.0091087	0.00997005	0.914	0.978	5	115098952	654
ARS-BFGL-NGS-14293	-2.822e-05	2.822e-05	1.44724e-06	0.0026	0.0147	0.484	3.97846e-10	-0.0109958	0.0117015	0.94	0.993	5	109229225	648
BovineHD0500032674	-2.822e-05	2.822e-05	1.63893e-06	0.0035	0.0224	0.584	3.87026e-10	-0.00798769	0.00866189	0.922	0.991	5	113202589	652
BovineHD0500026802	2.819e-05	2.819e-05	1.56391e-06	0.0033	0.0299	0.335	3.53923e-10	0.00845564	0.00919449	0.92	0.989	5	94383054	633
BovineHD0500006290	-2.817e-05	2.817e-05	1.79333e-06	0.0031	0.0254	0.748	2.98939e-10	-0.00918656	0.00994672	0.924	0.989	5	21811278	560
BovineHD0500034370	-2.817e-05	2.817e-05	1.62202e-06	0.0034	0.0073	0.496	3.96666e-10	-0.00820393	0.00873443	0.939	0.992	5	118316943	657
BovineHD0500005765	-2.812e-05	2.812e-05	1.70652e-06	0.0036	0.0276	0.756	2.91538e-10	-0.0077384	0.00843311	0.918	0.986	5	19888224	558
BovineHD0500032412	2.809e-05	2.809e-05	1.19968e-06	0.0027	0.0124	0.91	1.29879e-10	0.0104055	0.0132195	0.787	0.957	5	112148654	651
BovineHD0500031704	2.804e-05	2.804e-05	1.22981e-06	0.0027	0.1787	0.881	1.64255e-10	0.0105132	0.0116622	0.901	0.968	5	109955124	648
ARS-BFGL-NGS-100634	-2.803e-05	2.803e-05	1.08687e-06	0.0019	0.0082	0.003	5.47021e-12	-0.0147518	0.0218336	0.676	0.506	5	57335801	596
BovineHD0500026363	2.798e-05	2.798e-05	1.06376e-06	0.0018	0.0151	0.236	2.82517e-10	0.0152604	0.0167549	0.911	0.988	5	92833880	631
BovineHD0500004262	-2.796e-05	2.796e-05	1.28852e-06	0.0016	0.0096	0.003	5.18867e-12	-0.0171155	0.0253256	0.676	0.568	5	14391327	553
BovineHD0500029752	2.793e-05	2.793e-05	1.62113e-06	0.0034	0.1465	0.557	3.84912e-10	0.00821364	0.00882174	0.931	0.992	5	103998274	642
BovineHD4100003505	2.792e-05	2.792e-05	1.16949e-06	0.0024	0.1619	0.838	2.11686e-10	0.0117969	0.0132121	0.893	0.979	5	24641929	563
BovineHD0500011392	-2.788e-05	2.788e-05	1.39467e-06	0.0031	0.0184	0.168	2.17464e-10	-0.00889655	0.00989887	0.899	0.977	5	39731453	578
BovineHD0500035871	2.786e-05	2.786e-05	1.75532e-06	0.003	0.0671	0.636	3.59433e-10	0.00918534	0.00994785	0.923	0.993	5	31389311	570
BovineHD0500018834	2.782e-05	2.782e-05	1.2633e-06	0.003	0.0123	0.86	1.86302e-10	0.00927339	0.0100935	0.919	0.971	5	67396796	606
BovineHD0500000736	-2.779e-05	2.779e-05	1.75325e-06	0.004	0.0101	0.266	3.01729e-10	-0.00689052	0.00743228	0.927	0.986	5	2790163	541
BovineHD0500006837	-2.779e-05	2.779e-05	2.11943e-06	0.0033	0.0217	0.202	2.48942e-10	-0.00842112	0.00923643	0.912	0.988	5	23508889	562
BovineHD4100004198	2.778e-05	2.778e-05	1.10203e-06	0.0021	0.0064	0.975	3.75548e-11	0.0132277	0.0152538	0.867	0.872	5	120150726	659
BovineHD0500016888	2.777e-05	2.777e-05	1.06105e-06	0.0024	0.0084	0.924	1.08257e-10	0.0114135	0.0126376	0.903	0.948	5	60386617	599
BTA-74479-no-rs	-2.777e-05	2.777e-05	1.44254e-06	0.0027	0.0262	0.855	1.91322e-10	-0.0102835	0.011108	0.926	0.978	5	84613929	623
BovineHD0500026693	2.77e-05	2.77e-05	1.09244e-06	0.0025	0.0715	0.366	3.56057e-10	0.011229	0.0123198	0.911	0.99	5	94043222	633
BovineHD0500033713	-2.768e-05	2.768e-05	1.33518e-06	0.0029	0.0316	0.441	3.77835e-10	-0.00965586	0.0109668	0.88	0.991	5	116257270	655
BovineHD0500016227	2.766e-05	2.766e-05	2.0418e-06	0.0035	0.1485	0.713	3.1333e-10	0.00782723	0.00842937	0.929	0.99	5	57398518	596
BovineHD0500025717	-2.763e-05	2.763e-05	1.62544e-06	0.0029	0.0178	0.226	2.66946e-10	-0.00941913	0.0101422	0.929	0.987	5	90623666	629
BovineHD0500024362	-2.749e-05	2.749e-05	1.64941e-06	0.0029	0.007	0.289	3.10675e-10	-0.00958961	0.0103381	0.928	0.99	5	86023785	625
BovineHD0500027482	2.747e-05	2.747e-05	1.30103e-06	0.003	0.0125	0.437	3.71371e-10	0.0090558	0.00989782	0.915	0.991	5	96637786	635
BovineHD0500020564	-2.746e-05	2.746e-05	1.85609e-06	0.0035	0.0162	0.444	3.72352e-10	-0.00784585	0.00844603	0.929	0.992	5	72722162	611
BovineHD0500027900	-2.746e-05	2.746e-05	1.54226e-06	0.0027	0.0762	0.274	2.99804e-10	-0.010047	0.0109001	0.922	0.99	5	97854236	636
BovineHD0500024169	2.745e-05	2.745e-05	1.51006e-06	0.0033	0.0314	0.342	3.39197e-10	0.0084028	0.00895306	0.939	0.99	5	85421866	624
BovineHD0500021954	-2.743e-05	2.743e-05	1.32097e-06	0.0029	0.024	0.581	3.66217e-10	-0.00934996	0.0103054	0.907	0.991	5	77289332	616
BTA-74371-no-rs	-2.741e-05	2.741e-05	1.49205e-06	0.0029	0.0203	0.74	2.88772e-10	-0.00945087	0.0101931	0.927	0.988	5	88188462	627
BovineHD0500019191	-2.74e-05	2.74e-05	1.15081e-06	0.0024	0.0072	0.189	2.29976e-10	-0.0114187	0.0126865	0.9	0.982	5	68511140	607
BovineHD0500026505	-2.739e-05	2.739e-05	2.00301e-06	0.0029	0.0372	0.816	2.25631e-10	-0.00944485	0.0104017	0.908	0.987	5	93356450	632
BovineHD0500031608	2.739e-05	2.739e-05	1.1179e-06	0.0022	0.0078	0.864	1.76669e-10	0.0124497	0.0138011	0.902	0.975	5	109686715	648
BovineHD0500003680	-2.738e-05	2.738e-05	1.59373e-06	0.0029	0.0083	0.137	1.76923e-10	-0.00954998	0.0105485	0.905	0.977	5	12434670	551
BovineHD0500028107	-2.732e-05	2.732e-05	1.54148e-06	0.0025	0.0203	0.586	3.62217e-10	-0.0107838	0.0114969	0.938	0.994	5	98619515	637
BovineHD0500010053	-2.729e-05	2.729e-05	1.57515e-06	0.0031	0.0153	0.797	2.40995e-10	-0.00890038	0.00972987	0.915	0.984	5	34967024	573
BovineHD0500021195	-2.726e-05	2.726e-05	1.63654e-06	0.0029	0.0222	0.189	2.27406e-10	-0.00929288	0.0101819	0.913	0.985	5	74415299	613
ARS-BFGL-NGS-73495	2.726e-05	2.726e-05	9.80164e-07	0.0023	0.0063	0.307	3.16349e-10	0.0118513	0.0131103	0.904	0.988	5	84191490	623
BovineHD0500007152	2.713e-05	2.713e-05	1.73197e-06	0.0033	0.0335	0.75	2.75905e-10	0.00830469	0.00890938	0.932	0.988	5	24541290	563
BovineHD0500010258	2.713e-05	2.713e-05	1.09212e-06	0.0014	0.0072	0.899	1.33646e-10	0.0193778	0.0227191	0.853	0.977	5	35821129	574
BovineHD0500006693	2.712e-05	2.712e-05	1.24784e-06	0.0022	0.0091	0.151	1.88346e-10	0.0125171	0.0139524	0.897	0.981	5	23040988	562
BovineHD0500008911	2.709e-05	2.709e-05	8.92892e-07	0.0018	0.0094	0.046	6.45053e-11	0.0150481	0.0166093	0.906	0.923	5	30449320	569
BovineHD0500016492	2.707e-05	2.707e-05	1.26969e-06	0.0024	0.0074	0.933	9.15939e-11	0.0111243	0.0119478	0.931	0.95	5	58518097	597
BTA-75563-no-rs	2.706e-05	2.706e-05	3.60385e-06	0.0016	0.0041	0.997	4.86281e-12	0.0165694	0.0213739	0.775	0.788	5	12271405	551
BovineHD0500002248	-2.701e-05	2.701e-05	1.75731e-06	0.0036	0.017	0.689	3.12745e-10	-0.00743273	0.00814602	0.912	0.989	5	7909878	546
BovineHD0500027865	-2.701e-05	2.701e-05	1.20518e-06	0.002	0.1106	0.022	3.20378e-11	-0.0132861	0.0161717	0.822	0.871	5	97752756	636
BovineHD0500008137	-2.694e-05	2.694e-05	1.6458e-06	0.0035	0.0276	0.39	3.45255e-10	-0.007698	0.00833975	0.923	0.991	5	27787389	566
BovineHD0500025342	-2.692e-05	2.692e-05	1.27669e-06	0.0024	0.0614	0.141	1.75154e-10	-0.0113753	0.0125774	0.904	0.978	5	89320266	628
BovineHD0500030081	-2.691e-05	2.691e-05	1.19775e-06	0.0026	0.0069	0.118	1.50519e-10	-0.0104829	0.0114604	0.915	0.969	5	104979188	643
BovineHD0500006195	2.689e-05	2.689e-05	1.86575e-06	0.0036	0.0168	0.343	3.2578e-10	0.00746812	0.00801152	0.932	0.991	5	21454467	560
BovineHD0500025195	2.685e-05	2.685e-05	1.36502e-06	0.0029	0.0437	0.288	2.95854e-10	0.00925948	0.00993282	0.932	0.988	5	88860227	627
BovineHD0500032451	2.683e-05	2.683e-05	1.09298e-06	0.0025	0.0168	0.909	1.18886e-10	0.0107313	0.0119564	0.898	0.956	5	112296314	651
BovineHD0500007577	2.681e-05	2.681e-05	1.12057e-06	0.0027	0.0307	0.452	3.56056e-10	0.00992924	0.0109101	0.91	0.991	5	25935990	564
BovineHD0500005742	-2.673e-05	2.673e-05	2.43374e-06	0.0033	0.0158	0.416	3.47204e-10	-0.00809987	0.00876766	0.924	0.994	5	19812026	558
BovineHD0500034305	2.673e-05	2.673e-05	1.74381e-06	0.0034	0.0709	0.525	3.5638e-10	0.00778576	0.00831135	0.937	0.992	5	118149612	657
BovineHD0500020534	2.671e-05	2.671e-05	2.25382e-06	0.0032	0.0203	0.559	3.51764e-10	0.00834626	0.00916934	0.91	0.994	5	72645005	611
BovineHD0500032968	2.669e-05	2.669e-05	1.27086e-06	0.0028	0.0178	0.154	1.85604e-10	0.00964854	0.0106121	0.909	0.976	5	114322046	653
BovineHD0500028180	2.664e-05	2.664e-05	1.57407e-06	0.0032	0.008	0.415	3.44356e-10	0.00841112	0.00898826	0.936	0.992	5	98809196	637
BovineHD0500025207	2.66e-05	2.66e-05	1.03111e-06	0.0023	0.2186	0.836	1.94306e-10	0.0115646	0.0128668	0.899	0.977	5	88904561	627
BovineHD0500006273	2.658e-05	2.658e-05	1.0542e-06	0.0016	0.0051	0.005	6.68256e-12	0.0169666	0.0231009	0.734	0.615	5	21741729	560
BovineHD0500020289	-2.658e-05	2.658e-05	1.854e-06	0.0032	0.0094	0.279	2.84199e-10	-0.00839491	0.0091386	0.919	0.99	5	72064878	611
BovineHD0500030517	-2.657e-05	2.657e-05	1.00109e-06	0.0019	0.006	0.027	3.74688e-11	-0.0142326	0.0156497	0.909	0.882	5	106414874	645
BovineHD0500025234	2.656e-05	2.656e-05	1.14785e-06	0.0023	0.0309	0.096	1.22662e-10	0.0113809	0.01249	0.911	0.963	5	88998242	627
BovineHD0500032415	2.652e-05	2.652e-05	1.11964e-06	0.0026	0.0157	0.909	1.15961e-10	0.0103327	0.0120937	0.854	0.956	5	112157259	651
BovineHD0500015744	2.647e-05	2.647e-05	8.17176e-07	0.0014	0.0038	0.992	1.13139e-11	0.0184668	0.02268	0.814	0.7	5	55251291	594
BovineHD0500027255	2.642e-05	2.642e-05	1.19155e-06	0.0023	0.0106	0.317	3.02224e-10	0.011485	0.0128949	0.891	0.991	5	96008406	635
BovineHD0500026170	2.631e-05	2.631e-05	1.67477e-06	0.003	0.0539	0.457	3.4346e-10	0.00886815	0.00949923	0.934	0.993	5	92155271	631
BovineHD0500008679	-2.627e-05	2.627e-05	1.81589e-06	0.0031	0.0164	0.436	3.39481e-10	-0.00838435	0.00903051	0.928	0.993	5	29610381	568
BovineHD0500032357	-2.623e-05	2.623e-05	1.32515e-06	0.0024	0.0738	0.078	9.83722e-11	-0.0107774	0.0120974	0.891	0.958	5	111927225	650
BovineHD0500025326	-2.619e-05	2.619e-05	9.1907e-07	0.0016	0.0102	0.968	4.28108e-11	-0.0163656	0.0188484	0.868	0.905	5	89264396	628
ARS-BFGL-NGS-88709	2.611e-05	2.611e-05	1.24884e-06	0.0024	0.0161	0.875	1.49191e-10	0.0110304	0.0122067	0.904	0.974	5	72691446	611
BovineHD0500031392	2.61e-05	2.61e-05	1.10112e-06	0.0017	0.025	0.971	3.88096e-11	0.0150603	0.0165983	0.907	0.904	5	109008165	648
BovineHD0500016665	-2.609e-05	2.609e-05	9.58136e-07	0.0019	0.9483	0.053	6.89008e-11	-0.0139757	0.0165684	0.844	0.936	5	59421039	598
BovineHD0500035212	2.607e-05	2.607e-05	1.93126e-06	0.0037	0.0095	0.581	3.31077e-10	0.0071109	0.00760343	0.935	0.992	5	120583426	659
BovineHD0500035310	2.599e-05	2.599e-05	1.77626e-06	0.0035	0.017	0.742	2.5832e-10	0.00749587	0.00822909	0.911	0.988	5	120894524	659
BTA-72912-no-rs	2.598e-05	2.598e-05	1.44763e-06	0.0033	0.0282	0.4	3.23854e-10	0.00795241	0.00861247	0.923	0.99	5	22020313	561
BovineHD0500023618	-2.593e-05	2.593e-05	9.7366e-07	0.0022	0.01	0.891	1.30456e-10	-0.0119681	0.0135258	0.885	0.966	5	83458366	622
BovineHD0500024755	2.589e-05	2.589e-05	1.51309e-06	0.0032	0.0132	0.457	3.32519e-10	0.00817432	0.00907276	0.901	0.992	5	87326240	626
BovineHD0500009045	-2.587e-05	2.587e-05	1.34977e-06	0.0025	0.3051	0.369	3.11523e-10	-0.0104877	0.0114885	0.913	0.992	5	31001939	570
BovineHD0500020322	-2.586e-05	2.586e-05	1.68523e-06	0.0034	0.0233	0.413	3.24169e-10	-0.00768016	0.00836989	0.918	0.992	5	72155703	611
ARS-BFGL-NGS-44514	2.583e-05	2.583e-05	1.85398e-06	0.0036	0.0141	0.594	3.21717e-10	0.00710827	0.00772089	0.921	0.992	5	119164344	658
BovineHD0500031700	2.575e-05	2.575e-05	1.33267e-06	0.0025	0.0298	0.393	3.1614e-10	0.0104379	0.0116782	0.894	0.992	5	109948232	648
BovineHD0500032484	2.575e-05	2.575e-05	1.35231e-06	0.0027	0.0155	0.845	1.73928e-10	0.00965584	0.010579	0.913	0.979	5	112439958	651
BovineHD0500023892	-2.571e-05	2.571e-05	1.40748e-06	0.003	0.0119	0.46	3.28365e-10	-0.00847535	0.00901543	0.94	0.992	5	84368929	623
BovineHD0500011397	-2.561e-05	2.561e-05	1.3247e-06	0.0033	0.0149	0.713	2.68453e-10	-0.0077607	0.00843613	0.92	0.986	5	39749694	578
BovineHD0500030828	2.56e-05	2.56e-05	8.44539e-07	0.0017	0.0062	0.973	3.40575e-11	0.0150567	0.0180128	0.836	0.873	5	107168371	646
BovineHD0500005969	2.559e-05	2.559e-05	1.91807e-06	0.0034	0.0122	0.409	3.16583e-10	0.00760101	0.00813518	0.934	0.992	5	20641922	559
BovineHD0500031186	2.559e-05	2.559e-05	1.22947e-06	0.0024	0.0134	0.874	1.44605e-10	0.0105173	0.0119073	0.883	0.972	5	108309085	647
BovineHD0500031592	-2.558e-05	2.558e-05	1.26704e-06	0.0027	0.0162	0.277	2.62067e-10	-0.00935936	0.0101492	0.922	0.987	5	109616378	648
BovineHD0500008118	-2.554e-05	2.554e-05	1.3275e-06	0.0022	0.013	0.062	7.642e-11	-0.0117878	0.0133292	0.884	0.953	5	27724837	566
BovineHD0500025586	2.554e-05	2.554e-05	1.56449e-06	0.0029	0.0141	0.602	3.12611e-10	0.00891062	0.00959059	0.929	0.992	5	90092559	629
BovineHD0500006098	2.549e-05	2.549e-05	1.84798e-06	0.0032	0.0077	0.692	2.76777e-10	0.00796589	0.00860189	0.926	0.991	5	21091766	560
BovineHD4100003598	2.549e-05	2.549e-05	9.92843e-07	0.0022	0.0171	0.937	7.72422e-11	0.0117665	0.0133712	0.88	0.94	5	37101064	576
BovineHD0500028216	-2.548e-05	2.548e-05	1.24652e-06	0.0022	0.0166	0.912	1.03918e-10	-0.0117592	0.0128958	0.912	0.966	5	98932389	637
BovineHD0500008616	2.543e-05	2.543e-05	1.00158e-06	0.0025	0.0098	0.352	2.95049e-10	0.0101735	0.0106428	0.956	0.989	5	29350321	568
BovineHD0500022488	2.529e-05	2.529e-05	1.04885e-06	0.002	0.0371	0.959	5.04513e-11	0.0128609	0.014781	0.87	0.919	5	79283852	618
BovineHD0500032399	-2.527e-05	2.527e-05	1.2455e-06	0.0025	0.0205	0.292	2.64382e-10	-0.0102463	0.0108278	0.946	0.99	5	112108838	651
BovineHD0500021314	2.526e-05	2.526e-05	1.0208e-06	0.0022	0.01	0.098	1.13066e-10	0.0116571	0.0124797	0.934	0.963	5	75030266	614
BovineHD0500025217	2.526e-05	2.526e-05	1.21107e-06	0.0023	0.3476	0.197	2.01823e-10	0.0111441	0.0121355	0.918	0.984	5	88955229	627
BovineHD0500013719	2.525e-05	2.525e-05	1.62906e-06	0.0034	0.0056	0.363	2.94913e-10	0.00749939	0.00799393	0.938	0.991	5	47467930	586
BovineHD0500031036	-2.518e-05	2.518e-05	1.53979e-06	0.003	0.1042	0.265	2.46683e-10	-0.00848751	0.00962915	0.881	0.988	5	107759021	646
BovineHD0500016942	2.517e-05	2.517e-05	1.91467e-06	0.0033	0.0476	0.645	2.90128e-10	0.00770427	0.00854802	0.901	0.992	5	60570116	599
BovineHD0500002148	2.516e-05	2.516e-05	1.84109e-06	0.0036	0.0126	0.321	2.75889e-10	0.00699022	0.00747244	0.935	0.99	5	7642002	546
BovineHD0500011480	-2.516e-05	2.516e-05	9.33889e-07	0.0019	0.0048	0.057	6.7986e-11	-0.013479	0.0147047	0.917	0.937	5	40139588	579
BovineHD0500022492	2.514e-05	2.514e-05	1.17619e-06	0.0027	0.016	0.507	3.15879e-10	0.00919651	0.00984981	0.934	0.991	5	79299675	618
BovineHD0500031299	2.512e-05	2.512e-05	1.43275e-06	0.003	0.0077	0.307	2.68438e-10	0.00837176	0.00899904	0.93	0.989	5	108658403	647
BovineHD0500009223	-2.51e-05	2.51e-05	1.15976e-06	0.0023	0.0901	0.847	1.63455e-10	-0.0110728	0.0126514	0.875	0.979	5	31714299	570
BovineHD0500009393	2.509e-05	2.509e-05	6.13298e-07	0.0012	0.0376	0.002	3.10021e-12	0.0203413	0.0253813	0.801	0.382	5	32371634	571
BovineHD0500034745	-2.498e-05	2.498e-05	1.06233e-06	0.0022	0.0096	0.259	2.39316e-10	-0.0115294	0.0122613	0.94	0.987	5	119099094	658
BovineHD0500031571	2.496e-05	2.496e-05	1.22837e-06	0.0026	0.0214	0.766	2.23283e-10	0.00960157	0.0106872	0.898	0.985	5	109528621	648
BovineHD0500009570	-2.495e-05	2.495e-05	1.10968e-06	0.002	0.007	0.9	1.12452e-10	-0.0126866	0.0137048	0.926	0.969	5	32998172	571
BovineHD0500015793	-2.493e-05	2.493e-05	1.55004e-06	0.0026	0.0112	0.114	1.25311e-10	-0.00958905	0.0105931	0.905	0.974	5	55384299	594
BovineHD4100004108	2.49e-05	2.49e-05	1.36906e-06	0.0028	0.0107	0.865	1.44893e-10	0.0089985	0.00993065	0.906	0.975	5	112360173	651
BovineHD0500021011	-2.489e-05	2.489e-05	1.34365e-06	0.003	0.0466	0.379	2.91609e-10	-0.00829549	0.00948173	0.875	0.99	5	73890447	612
BovineHD0500007996	-2.487e-05	2.487e-05	1.62939e-06	0.0029	0.0411	0.368	2.87833e-10	-0.00857692	0.00958532	0.895	0.993	5	27366255	566
Hapmap47711-BTA-72953	-2.485e-05	2.485e-05	1.07877e-06	0.0021	0.0219	0.066	7.60743e-11	-0.0116498	0.01308	0.891	0.947	5	23483262	562
BovineHD0500007762	2.484e-05	2.484e-05	1.32409e-06	0.0024	0.0251	0.597	2.96882e-10	0.0102093	0.0109725	0.93	0.992	5	26668207	565
BovineHD0500026310	2.483e-05	2.483e-05	1.2849e-06	0.0021	0.039	0.054	6.31099e-11	0.0120135	0.0138883	0.865	0.948	5	92651609	631
BovineHD0500027957	-2.482e-05	2.482e-05	1.10792e-06	0.0026	0.1085	0.487	3.07851e-10	-0.00942604	0.0102289	0.922	0.99	5	98095718	637
BovineHD0500032513	2.478e-05	2.478e-05	1.05555e-06	0.002	0.008	0.907	1.03554e-10	0.0125996	0.0138713	0.908	0.965	5	112539483	651
BovineHD0500016666	-2.477e-05	2.477e-05	1.69111e-06	0.0018	0.9479	0.052	6.08428e-11	-0.01402	0.0169311	0.828	0.964	5	59424861	598
BovineHD0500002587	2.474e-05	2.474e-05	1.12289e-06	0.0019	0.0065	0.972	3.27676e-11	0.0132522	0.0147686	0.897	0.895	5	9049284	548
BovineHD0500008145	2.474e-05	2.474e-05	1.23641e-06	0.0027	0.0206	0.551	3.02704e-10	0.00904996	0.00965464	0.937	0.991	5	27821247	566
BovineHD0500024500	2.474e-05	2.474e-05	1.03242e-06	0.0016	0.0389	0.004	4.96765e-12	0.0157887	0.0235185	0.671	0.573	5	86530450	625
BovineHD0500003276	2.471e-05	2.471e-05	9.5837e-07	0.0015	0.0097	0.002	2.49868e-12	0.0168504	0.0224452	0.751	0.393	5	11166458	550
BovineHD0500024090	-2.469e-05	2.469e-05	1.35879e-06	0.0026	0.0153	0.661	2.73324e-10	-0.00937703	0.00992897	0.944	0.991	5	85162949	624
BovineHD0500011388	2.468e-05	2.468e-05	1.12644e-06	0.0025	0.0173	0.832	1.70607e-10	0.00987217	0.0106835	0.924	0.978	5	39721585	578
BovineHD0500022907	2.458e-05	2.458e-05	1.18769e-06	0.0026	0.0094	0.666	2.68592e-10	0.00945366	0.0102096	0.926	0.989	5	80927994	619
BovineHD0500000434	2.456e-05	2.456e-05	1.01253e-06	0.002	0.0151	0.977	2.68778e-11	0.0124903	0.014576	0.857	0.858	5	1667902	540
BovineHD0500006957	2.451e-05	2.451e-05	1.27201e-06	0.0023	0.0189	0.331	2.65934e-10	0.0106545	0.0116401	0.915	0.992	5	23908522	562
BovineHD0500010622	2.45e-05	2.45e-05	1.68134e-06	0.0029	0.0187	0.329	2.65203e-10	0.00844797	0.00938842	0.9	0.991	5	37066432	576
BovineHD0500013611	-2.449e-05	2.449e-05	1.06671e-06	0.0019	0.0045	0.013	1.54786e-11	-0.0128877	0.0162129	0.795	0.79	5	47154533	586
BovineHD0500006396	2.447e-05	2.447e-05	1.12601e-06	0.0027	0.0094	0.165	1.65118e-10	0.00917499	0.00983432	0.933	0.976	5	22056420	561
BovineHD0500008336	2.447e-05	2.447e-05	9.14863e-07	0.0017	0.0052	0.974	2.98924e-11	0.0143962	0.0201104	0.716	0.876	5	28395259	567
BovineHD0500025426	2.446e-05	2.446e-05	9.39948e-07	0.002	0.0073	0.136	1.40693e-10	0.012438	0.0138779	0.896	0.974	5	89541215	628
BovineHD0500005975	-2.44e-05	2.44e-05	1.61333e-06	0.0036	0.0121	0.591	2.87768e-10	-0.00684061	0.00738713	0.926	0.991	5	20649551	559
BovineHD0500014583	2.44e-05	2.44e-05	1.51254e-06	0.0032	0.017	0.753	2.21222e-10	0.00770607	0.00828741	0.93	0.986	5	50782585	589
UA-IFASA-5621	-2.437e-05	2.437e-05	9.83821e-07	0.0021	0.0695	0.142	1.44413e-10	-0.011422	0.0127319	0.897	0.975	5	31246762	570
BovineHD0500011059	2.437e-05	2.437e-05	1.39554e-06	0.0025	0.0101	0.124	1.29195e-10	0.00974682	0.0109979	0.886	0.976	5	38648504	577
BovineHD0500026178	-2.437e-05	2.437e-05	9.16066e-07	0.0018	0.0496	0.07	7.74576e-11	-0.0135386	0.0153529	0.882	0.95	5	92164313	631
BovineHD4100003705	-2.435e-05	2.435e-05	1.45563e-06	0.0028	0.0294	0.376	2.78142e-10	-0.00869595	0.00930172	0.935	0.992	5	56864864	595
BovineHD0500026706	-2.434e-05	2.434e-05	8.7917e-07	0.0016	0.0074	0.972	3.18121e-11	-0.0152151	0.0180384	0.843	0.885	5	94065636	633
ARS-BFGL-NGS-15492	-2.431e-05	2.431e-05	6.92339e-07	0.0016	0.0084	0.984	1.87512e-11	-0.0155201	0.0178991	0.867	0.785	5	30476984	569
BovineHD0500026783	2.43e-05	2.43e-05	8.52583e-07	0.0012	0.6058	0.017	1.99818e-11	0.0202519	0.0236674	0.856	0.861	5	94314842	633
BovineHD0500033859	2.427e-05	2.427e-05	1.40169e-06	0.0023	0.0101	0.922	8.52125e-11	0.0105536	0.0116441	0.906	0.963	5	116647587	655
BovineHD0500024171	2.425e-05	2.425e-05	1.15776e-06	0.0025	0.027	0.3	2.47066e-10	0.00983142	0.010534	0.933	0.988	5	85424307	624
BovineHD0500033649	-2.421e-05	2.421e-05	2.17155e-06	0.003	0.0109	0.494	2.93069e-10	-0.00798202	0.00859687	0.928	0.995	5	116117615	655
BovineHD0500020410	-2.42e-05	2.42e-05	1.65314e-06	0.003	0.0367	0.711	2.40656e-10	-0.00806746	0.00870027	0.927	0.99	5	72320163	611
BovineHD0500024168	-2.417e-05	2.417e-05	1.3132e-06	0.0029	0.0299	0.658	2.63024e-10	-0.00833419	0.00914496	0.911	0.989	5	85420207	624
BovineHD0500008639	2.415e-05	2.415e-05	9.8253e-07	0.0017	0.0069	0.994	7.19612e-12	0.0144905	0.0188752	0.768	0.643	5	29441787	568
BovineHD0500013183	2.411e-05	2.411e-05	1.45806e-06	0.003	0.0144	0.787	1.94639e-10	0.00803535	0.00857343	0.937	0.984	5	45804272	584
BovineHD0500008406	2.405e-05	2.405e-05	1.11322e-06	0.0022	0.0086	0.124	1.25726e-10	0.0110987	0.0129463	0.857	0.973	5	28650369	567
BovineHD4100003495	2.403e-05	2.403e-05	8.91228e-07	0.0017	0.0078	0.111	1.13723e-10	0.0144155	0.0166368	0.866	0.97	5	23557000	562
BovineHD0500007892	-2.4e-05	2.4e-05	8.05281e-07	0.0017	0.0061	0.033	3.72615e-11	-0.0144012	0.0176437	0.816	0.894	5	27166131	566
BovineHD0500023221	-2.398e-05	2.398e-05	9.92857e-07	0.0022	0.0316	0.918	8.67819e-11	-0.0108997	0.0127575	0.854	0.952	5	82181994	621
BovineHD0500027170	2.398e-05	2.398e-05	1.12932e-06	0.0021	0.0084	0.729	2.27339e-10	0.0114195	0.0126624	0.902	0.989	5	95641702	634
BovineHD0500023147	2.395e-05	2.395e-05	8.80064e-07	0.0015	0.0081	0.027	3.00622e-11	0.0159645	0.0181511	0.88	0.891	5	81936822	620
BovineHD0500026945	-2.392e-05	2.392e-05	1.22527e-06	0.0027	0.0382	0.604	2.73573e-10	-0.00896835	0.0098073	0.914	0.991	5	94882333	633
BovineHD4100003760	-2.39e-05	2.39e-05	1.18279e-06	0.0023	0.0095	0.946	5.83154e-11	-0.0103903	0.0117441	0.885	0.936	5	64391519	603
BovineHD0500025030	2.386e-05	2.386e-05	1.0766e-06	0.0021	0.0114	0.941	6.28367e-11	0.0113618	0.0129283	0.879	0.941	5	88236019	627
BovineHD0500010559	2.383e-05	2.383e-05	1.0491e-06	0.0025	0.0059	0.82	1.67671e-10	0.00966086	0.0109767	0.88	0.978	5	36777400	575
BovineHD0500009390	2.38e-05	2.38e-05	1.06847e-06	0.0025	0.0407	0.661	2.53865e-10	0.00951936	0.0134816	0.706	0.989	5	32356862	571
BovineHD0500031176	2.377e-05	2.377e-05	1.15935e-06	0.0027	0.0854	0.79	1.87555e-10	0.00891554	0.00984919	0.905	0.982	5	108285992	647
BovineHD0500006956	2.375e-05	2.375e-05	1.34672e-06	0.0031	0.0212	0.513	2.81855e-10	0.00766167	0.00828242	0.925	0.991	5	23906691	562
BovineHD0500020397	2.374e-05	2.374e-05	1.19768e-06	0.0025	0.0499	0.763	2.03849e-10	0.00962535	0.0107476	0.896	0.986	5	72290257	611
BovineHD0500027859	2.372e-05	2.372e-05	9.00811e-07	0.0022	0.0624	0.801	1.79656e-10	0.0109498	0.0121029	0.905	0.98	5	97728819	636
BovineHD0500016733	2.371e-05	2.371e-05	9.96777e-07	0.0022	0.0096	0.687	2.41712e-10	0.0109435	0.0120192	0.911	0.989	5	59723002	598
BovineHD0500027571	2.37e-05	2.37e-05	1.48204e-06	0.003	0.0057	0.372	2.62383e-10	0.00798798	0.00859313	0.93	0.992	5	96792076	635
BovineHD0500018886	-2.367e-05	2.367e-05	1.14228e-06	0.0017	0.0206	0.006	6.34364e-12	-0.0142004	0.0203844	0.697	0.656	5	67607040	606
BovineHD0500029105	2.362e-05	2.362e-05	8.6505e-07	0.002	0.0085	0.954	4.89666e-11	0.0120114	0.0130873	0.918	0.914	5	101585766	640
BovineHD0500035318	-2.362e-05	2.362e-05	1.3291e-06	0.003	0.0162	0.237	2.01954e-10	-0.0078729	0.00841969	0.935	0.985	5	120908187	659
BovineHD0500024931	2.359e-05	2.359e-05	1.05768e-06	0.0026	0.0142	0.291	2.29594e-10	0.00895916	0.00974397	0.919	0.986	5	87851270	626
BovineHD0500010051	2.358e-05	2.358e-05	1.26847e-06	0.0029	0.0151	0.306	2.3598e-10	0.00813147	0.00896019	0.908	0.988	5	34964194	573
BovineHD0500009354	2.355e-05	2.355e-05	1.11323e-06	0.0022	0.7556	0.231	1.96843e-10	0.0105444	0.0114452	0.921	0.986	5	32229859	571
BovineHD0500033299	2.355e-05	2.355e-05	1.52776e-06	0.0031	0.011	0.499	2.77278e-10	0.00751567	0.0080861	0.929	0.992	5	115114810	654
BovineHD0500017309	2.353e-05	2.353e-05	1.16763e-06	0.0018	0.0068	0.954	4.826e-11	0.0130696	0.0155507	0.84	0.939	5	61783284	600
BovineHD0500021158	-2.353e-05	2.353e-05	1.46778e-06	0.0028	0.0562	0.202	1.78567e-10	-0.00830511	0.00912743	0.91	0.985	5	74282061	613
BovineHD0500031080	2.353e-05	2.353e-05	1.21961e-06	0.0025	0.0123	0.808	1.71856e-10	0.00954075	0.0105306	0.906	0.982	5	107916748	646
BovineHD0500008762	-2.349e-05	2.349e-05	1.29618e-06	0.002	0.006	0.873	1.22524e-10	-0.0115528	0.0129449	0.892	0.979	5	29978354	568
BovineHD0500028230	2.347e-05	2.347e-05	1.05461e-06	0.0025	0.0421	0.755	2.03937e-10	0.00951618	0.0106578	0.893	0.986	5	98985713	637
BovineHD0500013082	-2.345e-05	2.345e-05	1.3743e-06	0.0017	0.0053	0.978	2.37897e-11	-0.0135266	0.0155196	0.872	0.9	5	45399364	584
ARS-BFGL-NGS-104557	-2.344e-05	2.344e-05	9.37766e-07	0.0022	0.0077	0.382	2.59457e-10	-0.0104948	0.0117386	0.894	0.99	5	79860058	618
BovineHD0500026756	2.344e-05	2.344e-05	1.05238e-06	0.0016	0.0127	0.965	3.68354e-11	0.014959	0.0174376	0.858	0.923	5	94207245	633
BovineHD0500023847	-2.343e-05	2.343e-05	8.98512e-07	0.0018	0.0235	0.049	5.12016e-11	-0.0130179	0.0159283	0.817	0.928	5	84235131	623
BovineHD0500025425	2.337e-05	2.337e-05	1.3128e-06	0.0021	0.0076	0.165	1.50244e-10	0.0111269	0.011913	0.934	0.984	5	89536893	628
BovineHD0500016863	2.334e-05	2.334e-05	1.21814e-06	0.0023	0.0054	0.625	2.5525e-10	0.0100015	0.0109326	0.915	0.991	5	60278212	599
BovineHD0500021341	-2.329e-05	2.329e-05	1.17621e-06	0.0021	0.0137	0.417	2.63646e-10	-0.0109161	0.0126157	0.865	0.993	5	75117541	614
BovineHD0500020573	-2.325e-05	2.325e-05	1.27553e-06	0.0026	0.0138	0.462	2.68744e-10	-0.00882905	0.00973146	0.907	0.992	5	72745955	611
BovineHD0500020382	2.323e-05	2.323e-05	1.80582e-06	0.0029	0.0248	0.434	2.65135e-10	0.00791989	0.0087603	0.904	0.993	5	72262688	611
BTA-103859-no-rs	2.321e-05	2.321e-05	9.34873e-07	0.0016	0.011	0.985	1.63092e-11	0.0148153	0.0179399	0.826	0.825	5	21897708	560
BovineHD0500026874	2.321e-05	2.321e-05	1.23332e-06	0.0021	0.0129	0.291	2.22137e-10	0.0108796	0.0115967	0.938	0.99	5	94627256	633
ARS-BFGL-NGS-111053	-2.32e-05	2.32e-05	1.29406e-06	0.0032	0.0247	0.568	2.6411e-10	-0.0072492	0.0081824	0.886	0.99	5	72264603	611
BovineHD0500010711	2.319e-05	2.319e-05	8.3903e-07	0.0016	0.013	0.99	1.11679e-11	0.014494	0.0167647	0.865	0.735	5	37553059	576
BTB-00219664	-2.316e-05	2.316e-05	1.49961e-06	0.0032	0.0104	0.356	2.45848e-10	-0.00723621	0.00772511	0.937	0.991	5	9394294	548
BovineHD0500011358	2.314e-05	2.314e-05	7.48735e-07	0.0018	0.0163	0.95	5.10661e-11	0.013098	0.0143297	0.914	0.919	5	39649718	578
BovineHD0500021754	2.313e-05	2.313e-05	1.35897e-06	0.0023	0.1673	0.706	2.21898e-10	0.00991282	0.0110351	0.898	0.99	5	76248982	615
BovineHD0500034955	2.313e-05	2.313e-05	1.2166e-06	0.0027	0.0234	0.835	1.476e-10	0.00856705	0.00915307	0.936	0.978	5	119660388	658
BovineHD0500010062	-2.31e-05	2.31e-05	1.24287e-06	0.0017	0.0244	0.98	2.05723e-11	-0.0135898	0.0164328	0.827	0.879	5	35002926	574
BovineHD0500024750	-2.309e-05	2.309e-05	1.34464e-06	0.0024	0.0229	0.135	1.24264e-10	-0.00975564	0.0108851	0.896	0.977	5	87287648	626
BovineHD0500021952	-2.308e-05	2.308e-05	1.08719e-06	0.0021	0.0277	0.874	1.16985e-10	-0.0109921	0.012403	0.886	0.974	5	77274827	616
BovineHD0500033647	-2.305e-05	2.305e-05	1.39059e-06	0.0029	0.011	0.482	2.65236e-10	-0.00794704	0.00864308	0.919	0.992	5	116114402	655
BovineHD0500025235	-2.3e-05	2.3e-05	1.30665e-06	0.0021	0.0307	0.904	9.19668e-11	-0.0111297	0.0126166	0.882	0.971	5	89001595	628
BovineHD0500005746	2.299e-05	2.299e-05	1.66105e-06	0.0029	0.0167	0.538	2.62744e-10	0.00783791	0.00826388	0.948	0.993	5	19830701	558
BovineHD0500023612	2.295e-05	2.295e-05	8.81658e-07	0.0017	0.0106	0.901	9.40067e-11	0.0135001	0.0148906	0.907	0.966	5	83412061	622
BovineHD0500014531	-2.287e-05	2.287e-05	1.29467e-06	0.0015	0.0049	0.002	2.29795e-12	-0.0152483	0.0231981	0.657	0.487	5	50511526	589
BovineHD0500029638	2.287e-05	2.287e-05	1.39007e-06	0.0028	0.0399	0.463	2.60101e-10	0.00826604	0.00889941	0.929	0.992	5	103585525	642
BovineHD0500031598	2.282e-05	2.282e-05	1.05356e-06	0.0018	0.0077	0.862	1.23637e-10	0.0124452	0.0138134	0.901	0.978	5	109660086	648
BovineHD4100003958	-2.281e-05	2.281e-05	9.99958e-07	0.0022	0.0131	0.715	2.12198e-10	-0.0103702	0.0112107	0.925	0.987	5	94626049	633
BovineHD0500008938	2.277e-05	2.277e-05	1.11998e-06	0.0021	0.0094	0.903	9.07401e-11	0.0110178	0.0123503	0.892	0.966	5	30534706	569
BovineHD0500028566	2.277e-05	2.277e-05	1.14723e-06	0.0021	0.0138	0.91	8.53392e-11	0.0108427	0.0122994	0.882	0.964	5	99885618	638
BovineHD4100003976	2.276e-05	2.276e-05	1.22466e-06	0.0031	0.0179	0.417	2.51811e-10	0.00742011	0.00807962	0.918	0.99	5	96700260	635
BovineHD0500025587	2.271e-05	2.271e-05	1.20967e-06	0.0025	0.0148	0.611	2.45167e-10	0.00908546	0.00963112	0.943	0.991	5	90095399	629
BovineHD0500005738	-2.269e-05	2.269e-05	1.40537e-06	0.0031	0.0161	0.287	2.10727e-10	-0.00739929	0.0078932	0.937	0.988	5	19787786	558
BovineHD0500007143	-2.268e-05	2.268e-05	1.22268e-06	0.0029	0.0626	0.239	1.87052e-10	-0.00791131	0.00858556	0.921	0.984	5	24517207	563
BovineHD0500027064	2.261e-05	2.261e-05	1.1138e-06	0.0023	0.0069	0.396	2.44669e-10	0.00997565	0.0108385	0.92	0.993	5	95227838	634
ARS-BFGL-NGS-34420	2.261e-05	2.261e-05	1.61664e-06	0.0026	0.0142	0.263	1.97967e-10	0.0086951	0.00985698	0.882	0.991	5	115633531	654
BovineHD0500001696	-2.26e-05	2.26e-05	1.38862e-06	0.0027	0.1482	0.238	1.85509e-10	-0.00847518	0.0113481	0.747	0.987	5	6304503	545
BovineHD0500018829	-2.26e-05	2.26e-05	1.15006e-06	0.0026	0.0113	0.289	2.09813e-10	-0.00858051	0.00939918	0.913	0.988	5	67376626	606
BovineHD0500025034	-2.257e-05	2.257e-05	1.00778e-06	0.0017	0.011	0.058	5.58777e-11	-0.0135415	0.0156165	0.867	0.949	5	88242029	627
BovineHD0500025687	2.254e-05	2.254e-05	1.10625e-06	0.0024	0.0345	0.838	1.38277e-10	0.00952563	0.0104549	0.911	0.978	5	90479619	629
BovineHD4100003579	2.253e-05	2.253e-05	1.06726e-06	0.0016	0.0066	0.985	1.47243e-11	0.0137938	0.0162452	0.849	0.83	5	32784231	571
BovineHD0500031213	2.252e-05	2.252e-05	1.40963e-06	0.0025	0.0087	0.857	1.24023e-10	0.00900604	0.0101364	0.888	0.979	5	108377615	647
BovineHD0500033791	-2.252e-05	2.252e-05	2.02032e-06	0.0031	0.0079	0.589	2.45674e-10	-0.00734479	0.00786118	0.934	0.993	5	116467207	655
BovineHD0500006553	2.25e-05	2.25e-05	9.80827e-07	0.0024	0.0222	0.323	2.21344e-10	0.0095087	0.0101608	0.936	0.988	5	22645541	561
BovineHD0500020337	2.25e-05	2.25e-05	1.49713e-06	0.0032	0.0219	0.68	2.20367e-10	0.00703092	0.0077008	0.913	0.989	5	72171181	611
BovineHD0500021974	2.25e-05	2.25e-05	1.1116e-06	0.0021	0.0223	0.35	2.30327e-10	0.0105446	0.0110658	0.953	0.991	5	77345145	616
BovineHD0500023879	2.249e-05	2.249e-05	1.00291e-06	0.0018	0.0111	0.097	8.88142e-11	0.0127294	0.0145751	0.873	0.968	5	84330272	623
BovineHD0500031747	-2.245e-05	2.245e-05	1.45603e-06	0.0026	0.0255	0.546	2.49821e-10	-0.00874614	0.00941213	0.929	0.993	5	110088027	649
BovineHD0500034307	2.243e-05	2.243e-05	1.63552e-06	0.0029	0.044	0.262	1.94533e-10	0.00773499	0.00830989	0.931	0.989	5	118163807	657
BovineHD0500008143	-2.242e-05	2.242e-05	1.28866e-06	0.003	0.0218	0.456	2.49513e-10	-0.00755866	0.00813325	0.929	0.991	5	27813799	566
BovineHD0500010715	-2.242e-05	2.242e-05	1.68378e-06	0.0029	0.0119	0.703	2.09823e-10	-0.00772961	0.00843465	0.916	0.991	5	37572235	576
BovineHD0500026241	-2.242e-05	2.242e-05	1.14737e-06	0.0023	0.3337	0.332	2.2301e-10	-0.00960669	0.010831	0.887	0.99	5	92449867	631
BovineHD0500027688	-2.242e-05	2.242e-05	1.03748e-06	0.0024	0.0118	0.453	2.48995e-10	-0.00934001	0.0100701	0.927	0.991	5	97195332	636
BovineHD0500033862	2.241e-05	2.241e-05	9.94211e-07	0.0021	0.0097	0.922	7.23944e-11	0.0106713	0.012028	0.887	0.952	5	116657550	655
BovineHD0500007196	2.24e-05	2.24e-05	1.21944e-06	0.0023	0.1682	0.838	1.36172e-10	0.0098805	0.0115848	0.853	0.981	5	24636802	563
BovineHD0500028676	2.24e-05	2.24e-05	9.95299e-07	0.002	0.0155	0.922	7.19779e-11	0.0111986	0.0122095	0.917	0.954	5	100164594	639
BovineHD0500021834	-2.239e-05	2.239e-05	6.76571e-07	0.0018	0.01	0.06	5.6788e-11	-0.0126739	0.0148591	0.853	0.926	5	76485027	615
BovineHD0500025321	-2.237e-05	2.237e-05	1.34201e-06	0.0024	0.0081	0.372	2.33952e-10	-0.00932109	0.00999347	0.933	0.992	5	89243978	628
BovineHD0500013179	-2.235e-05	2.235e-05	1.43047e-06	0.0027	0.0142	0.126	1.10283e-10	-0.00827923	0.00948596	0.873	0.974	5	45770490	584
Hapmap42391-BTA-04861	-2.234e-05	2.234e-05	1.19575e-06	0.0024	0.1411	0.184	1.49764e-10	-0.00918003	0.0100503	0.913	0.981	5	98693360	637
BovineHD0500032090	2.233e-05	2.233e-05	1.17665e-06	0.0025	0.017	0.634	2.31383e-10	0.0089326	0.00984785	0.907	0.99	5	111049764	650
BovineHD0500009096	-2.232e-05	2.232e-05	1.09781e-06	0.0025	0.0904	0.474	2.48479e-10	-0.00881164	0.00961873	0.916	0.992	5	31227626	570
BovineHD0500011793	-2.225e-05	2.225e-05	8.06847e-07	0.0012	0.0031	0.999	1.39267e-12	-0.0185375	0.0272184	0.681	0.32	5	41319920	580
BovineHD0500026800	2.224e-05	2.224e-05	1.36015e-06	0.0027	0.0664	0.303	2.09051e-10	0.00823756	0.00901597	0.914	0.989	5	94374294	633
BovineHD0500017727	2.223e-05	2.223e-05	1.0057e-06	0.0023	0.0186	0.278	1.98275e-10	0.00966445	0.0107549	0.899	0.987	5	63416527	602
Hapmap59394-rs29023442	-2.222e-05	2.222e-05	1.09699e-06	0.0025	0.0069	0.116	1.01282e-10	-0.00888845	0.00967709	0.919	0.967	5	1985730	540
BovineHD0500026606	-2.221e-05	2.221e-05	1.01339e-06	0.0019	0.0172	0.323	2.15763e-10	-0.0116902	0.0124557	0.939	0.991	5	93752891	632
BovineHD0500026768	2.218e-05	2.218e-05	1.00872e-06	0.0022	0.0162	0.271	1.94541e-10	0.0100811	0.0111846	0.901	0.987	5	94246350	633
BovineHD0500013628	-2.217e-05	2.217e-05	6.85787e-07	0.0014	0.0034	0.013	1.23507e-11	-0.01622	0.0188343	0.861	0.766	5	47194913	586
BovineHD0500016146	2.217e-05	2.217e-05	5.14255e-07	0.0013	0.015	0.965	3.2813e-11	0.0174993	0.0194867	0.898	0.88	5	57013940	596
Hapmap42757-BTA-99810	-2.214e-05	2.214e-05	1.12043e-06	0.0019	0.0623	0.943	5.27797e-11	-0.0116534	0.0131155	0.889	0.947	5	118960375	657
BovineHD0500021968	-2.211e-05	2.211e-05	8.58731e-07	0.0017	0.0234	0.954	4.33093e-11	-0.0130073	0.0150971	0.862	0.924	5	77333586	616
BovineHD0500018844	2.203e-05	2.203e-05	1.07712e-06	0.0027	0.0092	0.86	1.16841e-10	0.00826162	0.00909914	0.908	0.969	5	67431685	606
BovineHD0500014584	2.197e-05	2.197e-05	1.49322e-06	0.0029	0.0265	0.761	1.75601e-10	0.00757658	0.00803431	0.943	0.987	5	50786678	589
BovineHD0500001606	2.194e-05	2.194e-05	1.08193e-06	0.0023	0.0064	0.121	1.02624e-10	0.00940277	0.010381	0.906	0.969	5	6006543	545
BovineHD0500035103	-2.193e-05	2.193e-05	1.45028e-06	0.0024	0.0123	0.871	1.08113e-10	-0.00926533	0.0102288	0.906	0.978	5	120292767	659
BovineHD0500032827	-2.192e-05	2.192e-05	9.93387e-07	0.0028	0.0176	0.377	2.25785e-10	-0.00782812	0.00841399	0.93	0.987	5	113679789	652
BovineHD0500000277	2.191e-05	2.191e-05	1.638e-06	0.003	0.0091	0.694	2.03766e-10	0.00722357	0.00766934	0.942	0.99	5	1166619	540
BovineHD0500031386	-2.191e-05	2.191e-05	1.04074e-06	0.0018	0.0123	0.029	2.73365e-11	-0.0119526	0.0154373	0.774	0.894	5	108999117	647
BovineHD0500021935	-2.189e-05	2.189e-05	8.87924e-07	0.0019	0.0361	0.874	1.05141e-10	-0.0115187	0.0125426	0.918	0.971	5	77201677	616
BovineHD0500025989	2.186e-05	2.186e-05	1.27768e-06	0.0017	0.0141	0.951	4.4725e-11	0.0131135	0.0149508	0.877	0.952	5	91518146	630
ARS-BFGL-NGS-84483	-2.185e-05	2.185e-05	8.56722e-07	0.0019	0.007	0.841	1.27447e-10	-0.011301	0.0127121	0.889	0.977	5	55967255	594
BovineHD0500028929	-2.181e-05	2.181e-05	1.05032e-06	0.002	0.0097	0.084	7.33394e-11	-0.0107247	0.0118119	0.908	0.959	5	101120802	640
BovineHD0500004277	-2.179e-05	2.179e-05	9.67443e-07	0.0015	0.0089	0.003	2.84347e-12	-0.0148536	0.0199163	0.746	0.499	5	14452223	553
BovineHD0500023135	-2.179e-05	2.179e-05	9.28577e-07	0.0018	0.0082	0.962	3.46126e-11	-0.0121073	0.014245	0.85	0.91	5	81857787	620
BovineHD0500033557	-2.179e-05	2.179e-05	1.37267e-06	0.003	0.0056	0.528	2.36769e-10	-0.00726493	0.0078333	0.927	0.991	5	115782568	654
BovineHD0500001629	-2.176e-05	2.176e-05	1.2422e-06	0.0032	0.0412	0.683	2.05122e-10	-0.00687023	0.00766461	0.896	0.987	5	6087729	545
BovineHD0500031159	-2.176e-05	2.176e-05	1.25566e-06	0.0023	0.0971	0.301	1.99255e-10	-0.00960153	0.0107456	0.894	0.99	5	108211829	647
BovineHD0500023048	-2.171e-05	2.171e-05	7.6575e-07	0.0014	0.0143	0.001	1.29388e-12	-0.0158869	0.0234441	0.678	0.274	5	81471285	620
BovineHD4100004021	2.171e-05	2.171e-05	1.19646e-06	0.0028	0.0132	0.526	2.34964e-10	0.0078462	0.00855956	0.917	0.991	5	104541473	643
BovineHD0500003787	-2.17e-05	2.17e-05	1.26617e-06	0.0022	0.0104	0.069	6.06662e-11	-0.010015	0.0109775	0.912	0.956	5	12641483	551
BovineHD0500017898	2.165e-05	2.165e-05	1.74612e-06	0.003	0.0058	0.504	2.34331e-10	0.00721644	0.00767856	0.94	0.993	5	63938106	602
Hapmap41954-BTA-73479	2.164e-05	2.164e-05	8.83211e-07	0.0013	0.005	0.998	2.17624e-12	0.0166454	0.026321	0.632	0.435	5	45159766	584
BovineHD0500034682	-2.162e-05	2.162e-05	1.12029e-06	0.002	0.0649	0.942	5.07353e-11	-0.0109909	0.0119149	0.922	0.945	5	118963721	657
BovineHD0500010017	-2.161e-05	2.161e-05	1.29705e-06	0.0021	0.0075	0.925	6.48913e-11	-0.0104545	0.011786	0.887	0.962	5	34784302	573
BovineHD4100003442	-2.152e-05	2.152e-05	8.8872e-07	0.0016	0.0079	0.99	8.89833e-12	-0.0131756	0.0188121	0.7	0.732	5	13974882	552
BovineHD0500020516	-2.15e-05	2.15e-05	1.30277e-06	0.0029	0.0208	0.444	2.28133e-10	-0.00732787	0.00811938	0.903	0.991	5	72607068	611
BovineHD0500025713	2.148e-05	2.148e-05	8.21355e-07	0.0018	0.0163	0.188	1.40612e-10	0.0117174	0.013242	0.885	0.981	5	90610566	629
BovineHD0500010388	2.146e-05	2.146e-05	1.02387e-06	0.0018	0.0057	0.554	2.2753e-10	0.0119206	0.0145296	0.82	0.993	5	36208834	575
BovineHD0500034379	2.146e-05	2.146e-05	1.79595e-06	0.0028	0.0128	0.504	2.30283e-10	0.00775713	0.00809282	0.959	0.994	5	118337926	657
BovineHD0500033243	2.137e-05	2.137e-05	1.23123e-06	0.0029	0.0082	0.498	2.28346e-10	0.00728541	0.00785466	0.928	0.991	5	114947641	653
BovineHD0500006196	2.136e-05	2.136e-05	9.49882e-07	0.0022	0.0171	0.808	1.41758e-10	0.00970692	0.0107928	0.899	0.981	5	21457110	560
BovineHD0500022297	2.133e-05	2.133e-05	9.58732e-07	0.002	0.0112	0.488	2.27406e-10	0.0104912	0.0116656	0.899	0.992	5	78563897	617
BovineHD0500029870	-2.133e-05	2.133e-05	9.81923e-07	0.0025	0.0126	0.267	1.78197e-10	-0.00853377	0.0093356	0.914	0.984	5	104401244	643
BovineHD0500018543	2.131e-05	2.131e-05	1.16144e-06	0.0015	0.0077	0.008	6.83164e-12	0.0145274	0.0188375	0.771	0.751	5	66217466	605
ARS-BFGL-NGS-100177	-2.129e-05	2.129e-05	7.7453e-07	0.0017	0.0066	0.989	1.00574e-11	-0.0127769	0.0158386	0.807	0.725	5	119445577	658
BovineHD0500026935	2.128e-05	2.128e-05	6.99209e-07	0.0013	0.0089	0.983	1.52865e-11	0.0167979	0.0201653	0.833	0.828	5	94846847	633
BovineHD0500024506	2.127e-05	2.127e-05	1.09493e-06	0.002	0.0395	0.069	5.77555e-11	0.0108128	0.01225	0.883	0.953	5	86565683	625
BovineHD0500011105	-2.125e-05	2.125e-05	6.52851e-07	0.0015	0.0066	0.012	1.04222e-11	-0.0144858	0.0170785	0.848	0.726	5	38816583	577
Hapmap41349-BTA-74576	2.125e-05	2.125e-05	8.16105e-07	0.0019	0.1485	0.149	1.14435e-10	0.0111864	0.0127399	0.878	0.974	5	94597691	633
BovineHD0500024536	2.124e-05	2.124e-05	9.30312e-07	0.0015	0.009	0.027	2.37706e-11	0.0138525	0.015708	0.882	0.894	5	86641601	625
BovineHD0500022441	2.121e-05	2.121e-05	8.96426e-07	0.0021	0.0083	0.615	2.13187e-10	0.00994405	0.0106324	0.935	0.989	5	79033736	618
BovineHD4100004112	-2.121e-05	2.121e-05	7.89448e-07	0.0015	0.0432	0.032	2.74804e-11	-0.0141375	0.0168759	0.838	0.896	5	112975725	651
BovineHD0500017128	2.119e-05	2.119e-05	1.58704e-06	0.0028	0.0102	0.454	2.22584e-10	0.0074787	0.0081702	0.915	0.993	5	61170171	600
BovineHD0500031814	2.118e-05	2.118e-05	6.22205e-07	0.0012	0.0153	0.005	4.88268e-12	0.0176476	0.0224017	0.788	0.588	5	110335776	649
BovineHD0500034318	-2.117e-05	2.117e-05	1.69187e-06	0.0029	0.0617	0.358	2.06004e-10	-0.00721843	0.00779794	0.926	0.992	5	118184166	657
BovineHD0500016125	2.115e-05	2.115e-05	1.09783e-06	0.0023	0.0311	0.825	1.29138e-10	0.00906492	0.00986265	0.919	0.98	5	56890993	595
BovineHD0500020327	2.112e-05	2.112e-05	1.39132e-06	0.0028	0.0263	0.587	2.16318e-10	0.0076343	0.00834295	0.915	0.992	5	72162056	611
BovineHD0500032374	-2.111e-05	2.111e-05	1.05759e-06	0.0022	0.0124	0.089	7.26084e-11	-0.00974342	0.0119204	0.817	0.96	5	112005476	651
BovineHD0500026827	-2.108e-05	2.108e-05	9.06496e-07	0.0018	0.0105	0.217	1.50795e-10	-0.0117111	0.0129199	0.906	0.985	5	94490887	633
BovineHD0500014917	-2.107e-05	2.107e-05	1.72772e-06	0.0025	0.0106	0.139	1.06488e-10	-0.00831702	0.0092909	0.895	0.982	5	51858444	590
BovineHD0500023932	-2.107e-05	2.107e-05	1.1115e-06	0.0022	0.0615	0.172	1.26533e-10	-0.00943591	0.0104149	0.906	0.98	5	84557626	623
BovineHD0500008148	-2.103e-05	2.103e-05	1.27646e-06	0.0025	0.0131	0.499	2.21163e-10	-0.00830195	0.00935427	0.888	0.992	5	27823937	566
BovineHD0500007691	-2.099e-05	2.099e-05	7.52677e-07	0.0016	0.0069	0.014	1.18309e-11	-0.0128498	0.0160885	0.799	0.759	5	26411050	565
BovineHD0500021332	2.089e-05	2.089e-05	1.16954e-06	0.0024	0.0144	0.568	2.14067e-10	0.00882593	0.0095966	0.92	0.993	5	75089514	614
ARS-BFGL-NGS-1161	-2.087e-05	2.087e-05	1.37444e-06	0.0026	0.0095	0.151	1.11447e-10	-0.00812974	0.00890665	0.913	0.979	5	12463666	551
BovineHD0500033682	-2.087e-05	2.087e-05	1.16499e-06	0.0026	0.0172	0.599	2.0929e-10	-0.00792623	0.00860578	0.921	0.991	5	116183550	655
BovineHD0500021812	2.084e-05	2.084e-05	1.01178e-06	0.0019	0.0176	0.314	1.87315e-10	0.01097	0.0127033	0.864	0.991	5	76416778	615
BovineHD0500009943	-2.083e-05	2.083e-05	5.32517e-07	0.0012	0.0055	0.998	1.89656e-12	-0.0178578	0.025182	0.709	0.336	5	34284504	573
BovineHD0500035425	2.08e-05	2.08e-05	1.22738e-06	0.0025	0.0261	0.759	1.58102e-10	0.00820963	0.00876293	0.937	0.986	5	50791340	589
BovineHD0500017656	2.08e-05	2.08e-05	1.05481e-06	0.0013	0.0042	0.023	1.98073e-11	0.015999	0.0178621	0.896	0.908	5	63130477	602
BovineHD0500025040	2.079e-05	2.079e-05	8.72371e-07	0.0014	0.0097	0.974	2.18119e-11	0.0145053	0.016616	0.873	0.891	5	88260511	627
BovineHD0500034428	-2.071e-05	2.071e-05	1.4438e-06	0.0025	0.0101	0.176	1.24535e-10	-0.00839589	0.00929178	0.904	0.984	5	118446017	657
BovineHD0500016500	2.069e-05	2.069e-05	9.96935e-07	0.0022	0.0107	0.795	1.39754e-10	0.00926387	0.0103714	0.893	0.982	5	58533602	597
BovineHD0500034376	-2.069e-05	2.069e-05	1.25563e-06	0.0028	0.0129	0.496	2.14036e-10	-0.00747851	0.00807757	0.926	0.991	5	118334236	657
BovineHD0500024517	-2.066e-05	2.066e-05	8.44024e-07	0.0017	0.0249	0.93	5.54433e-11	-0.0123982	0.0145351	0.853	0.949	5	86615262	625
ARS-BFGL-NGS-75998	2.066e-05	2.066e-05	1.35187e-06	0.002	0.0912	0.862	1.01669e-10	0.0103279	0.0119065	0.867	0.981	5	108257925	647
BovineHD0500010367	2.065e-05	2.065e-05	7.8597e-07	0.0017	0.0066	0.325	1.87097e-10	0.0119113	0.0139028	0.857	0.989	5	36136717	575
BovineHD0500000496	-2.064e-05	2.064e-05	1.41693e-06	0.0029	0.0078	0.764	1.53566e-10	-0.0070362	0.00760276	0.925	0.985	5	1892931	540
BovineHD0500002245	2.064e-05	2.064e-05	1.58889e-06	0.0032	0.0175	0.311	1.82687e-10	0.0064497	0.00700246	0.921	0.99	5	7900664	546
BovineHD0500013180	-2.061e-05	2.061e-05	8.96212e-07	0.0022	0.0146	0.083	6.44062e-11	-0.00922965	0.0104175	0.886	0.949	5	45782032	584
BovineHD0500025223	-2.058e-05	2.058e-05	9.08574e-07	0.0021	0.3473	0.81	1.30657e-10	-0.00980123	0.0106245	0.923	0.98	5	88962350	627
BovineHD0500017412	2.056e-05	2.056e-05	1.28066e-06	0.0018	0.0067	0.139	1.00992e-10	0.0114218	0.0127778	0.894	0.983	5	62125700	601
BovineHD0500025917	2.056e-05	2.056e-05	8.11539e-07	0.0018	0.0095	0.766	1.51413e-10	0.0114198	0.0125506	0.91	0.985	5	91298794	630
BovineHD0500010057	2.055e-05	2.055e-05	1.06263e-06	0.0019	0.0118	0.02	1.6235e-11	0.0110106	0.0139941	0.787	0.85	5	34978377	573
BovineHD0500023815	2.052e-05	2.052e-05	9.74277e-07	0.0015	0.0203	0.038	3.0536e-11	0.0136788	0.0152911	0.895	0.928	5	84096970	623
BovineHD0500013182	-2.051e-05	2.051e-05	8.93279e-07	0.0017	0.015	0.974	2.16059e-11	-0.012303	0.0147038	0.837	0.879	5	45795478	584
BovineHD0500020329	2.05e-05	2.05e-05	1.28816e-06	0.0027	0.0264	0.585	2.03972e-10	0.00768677	0.00838612	0.917	0.992	5	72163389	611
BovineHD4100003706	2.049e-05	2.049e-05	8.70842e-07	0.0017	0.0126	0.971	2.3688e-11	0.011823	0.0139133	0.85	0.881	5	57010135	596
BovineHD0500029023	-2.045e-05	2.045e-05	1.4623e-06	0.0022	0.0074	0.147	1.04816e-10	-0.00929526	0.0103635	0.897	0.982	5	101390531	640
BovineHD0500024104	-2.041e-05	2.041e-05	6.49752e-07	0.0015	0.0056	0.966	2.76211e-11	-0.0136088	0.0154028	0.884	0.885	5	85218134	624
BovineHD0500008711	2.038e-05	2.038e-05	9.68966e-07	0.0026	0.0103	0.658	1.86928e-10	0.00793831	0.00880249	0.902	0.988	5	29773845	568
ARS-BFGL-NGS-103091	2.038e-05	2.038e-05	1.27139e-06	0.0022	0.009	0.82	1.22759e-10	0.00912629	0.0103401	0.883	0.984	5	74518588	613
ARS-BFGL-NGS-95906	-2.037e-05	2.037e-05	1.04302e-06	0.0018	0.0714	0.935	5.0354e-11	-0.0111114	0.0135169	0.822	0.952	5	93920010	632
BovineHD0500034760	2.032e-05	2.032e-05	1.33734e-06	0.0028	0.0142	0.372	1.93079e-10	0.00734618	0.00772715	0.951	0.991	5	119127505	658
BovineHD0500000083	-2.031e-05	2.031e-05	8.69521e-07	0.0012	0.0035	0.002	1.45786e-12	-0.0164678	0.0225835	0.729	0.391	5	454921	539
BovineHD0500024173	2.025e-05	2.025e-05	1.12309e-06	0.0024	0.0238	0.371	1.91265e-10	0.00832005	0.0090099	0.923	0.99	5	85427209	624
BovineHD0500001548	2.022e-05	2.022e-05	1.36982e-06	0.003	0.0192	0.273	1.6243e-10	0.00666506	0.00724996	0.919	0.987	5	5753157	544
BovineHD0500032147	-2.014e-05	2.014e-05	1.42447e-06	0.0026	0.0088	0.346	1.83547e-10	-0.00784741	0.00863438	0.909	0.991	5	111241692	650
BovineHD0500026718	2.012e-05	2.012e-05	1.06124e-06	0.0015	0.0069	0.856	1.00074e-10	0.0131247	0.0160532	0.818	0.983	5	94100021	633
ARS-BFGL-NGS-111064	2.01e-05	2.01e-05	1.04916e-06	0.002	0.0143	0.941	4.48992e-11	0.010222	0.0130724	0.782	0.943	5	108811739	647
BovineHD0500025753	-2.005e-05	2.005e-05	1.03884e-06	0.0022	0.015	0.217	1.36489e-10	-0.0091158	0.0107046	0.852	0.984	5	90799005	629
BovineHD0500023651	2e-05	2e-05	1.06041e-06	0.0022	0.0375	0.262	1.546e-10	0.00922993	0.0100722	0.916	0.987	5	83551913	622
BovineHD0500017308	1.999e-05	1.999e-05	7.27657e-07	0.0015	0.0075	0.954	3.48564e-11	0.0136267	0.0152688	0.892	0.922	5	61780046	600
BovineHD0500003268	-1.998e-05	1.998e-05	7.60708e-07	0.0015	0.0117	0.019	1.49108e-11	-0.0136258	0.0152234	0.895	0.836	5	11155647	550
BovineHD0500009215	-1.995e-05	1.995e-05	1.0665e-06	0.0022	0.0963	0.657	1.79306e-10	-0.00906939	0.0112982	0.803	0.99	5	31682483	570
BovineHD0500022519	-1.991e-05	1.991e-05	7.85801e-07	0.0018	0.0187	0.11	7.77775e-11	-0.0112717	0.0130814	0.862	0.965	5	79450052	618
BovineHD0500008471	1.988e-05	1.988e-05	1.00033e-06	0.0021	0.0098	0.227	1.38612e-10	0.00946884	0.0104807	0.903	0.985	5	28837583	567
BovineHD0500024174	-1.988e-05	1.988e-05	1.2593e-06	0.0024	0.0212	0.629	1.84276e-10	-0.00828145	0.009137	0.906	0.991	5	85428408	624
BovineHD0500026169	1.987e-05	1.987e-05	9.29099e-07	0.0019	0.0544	0.193	1.23148e-10	0.0106473	0.0119732	0.889	0.984	5	92150098	631
BovineHD0500026489	-1.987e-05	1.987e-05	8.98126e-07	0.0017	0.0772	0.563	1.94328e-10	-0.0114641	0.0122132	0.939	0.992	5	93287924	632
UA-IFASA-8960	-1.982e-05	1.982e-05	1.03292e-06	0.0025	0.0129	0.395	1.87734e-10	-0.00803425	0.00894307	0.898	0.99	5	104536158	643
BovineHD0500021362	-1.979e-05	1.979e-05	1.06208e-06	0.0022	0.0142	0.425	1.91481e-10	-0.00913438	0.00994124	0.919	0.993	5	75150396	614
BovineHD0500023731	-1.979e-05	1.979e-05	1.36023e-06	0.0026	0.0321	0.528	1.95143e-10	-0.00770893	0.00860081	0.896	0.993	5	83808477	622
BovineHD0500025401	1.978e-05	1.978e-05	1.62605e-06	0.0025	0.0077	0.292	1.61783e-10	0.00791293	0.00923607	0.857	0.992	5	89481622	628
BovineHD0500020254	-1.977e-05	1.977e-05	9.315e-07	0.0019	0.0042	0.929	5.13666e-11	-0.01059	0.0122736	0.863	0.95	5	71910768	610
BovineHD0500029102	-1.976e-05	1.976e-05	9.84379e-07	0.0017	0.0084	0.046	3.43149e-11	-0.0114018	0.0125252	0.91	0.932	5	101571894	640
BovineHD0500022891	-1.97e-05	1.97e-05	9.39772e-07	0.0022	0.0173	0.581	1.889e-10	-0.00895441	0.00948641	0.944	0.99	5	80842158	619
BovineHD0500022915	-1.97e-05	1.97e-05	1.0895e-06	0.0021	0.0064	0.297	1.62067e-10	-0.00953392	0.0104375	0.913	0.99	5	80950010	619
BovineHD0500019125	1.966e-05	1.966e-05	1.17421e-06	0.0024	0.0072	0.449	1.91148e-10	0.00818992	0.00892355	0.918	0.992	5	68328091	607
BovineHD0500019203	1.965e-05	1.965e-05	1.45038e-06	0.0023	0.0061	0.799	1.23821e-10	0.00867002	0.00970529	0.893	0.987	5	68538206	607
BovineHD0500019301	1.962e-05	1.962e-05	1.04853e-06	0.0015	0.0075	0.997	2.06575e-12	0.0133777	0.0215749	0.62	0.491	5	68722963	607
BovineHD0500025329	1.962e-05	1.962e-05	1.02518e-06	0.002	0.014	0.642	1.76802e-10	0.00980835	0.010859	0.903	0.991	5	89269110	628
BovineHD0500006822	1.956e-05	1.956e-05	7.26791e-07	0.0016	0.1404	0.03	2.24973e-11	0.0122238	0.0149319	0.819	0.877	5	23434899	562
BovineHD0500029908	1.956e-05	1.956e-05	1.32918e-06	0.0027	0.0132	0.561	1.88511e-10	0.00724576	0.00783375	0.925	0.992	5	104552168	643
BovineHD0500030811	1.95e-05	1.95e-05	7.90933e-07	0.0013	0.0058	0.996	2.86768e-12	0.0146253	0.0205463	0.712	0.526	5	107127665	646
BovineHD0500008119	-1.948e-05	1.948e-05	1.06778e-06	0.0022	0.0111	0.523	1.89373e-10	-0.00885575	0.00973457	0.91	0.993	5	27728384	566
BovineHD0500021827	-1.948e-05	1.948e-05	1.05724e-06	0.002	0.0139	0.682	1.64478e-10	-0.00957918	0.0103222	0.928	0.99	5	76467784	615
BovineHD0500030977	1.947e-05	1.947e-05	1.28276e-06	0.0024	0.0168	0.677	1.65855e-10	0.00822723	0.00887238	0.927	0.991	5	107587554	646
BovineHD0500006903	1.945e-05	1.945e-05	9.82411e-07	0.0023	0.2449	0.368	1.76e-10	0.00858102	0.0101906	0.842	0.989	5	23718242	562
BovineHD0500008880	-1.944e-05	1.944e-05	1.25334e-06	0.0023	0.0213	0.591	1.8267e-10	-0.00857631	0.00946964	0.906	0.993	5	30334354	569
BovineHD0500031588	-1.943e-05	1.943e-05	1.11381e-06	0.0025	0.0189	0.674	1.65922e-10	-0.00787599	0.00850671	0.926	0.989	5	109599038	648
BovineHD0500021716	1.941e-05	1.941e-05	9.80257e-07	0.002	0.0549	0.688	1.61899e-10	0.00987147	0.0108201	0.912	0.989	5	76116552	615
BovineHD0500018550	-1.94e-05	1.94e-05	9.00979e-07	0.0019	0.0084	0.874	8.28986e-11	-0.0102089	0.0111409	0.916	0.972	5	66253952	605
BovineHD0500010248	1.939e-05	1.939e-05	6.03055e-07	0.0011	0.0061	0.08	5.55434e-11	0.0176232	0.0211005	0.835	0.959	5	35774564	574
BovineHD0500007724	1.937e-05	1.937e-05	1.05749e-06	0.0021	0.0048	0.81	1.15426e-10	0.00937051	0.0106813	0.877	0.983	5	26525058	565
BovineHD0500029639	-1.934e-05	1.934e-05	1.14148e-06	0.0023	0.0398	0.536	1.85943e-10	-0.00853056	0.00916903	0.93	0.992	5	103586945	642
BovineHD0500025106	1.932e-05	1.932e-05	1.12052e-06	0.0021	0.0355	0.653	1.69112e-10	0.00934761	0.0100135	0.933	0.991	5	88539437	627
Hapmap42812-BTA-112891	-1.931e-05	1.931e-05	8.29532e-07	0.0018	0.0193	0.111	7.34185e-11	-0.0105336	0.012141	0.868	0.965	5	79459120	618
BovineHD0500026167	1.93e-05	1.93e-05	1.08668e-06	0.0025	0.0606	0.456	1.84803e-10	0.00771939	0.00827576	0.933	0.991	5	92142757	631
Hapmap34062-BES2_Contig371_690	1.929e-05	1.929e-05	1.17403e-06	0.0023	0.0161	0.653	1.68696e-10	0.00826675	0.00897371	0.921	0.991	5	57051002	596
BovineHD0500016725	-1.929e-05	1.929e-05	6.7292e-07	0.0015	0.0101	0.116	7.63176e-11	-0.0128606	0.0144016	0.893	0.967	5	59710122	598
BovineHD0500001947	1.927e-05	1.927e-05	1.42571e-06	0.0024	0.0049	0.828	1.05665e-10	0.00791807	0.0086376	0.917	0.983	5	7015465	546
BovineHD0500016516	1.927e-05	1.927e-05	1.0594e-06	0.0019	0.0199	0.91	6.09069e-11	0.00996528	0.0112139	0.889	0.964	5	58587972	597
BovineHD0500025070	-1.923e-05	1.923e-05	7.21744e-07	0.0017	0.0062	0.051	3.58514e-11	-0.0113135	0.0130329	0.868	0.919	5	88366074	627
BovineHD0500025282	1.921e-05	1.921e-05	9.26638e-07	0.002	0.0105	0.303	1.55951e-10	0.00976788	0.0108403	0.901	0.989	5	89121987	628
BovineHD0500032610	-1.919e-05	1.919e-05	9.90523e-07	0.0023	0.0376	0.574	1.80099e-10	-0.0084663	0.00902976	0.938	0.99	5	112963034	651
BovineHD0500005965	1.917e-05	1.917e-05	1.63138e-06	0.0029	0.0124	0.595	1.77093e-10	0.00653391	0.00704037	0.928	0.992	5	20627843	559
BovineHD0500031194	1.917e-05	1.917e-05	1.32911e-06	0.0025	0.0177	0.581	1.78927e-10	0.00777182	0.00853392	0.911	0.993	5	108322116	647
BovineHD0500021216	1.913e-05	1.913e-05	9.61881e-07	0.0022	0.0101	0.817	1.09437e-10	0.00882963	0.0100204	0.881	0.98	5	74493631	613
BovineHD0500028384	-1.911e-05	1.911e-05	1.0867e-06	0.0024	0.0531	0.453	1.81034e-10	-0.0080762	0.0087515	0.923	0.991	5	99372676	638
BovineHD0500025740	-1.908e-05	1.908e-05	9.21222e-07	0.0018	0.0366	0.092	6.0534e-11	-0.0104055	0.011699	0.889	0.962	5	90764694	629
BovineHD0500035233	-1.908e-05	1.908e-05	7.70914e-07	0.0017	0.0063	0.95	3.48413e-11	-0.0114492	0.012921	0.886	0.924	5	120637848	659
BovineHD0500009336	1.905e-05	1.905e-05	6.50944e-07	0.0017	0.2117	0.088	5.83255e-11	0.01143	0.0127331	0.898	0.949	5	32156058	571
BovineHD0500008842	1.903e-05	1.903e-05	5.46124e-07	0.0014	0.006	0.094	6.17132e-11	0.0139235	0.0148787	0.936	0.953	5	30222399	569
BovineHD0500016155	-1.899e-05	1.899e-05	9.46353e-07	0.0016	0.0142	0.032	2.22791e-11	-0.0118663	0.0143522	0.827	0.906	5	57065991	596
BovineHD0500028116	-1.896e-05	1.896e-05	1.19708e-06	0.0026	0.059	0.461	1.78618e-10	-0.00719909	0.00788918	0.913	0.991	5	98648558	637
BovineHD0500016149	1.895e-05	1.895e-05	1.0536e-06	0.0024	0.015	0.66	1.61193e-10	0.00789781	0.00840941	0.939	0.989	5	57030766	596
BovineHD0500001308	1.894e-05	1.894e-05	1.10062e-06	0.0022	0.0058	0.884	7.35566e-11	0.00874323	0.00947032	0.923	0.97	5	4990037	543
BovineHD0500022767	-1.893e-05	1.893e-05	8.56848e-07	0.0012	0.0075	0.991	6.11503e-12	-0.0153486	0.0206001	0.745	0.749	5	80382908	619
BovineHD0500009813	1.892e-05	1.892e-05	7.98309e-07	0.0016	0.0047	0.921	5.21801e-11	0.0115861	0.013499	0.858	0.955	5	33816638	572
BovineHD0500021175	1.891e-05	1.891e-05	9.56835e-07	0.002	0.0079	0.683	1.54804e-10	0.00929902	0.0100319	0.927	0.99	5	74333927	613
BovineHD0500017064	-1.886e-05	1.886e-05	1.19885e-06	0.0025	0.0071	0.493	1.77858e-10	-0.00754484	0.00844357	0.894	0.992	5	60885778	599
BovineHD0500025830	1.884e-05	1.884e-05	9.81581e-07	0.0022	0.0973	0.664	1.5844e-10	0.00869481	0.00959166	0.906	0.989	5	91034536	630
BovineHD0500020333	1.882e-05	1.882e-05	1.24996e-06	0.0027	0.0266	0.692	1.51031e-10	0.00705868	0.00764015	0.924	0.989	5	72167608	611
BovineHD0500013813	1.88e-05	1.88e-05	1.43041e-06	0.003	0.0104	0.425	1.72727e-10	0.00626709	0.00668855	0.937	0.991	5	47773403	586
BovineHD0500031275	1.879e-05	1.879e-05	7.12142e-07	0.0013	0.0094	0.022	1.52598e-11	0.0144558	0.017083	0.846	0.86	5	108554682	647
BovineHD0500018703	-1.877e-05	1.877e-05	1.27737e-06	0.0013	0.0041	0.009	6.60178e-12	-0.01482	0.0195795	0.757	0.828	5	66905110	605
BovineHD0500023951	1.877e-05	1.877e-05	1.0968e-06	0.0024	0.0109	0.192	1.09394e-10	0.00782016	0.0093251	0.839	0.981	5	84649659	623
BovineHD0500026316	1.877e-05	1.877e-05	7.86195e-07	0.0018	0.2122	0.749	1.32634e-10	0.0104303	0.0115005	0.907	0.985	5	92673138	631
BovineHD0500035801	-1.876e-05	1.876e-05	5.9554e-07	0.0015	0.0038	0.007	4.82842e-12	-0.012236	0.0175217	0.698	0.576	5	12141267	551
BovineHD0500034735	1.875e-05	1.875e-05	9.38889e-07	0.002	0.0889	0.093	5.95384e-11	0.00953388	0.0105563	0.903	0.96	5	119082435	658
BovineHD0500010652	-1.874e-05	1.874e-05	9.53731e-07	0.0016	0.0058	0.041	2.79162e-11	-0.01171	0.0137027	0.855	0.929	5	37228982	576
BovineHD0500008110	1.873e-05	1.873e-05	1.03159e-06	0.0023	0.0097	0.188	1.07079e-10	0.00802796	0.00871456	0.921	0.98	5	27701564	566
BovineHD0500024622	1.873e-05	1.873e-05	1.01071e-06	0.0022	0.0186	0.308	1.49556e-10	0.00838766	0.00905514	0.926	0.989	5	86932306	625
BovineHD0500035813	1.871e-05	1.871e-05	8.42817e-07	0.0016	0.0051	0.997	2.09748e-12	0.011943	0.0185988	0.642	0.445	5	13793056	552
BovineHD0500009134	-1.87e-05	1.87e-05	7.79764e-07	0.0018	0.1064	0.677	1.52796e-10	-0.0103866	0.0113972	0.911	0.988	5	31391983	570
BovineHD0500022893	-1.868e-05	1.868e-05	9.16306e-07	0.0015	0.0175	0.052	3.46449e-11	-0.0124511	0.0138972	0.896	0.945	5	80856987	619
BovineHD0500019972	-1.866e-05	1.866e-05	1.09069e-06	0.0022	0.0082	0.581	1.69481e-10	-0.00848198	0.00895356	0.947	0.992	5	71182243	610
BovineHD0500032338	1.866e-05	1.866e-05	9.4165e-07	0.002	0.0207	0.821	1.02214e-10	0.00933156	0.0104952	0.889	0.98	5	111873342	650
BovineHD0500012337	-1.864e-05	1.864e-05	6.31145e-07	0.0013	0.0039	0.997	2.01762e-12	-0.0147169	0.0225981	0.651	0.417	5	43114835	582
BovineHD0500027002	-1.863e-05	1.863e-05	9.50319e-07	0.0018	0.0073	0.878	7.42694e-11	-0.0101592	0.0111367	0.912	0.972	5	95064099	634
BovineHD0500030168	-1.862e-05	1.862e-05	8.01425e-07	0.0016	0.0039	0.102	6.33487e-11	-0.0118843	0.0134293	0.885	0.966	5	105202057	644
BovineHD0500029527	1.852e-05	1.852e-05	6.43048e-07	0.0013	0.0045	0.114	6.91403e-11	0.0138869	0.0159312	0.872	0.969	5	103074535	642
BovineHD0500005745	-1.847e-05	1.847e-05	1.06568e-06	0.0024	0.0164	0.416	1.65678e-10	-0.00758854	0.00816974	0.929	0.991	5	19826913	558
BovineHD0500006020	-1.847e-05	1.847e-05	1.02726e-06	0.002	0.0089	0.885	6.95013e-11	-0.00908269	0.00969064	0.937	0.97	5	20860017	559
BovineHD0500021760	1.845e-05	1.845e-05	1.00317e-06	0.002	0.0647	0.706	1.41209e-10	0.00922367	0.0103816	0.888	0.989	5	76269946	615
BovineHD0500027167	1.845e-05	1.845e-05	1.1756e-06	0.0018	0.0085	0.738	1.31479e-10	0.0104417	0.0116168	0.899	0.991	5	95630307	634
BovineHD0500032392	-1.844e-05	1.844e-05	9.72177e-07	0.0018	0.0714	0.09	5.58911e-11	-0.0102449	0.0121379	0.844	0.964	5	112089637	651
BovineHD0500026427	1.841e-05	1.841e-05	6.76571e-07	0.0016	0.0097	0.033	2.18342e-11	0.0117493	0.0143608	0.818	0.882	5	93094233	632
BovineHD0500034179	1.841e-05	1.841e-05	1.09208e-06	0.0024	0.0183	0.548	1.6781e-10	0.00766939	0.00822527	0.932	0.991	5	117704116	656
BovineHD0500019036	1.839e-05	1.839e-05	8.06297e-07	0.0015	0.0036	0.011	7.37368e-12	0.0122569	0.0156479	0.783	0.749	5	68033064	607
BovineHD0500031587	1.839e-05	1.839e-05	1.04871e-06	0.0025	0.0275	0.275	1.34842e-10	0.00745715	0.00989706	0.753	0.986	5	109588924	648
BovineHD0500017052	1.838e-05	1.838e-05	1.33677e-06	0.0024	0.0072	0.392	1.61019e-10	0.00765663	0.00825394	0.928	0.992	5	60840627	599
BovineHD0500028646	1.838e-05	1.838e-05	9.41429e-07	0.0019	0.0921	0.886	6.83789e-11	0.00950905	0.0104935	0.906	0.968	5	100091792	639
BovineHD0500009712	1.837e-05	1.837e-05	8.82812e-07	0.0016	0.0061	0.011	7.45128e-12	0.0117237	0.0153773	0.762	0.757	5	33419251	572
BovineHD0500022469	-1.835e-05	1.835e-05	8.57648e-07	0.0018	0.011	0.186	1.02004e-10	-0.0100104	0.0110731	0.904	0.981	5	79159916	618
BovineHD0500024091	1.832e-05	1.832e-05	1.01424e-06	0.0022	0.015	0.233	1.20018e-10	0.00845686	0.0091386	0.925	0.985	5	85169005	624
BovineHD0500026835	1.832e-05	1.832e-05	8.33293e-07	0.0018	0.0204	0.464	1.6699e-10	0.0101786	0.0110962	0.917	0.992	5	94508058	633
BovineHD0500032377	1.832e-05	1.832e-05	7.70455e-07	0.002	0.014	0.746	1.27211e-10	0.0090107	0.00981529	0.918	0.984	5	112021347	651
BovineHD0500021330	-1.828e-05	1.828e-05	1.36065e-06	0.0021	0.0141	0.4	1.60413e-10	-0.00884518	0.0094786	0.933	0.994	5	75082247	614
BovineHD0500027018	1.827e-05	1.827e-05	1.08957e-06	0.002	0.0058	0.207	1.09493e-10	0.0092883	0.010326	0.9	0.986	5	95093673	634
BovineHD0500006817	1.826e-05	1.826e-05	7.97496e-07	0.002	0.1354	0.601	1.59893e-10	0.00912864	0.0103433	0.883	0.99	5	23425762	562
BovineHD0500031067	-1.826e-05	1.826e-05	7.15183e-07	0.0017	0.0085	0.785	1.12427e-10	-0.0109586	0.0119551	0.917	0.982	5	107871965	646
BovineHD0500027256	1.825e-05	1.825e-05	1.1099e-06	0.0021	0.0105	0.323	1.45492e-10	0.00855288	0.00937308	0.912	0.991	5	96010268	635
BovineHD0500028426	1.822e-05	1.822e-05	8.3722e-07	0.0024	0.013	0.6	1.59363e-10	0.00769868	0.00833138	0.924	0.988	5	99447038	638
BovineHD4100003387	-1.821e-05	1.821e-05	1.03027e-06	0.0021	0.0503	0.906	5.6286e-11	-0.00881142	0.0100283	0.879	0.962	5	6282795	545
BovineHD0500006947	1.819e-05	1.819e-05	7.46555e-07	0.0015	0.0276	0.97	1.90313e-11	0.012124	0.0134948	0.898	0.883	5	23874378	562
BovineHD0500015772	-1.819e-05	1.819e-05	1.03065e-06	0.0019	0.0053	0.098	5.84509e-11	-0.00974493	0.0110636	0.881	0.967	5	55304940	594
BovineHD0500029632	-1.817e-05	1.817e-05	9.68472e-07	0.0023	0.0109	0.391	1.57103e-10	-0.00801458	0.0087042	0.921	0.99	5	103572361	642
BovineHD0500007135	-1.816e-05	1.816e-05	1.12047e-06	0.0023	0.0629	0.244	1.2155e-10	-0.00778216	0.00864722	0.9	0.986	5	24488979	563
BovineHD0500036059	-1.816e-05	1.816e-05	8.23306e-07	0.0013	0.0075	0.002	1.45608e-12	-0.0143361	0.0222811	0.643	0.42	5	68725930	607
BovineHD0500019160	-1.814e-05	1.814e-05	7.40385e-07	0.0016	0.0056	0.928	4.38169e-11	-0.0115766	0.0131806	0.878	0.948	5	68448662	607
BovineHD0500022557	1.814e-05	1.814e-05	8.14838e-07	0.0014	0.0124	0.944	3.47263e-11	0.0126546	0.0144126	0.878	0.943	5	79650407	618
BovineHD0500017278	-1.813e-05	1.813e-05	6.53071e-07	0.0013	0.0102	0.003	1.7413e-12	-0.0135989	0.01999	0.68	0.391	5	61622376	600
Hapmap51303-BTA-74377	-1.811e-05	1.811e-05	8.01841e-07	0.0017	0.0287	0.833	9.1047e-11	-0.0106514	0.0122372	0.87	0.978	5	83790390	622
BovineHD0500006437	1.809e-05	1.809e-05	1.04203e-06	0.0022	0.0077	0.214	1.10147e-10	0.00822156	0.00904253	0.909	0.984	5	22178880	561
BovineHD0500009259	1.809e-05	1.809e-05	1.36791e-06	0.002	0.0109	0.513	1.63468e-10	0.00904388	0.00964365	0.938	0.994	5	31812616	570
BovineHD4100004065	1.805e-05	1.805e-05	7.83251e-07	0.0017	0.0612	0.886	6.57003e-11	0.0108286	0.0120043	0.902	0.967	5	108011230	647
BovineHD0500007165	-1.804e-05	1.804e-05	1.18792e-06	0.0022	0.235	0.153	8.43647e-11	-0.00832421	0.0132926	0.626	0.98	5	24586726	563
BovineHD0500009286	1.803e-05	1.803e-05	1.19052e-06	0.0022	0.0113	0.509	1.62404e-10	0.00807094	0.00860174	0.938	0.993	5	31880228	570
BovineHD0500006126	-1.8e-05	1.8e-05	1.16875e-06	0.0024	0.007	0.215	1.09515e-10	-0.00739767	0.00820868	0.901	0.984	5	21186422	560
BovineHD0500001687	1.799e-05	1.799e-05	1.00236e-06	0.0021	0.1503	0.416	1.57297e-10	0.00856778	0.00914985	0.936	0.991	5	6286079	545
BovineHD4100003823	-1.798e-05	1.798e-05	5.50277e-07	0.0012	0.0054	0.98	1.24568e-11	-0.0145762	0.0193484	0.753	0.819	5	72934715	611
BovineHD0500033281	-1.794e-05	1.794e-05	7.58216e-07	0.0013	0.0087	0.017	1.07278e-11	-0.0134583	0.0157409	0.855	0.831	5	115086038	654
BovineHD0500026724	1.792e-05	1.792e-05	8.65952e-07	0.0018	0.011	0.387	1.52484e-10	0.00977689	0.0113453	0.862	0.991	5	94114775	633
BovineHD0500006406	1.79e-05	1.79e-05	1.93759e-06	0.002	0.0078	0.844	8.44744e-11	0.0088011	0.00966631	0.91	0.988	5	22068463	561
BovineHD0500023878	-1.789e-05	1.789e-05	9.35404e-07	0.0019	0.0101	0.68	1.39445e-10	-0.00941751	0.0104332	0.903	0.991	5	84328949	623
BovineHD0500015036	1.788e-05	1.788e-05	8.06402e-07	0.0019	0.0114	0.117	6.6049e-11	0.00924712	0.0101254	0.913	0.964	5	52346361	591
BovineHD0500016041	1.78e-05	1.78e-05	6.18851e-07	0.0011	0.0235	0.999	6.41104e-13	0.0166836	0.0221236	0.754	0.219	5	56479616	595
BovineHD0500022464	-1.779e-05	1.779e-05	9.46178e-07	0.0017	0.0145	0.943	3.38494e-11	-0.0106769	0.013318	0.802	0.945	5	79116291	618
BovineHD0500027402	1.777e-05	1.777e-05	8.10461e-07	0.0017	0.0065	0.852	7.97823e-11	0.010665	0.0118111	0.903	0.977	5	96454624	635
BovineHD0500021516	-1.776e-05	1.776e-05	8.01916e-07	0.0015	0.1296	0.918	4.76137e-11	-0.0121088	0.0136852	0.885	0.961	5	75543085	614
BovineHD0500008345	1.775e-05	1.775e-05	5.66864e-07	0.0012	0.0046	0.022	1.34336e-11	0.0152157	0.0169728	0.896	0.843	5	28447574	567
BovineHD0500026707	1.775e-05	1.775e-05	7.91322e-07	0.0018	0.0074	0.219	1.07593e-10	0.00986026	0.0115195	0.856	0.983	5	94068514	633
Hapmap58690-rs29019746	-1.774e-05	1.774e-05	7.12189e-07	0.0014	0.0414	0.032	1.93362e-11	-0.0123774	0.0148368	0.834	0.891	5	112978999	651
BovineHD0500001139	-1.772e-05	1.772e-05	6.93293e-07	0.0014	0.0036	0.977	1.41283e-11	-0.0126549	0.0150239	0.842	0.855	5	4420955	543
BovineHD0500017281	1.772e-05	1.772e-05	5.29592e-07	0.0009	0.0056	0.997	2.0276e-12	0.0196936	0.0247474	0.796	0.484	5	61627246	600
BovineHD0500021352	-1.768e-05	1.768e-05	1.01758e-06	0.002	0.0151	0.432	1.53334e-10	-0.00883914	0.00943582	0.937	0.993	5	75141528	614
BovineHD0500031389	-1.768e-05	1.768e-05	9.34812e-07	0.0016	0.0145	0.079	4.54101e-11	-0.0112843	0.0123698	0.912	0.962	5	109003769	648
BovineHD0500034595	-1.767e-05	1.767e-05	9.19438e-07	0.0021	0.0066	0.762	1.13117e-10	-0.00828358	0.0088997	0.931	0.984	5	118801255	657
BovineHD0500035601	-1.766e-05	1.766e-05	6.1309e-07	0.0014	0.0087	0.991	5.74018e-12	-0.0126112	0.0171794	0.734	0.678	5	25302497	564
BovineHD0500031114	-1.765e-05	1.765e-05	1.0219e-06	0.002	0.0634	0.209	1.031e-10	-0.00882289	0.00957597	0.921	0.984	5	107992383	646
Hapmap55454-rs29027427	1.764e-05	1.764e-05	7.13439e-07	0.0012	0.0118	0.002	1.13552e-12	0.0143008	0.0221008	0.647	0.344	5	22881974	561
BovineHD4100003968	-1.764e-05	1.764e-05	6.64081e-07	0.0015	0.0074	0.133	7.17354e-11	-0.0117596	0.0131153	0.897	0.972	5	95705133	634
BovineHD0500031442	1.764e-05	1.764e-05	6.34134e-07	0.0013	0.0824	0.747	1.17621e-10	0.0139268	0.0160638	0.867	0.987	5	109147335	648
BovineHD0500025032	1.763e-05	1.763e-05	8.47698e-07	0.0014	0.0107	0.937	3.67166e-11	0.0122967	0.0131451	0.935	0.952	5	88239110	627
BovineHD0500035877	1.762e-05	1.762e-05	9.27584e-07	0.0014	0.3809	0.926	4.25572e-11	0.0122926	0.0149508	0.822	0.963	5	32159585	571
BovineHD0500001977	-1.761e-05	1.761e-05	1.13573e-06	0.0022	0.0076	0.137	7.34398e-11	-0.00812845	0.00891142	0.912	0.976	5	7084572	546
BovineHD0500028427	1.761e-05	1.761e-05	1.04341e-06	0.0022	0.0164	0.611	1.47474e-10	0.00812969	0.00873599	0.931	0.991	5	99447628	638
BovineHD0500009678	-1.759e-05	1.759e-05	8.71506e-07	0.0015	0.0067	0.063	3.63331e-11	-0.0117291	0.0161869	0.725	0.95	5	33287529	572
BovineHD0500000156	1.757e-05	1.757e-05	6.81432e-07	0.0014	0.0055	0.978	1.34701e-11	0.0122553	0.0147559	0.831	0.846	5	784301	539
BovineHD0500025098	1.756e-05	1.756e-05	9.81638e-07	0.0016	0.026	0.11	6.05497e-11	0.0107517	0.0119678	0.898	0.975	5	88506937	627
BTA-74583-no-rs	-1.756e-05	1.756e-05	1.06478e-06	0.0016	0.0201	0.314	1.32893e-10	-0.0109737	0.0117857	0.931	0.993	5	94517415	633
BovineHD0500016580	1.755e-05	1.755e-05	1.00777e-06	0.0022	0.0169	0.244	1.13773e-10	0.00810182	0.00899565	0.901	0.986	5	58888621	597
BTA-87039-no-rs	1.754e-05	1.754e-05	1.33062e-06	0.0022	0.0113	0.871	6.9022e-11	0.00797227	0.00887194	0.899	0.978	5	14770370	553
BovineHD0500016101	-1.754e-05	1.754e-05	1.00877e-06	0.0018	0.014	0.074	4.1937e-11	-0.00956871	0.0107868	0.887	0.956	5	56764310	595
ARS-BFGL-NGS-100563	1.752e-05	1.752e-05	1.17899e-06	0.002	0.0118	0.839	8.29126e-11	0.00890768	0.00968849	0.919	0.982	5	99077991	638
BovineHD0500025905	1.749e-05	1.749e-05	9.153e-07	0.0017	0.011	0.735	1.19302e-10	0.0104941	0.0156619	0.67	0.99	5	91230059	630
BovineHD0500031584	-1.748e-05	1.748e-05	1.06635e-06	0.0022	0.025	0.683	1.32283e-10	-0.00782572	0.00855482	0.915	0.989	5	109582366	648
Hapmap43924-BTA-73528	-1.743e-05	1.743e-05	1.1251e-06	0.0021	0.0106	0.107	5.79154e-11	-0.00830124	0.00963944	0.861	0.969	5	51860369	590
BovineHD0500026191	1.742e-05	1.742e-05	9.46967e-07	0.0018	0.0119	0.787	1.01721e-10	0.00985871	0.0117436	0.839	0.985	5	92181513	631
BovineHD0500005695	1.74e-05	1.74e-05	1.4407e-06	0.0024	0.0067	0.515	1.51322e-10	0.00735423	0.00793141	0.927	0.994	5	19650457	558
BovineHD4100003915	-1.74e-05	1.74e-05	9.42385e-07	0.0021	0.0188	0.692	1.29093e-10	-0.0082877	0.00907194	0.914	0.988	5	86931186	625
BovineHD0500018581	1.738e-05	1.738e-05	9.49967e-07	0.0018	0.0057	0.125	6.59176e-11	0.00965484	0.010862	0.889	0.974	5	66379267	605
BovineHD0500027802	1.737e-05	1.737e-05	7.63987e-07	0.0018	0.0114	0.49	1.50791e-10	0.00983185	0.010618	0.926	0.991	5	97499418	636
BovineHD0500014532	-1.735e-05	1.735e-05	9.31187e-07	0.0013	0.0051	0.997	1.68489e-12	-0.013012	0.0193359	0.673	0.504	5	50518338	589
BovineHD0500001893	1.733e-05	1.733e-05	1.59329e-06	0.0026	0.0059	0.506	1.50208e-10	0.00675337	0.00724718	0.932	0.994	5	6891325	545
BovineHD0500007997	1.73e-05	1.73e-05	9.31725e-07	0.0021	0.0414	0.636	1.38607e-10	0.0081086	0.00886198	0.915	0.99	5	27366913	566
BovineHD0500009227	1.73e-05	1.73e-05	1.35896e-06	0.0019	0.0319	0.349	1.36023e-10	0.00926818	0.0106596	0.869	0.994	5	31735517	570
BovineHD0500013810	1.728e-05	1.728e-05	1.18528e-06	0.0026	0.01	0.425	1.45875e-10	0.00673135	0.00739562	0.91	0.991	5	47770999	586
BovineHD0500020321	1.727e-05	1.727e-05	1.03482e-06	0.0022	0.0193	0.685	1.28782e-10	0.00773379	0.00868983	0.89	0.99	5	72154240	611
BovineHD0500032094	1.727e-05	1.727e-05	1.22081e-06	0.0022	0.0177	0.63	1.39163e-10	0.00785124	0.00846113	0.928	0.992	5	111053088	650
BovineHD0500016774	1.725e-05	1.725e-05	9.44445e-07	0.0017	0.0062	0.152	7.67717e-11	0.0101453	0.0110675	0.917	0.98	5	59880858	598
BovineHD0500014927	1.722e-05	1.722e-05	1.18595e-06	0.0018	0.0074	0.029	1.65984e-11	0.00974815	0.0119789	0.814	0.909	5	51889920	590
BovineHD0500018607	1.72e-05	1.72e-05	1.46003e-06	0.0012	0.0182	0.996	2.33946e-12	0.0147399	0.0241985	0.609	0.708	5	66529557	605
BovineHD0500003702	1.714e-05	1.714e-05	1.04796e-06	0.0021	0.0083	0.853	7.38272e-11	0.00803434	0.00874203	0.919	0.977	5	12457471	551
BovineHD0500016745	-1.713e-05	1.713e-05	1.2062e-06	0.0022	0.0096	0.383	1.38762e-10	-0.00778846	0.00845171	0.922	0.992	5	59745615	598
BovineHD0500031474	-1.708e-05	1.708e-05	9.47313e-07	0.0019	0.0154	0.484	1.45688e-10	-0.00883371	0.00967939	0.913	0.992	5	109234982	648
BovineHD0500016530	1.707e-05	1.707e-05	9.92682e-07	0.0013	0.0151	0.003	2.02145e-12	0.0128	0.0189238	0.676	0.56	5	58671953	597
BovineHD0500025010	1.706e-05	1.706e-05	9.0773e-07	0.0021	0.0172	0.327	1.27996e-10	0.00812289	0.00879526	0.924	0.989	5	88165324	627
BovineHD0500023691	1.704e-05	1.704e-05	7.34823e-07	0.0014	0.012	0.966	1.88992e-11	0.012468	0.0152271	0.819	0.904	5	83666585	622
BovineHD0500007221	-1.703e-05	1.703e-05	9.74939e-07	0.0021	0.0097	0.227	1.01694e-10	-0.00823867	0.00967226	0.852	0.985	5	24688152	563
BovineHD0500023052	1.701e-05	1.701e-05	7.71245e-07	0.002	0.0103	0.205	9.41492e-11	0.00850303	0.00911149	0.933	0.98	5	81490642	620
BovineHD0500016117	-1.699e-05	1.699e-05	7.30784e-07	0.0012	0.0325	0.047	2.57662e-11	-0.0137765	0.0154146	0.894	0.935	5	56831462	595
BovineHD0500029113	-1.698e-05	1.698e-05	6.96494e-07	0.0016	0.0086	0.047	2.60773e-11	-0.0103943	0.0128679	0.808	0.914	5	101618256	640
BovineHD0500007040	1.697e-05	1.697e-05	6.18913e-07	0.0014	0.0223	0.949	2.80542e-11	0.0121185	0.0150279	0.806	0.922	5	24149270	563
BovineHD0500014007	1.697e-05	1.697e-05	7.09988e-07	0.0016	0.0039	0.053	2.8755e-11	0.0108289	0.0117012	0.925	0.926	5	48529857	587
BovineHD0500027871	1.697e-05	1.697e-05	9.79303e-07	0.0013	0.0722	0.976	1.33967e-11	0.0133973	0.0162686	0.824	0.903	5	97773676	636
ARS-BFGL-NGS-109072	1.697e-05	1.697e-05	7.0531e-07	0.0014	0.0183	0.958	2.29999e-11	0.0124203	0.0144474	0.86	0.919	5	108900624	647
BovineHD0500001617	1.696e-05	1.696e-05	7.78371e-07	0.0018	0.0092	0.882	6.00953e-11	0.0092531	0.0105445	0.878	0.966	5	6041499	545
BovineHD0500031035	-1.696e-05	1.696e-05	1.50126e-06	0.0023	0.1104	0.265	1.11895e-10	-0.00726756	0.00828371	0.877	0.99	5	107757831	646
BovineHD0500034654	-1.696e-05	1.696e-05	1.1627e-06	0.0022	0.0068	0.82	8.50004e-11	-0.0078282	0.00846488	0.925	0.983	5	118898665	657
BovineHD0500008207	-1.695e-05	1.695e-05	8.89588e-07	0.0019	0.0059	0.22	9.86277e-11	-0.0087648	0.00946372	0.926	0.984	5	28023520	567
BovineHD0500011384	-1.694e-05	1.694e-05	7.78336e-07	0.0018	0.0131	0.168	8.03509e-11	-0.00923865	0.0103573	0.892	0.976	5	39711828	578
BovineHD0500027635	1.694e-05	1.694e-05	8.86875e-07	0.0013	0.011	0.019	1.08771e-11	0.0133714	0.0166984	0.801	0.872	5	97038095	636
BovineHD0500028059	-1.687e-05	1.687e-05	6.36295e-07	0.0015	0.0058	0.908	4.76965e-11	-0.0110028	0.0121392	0.906	0.954	5	98442128	637
BovineHD0500031087	1.687e-05	1.687e-05	1.24748e-06	0.0015	0.0265	0.899	5.18345e-11	0.0110046	0.0120465	0.914	0.978	5	107933662	646
BovineHD0500033293	-1.684e-05	1.684e-05	1.11492e-06	0.0022	0.0138	0.548	1.40423e-10	-0.00765301	0.00813759	0.94	0.993	5	115104867	654
BovineHD0500016159	-1.682e-05	1.682e-05	8.69191e-07	0.0019	0.0122	0.728	1.12058e-10	-0.00900971	0.0101129	0.891	0.987	5	57093445	596
BovineHD0500035501	1.682e-05	1.682e-05	7.07339e-07	0.0014	0.0186	0.019	1.06213e-11	0.0120117	0.0196331	0.612	0.832	5	94140523	633
BovineHD0500034623	1.681e-05	1.681e-05	1.07152e-06	0.0024	0.0086	0.53	1.40746e-10	0.00700369	0.00763889	0.917	0.991	5	118849973	657
BovineHD0500005886	-1.678e-05	1.678e-05	5.05841e-07	0.0011	0.004	0.997	1.64154e-12	-0.0152556	0.019464	0.784	0.402	5	20294676	559
BovineHD0500026452	-1.677e-05	1.677e-05	7.66293e-07	0.0013	0.0991	0.42	1.371e-10	-0.0125802	0.0140936	0.893	0.993	5	93183199	632
BovineHD0500006483	-1.676e-05	1.676e-05	6.80229e-07	0.0012	0.0054	0.992	4.38026e-12	-0.0139645	0.0172725	0.808	0.691	5	22396611	561
BovineHD0500014585	1.676e-05	1.676e-05	1.04819e-06	0.0023	0.0267	0.753	1.0429e-10	0.00739199	0.00800454	0.923	0.986	5	50787336	589
BovineHD0500019990	-1.676e-05	1.676e-05	9.57542e-07	0.0023	0.0106	0.783	9.55271e-11	-0.00739331	0.00827774	0.893	0.982	5	71221411	610
BovineHD0500035314	1.676e-05	1.676e-05	1.07816e-06	0.0025	0.017	0.668	1.24578e-10	0.00679398	0.00738742	0.92	0.989	5	120902249	659
BovineHD0500008017	1.675e-05	1.675e-05	1.06902e-06	0.0023	0.0165	0.593	1.35397e-10	0.00728195	0.00798455	0.912	0.991	5	27434682	566
BovineHD4100003869	-1.675e-05	1.675e-05	7.23898e-07	0.0012	0.0182	0.975	1.36568e-11	-0.0135821	0.0163899	0.829	0.884	5	78210948	617
BovineHD0500009196	1.672e-05	1.672e-05	7.03276e-07	0.0016	0.0283	0.227	9.81277e-11	0.0104496	0.0115847	0.902	0.984	5	31608648	570
BovineHD0500015064	1.672e-05	1.672e-05	1.06801e-06	0.0023	0.0115	0.469	1.39156e-10	0.00726759	0.00793854	0.915	0.992	5	52449737	591
BovineHD0500008436	-1.671e-05	1.671e-05	8.26379e-07	0.0018	0.0069	0.176	8.09775e-11	-0.00945895	0.0108653	0.871	0.98	5	28700882	567
BovineHD0500028558	-1.668e-05	1.668e-05	9.93496e-07	0.0018	0.0143	0.09	4.57031e-11	-0.0092653	0.00992298	0.934	0.964	5	99871397	638
BovineHD0500001550	-1.667e-05	1.667e-05	8.51078e-07	0.0021	0.0119	0.192	8.6128e-11	-0.00806518	0.0090503	0.891	0.98	5	5755962	544
BovineHD0500025928	1.664e-05	1.664e-05	1.0586e-06	0.0018	0.0094	0.562	1.36343e-10	0.0090766	0.0103243	0.879	0.993	5	91344979	630
BovineHD0500010657	-1.659e-05	1.659e-05	5.63102e-07	0.0013	0.0059	0.038	2.02537e-11	-0.0130937	0.0150207	0.872	0.899	5	37256771	576
BovineHD0500028434	-1.658e-05	1.658e-05	1.21014e-06	0.0024	0.031	0.3	1.15439e-10	-0.00700408	0.00800094	0.875	0.989	5	99467960	638
BovineHD4100004103	-1.656e-05	1.656e-05	1.31135e-06	0.0022	0.0625	0.251	1.03094e-10	-0.00741687	0.00821806	0.903	0.989	5	111935686	650
BovineHD0500032442	-1.656e-05	1.656e-05	9.59145e-07	0.0023	0.0152	0.504	1.37145e-10	-0.00730691	0.0079552	0.919	0.991	5	112273866	651
BovineHD0500030110	-1.655e-05	1.655e-05	6.42178e-07	0.0014	0.0036	0.062	3.20864e-11	-0.011823	0.0135754	0.871	0.939	5	105072118	644
BovineHD0500023030	1.654e-05	1.654e-05	1.05532e-06	0.0024	0.0127	0.412	1.3259e-10	0.00679828	0.00740041	0.919	0.99	5	81383557	620
BovineHD0500034309	1.654e-05	1.654e-05	1.13998e-06	0.0021	0.0449	0.676	1.19733e-10	0.00775253	0.00854554	0.907	0.991	5	118171562	657
BovineHD0500022665	1.652e-05	1.652e-05	4.90115e-07	0.0012	0.0068	0.992	4.10793e-12	0.0141619	0.0183456	0.772	0.613	5	79996910	618
BovineHD0500020869	1.651e-05	1.651e-05	6.0951e-07	0.0012	0.0046	0.998	8.68272e-13	0.0141503	0.0206912	0.684	0.289	5	73389447	612
BovineHD0500023657	-1.651e-05	1.651e-05	1.22434e-06	0.0022	0.0375	0.585	1.32237e-10	-0.00739045	0.00833217	0.887	0.992	5	83574421	622
BovineHD0500035823	1.65e-05	1.65e-05	8.24055e-07	0.0014	0.0054	0.036	1.90404e-11	0.0120744	0.0134978	0.895	0.919	5	15156092	554
BovineHD0500011385	1.65e-05	1.65e-05	1.26395e-06	0.002	0.0152	0.821	7.98701e-11	0.00811277	0.00915564	0.886	0.985	5	39712896	578
BovineHD0500018335	1.648e-05	1.648e-05	8.52371e-07	0.0021	0.0051	0.769	9.64735e-11	0.00772422	0.0083767	0.922	0.982	5	65366910	604
BovineHD0500019913	-1.646e-05	1.646e-05	1.05911e-06	0.0022	0.0048	0.417	1.31651e-10	-0.00736796	0.00787635	0.935	0.991	5	71064719	610
BovineHD0500034073	1.646e-05	1.646e-05	8.71061e-07	0.0021	0.0078	0.602	1.29747e-10	0.00783671	0.00846579	0.926	0.99	5	117256108	656
BovineHD0500017423	-1.64e-05	1.64e-05	9.00019e-07	0.0018	0.0096	0.848	6.94455e-11	-0.00911248	0.0101589	0.897	0.978	5	62177556	601
BovineHD0500028807	1.64e-05	1.64e-05	1.08479e-06	0.002	0.0126	0.723	1.07827e-10	0.00833941	0.00890626	0.936	0.989	5	100562972	639
BovineHD4100003818	-1.637e-05	1.637e-05	1.01218e-06	0.0024	0.0186	0.442	1.32224e-10	-0.00691792	0.00751647	0.92	0.99	5	72602960	611
BovineHD0500010617	-1.633e-05	1.633e-05	9.48935e-07	0.002	0.017	0.671	1.17736e-10	-0.00816253	0.00904974	0.902	0.989	5	37048469	576
BovineHD0500002654	-1.632e-05	1.632e-05	1.198e-06	0.0026	0.0122	0.356	1.22232e-10	-0.00627882	0.00673552	0.932	0.99	5	9349364	548
BovineHD0500032409	1.631e-05	1.631e-05	7.87444e-07	0.0014	0.0118	0.014	7.48447e-12	0.0119362	0.015168	0.787	0.808	5	112138237	651
BovineHD0500007044	-1.628e-05	1.628e-05	8.45656e-07	0.002	0.0209	0.878	5.67862e-11	-0.00814134	0.00886816	0.918	0.966	5	24166009	563
BovineHD0500027894	-1.628e-05	1.628e-05	1.27022e-06	0.0023	0.0365	0.324	1.1616e-10	-0.00718184	0.00791127	0.908	0.991	5	97836071	636
ARS-BFGL-NGS-112730	-1.625e-05	1.625e-05	6.57823e-07	0.0014	0.1034	0.907	4.46566e-11	-0.0113348	0.0128855	0.88	0.96	5	33054266	572
BovineHD0500032354	1.625e-05	1.625e-05	1.59139e-06	0.002	0.1347	0.749	9.92445e-11	0.0081252	0.00945381	0.859	0.992	5	111914524	650
BovineHD0500011372	-1.623e-05	1.623e-05	7.71017e-07	0.0019	0.011	0.178	7.7082e-11	-0.00839459	0.00965034	0.87	0.976	5	39688315	578
BovineHD0500004358	1.617e-05	1.617e-05	7.20361e-07	0.0018	0.018	0.925	3.62107e-11	0.00915465	0.0101571	0.901	0.943	5	14726507	553
BovineHD0500006111	-1.614e-05	1.614e-05	1.08522e-06	0.0023	0.0076	0.51	1.30169e-10	-0.00701663	0.00768437	0.913	0.992	5	21136987	560
BovineHD0500006289	-1.614e-05	1.614e-05	1.1071e-06	0.002	0.0199	0.781	8.91382e-11	-0.00820783	0.0090401	0.908	0.987	5	21803823	560
BovineHD0500020393	1.611e-05	1.611e-05	1.06816e-06	0.0023	0.0555	0.432	1.27343e-10	0.00700305	0.00787995	0.889	0.991	5	72274142	611
BovineHD0500003330	1.61e-05	1.61e-05	9.58868e-07	0.0021	0.0067	0.772	9.12068e-11	0.00766698	0.00812036	0.944	0.985	5	11273401	550
BovineHD0500006935	1.61e-05	1.61e-05	7.36112e-07	0.0011	0.0293	0.002	8.31484e-13	0.0150905	0.0186069	0.811	0.357	5	23807280	562
BovineHD0500008472	1.607e-05	1.607e-05	9.7592e-07	0.002	0.0095	0.313	1.1097e-10	0.00816976	0.00884271	0.924	0.989	5	28841831	567
BovineHD0500028229	-1.607e-05	1.607e-05	9.86903e-07	0.0019	0.0423	0.686	1.11167e-10	-0.00845664	0.00929133	0.91	0.99	5	98984097	637
BovineHD0500000638	1.602e-05	1.602e-05	6.84983e-07	0.0014	0.0048	0.016	7.86091e-12	0.0114421	0.0136416	0.839	0.792	5	2410780	541
BovineHD0500022454	1.602e-05	1.602e-05	6.13075e-07	0.0012	0.0107	0.054	2.60005e-11	0.0137308	0.0154662	0.888	0.938	5	79074601	618
BovineHD0500021999	1.601e-05	1.601e-05	9.26697e-07	0.0018	0.0186	0.631	1.19331e-10	0.00889381	0.00999402	0.89	0.992	5	77404819	616
BovineHD0500011939	1.594e-05	1.594e-05	6.7525e-07	0.0015	0.0081	0.943	2.72825e-11	0.01063	0.0117275	0.906	0.932	5	41856732	580
BovineHD0500004271	1.592e-05	1.592e-05	1.32703e-06	0.0023	0.0106	0.78	8.69542e-11	0.00702538	0.00775866	0.905	0.987	5	14419232	553
BovineHD0500016241	-1.591e-05	1.591e-05	1.27881e-06	0.0022	0.1486	0.646	1.15719e-10	-0.00734212	0.0082344	0.892	0.993	5	57467062	596
BovineHD0500005743	-1.586e-05	1.586e-05	1.67281e-06	0.0024	0.016	0.416	1.22274e-10	-0.00651904	0.00716522	0.91	0.994	5	19817080	558
BovineHD0500019977	1.585e-05	1.585e-05	5.67383e-07	0.0014	0.0186	0.943	2.69634e-11	0.0115964	0.0138537	0.837	0.927	5	71193700	610
BovineHD0500006744	1.584e-05	1.584e-05	1.15804e-06	0.0019	0.1479	0.358	1.15356e-10	0.00819283	0.00937239	0.874	0.992	5	23170788	562
BovineHD0500006585	-1.583e-05	1.583e-05	9.50366e-07	0.0018	0.0131	0.731	9.84562e-11	-0.00895837	0.00991639	0.903	0.989	5	22701733	561
BovineHD0500025115	-1.583e-05	1.583e-05	8.22692e-07	0.0016	0.0223	0.467	1.24684e-10	-0.0101014	0.0114978	0.879	0.993	5	88602260	627
BovineHD0500020783	-1.581e-05	1.581e-05	9.26309e-07	0.0014	0.0098	0.159	6.68007e-11	-0.0110312	0.01335	0.826	0.984	5	73227979	612
BovineHD0500021805	-1.581e-05	1.581e-05	6.28374e-07	0.0012	0.0168	0.961	1.89435e-11	-0.013172	0.0160551	0.82	0.915	5	76402067	615
BovineHD0500024334	1.581e-05	1.581e-05	9.73559e-07	0.0022	0.2107	0.499	1.25015e-10	0.00718742	0.00811572	0.886	0.992	5	85923018	624
BovineHD0500017129	1.58e-05	1.58e-05	8.65075e-07	0.0016	0.0102	0.191	7.72722e-11	0.00967435	0.0106361	0.91	0.984	5	61176468	600
BovineHD0500020385	1.579e-05	1.579e-05	8.01883e-07	0.0022	0.0244	0.436	1.22643e-10	0.0072879	0.00771994	0.944	0.989	5	72266562	611
BovineHD0500028653	1.576e-05	1.576e-05	8.62309e-07	0.0023	0.0075	0.419	1.20891e-10	0.00685157	0.00744817	0.92	0.989	5	100104516	639
BovineHD0500032382	-1.575e-05	1.575e-05	1.25621e-06	0.0017	0.0626	0.097	4.35085e-11	-0.00945265	0.0107259	0.881	0.976	5	112053557	651
BovineHD0500015854	1.574e-05	1.574e-05	7.2171e-07	0.0011	0.0048	0.972	1.32566e-11	0.0147571	0.0165099	0.894	0.904	5	55612025	594
BovineHD0500020466	1.574e-05	1.574e-05	8.68244e-07	0.0017	0.0126	0.595	1.1932e-10	0.0090783	0.00967749	0.938	0.992	5	72499904	611
BovineHD0500033336	-1.574e-05	1.574e-05	6.74651e-07	0.0012	0.0043	0.997	1.2774e-12	-0.0127604	0.0191602	0.666	0.413	5	115192388	654
BovineHD0500009939	1.569e-05	1.569e-05	9.37494e-07	0.0019	0.1247	0.233	8.79808e-11	0.0082582	0.00901841	0.916	0.986	5	34260964	573
BovineHD0500020299	1.569e-05	1.569e-05	1.19576e-06	0.0021	0.0106	0.311	1.05473e-10	0.00735518	0.00816753	0.901	0.99	5	72086689	611
BovineHD0500025858	-1.569e-05	1.569e-05	1.00574e-06	0.0019	0.0156	0.421	1.19964e-10	-0.00840296	0.00936572	0.897	0.993	5	91107601	630
BovineHD0500028478	1.568e-05	1.568e-05	7.00998e-07	0.0019	0.0055	0.448	1.21662e-10	0.00811184	0.0085317	0.951	0.989	5	99570377	638
BovineHD0500027680	-1.564e-05	1.564e-05	4.10745e-07	0.0008	0.0056	0.992	3.90143e-12	-0.0187722	0.0240808	0.78	0.664	5	97170194	636
BovineHD0500031091	1.563e-05	1.563e-05	8.41942e-07	0.0019	0.0234	0.518	1.21975e-10	0.00808411	0.00878554	0.92	0.991	5	107939102	646
BovineHD0500005952	1.561e-05	1.561e-05	1.0999e-06	0.0022	0.0046	0.267	9.55152e-11	0.00699176	0.00768667	0.91	0.989	5	20597194	559
BovineHD0500006472	1.561e-05	1.561e-05	8.48114e-07	0.002	0.0073	0.416	1.1835e-10	0.00793691	0.00836784	0.949	0.99	5	22355200	561
BovineHD0500009372	-1.56e-05	1.56e-05	5.97084e-07	0.0014	0.0564	0.421	1.18648e-10	-0.0108849	0.0119316	0.912	0.99	5	32284333	571
BovineHD0500033112	-1.56e-05	1.56e-05	1.80443e-06	0.0023	0.0069	0.359	1.12046e-10	-0.00688438	0.00761629	0.904	0.994	5	114598081	653
BovineHD0500026081	-1.559e-05	1.559e-05	9.01391e-07	0.0014	0.008	0.774	8.50449e-11	-0.0111378	0.0126836	0.878	0.989	5	91897076	630
BovineHD0500029873	1.559e-05	1.559e-05	6.97767e-07	0.0018	0.015	0.732	9.53399e-11	0.00866031	0.00942355	0.919	0.984	5	104413139	643
BovineHD0500031440	-1.559e-05	1.559e-05	8.96315e-07	0.0017	0.1414	0.769	8.64595e-11	-0.00917061	0.0114185	0.803	0.986	5	109138653	648
BovineHD0500023809	1.557e-05	1.557e-05	6.63419e-07	0.0014	0.0199	0.026	1.22705e-11	0.0108606	0.0145557	0.746	0.861	5	84079697	623
BovineHD0500003384	-1.556e-05	1.556e-05	1.03157e-06	0.0021	0.0109	0.232	8.64031e-11	-0.00729521	0.00791869	0.921	0.986	5	11392974	550
BovineHD0500020392	-1.556e-05	1.556e-05	7.31317e-07	0.0015	0.0257	0.236	8.73623e-11	-0.0101505	0.0114628	0.886	0.986	5	72270939	611
ARS-BFGL-NGS-118551	1.555e-05	1.555e-05	8.62729e-07	0.0017	0.0716	0.727	9.59932e-11	0.00914888	0.00999045	0.916	0.989	5	97862816	636
BovineHD0500031188	-1.553e-05	1.553e-05	8.81952e-07	0.0017	0.0181	0.126	5.3252e-11	-0.00896018	0.0101212	0.885	0.973	5	108313061	647
BovineHD0500032351	1.553e-05	1.553e-05	1.15275e-06	0.0016	0.1013	0.911	3.93091e-11	0.00970757	0.0113512	0.855	0.972	5	111902637	650
BovineHD0500007477	-1.548e-05	1.548e-05	7.9336e-07	0.002	0.0149	0.321	1.04531e-10	-0.00787299	0.0087177	0.903	0.988	5	25658095	564
BovineHD4100003443	1.547e-05	1.547e-05	7.48736e-07	0.0018	0.0132	0.109	4.64664e-11	0.00859366	0.00945071	0.909	0.962	5	14768632	553
BovineHD0500016534	-1.546e-05	1.546e-05	4.96895e-07	0.0012	0.0137	0.006	3.00782e-12	-0.012532	0.0171854	0.729	0.554	5	58688815	597
BovineHD0500019654	1.545e-05	1.545e-05	1.0354e-06	0.0018	0.0055	0.141	5.79055e-11	0.0084278	0.00960798	0.877	0.979	5	70165929	609
BovineHD0500009853	1.543e-05	1.543e-05	7.07741e-07	0.0011	0.0077	0.584	1.15742e-10	0.0136164	0.0152208	0.895	0.993	5	33961747	572
BovineHD0500032097	1.542e-05	1.542e-05	9.8584e-07	0.0019	0.0187	0.607	1.13564e-10	0.00797838	0.0087907	0.908	0.991	5	111055984	650
BovineHD0500032381	-1.542e-05	1.542e-05	1.18999e-06	0.0022	0.0639	0.414	1.15365e-10	-0.00711756	0.00773838	0.92	0.993	5	112049465	651
BovineHD0500020535	1.541e-05	1.541e-05	8.70025e-07	0.0018	0.0211	0.517	1.18613e-10	0.00872319	0.0095425	0.914	0.992	5	72647424	611
BovineHD0500020566	-1.541e-05	1.541e-05	1.00415e-06	0.0022	0.0141	0.436	1.16721e-10	-0.00689876	0.00727772	0.948	0.991	5	72730972	611
BovineHD0500026216	-1.54e-05	1.54e-05	6.71651e-07	0.0017	0.0432	0.22	8.14807e-11	-0.00923979	0.0105227	0.878	0.982	5	92351023	631
ARS-BFGL-NGS-113238	-1.54e-05	1.54e-05	1.21435e-06	0.0023	0.0056	0.488	1.1858e-10	-0.0067961	0.00763913	0.89	0.992	5	113761140	652
BovineHD0500034913	-1.54e-05	1.54e-05	9.64483e-07	0.0021	0.0241	0.233	8.47357e-11	-0.0072168	0.00791964	0.911	0.984	5	119528133	658
BovineHD0500011063	1.539e-05	1.539e-05	6.51603e-07	0.0013	0.0097	0.124	5.15704e-11	0.0115453	0.0127464	0.906	0.972	5	38671015	577
BovineHD0500010293	1.537e-05	1.537e-05	7.27803e-07	0.0011	0.0046	0.979	9.7233e-12	0.0144056	0.0193447	0.745	0.882	5	35946196	574
BovineHD0500011933	-1.536e-05	1.536e-05	8.00578e-07	0.0017	0.0069	0.057	2.53184e-11	-0.00903635	0.0101126	0.894	0.935	5	41838292	580
BTA-32792-no-rs	1.536e-05	1.536e-05	1.04906e-06	0.0019	0.0082	0.399	1.1315e-10	0.00794502	0.00859713	0.924	0.993	5	77371444	616
BovineHD0500025485	1.536e-05	1.536e-05	7.47466e-07	0.0016	0.0075	0.337	1.0551e-10	0.009405	0.0104758	0.898	0.99	5	89708429	628
BovineHD0500015054	1.535e-05	1.535e-05	9.03107e-07	0.0016	0.0117	0.062	2.75896e-11	0.00979528	0.0113299	0.865	0.951	5	52414401	591
BovineHD0500028920	1.535e-05	1.535e-05	7.41345e-07	0.0014	0.0102	0.915	3.67141e-11	0.0109625	0.0119222	0.92	0.961	5	101065156	640
BovineHD0500031162	1.534e-05	1.534e-05	1.26283e-06	0.0021	0.1136	0.673	1.03623e-10	0.00742353	0.00843336	0.88	0.992	5	108219768	647
BovineHD0500006697	1.533e-05	1.533e-05	8.30478e-07	0.0014	0.0098	0.121	5.01686e-11	0.0112202	0.012289	0.913	0.977	5	23053926	562
BovineHD0500017273	-1.532e-05	1.532e-05	1.08281e-06	0.002	0.0143	0.74	9.0269e-11	-0.00765913	0.00841424	0.91	0.988	5	61608446	600
BovineHD0500014954	-1.531e-05	1.531e-05	5.83617e-07	0.0013	0.0041	0.048	2.16115e-11	-0.0120882	0.013991	0.864	0.922	5	51986577	590
BovineHD0500022233	-1.531e-05	1.531e-05	7.60231e-07	0.0021	0.0121	0.533	1.16747e-10	-0.00717818	0.00807819	0.889	0.989	5	78340433	617
BovineHD0500025685	1.531e-05	1.531e-05	5.46817e-07	0.0013	0.0344	0.887	4.6874e-11	0.0117769	0.0130529	0.902	0.964	5	90474012	629
BovineHD0500002085	1.528e-05	1.528e-05	8.33334e-07	0.0017	0.0062	0.099	4.17806e-11	0.0088141	0.00990174	0.89	0.963	5	7429836	546
BovineHD0500025945	-1.527e-05	1.527e-05	1.16584e-06	0.0016	0.0065	0.315	1.00603e-10	-0.00935052	0.0103964	0.899	0.993	5	91399372	630
BovineHD0500022299	-1.526e-05	1.526e-05	5.01497e-07	0.0012	0.0112	0.036	1.63208e-11	-0.0130791	0.0150728	0.868	0.89	5	78571430	617
BovineHD0500027668	-1.526e-05	1.526e-05	6.32122e-07	0.0013	0.006	0.306	9.89568e-11	-0.0117364	0.0127659	0.919	0.989	5	97105569	636
BovineHD0500021674	-1.525e-05	1.525e-05	7.72224e-07	0.0017	0.011	0.447	1.15031e-10	-0.00880093	0.0101388	0.868	0.991	5	75997055	614
BovineHD0500021890	-1.525e-05	1.525e-05	8.79875e-07	0.0019	0.0078	0.273	9.23815e-11	-0.0080276	0.00940046	0.854	0.987	5	77035967	616
BovineHD0500035104	1.525e-05	1.525e-05	1.08144e-06	0.0021	0.0126	0.129	5.23783e-11	0.00715007	0.00802809	0.891	0.973	5	120295781	659
BovineHD0500013569	1.524e-05	1.524e-05	1.25737e-06	0.0024	0.0059	0.485	1.16034e-10	0.00635018	0.00683455	0.929	0.992	5	47092673	586
BovineHD0500031046	-1.523e-05	1.523e-05	1.19005e-06	0.0018	0.092	0.265	9.03174e-11	-0.00830643	0.00913777	0.909	0.99	5	107794443	646
BovineHD0500035846	1.522e-05	1.522e-05	5.43085e-07	0.001	0.0118	0.001	6.78858e-13	0.0147292	0.0221765	0.664	0.283	5	22899965	561
BovineHD0500014580	1.522e-05	1.522e-05	8.71011e-07	0.0019	0.0164	0.761	8.42284e-11	0.00787102	0.00849879	0.926	0.985	5	50768987	589
BovineHD0500007934	1.521e-05	1.521e-05	4.59875e-07	0.0012	0.0047	0.966	1.50082e-11	0.0130371	0.0153806	0.848	0.874	5	27261414	566
BovineHD0500021075	1.521e-05	1.521e-05	1.1474e-06	0.0019	0.0153	0.682	1.00413e-10	0.0078692	0.0084827	0.928	0.991	5	74060809	613
BovineHD0500025914	1.521e-05	1.521e-05	8.71719e-07	0.0014	0.0088	0.003	1.17242e-12	0.0106149	0.0174968	0.607	0.437	5	91280464	630
BovineHD0500019398	-1.52e-05	1.52e-05	1.08968e-06	0.0019	0.0054	0.59	1.11785e-10	-0.00799902	0.00859476	0.931	0.993	5	69185585	608
BovineHD0500028181	1.519e-05	1.519e-05	1.05606e-06	0.0021	0.008	0.537	1.14771e-10	0.00712095	0.00777267	0.916	0.992	5	98810006	637
BovineHD0500006748	1.517e-05	1.517e-05	8.13189e-07	0.0021	0.0084	0.358	1.05851e-10	0.0073416	0.00884071	0.83	0.988	5	23179457	562
BovineHD0500011279	1.517e-05	1.517e-05	4.18789e-07	0.0008	0.0031	0.999	6.04977e-13	0.0197881	0.025919	0.763	0.271	5	39391469	578
BovineHD4100003683	-1.517e-05	1.517e-05	6.36741e-07	0.0014	0.0048	0.021	9.40094e-12	-0.0108363	0.0133179	0.814	0.83	5	51946385	590
BovineHD0500017490	-1.517e-05	1.517e-05	6.69643e-07	0.0014	0.005	0.949	2.2202e-11	-0.0108355	0.0137247	0.789	0.928	5	62411229	601
BovineHD0500024526	-1.516e-05	1.516e-05	7.95191e-07	0.0014	0.0102	0.977	1.02327e-11	-0.0105797	0.0144435	0.732	0.865	5	86626178	625
BovineHD0500034248	1.512e-05	1.512e-05	9.19977e-07	0.0021	0.0247	0.305	9.70412e-11	0.00731785	0.00829755	0.882	0.988	5	117963208	656
BovineHD0500023132	-1.511e-05	1.511e-05	6.64498e-07	0.0012	0.0083	0.986	6.33545e-12	-0.0129533	0.0160172	0.809	0.802	5	81842651	620
BovineHD0500022505	-1.508e-05	1.508e-05	1.0222e-06	0.0011	0.0184	0.016	7.17492e-12	-0.0141408	0.0169071	0.836	0.884	5	79339564	618
BovineHD0500015799	-1.507e-05	1.507e-05	8.72025e-07	0.0018	0.0104	0.114	4.57541e-11	-0.00852853	0.0091402	0.933	0.969	5	55399168	594
BovineHD0500021183	1.507e-05	1.507e-05	8.97977e-07	0.0017	0.0132	0.687	9.76987e-11	0.00886677	0.00999514	0.887	0.991	5	74359489	613
BovineHD0500025229	-1.507e-05	1.507e-05	6.17316e-07	0.0015	0.0323	0.672	1.0016e-10	-0.00983055	0.0115839	0.849	0.988	5	88979998	627
BovineHD0500016566	1.505e-05	1.505e-05	9.32283e-07	0.002	0.018	0.714	9.25754e-11	0.00765281	0.00861425	0.888	0.988	5	58826665	597
BovineHD0500022256	-1.505e-05	1.505e-05	9.69683e-07	0.0017	0.0062	0.545	1.12287e-10	-0.00868123	0.00940698	0.923	0.993	5	78418795	617
ARS-BFGL-NGS-101806	1.504e-05	1.504e-05	1.05948e-06	0.0015	0.0808	0.14	5.45307e-11	0.0102576	0.0117506	0.873	0.983	5	97884594	636
BovineHD0500027954	1.504e-05	1.504e-05	8.84794e-07	0.0019	0.0746	0.583	1.09995e-10	0.00805876	0.00890684	0.905	0.991	5	98015788	637
BovineHD0500028243	1.504e-05	1.504e-05	6.65566e-07	0.0014	0.0341	0.787	7.59371e-11	0.010495	0.0118971	0.882	0.984	5	99017726	638
BTB-00219569	1.503e-05	1.503e-05	1.13291e-06	0.0023	0.013	0.645	1.03559e-10	0.00644324	0.00701175	0.919	0.991	5	9263262	548
BovineHD0500024624	1.501e-05	1.501e-05	8.09957e-07	0.0017	0.0147	0.205	7.33388e-11	0.00883015	0.00970243	0.91	0.983	5	86934877	625
BovineHD0500021673	1.5e-05	1.5e-05	7.71092e-07	0.0017	0.0109	0.546	1.11566e-10	0.00900095	0.0097289	0.925	0.991	5	75996274	614
BovineHD0500022460	1.499e-05	1.499e-05	8.98151e-07	0.0016	0.0134	0.566	1.10415e-10	0.0091777	0.0104481	0.878	0.993	5	79103313	618
BovineHD0500026734	1.499e-05	1.499e-05	9.27618e-07	0.0018	0.0145	0.251	8.44682e-11	0.00832536	0.00919545	0.905	0.987	5	94137466	633
BovineHD0500022219	-1.497e-05	1.497e-05	1.42978e-06	0.0019	0.0066	0.458	1.11272e-10	-0.00774393	0.00869125	0.891	0.995	5	78279467	617
BovineHD0500022556	-1.497e-05	1.497e-05	5.66912e-07	0.0013	0.0124	0.056	2.36753e-11	-0.0115126	0.0131226	0.877	0.927	5	79649659	618
[truncated: 17,871 more rows]
