# Supplementary material for: Sequence-based Association Analysis Reveals an MGST1 eQTL with Pleiotropic Effects on Bovine Milk Composition
Source: Sci Rep. 2016 May 5;6:25376. doi: 10.1038/srep25376 (PMC4857175; doi:10.1038/srep25376)
Supplement: Supplementary Dataset 2 [file srep25376-s3.xls]

## Sheet: Sheet1
Window	start	end	#SNPs	%Var	Cum%Var	p>0	p>Average	map	pos0	map	posn	chr	Mb	var(ghat)	corr	regr
1505	BovineHD1400000076	BovineHD1400000262	46	37.85	37.85	1	1	14	1118964	14	1967325	14	1	0.041	0.4943	1.01
2417	BovineHD2700010292	BovineHD2700010572	184	3.37	41.22	1	1	27	36018045	27	36998991	27	36	0.045	0.5096	1
632	BovineHD0500026409	BovineHD0500026682	175	2.09	43.3	1	1	5	93005014	5	93995487	5	93	0.047	0.5282	1.01
1322	BovineHD1100030012	BovineHD1100030239	166	1.19	44.5	1	1	11	103003606	11	103998745	11	103	0.049	0.5313	1
1995	BovineHD2000008995	BovineHD2000009204	133	0.94	45.44	1	1	20	31039822	20	31984746	20	31	0.05	0.5334	0.99
1950	BovineHD1900014251	BovineHD1900019029	135	0.74	46.18	1	1	19	51017435	19	51996481	19	51	0.051	0.5377	0.99
614	BovineHD0500021307	BovineHD0500021674	162	0.52	46.7	1	1	5	75009823	5	75997055	5	75	0.052	0.543	0.99
1996	BovineHD2000009214	BovineHD2000021306	108	0.51	47.21	1	1	20	32004782	20	32988971	20	32	0.051	0.5471	1
2350	BovineHD2600005434	BovineHD2600005666	154	0.47	47.68	1	1	26	21002029	26	21996318	26	21	0.051	0.5513	1.01
1964	BovineHD2000000005	BovineHD2000000317	179	0.45	48.13	1	1	20	43247	20	995251	20	0	0.052	0.5544	1.01
1742	BovineHD1600019012	BovineHD1600019239	154	0.41	48.54	1	1	16	67010008	16	67999192	16	67	0.052	0.5551	1.01
699	BovineHD0600010551	BovineHD0600010772	156	0.39	48.94	1	1	6	38007540	6	38992821	6	38	0.053	0.5578	1.01
1642	BovineHD1500015326	BovineHD1500015576	120	0.37	49.31	1	1	15	53008248	15	53996433	15	53	0.053	0.5592	1.01
1396	BovineHD1200018891	BovineHD1200028168	226	0.36	49.67	1	1	12	69003210	12	69988049	12	69	0.054	0.5616	1
1941	BovineHD1900011956	BovineHD1900012241	222	0.31	49.98	1	1	19	42010331	19	42996553	19	42	0.054	0.5654	1.01
2515	BovineHD2900012405	BovineHD2900012679	199	0.27	50.26	0.994992	0.989983	29	41007979	29	41999638	29	41	0.054	0.5669	1.01
330	BovineHD0300010598	BovineHD0300010865	149	0.27	50.52	1	1	3	34014673	3	34984215	3	34	0.054	0.5679	1.01
2351	BovineHD2600005671	BovineHD2600005855	103	0.25	50.77	0.998331	0.993322	26	22005004	26	22980086	26	22	0.055	0.5691	1.01
1397	ARS-BFGL-NGS-19356	BovineHD1200019446	141	0.23	51.01	0.998331	0.998331	12	70000094	12	70827038	12	70	0.055	0.5712	1.01
280	BovineHD0200035088	ARS-BFGL-NGS-64846	142	0.21	51.22	1	0.998331	2	121001422	2	121992956	2	121	0.055	0.5731	1.01
144	BovineHD0100046628	BovineHD0100041872	215	0.21	51.42	1	1	1	144000779	1	144997568	1	144	0.055	0.5738	1.01
1507	ARS-BFGL-NGS-59769	BovineHD4100010590	172	0.2	51.62	1	1	14	3006509	14	3996353	14	3	0.055	0.5746	1.01
1949	BovineHD1900013948	BovineHD1900014235	158	0.2	51.82	0.949916	0.926544	19	50004271	19	50943903	19	50	0.056	0.5753	1.01
749	BovineHD0600024074	BovineHD0600024377	190	0.19	52.01	0.994992	0.994992	6	88001382	6	88993826	6	88	0.056	0.5768	1.01
303	Hapmap50758-BTA-69128	BovineHD0300002618	269	0.19	52.2	1	1	3	7001251	3	7996464	3	7	0.056	0.578	1.01
1948	BovineHD1900013665	BovineHD1900013947	181	0.18	52.38	0.991653	0.981636	19	49006739	19	49998496	19	49	0.056	0.5791	1.01
633	ARS-BFGL-NGS-119672	BovineHD0500026986	206	0.18	52.57	0.944908	0.916528	5	94015986	5	94999671	5	94	0.057	0.5804	1.01
1654	BovineHD1500018573	BovineHD1500018921	200	0.18	52.75	0.996661	0.989983	15	65005051	15	65996926	15	65	0.057	0.5821	1.01
1676	BovineHD1600000244	BovineHD1600000534	222	0.18	52.93	1	1	16	1000240	16	1993554	16	1	0.057	0.5827	1.01
1506	BovineHD1400000271	BovineHD1400000495	131	0.18	53.11	0.988314	0.963272	14	2002126	14	2989639	14	2	0.058	0.5829	1
1323	BovineHD1100030245	BovineHD1100030519	213	0.18	53.28	1	1	11	104010107	11	104985690	11	104	0.059	0.5829	1
2201	BovineHD4100016137	BovineHD2300009244	194	0.18	53.46	0.979967	0.964942	23	31001962	23	31995878	23	31	0.059	0.5838	0.99
1160	BovineHD1000013793	ARS-BFGL-NGS-10383	167	0.18	53.63	1	1	10	46003814	10	46999079	10	46	0.059	0.5847	0.99
1908	BovineHD1900002529	BovineHD1900002789	174	0.17	53.81	1	1	19	9002412	19	9987414	19	9	0.059	0.5857	1
1263	BovineHD1100012826	BovineHD1100013056	135	0.17	53.98	0.996661	0.988314	11	44013576	11	44999539	11	44	0.059	0.5861	1
1029	BovineHD0900005672	BovineHD0900005888	117	0.17	54.15	1	1	9	21006137	9	21967135	9	21	0.06	0.5864	0.99
2519	BovineHD2900013438	BovineHD2900013658	128	0.16	54.31	0.96995	0.964942	29	45001730	29	45992521	29	45	0.06	0.5877	1
148	BovineHD0100042838	BovineHD0100043148	168	0.16	54.47	1	1	1	148016212	1	148997739	1	148	0.06	0.5889	1
2161	BovineHD2200015049	BovineHD2200015315	171	0.15	54.62	1	0.998331	22	53007600	22	53994048	22	53	0.06	0.5897	1
1997	BTB-01175381	BovineHD2000009771	169	0.15	54.77	0.943239	0.924875	20	33007835	20	33985808	20	33	0.06	0.5903	1
837	BovineHD0700016148	BovineHD0700016358	118	0.15	54.93	0.998331	0.991653	7	56004693	7	56995536	7	56	0.06	0.5912	1
627	Hapmap51627-BTA-74367	BovineHD0500025234	173	0.15	55.08	0.956594	0.936561	5	88015029	5	88998242	5	88	0.06	0.5925	1
1400	BovineHD1200028277	BovineHD1200020490	15	0.15	55.22	0.69783	0.686144	12	73015638	12	73863425	12	73	0.061	0.594	1
1170	BovineHD1000016640	BovineHD1000016943	167	0.15	55.37	1	0.998331	10	56003705	10	56986081	10	56	0.061	0.5949	1
983	BovineHD0800026415	BovineHD0800026727	167	0.15	55.52	1	0.996661	8	89003427	8	89986788	8	89	0.061	0.5958	1
1924	BovineHD1900007296	BovineHD1900007658	278	0.15	55.67	0.989983	0.96995	19	25004434	19	25992056	19	25	0.061	0.5957	1
1318	BovineHD1100028770	BovineHD1100029044	171	0.14	55.81	0.988314	0.978297	11	99025555	11	99995588	11	99	0.061	0.5972	1
642	BovineHD0500029509	BovineHD0500029752	118	0.14	55.95	0.989983	0.981636	5	103002317	5	103998274	5	103	0.061	0.5976	1.01
430	BovineHD0400003602	BovineHD0400003868	157	0.14	56.09	1	0.994992	4	12000036	4	12998226	4	12	0.061	0.5991	1.01
1116	BovineHD1000000599	BovineHD1000000944	203	0.14	56.22	1	0.996661	10	2001767	10	2999685	10	2	0.061	0.5993	1.01
