# Supplementary material for: Sequence-based Association Analysis Reveals an MGST1 eQTL with Pleiotropic Effects on Bovine Milk Composition
Source: Sci Rep. 2016 May 5;6:25376. doi: 10.1038/srep25376 (PMC4857175; doi:10.1038/srep25376)
Supplement: Supplementary Dataset 3 [file srep25376-s4.xls]

## Sheet: Sheet1
ID	CHROM	POS	REF	ALT	AR2	MAF	MAFc	conc	MAS	MAD	chip_SNP
BovineHD0500025227	Chr5	88974398	T	C	1	0.24	0.24	0.937158	0.991525	0.0974576	yes
Chr5.88981104	Chr5	88981104	C	T	0.785	0.117	0.121	0.989071	1	0.08	no
Chr5.89101114	Chr5	89101114	C	A	0.511	0.448	0.406	0.873626	0.95082	0.174905	no
Chr5.89101534	Chr5	89101534	G	A	0.444	0.08	0.057	0.915301	0.649351	0.402597	no
Chr5.89101688	Chr5	89101688	G	C	0.532	0.13	0.111	0.874652	0.697479	0.378151	no
Chr5.89102078	Chr5	89102078	T	C	0.93	0.024	0.023	1	1	0	no
Chr5.89102447	Chr5	89102447	T	G	0.93	0.024	0.023	1	1	0	no
Chr5.89102506	Chr5	89102506	G	A	0.915	0.333	0.331	0.997268	0.995327	0.0046729	no
Chr5.89102757	Chr5	89102757	C	A	0.93	0.024	0.023	1	1	0	no
Chr5.89130291	Chr5	89130291	C	T	0.965	0.101	0.1	1	1	0	no
Chr5.89148456	Chr5	89148456	T	G	0.801	0.133	0.14	0.964481	1	0.203125	no
Chr5.89149819	Chr5	89149819	T	A	0.818	0.217	0.231	0.953552	0.992537	0.116438	no
Chr5.89149873	Chr5	89149873	A	C	0.986	0.083	0.082	0.938375	0.796296	0.203704	no
Chr5.89150173	Chr5	89150173	C	T	0.981	0.048	0.048	0.997253	0.984615	0.0153846	no
Chr5.89157159	Chr5	89157159	T	C	0.963	0.229	0.23	0.997085	1	0.00549451	no
Chr5.89157991	Chr5	89157991	A	G	0.996	0.048	0.048	0.99726	0.984848	0.0151515	no
Chr5.89174178	Chr5	89174178	A	C	0.643	0.229	0.238	0.980769	1	0.0360825	no
Chr5.89284087	Chr5	89284087	T	A	0.983	0.41	0.411	0.979592	0.994975	0.0344828	no
Chr5.89288724	Chr5	89288724	A	C	0.979	0.064	0.063	0.997006	0.977778	0.0222222	no
Chr5.89292570	Chr5	89292570	A	G	0.959	0.298	0.303	0.979769	1	0.0315315	no
Chr5.89292590	Chr5	89292590	A	G	0.958	0.298	0.303	0.97619	1	0.0366972	no
Chr5.89311080	Chr5	89311080	G	A	0.931	0.135	0.136	0.781421	0.3125	0.941176	no
Chr5.90898146	Chr5	90898146	C	T	0.998	0.296	0.295	0.98806	0.989362	0.0212766	no
Chr5.90898510	Chr5	90898510	T	A	0.996	0.296	0.295	1	1	0	no
Chr5.90899203	Chr5	90899203	T	C	0.806	0.496	0.492	0.977401	1	0.0300752	no
Chr5.90899332	Chr5	90899332	G	A	0.483	0.261	0.243	0.941341	0.983607	0.152174	no
Chr5.90899518	Chr5	90899518	G	T	0.869	0.027	0.027	0.997253	0.972973	0.027027	no
Chr5.90899863	Chr5	90899863	A	T	0.443	0.235	0.245	0.945205	0.967742	0.107527	no
Chr5.90900437	Chr5	90900437	A	C	0.994	0.296	0.295	1	1	0	no
Chr5.90930437	Chr5	90930437	A	G	0.003	0.012	0	0.920765	0.0645161	0.935484	no
Chr5.90955151	Chr5	90955151	C	T	0.833	0.021	0.021	1	1	0	no
Chr5.91036196	Chr5	91036196	G	T	0.891	0.11	0.104	0.997268	0.986111	0.0138889	no
Chr5.91044674	Chr5	91044674	G	C	0.999	0.229	0.229	0.997268	1	0.00518135	no
BovineHD0500025839	Chr5	91049736	T	C	1	0.229	0.229	0.997268	1	0.00518135	yes
Chr5.91050241	Chr5	91050241	T	A	0.997	0.268	0.268	0.994429	1	0.00985222	no
Chr5.91050355	Chr5	91050355	C	T	0.993	0.321	0.321	0.997135	0.993243	0.00675676	no
Chr5.91060707	Chr5	91060707	A	T	0.994	0.029	0.029	0.996979	0.97561	0.0243902	no
Chr5.91061363	Chr5	91061363	G	A	0.991	0.029	0.029	0.99705	0.975	0.025	no
Chr5.91062620	Chr5	91062620	C	T	0.989	0.32	0.322	0.993939	0.986014	0.013986	no
Chr5.91063112	Chr5	91063112	T	C	0.997	0.268	0.268	0.994083	1	0.0104167	no
Chr5.91065779	Chr5	91065779	T	C	0.997	0.036	0.036	1	1	0	no
Chr5.91065810	Chr5	91065810	C	A	0.998	0.036	0.036	1	1	0	no
Chr5.91065812	Chr5	91065812	C	T	0.998	0.332	0.332	0.994083	1	0.00862069	no
Chr5.91065829	Chr5	91065829	C	G	0.998	0.332	0.332	0.994012	1	0.00854701	no
Chr5.91066700	Chr5	91066700	T	C	0.998	0.332	0.332	0.997085	1	0.00423729	no
Chr5.91066734	Chr5	91066734	C	G	0.953	0.107	0.105	0.99422	0.984615	0.030303	no
Chr5.91067018	Chr5	91067018	C	T	0.998	0.332	0.332	0.993994	1	0.00865801	no
Chr5.91068010	Chr5	91068010	G	A	0.998	0.036	0.036	0.994169	0.9375	0.117647	no
Chr5.91068028	Chr5	91068028	C	T	0	0.024	0	0.947522	0	1	no
Chr5.91073146	Chr5	91073146	C	T	0.965	0.184	0.186	1	1	0	no
Chr5.91074265	Chr5	91074265	A	G	0.981	0.473	0.472	0.990937	0.991031	0.0134529	no
Chr5.91074848	Chr5	91074848	G	T	0.921	0.033	0.033	1	1	0	no
Chr5.91075232	Chr5	91075232	C	T	0.97	0.185	0.186	1	1	0	no
Chr5.91076750	Chr5	91076750	A	C	0.969	0.185	0.186	1	1	0	no
BovineHD0500025849	Chr5	91076833	G	A	1	0.257	0.257	0.996979	1	0.005	yes
Chr5.91077171	Chr5	91077171	C	T	0.964	0.184	0.186	1	1	0	no
Chr5.91077501	Chr5	91077501	C	T	0.962	0.217	0.219	0.973529	0.982906	0.0769231	no
Chr5.91077519	Chr5	91077519	C	T	0.977	0.472	0.472	0.991018	0.995575	0.0132743	no
Chr5.91078333	Chr5	91078333	A	G	0.873	0.096	0.096	0.990937	0.983333	0.0483871	no
Chr5.91078471	Chr5	91078471	T	C	0.977	0.473	0.472	0.994135	0.991453	0.00854701	no
Chr5.91078746	Chr5	91078746	G	A	0.967	0.035	0.035	0.990881	1	0.12	no
Chr5.91079146	Chr5	91079146	G	C	0.965	0.184	0.185	0.997118	1	0.0128205	no
Chr5.91080229	Chr5	91080229	C	T	0	0.036	0	0.879765	0.0243902	0.97619	no
Chr5.91080361	Chr5	91080361	G	A	0.953	0.107	0.105	0.997101	0.984848	0.0151515	no
Chr5.91080371	Chr5	91080371	T	C	0.979	0.22	0.219	0.997006	0.991071	0.00892857	no
Chr5.91080677	Chr5	91080677	T	G	0.971	0.036	0.036	1	1	0	no
Chr5.91082744	Chr5	91082744	G	T	0.952	0.182	0.185	1	1	0	no
Chr5.91084218	Chr5	91084218	G	T	0.983	0.036	0.036	1	1	0	no
Chr5.91086118	Chr5	91086118	C	T	0.964	0.183	0.184	1	1	0	no
Chr5.91086541	Chr5	91086541	C	G	0.982	0.344	0.342	0.997076	0.994444	0.00555556	no
Chr5.91087052	Chr5	91087052	C	T	0.972	0.221	0.221	1	1	0	no
Chr5.91089854	Chr5	91089854	T	C	0.967	0.185	0.184	0.997033	1	0.0135135	no
Chr5.91092287	Chr5	91092287	G	C	0.983	0.22	0.218	0.994012	0.983333	0.0166667	no
Chr5.91092450	Chr5	91092450	G	T	0.983	0.22	0.218	1	1	0	no
Chr5.91092804	Chr5	91092804	C	T	0.981	0.036	0.036	1	1	0	no
Chr5.91093942	Chr5	91093942	C	T	0.971	0.183	0.184	1	1	0	no
Chr5.91093947	Chr5	91093947	T	C	0.971	0.183	0.184	1	1	0	no
Chr5.91094002	Chr5	91094002	T	C	0.97	0.033	0.033	0.997126	0.958333	0.0416667	no
Chr5.91094084	Chr5	91094084	G	T	0.973	0.183	0.184	0.997085	1	0.0133333	no
Chr5.91094662	Chr5	91094662	T	C	0.982	0.184	0.184	0.997126	1	0.0133333	no
Chr5.91094692	Chr5	91094692	C	T	0.978	0.184	0.184	0.997067	1	0.0135135	no
Chr5.91095005	Chr5	91095005	G	A	0.982	0.036	0.036	0.997006	0.944444	0.0555556	no
Chr5.91095195	Chr5	91095195	C	A	0.98	0.184	0.184	0.988406	1	0.0533333	no
Chr5.91095234	Chr5	91095234	A	G	0.966	0.181	0.184	0.997059	1	0.0135135	no
Chr5.91095331	Chr5	91095331	A	G	0.967	0.181	0.184	1	1	0	no
Chr5.91095363	Chr5	91095363	G	T	0.646	0.126	0.184	0.907514	0.955556	0.432432	no
Chr5.91095629	Chr5	91095629	G	A	0.98	0.184	0.184	0.990964	1	0.0410959	no
Chr5.91095673	Chr5	91095673	C	G	0.986	0.219	0.218	0.997024	0.991453	0.00854701	no
Chr5.91096138	Chr5	91096138	C	T	0.981	0.184	0.184	0.981928	1	0.0857143	no
Chr5.91096484	Chr5	91096484	T	A	0.981	0.184	0.184	1	1	0	no
Chr5.91096518	Chr5	91096518	C	T	0.986	0.219	0.218	0.99696	0.991228	0.00877193	no
Chr5.91096603	Chr5	91096603	C	G	0.986	0.184	0.184	1	1	0	no
Chr5.91096618	Chr5	91096618	C	T	0.986	0.184	0.184	1	1	0	no
Chr5.91097608	Chr5	91097608	G	A	0.987	0.184	0.184	1	1	0	no
Chr5.91097755	Chr5	91097755	C	T	0.969	0.181	0.184	1	1	0	no
Chr5.91097836	Chr5	91097836	A	G	0.965	0.181	0.184	0.997175	1	0.0128205	no
Chr5.91097997	Chr5	91097997	C	T	0.91	0.034	0.036	1	1	0	no
BovineHD0500025855	Chr5	91099849	T	C	1	0.297	0.297	0.994286	1	0.00854701	yes
BovineHD0500025856	Chr5	91100449	C	T	1	0.293	0.293	0.991453	0.995708	0.0128755	yes
Chr5.91101209	Chr5	91101209	T	A	0.852	0.026	0.029	0.99422	0.975	0.0487805	no
Chr5.91102648	Chr5	91102648	C	A	0.991	0.184	0.184	0.997126	0.987013	0.012987	no
Chr5.91107306	Chr5	91107306	T	C	0.522	0.079	0.119	0.907104	0.62963	0.404762	no
Chr5.91107319	Chr5	91107319	C	T	0.995	0.437	0.437	1	1	0	no
Chr5.91107325	Chr5	91107325	C	T	0.995	0.437	0.437	1	1	0	no
Chr5.91107327	Chr5	91107327	C	T	0.035	0.034	0.003	0.830601	0.104478	0.898551	no
Chr5.91107340	Chr5	91107340	T	C	0.603	0.086	0.122	0.923497	0.848485	0.337349	no
BovineHD0500025858	Chr5	91107601	G	A	1	0.435	0.435	1	1	0	yes
Chr5.91107627	Chr5	91107627	C	G	0	0.015	0	0.939891	0	1	no
BovineHD0500025859	Chr5	91108609	G	A	1	0.268	0.268	0.991098	0.979592	0.0204082	yes
Chr5.91109089	Chr5	91109089	A	G	0.951	0.178	0.184	0.99697	1	0.0136986	no
BovineHD0500025863	Chr5	91113434	A	G	1	0.485	0.485	0.991803	0.988048	0.0119522	yes
Chr5.91113987	Chr5	91113987	G	A	0.961	0.033	0.033	0.99697	1	0.0434783	no
Chr5.91114847	Chr5	91114847	T	C	0.986	0.22	0.22	0.997033	0.991667	0.00833333	no
Chr5.91115268	Chr5	91115268	C	T	0.97	0.033	0.033	0.996979	1	0.0454545	no
Chr5.91115316	Chr5	91115316	C	T	0.986	0.219	0.22	0.993958	0.982759	0.0172414	no
Chr5.91116979	Chr5	91116979	T	C	0.998	0.218	0.218	0.993958	0.991304	0.0172414	no
BovineHD0500025865	Chr5	91117064	T	C	1	0.218	0.218	0.996979	0.991667	0.00833333	yes
Chr5.91118313	Chr5	91118313	G	A	0.993	0.037	0.037	1	1	0	no
Chr5.91118369	Chr5	91118369	T	G	0.995	0.218	0.218	0.993994	0.991453	0.0169492	no
Chr5.91118462	Chr5	91118462	C	T	0.994	0.218	0.218	0.994118	0.983471	0.0165289	no
Chr5.91118823	Chr5	91118823	T	C	0.941	0.26	0.26	0.990854	0.994975	0.0150754	no
Chr5.91118841	Chr5	91118841	C	A	0.994	0.218	0.218	0.993902	0.991304	0.0173913	no
Chr5.91119137	Chr5	91119137	A	G	0.963	0.293	0.293	0.987988	1	0.0185185	no
Chr5.91119154	Chr5	91119154	A	G	0.797	0.034	0.031	0.997085	1	0.0384615	no
Chr5.91119548	Chr5	91119548	C	T	0.99	0.217	0.218	0.997268	0.992063	0.00793651	no
Chr5.91122128	Chr5	91122128	G	A	0.992	0.218	0.218	0.991018	0.982609	0.026087	no
Chr5.91123432	Chr5	91123432	C	T	0.977	0.4	0.4	0.98209	0.988048	0.0237154	no
Chr5.91123462	Chr5	91123462	G	A	0.941	0.033	0.033	1	1	0	no
Chr5.91123862	Chr5	91123862	T	C	0.994	0.218	0.218	0.997268	0.992063	0.00793651	no
Chr5.91124159	Chr5	91124159	T	C	0.993	0.31	0.31	0.991254	0.98773	0.0184049	no
Chr5.91124438	Chr5	91124438	C	G	0.993	0.232	0.231	1	1	0	no
Chr5.91124462	Chr5	91124462	G	C	0.993	0.31	0.31	0.994334	0.988439	0.0115607	no
Chr5.91124559	Chr5	91124559	A	G	0.993	0.31	0.31	0.994236	0.988166	0.0118343	no
Chr5.91125490	Chr5	91125490	C	T	0.989	0.092	0.091	0.994186	0.966102	0.0338983	no
Chr5.91125599	Chr5	91125599	A	G	0.993	0.311	0.31	0.991176	0.982143	0.0178571	no
Chr5.91126019	Chr5	91126019	T	C	0.994	0.31	0.31	0.994065	0.988024	0.011976	no
BovineHD0500025867	Chr5	91126083	A	G	1	0.266	0.266	1	1	0	yes
Chr5.91126109	Chr5	91126109	A	G	0.991	0.31	0.31	0.98538	0.976471	0.0294118	no
Chr5.91126196	Chr5	91126196	T	C	0.994	0.31	0.31	0.991404	0.982353	0.0176471	no
Chr5.91126311	Chr5	91126311	C	T	0.994	0.31	0.31	0.994083	0.987879	0.0121212	no
Chr5.91126317	Chr5	91126317	G	A	0.994	0.31	0.31	0.994236	0.988166	0.0118343	no
Chr5.91126377	Chr5	91126377	G	A	0.994	0.31	0.31	0.991304	0.988024	0.0179641	no
Chr5.91126420	Chr5	91126420	T	C	0.994	0.31	0.31	0.994135	0.993827	0.0122699	no
Chr5.91126482	Chr5	91126482	C	T	0.989	0.092	0.091	0.997183	0.983333	0.0166667	no
Chr5.91126530	Chr5	91126530	G	A	0.989	0.092	0.091	0.997183	0.983333	0.0166667	no
Chr5.91126541	Chr5	91126541	A	G	0.99	0.218	0.218	0.997167	0.991935	0.00806452	no
Chr5.91126805	Chr5	91126805	C	T	0.987	0.217	0.218	0.994152	0.983471	0.0165289	no
Chr5.91126854	Chr5	91126854	A	G	0.984	0.426	0.424	0.979769	0.995951	0.0283401	no
Chr5.91126913	Chr5	91126913	A	G	0.994	0.31	0.31	0.994236	0.988095	0.0119048	no
Chr5.91126926	Chr5	91126926	A	G	0.995	0.31	0.31	0.994253	0.988095	0.0119048	no
Chr5.91126940	Chr5	91126940	T	C	0.995	0.31	0.31	0.994253	0.988166	0.0118343	no
Chr5.91127032	Chr5	91127032	G	A	0.988	0.308	0.31	0.982405	0.987421	0.037037	no
Chr5.91127041	Chr5	91127041	C	A	0.971	0.298	0.297	0.994152	0.995652	0.00869565	no
Chr5.91127054	Chr5	91127054	A	G	0.965	0.034	0.033	1	1	0	no
Chr5.91127057	Chr5	91127057	C	T	0.992	0.309	0.31	0.968116	0.993789	0.0674847	no
Chr5.91127128	Chr5	91127128	A	G	0.992	0.266	0.266	1	1	0	no
BovineHD0500025868	Chr5	91127240	C	T	1	0.231	0.231	1	1	0	yes
Chr5.91127323	Chr5	91127323	G	C	0.994	0.31	0.31	0.991501	0.982659	0.017341	no
Chr5.91127493	Chr5	91127493	A	C	0.996	0.31	0.31	0.99435	0.988304	0.0116959	no
Chr5.91127763	Chr5	91127763	C	A	0.996	0.219	0.218	0.997135	0.99187	0.00813008	no
BovineHD0500025869	Chr5	91128018	G	A	1	0.459	0.459	0.994253	0.991667	0.00833333	yes
Chr5.91128025	Chr5	91128025	A	G	0.997	0.323	0.323	1	1	0	no
Chr5.91128060	Chr5	91128060	C	T	0.957	0.034	0.034	1	1	0	no
Chr5.91128095	Chr5	91128095	G	C	0.995	0.218	0.218	0.997135	0.991935	0.00806452	no
Chr5.91128418	Chr5	91128418	G	A	0.837	0.056	0.058	1	1	0	no
Chr5.91128553	Chr5	91128553	C	G	0.997	0.458	0.459	0.994269	0.991597	0.00840336	no
Chr5.91129411	Chr5	91129411	A	G	0.999	0.459	0.459	0.991098	0.991304	0.0130435	no
Chr5.91129484	Chr5	91129484	A	G	0.999	0.459	0.459	0.98494	0.990909	0.0225225	no
Chr5.91129643	Chr5	91129643	C	T	0.997	0.459	0.459	0.991453	0.987552	0.0124481	no
Chr5.91129785	Chr5	91129785	G	A	0.998	0.459	0.459	0.988166	0.991266	0.0173913	no
Chr5.91130477	Chr5	91130477	G	A	0.998	0.459	0.459	0.990964	0.995633	0.0131004	no
Chr5.91130550	Chr5	91130550	A	C	0.998	0.459	0.459	0.994152	0.991489	0.00851064	no
BovineHD0500025877	Chr5	91152852	T	C	1	0.242	0.242	0.98503	0.989474	0.026178	yes
Chr5.91155763	Chr5	91155763	T	C	0.97	0.111	0.112	0.993921	1	0.025641	no
Chr5.91160554	Chr5	91160554	G	A	0.86	0.09	0.087	1	1	0	no
Chr5.91160572	Chr5	91160572	G	C	0.997	0.113	0.112	1	1	0	no
Chr5.91162810	Chr5	91162810	G	A	0.92	0.037	0.036	0.997093	0.96	0.04	no
Chr5.91174013	Chr5	91174013	G	T	0.983	0.213	0.212	0.997143	0.991304	0.00869565	no
Chr5.91175857	Chr5	91175857	C	G	0	0.011	0	0.932353	0	1	no
Chr5.91176234	Chr5	91176234	A	G	0.932	0.111	0.115	0.997067	1	0.0117647	no
BovineHD0500025884	Chr5	91176257	G	A	1	0.453	0.453	0.997085	0.996078	0.00392157	yes
Chr5.91176708	Chr5	91176708	C	A	0.898	0.204	0.214	0.985337	0.981818	0.0446429	no
Chr5.91177078	Chr5	91177078	A	G	0.988	0.432	0.432	0.994186	0.99005	0.00995025	no
Chr5.91177801	Chr5	91177801	T	G	0.932	0.048	0.046	1	1	0	no
Chr5.91177835	Chr5	91177835	T	C	0.982	0.384	0.385	0.994118	0.989011	0.010989	no
BovineHD0500025885	Chr5	91177842	T	C	1	0.453	0.453	0.997024	0.996032	0.00396825	yes
Chr5.91178105	Chr5	91178105	T	C	0.987	0.499	0.499	0.996988	0.995726	0.0042735	no
Chr5.91178284	Chr5	91178284	A	G	0.994	0.242	0.243	0.997033	1	0.0052356	no
Chr5.91178787	Chr5	91178787	G	T	0.986	0.499	0.499	0.994169	0.995851	0.00826446	no
BovineHD0500025886	Chr5	91178995	G	A	1	0.453	0.453	0.997006	1	0.00395257	yes
Chr5.91179264	Chr5	91179264	C	G	0.995	0.454	0.453	0.997076	0.996047	0.00395257	no
Chr5.91179967	Chr5	91179967	T	A	0.921	0.209	0.214	0.99696	0.990566	0.00943396	no
Chr5.91180660	Chr5	91180660	G	C	0.918	0.209	0.214	0.997093	0.99115	0.00884956	no
Chr5.91181116	Chr5	91181116	C	G	0.936	0.048	0.046	1	1	0	no
Chr5.91181293	Chr5	91181293	G	A	0	0.012	0	0.933908	0	1	no
Chr5.91181700	Chr5	91181700	C	A	0.852	0.103	0.1	0.994169	0.985714	0.028169	no
Chr5.91182120	Chr5	91182120	C	A	0.903	0.186	0.179	0.997159	0.990991	0.00900901	no
Chr5.91183001	Chr5	91183001	T	C	0.922	0.124	0.12	1	1	0	no
Chr5.91183778	Chr5	91183778	G	A	0.959	0.033	0.032	1	1	0	no
Chr5.91184342	Chr5	91184342	T	C	0.991	0.248	0.249	0.993994	1	0.0102041	no
Chr5.91184363	Chr5	91184363	G	A	0.771	0.021	0.023	0.994048	0.973684	0.0512821	no
Chr5.91185636	Chr5	91185636	G	T	0.976	0.216	0.215	0.997101	0.991667	0.00833333	no
Chr5.91185753	Chr5	91185753	A	G	0.995	0.248	0.249	0.997135	1	0.00502513	no
Chr5.91186123	Chr5	91186123	G	A	0.995	0.248	0.249	0.991354	0.995	0.015	no
Chr5.91186272	Chr5	91186272	G	A	0.98	0.314	0.316	0.997067	1	0.00653595	no
Chr5.91186438	Chr5	91186438	C	G	0.993	0.248	0.249	0.994065	0.994898	0.0102041	no
Chr5.91186460	Chr5	91186460	A	G	0.996	0.248	0.249	0.994118	0.994949	0.010101	no
Chr5.91186950	Chr5	91186950	A	G	0.996	0.248	0.249	0.988372	0.989848	0.0203046	no
Chr5.91186999	Chr5	91186999	G	C	0.95	0.034	0.032	1	1	0	no
Chr5.91187029	Chr5	91187029	G	A	0.97	0.217	0.215	0.997151	0.99187	0.00813008	no
Chr5.91188105	Chr5	91188105	T	G	0.94	0.057	0.057	0.997175	0.981132	0.0188679	no
BovineHD0500025889	Chr5	91188800	A	G	1	0.435	0.435	0.991379	0.986726	0.0132743	yes
Chr5.91189664	Chr5	91189664	G	A	0.983	0.245	0.249	0.997175	1	0.00497512	no
Chr5.91190095	Chr5	91190095	C	G	0.997	0.316	0.316	1	1	0	no
Chr5.91191077	Chr5	91191077	G	C	0.946	0.057	0.057	0.99696	0.98	0.02	no
Chr5.91191207	Chr5	91191207	A	T	0.991	0.247	0.249	0.994152	0.994949	0.010101	no
Chr5.91191591	Chr5	91191591	G	A	0.993	0.248	0.249	0.99705	1	0.00520833	no
BovineHD0500025890	Chr5	91191685	G	A	1	0.249	0.249	0.997143	1	0.005	yes
Chr5.91192160	Chr5	91192160	C	T	0.962	0.218	0.215	0.997135	0.991736	0.00826446	no
Chr5.91192751	Chr5	91192751	G	A	0.925	0.032	0.032	1	1	0	no
Chr5.91194017	Chr5	91194017	C	T	0.901	0.033	0.033	1	1	0	no
Chr5.91194411	Chr5	91194411	A	G	0.956	0.218	0.215	1	1	0	no
Chr5.91194534	Chr5	91194534	C	T	0.998	0.249	0.249	1	1	0	no
BovineHD0500025891	Chr5	91194608	A	G	1	0.249	0.249	0.997126	1	0.00505051	yes
Chr5.91195777	Chr5	91195777	G	A	0.967	0.057	0.057	0.997024	0.98	0.02	no
Chr5.91196177	Chr5	91196177	C	A	0.992	0.315	0.315	0.994118	0.986928	0.0130719	no
BovineHD0500025893	Chr5	91196340	C	T	1	0.248	0.248	0.990991	0.989744	0.0153846	yes
Chr5.91196667	Chr5	91196667	C	T	0.897	0.034	0.033	1	1	0	no
Chr5.91196912	Chr5	91196912	T	C	0.993	0.373	0.373	1	1	0	no
Chr5.91205807	Chr5	91205807	G	A	0.992	0.367	0.366	0.988338	0.989362	0.021164	no
BovineHD0500025897	Chr5	91206342	T	C	1	0.261	0.261	0.997006	1	0.00512821	yes
Chr5.91208562	Chr5	91208562	T	C	0.996	0.248	0.248	0.990937	0.989418	0.015873	no
Chr5.91209073	Chr5	91209073	G	C	0.999	0.261	0.261	0.997151	1	0.00487805	no
BovineHD0500025898	Chr5	91209112	A	G	1	0.248	0.248	0.997175	1	0.0049505	yes
Chr5.91209769	Chr5	91209769	T	A	0.999	0.261	0.261	0.997076	1	0.00497512	no
Chr5.91210020	Chr5	91210020	G	A	0.995	0.386	0.386	0.994253	0.98995	0.0100503	no
Chr5.91210180	Chr5	91210180	G	A	0.998	0.248	0.248	0.991404	1	0.0149254	no
Chr5.91211463	Chr5	91211463	T	G	0.835	0.446	0.47	0.917889	1	0.10687	no
Chr5.91211493	Chr5	91211493	G	A	0.738	0.185	0.209	0.911585	0.987342	0.284314	no
Chr5.91213147	Chr5	91213147	C	T	0.976	0.058	0.057	0.997143	0.981132	0.0188679	no
Chr5.91213169	Chr5	91213169	A	G	0.976	0.058	0.057	0.997151	0.981132	0.0188679	no
Chr5.91213442	Chr5	91213442	A	G	0.983	0.35	0.353	0.994135	1	0.011236	no
Chr5.91213478	Chr5	91213478	C	T	0.983	0.35	0.353	0.997135	1	0.00537634	no
Chr5.91213849	Chr5	91213849	G	A	0.991	0.353	0.353	0.993958	0.994286	0.0113636	no
Chr5.91213859	Chr5	91213859	T	G	0.997	0.353	0.353	0.997024	1	0.00555556	no
Chr5.91213958	Chr5	91213958	G	A	0.993	0.294	0.293	0.991098	1	0.014218	no
Chr5.91214241	Chr5	91214241	C	A	0.999	0.353	0.353	1	1	0	no
Chr5.91215493	Chr5	91215493	C	G	0.992	0.353	0.353	0.991477	0.983957	0.0160428	no
Chr5.91215996	Chr5	91215996	G	A	0.99	0.307	0.308	0.997059	1	0.00684932	no
BovineHD0500025902	Chr5	91216679	G	A	1	0.249	0.249	0.991549	0.990196	0.0147059	yes
Chr5.91217237	Chr5	91217237	C	T	0.032	0.034	0.002	0.908046	0.292683	0.744186	no
BovineHD4100003938	Chr5	91217727	C	T	1	0.249	0.249	0.997167	1	0.0049505	yes
Chr5.91217931	Chr5	91217931	T	C	0.988	0.28	0.281	0.994334	1	0.00925926	no
Chr5.91218438	Chr5	91218438	A	G	0.993	0.295	0.296	0.997126	0.993151	0.00684932	no
Chr5.91218489	Chr5	91218489	C	A	0.917	0.031	0.032	1	1	0	no
Chr5.91218974	Chr5	91218974	T	C	0.972	0.058	0.057	0.997076	0.981132	0.0188679	no
Chr5.91219155	Chr5	91219155	G	A	0.993	0.295	0.296	0.997175	0.993289	0.00671141	no
Chr5.91219940	Chr5	91219940	C	T	0.976	0.291	0.296	1	1	0	no
Chr5.91220484	Chr5	91220484	C	A	0.979	0.058	0.057	0.997059	0.980392	0.0196078	no
Chr5.91221646	Chr5	91221646	A	G	0.986	0.411	0.411	0.991549	0.986425	0.0135747	no
Chr5.91222953	Chr5	91222953	C	G	0.372	0.037	0.033	0.988473	0.785714	0.266667	no
Chr5.91223059	Chr5	91223059	C	T	0.987	0.295	0.296	1	1	0	no
Chr5.91223289	Chr5	91223289	C	G	0.986	0.411	0.411	0.991525	0.986425	0.0135747	no
Chr5.91223624	Chr5	91223624	C	A	0.988	0.352	0.353	0.994286	0.989071	0.010929	no
Chr5.91224036	Chr5	91224036	C	T	0.685	0.183	0.183	0.946176	0.977011	0.19	no
Chr5.91224065	Chr5	91224065	T	C	0.667	0.169	0.168	0.941011	0.847458	0.173554	no
Chr5.91224674	Chr5	91224674	A	G	0.979	0.412	0.411	0.991525	0.986486	0.0135135	no
Chr5.91224749	Chr5	91224749	G	A	0.974	0.058	0.057	0.997175	0.981481	0.0185185	no
Chr5.91226199	Chr5	91226199	T	C	0.976	0.245	0.249	0.997159	1	0.00497512	no
Chr5.91226652	Chr5	91226652	C	T	0.988	0.41	0.411	0.991404	0.986175	0.0138249	no
Chr5.91226697	Chr5	91226697	T	C	0.382	0.04	0.033	0.997101	0.933333	0.0666667	no
Chr5.91226885	Chr5	91226885	T	C	0.679	0.183	0.178	0.937853	0.965116	0.22	no
Chr5.91227242	Chr5	91227242	C	T	0.969	0.058	0.057	0.997135	0.980392	0.0196078	no
Chr5.91227863	Chr5	91227863	T	C	0.83	0.249	0.263	0.985755	1	0.037037	no
Chr5.91228381	Chr5	91228381	C	A	0.674	0.183	0.178	0.9375	0.942529	0.217822	no
Chr5.91228414	Chr5	91228414	C	A	0.981	0.409	0.411	0.991477	0.986425	0.0135747	no
Chr5.91229922	Chr5	91229922	G	C	0.985	0.41	0.411	0.991429	0.986301	0.0136986	no
BovineHD0500025905	Chr5	91230059	C	T	1	0.281	0.281	0.990991	1	0.0145631	yes
Chr5.91230977	Chr5	91230977	C	T	0.975	0.033	0.032	1	1	0	no
Chr5.91231057	Chr5	91231057	A	G	0.988	0.41	0.41	0.991254	0.986047	0.0139535	no
Chr5.91231349	Chr5	91231349	A	T	0.222	0.07	0.058	0.929379	0.615385	0.454545	no
Chr5.91232860	Chr5	91232860	G	A	0.992	0.058	0.057	0.997118	0.981132	0.0188679	no
Chr5.91234063	Chr5	91234063	A	G	0.997	0.058	0.057	0.997183	0.981132	0.0188679	no
ARS-BFGL-NGS-1939	Chr5	91235111	T	G	1	0.057	0.057	0.994318	0.963636	0.0363636	yes
Chr5.91235654	Chr5	91235654	T	C	0.992	0.353	0.354	0.997118	1	0.00540541	no
Chr5.91235892	Chr5	91235892	G	A	0.978	0.056	0.057	0.994269	0.962963	0.037037	no
Chr5.91236255	Chr5	91236255	C	T	0.987	0.279	0.281	0.994334	1	0.00925926	no
Chr5.91237323	Chr5	91237323	T	C	0.996	0.058	0.057	0.99422	0.962264	0.0377358	no
Chr5.91237563	Chr5	91237563	G	A	0.985	0.354	0.353	0.991354	0.98913	0.0163043	no
Chr5.91238002	Chr5	91238002	C	A	0.993	0.032	0.032	1	1	0	no
Chr5.91239937	Chr5	91239937	C	T	0.993	0.058	0.057	0.996979	0.979167	0.0208333	no
Chr5.91241961	Chr5	91241961	C	T	0.971	0.056	0.057	0.997143	0.980769	0.0192308	no
Chr5.91243386	Chr5	91243386	T	C	0.982	0.293	0.296	1	1	0	no
BovineHD0500025907	Chr5	91243640	T	C	1	0.366	0.366	1	1	0	yes
Chr5.91244254	Chr5	91244254	T	A	0.94	0.059	0.057	0.997159	0.981132	0.0188679	no
Chr5.91244334	Chr5	91244334	G	A	0.996	0.032	0.032	0.997151	0.958333	0.0416667	no
Chr5.91245249	Chr5	91245249	G	A	0.642	0.169	0.178	0.980337	0.982906	0.057377	no
Chr5.91245953	Chr5	91245953	T	C	0.94	0.059	0.057	0.997175	0.981481	0.0185185	no
Chr5.91248729	Chr5	91248729	A	C	0.929	0.295	0.296	0.997101	1	0.00704225	no
Chr5.91249185	Chr5	91249185	G	A	0.994	0.032	0.032	1	1	0	no
Chr5.91250605	Chr5	91250605	A	G	0.999	0.249	0.249	0.997093	1	0.00505051	no
Chr5.91251136	Chr5	91251136	T	G	0.932	0.351	0.353	0.994269	0.989305	0.0106952	no
BovineHD0500025909	Chr5	91252119	C	T	1	0.249	0.249	0.997167	1	0.0049505	yes
Chr5.91252144	Chr5	91252144	G	C	0.941	0.031	0.032	0.997175	0.958333	0.0416667	no
Chr5.91252802	Chr5	91252802	A	C	0.393	0.04	0.033	0.991525	0.875	0.1875	no
Chr5.91254063	Chr5	91254063	A	T	0.997	0.249	0.249	0.994334	0.995074	0.00985222	no
Chr5.91254069	Chr5	91254069	G	A	0.914	0.296	0.296	0.994334	1	0.0135135	no
BovineHD0500025910	Chr5	91254600	C	T	1	0.281	0.281	0.994334	1	0.00925926	yes
Chr5.91255309	Chr5	91255309	C	G	0.92	0.351	0.353	0.994334	0.989247	0.0107527	no
Chr5.91255614	Chr5	91255614	G	C	0.902	0.059	0.057	0.997175	0.981481	0.0185185	no
Chr5.91258566	Chr5	91258566	C	T	0.89	0.073	0.07	0.997191	0.983333	0.0166667	no
BovineHD4100003939	Chr5	91259075	C	T	1	0.249	0.249	0.997175	1	0.0049505	yes
Chr5.91259417	Chr5	91259417	G	A	0.624	0.168	0.178	0.982659	0.982456	0.0512821	no
Chr5.91261105	Chr5	91261105	C	T	0.89	0.295	0.296	1	1	0	no
Chr5.91261916	Chr5	91261916	G	C	0.895	0.296	0.296	0.997143	1	0.00684932	no
BTA-111865-no-rs	Chr5	91262694	A	G	1	0.249	0.249	0.997183	1	0.00492611	yes
Chr5.91263081	Chr5	91263081	G	A	0.879	0.06	0.057	0.99435	0.981132	0.037037	no
Chr5.91264164	Chr5	91264164	T	A	0.996	0.248	0.249	0.997183	1	0.00492611	no
Chr5.91264407	Chr5	91264407	T	C	0.889	0.03	0.032	1	1	0	no
Chr5.91265111	Chr5	91265111	A	G	0.997	0.248	0.249	0.99435	0.995074	0.00985222	no
Chr5.91265210	Chr5	91265210	T	C	0.982	0.246	0.249	0.997175	1	0.0049505	no
Chr5.91265793	Chr5	91265793	C	T	0.932	0.031	0.032	1	1	0	no
Chr5.91267024	Chr5	91267024	G	A	0.393	0.04	0.033	0.991429	0.866667	0.2	no
Chr5.91268749	Chr5	91268749	C	T	0.867	0.073	0.07	0.991202	0.964912	0.0526316	no
Chr5.91269042	Chr5	91269042	T	C	0.943	0.033	0.032	0.994135	0.956522	0.0833333	no
Chr5.91269586	Chr5	91269586	C	T	0.857	0.072	0.07	0.997167	0.983051	0.0169492	no
Chr5.91269684	Chr5	91269684	G	C	0.943	0.033	0.032	1	1	0	no
Chr5.91270574	Chr5	91270574	A	G	0	0.017	0	0.946479	0	1	no
Chr5.91271896	Chr5	91271896	G	C	0.735	0.256	0.259	0.977337	0.977444	0.0583942	no
Chr5.91271922	Chr5	91271922	G	A	0.657	0.18	0.155	0.932011	0.770115	0.272727	no
Chr5.91272236	Chr5	91272236	A	G	0.655	0.179	0.155	0.937853	0.781609	0.25	no
Chr5.91272296	Chr5	91272296	C	T	0.681	0.184	0.238	0.861582	0.97561	0.25	no
Chr5.91273599	Chr5	91273599	G	A	0.613	0.17	0.178	0.976676	0.991304	0.0661157	no
BovineHD0500025912	Chr5	91273786	T	C	1	0.248	0.248	0.997159	1	0.005	yes
Chr5.91273972	Chr5	91273972	C	A	0.728	0.284	0.257	0.943662	0.92	0.133333	no
Chr5.91274058	Chr5	91274058	C	T	0.996	0.249	0.248	0.997159	1	0.00497512	no
Chr5.91275164	Chr5	91275164	T	C	0.996	0.249	0.248	0.997191	1	0.00492611	no
Chr5.91275270	Chr5	91275270	T	C	0.943	0.033	0.032	0.997183	0.958333	0.0416667	no
Chr5.91277302	Chr5	91277302	T	C	0.711	0.255	0.256	0.974359	0.976923	0.0666667	no
Chr5.91277332	Chr5	91277332	G	C	0.658	0.178	0.154	0.923729	0.724138	0.306818	no
Chr5.91277633	Chr5	91277633	G	A	0.658	0.178	0.154	0.926554	0.732558	0.298851	no
Chr5.91277700	Chr5	91277700	C	T	0.834	0.072	0.068	0.997159	0.983051	0.0169492	no
Chr5.91277885	Chr5	91277885	C	T	0.658	0.178	0.154	0.91831	0.701149	0.329545	no
Chr5.91278076	Chr5	91278076	T	G	0.658	0.178	0.154	0.917847	0.701149	0.329545	no
Chr5.91278426	Chr5	91278426	A	G	0.943	0.033	0.032	1	1	0	no
Chr5.91279762	Chr5	91279762	T	C	0.613	0.168	0.178	0.974504	0.991304	0.0743802	no
Chr5.91280332	Chr5	91280332	G	A	0.372	0.038	0.033	0.991429	0.866667	0.2	no
Chr5.91280361	Chr5	91280361	G	A	0.658	0.178	0.154	0.926136	0.732558	0.298851	no
Chr5.91280489	Chr5	91280489	A	T	0.811	0.059	0.057	0.997167	0.981481	0.0185185	no
Chr5.91281500	Chr5	91281500	A	T	0.677	0.02	0.019	0.983051	0.886364	0.136364	no
Chr5.91281762	Chr5	91281762	T	C	0.831	0.072	0.068	0.997167	0.983051	0.0169492	no
Chr5.91282289	Chr5	91282289	A	G	0.939	0.033	0.032	1	1	0	no
Chr5.91282491	Chr5	91282491	C	T	0.657	0.178	0.154	0.912121	0.709302	0.333333	no
Chr5.91282719	Chr5	91282719	T	C	0.609	0.169	0.178	0.974504	0.991453	0.0731707	no
Chr5.91283571	Chr5	91283571	G	A	0.71	0.256	0.255	0.974648	0.977273	0.0656934	no
Chr5.91284283	Chr5	91284283	C	A	0.658	0.177	0.154	0.910112	0.666667	0.363636	no
Chr5.91285278	Chr5	91285278	C	T	0.826	0.071	0.067	0.988439	0.982143	0.0714286	no
Chr5.91285598	Chr5	91285598	G	A	0.381	0.039	0.033	0.991254	0.875	0.1875	no
Chr5.91286581	Chr5	91286581	A	C	0.681	0.186	0.238	0.864789	0.981707	0.243655	no
Chr5.91288231	Chr5	91288231	C	T	0.824	0.071	0.067	0.997135	0.983333	0.0166667	no
Chr5.91288698	Chr5	91288698	C	T	0.786	0.469	0.496	0.91831	0.995671	0.116466	no
Chr5.91289344	Chr5	91289344	C	T	0.613	0.168	0.178	0.974359	0.991379	0.0731707	no
Chr5.91291648	Chr5	91291648	T	C	0.783	0.059	0.056	0.99711	0.980769	0.0192308	no
Chr5.91932056	Chr5	91932056	C	G	0.998	0.498	0.498	0.997118	0.995816	0.0041841	no
Chr5.91932210	Chr5	91932210	C	G	0.643	0.149	0.15	0.979228	0.971631	0.0496454	no
Chr5.92028827	Chr5	92028827	A	T	0.988	0.196	0.196	0.997067	1	0.00649351	no
BovineHD0500026128	Chr5	92028930	A	C	1	0.251	0.251	0.997067	0.990385	0.00961538	yes
Chr5.92114395	Chr5	92114395	C	T	0.733	0.071	0.076	0.988796	0.969231	0.0615385	no
Chr5.92161525	Chr5	92161525	C	T	0.996	0.073	0.073	1	1	0	no
Chr5.92186787	Chr5	92186787	G	A	0.935	0.09	0.087	1	1	0	no
BovineHD0500026199	Chr5	92200117	C	T	1	0.213	0.213	0.99169	0.986928	0.0196078	yes
Chr5.92276275	Chr5	92276275	T	C	0.885	0.123	0.116	0.991713	0.980392	0.0294118	no
Chr5.92276339	Chr5	92276339	C	T	0.892	0.124	0.116	0.991736	0.980392	0.0294118	no
Chr5.92276373	Chr5	92276373	C	T	0.898	0.124	0.116	0.991713	0.980392	0.0294118	no
Chr5.92276375	Chr5	92276375	G	A	0.938	0.119	0.116	0.997238	0.990099	0.00990099	no
Chr5.92276520	Chr5	92276520	G	A	0.938	0.119	0.116	0.997214	0.99	0.01	no
Chr5.92276593	Chr5	92276593	G	T	0.942	0.118	0.116	0.997238	0.990099	0.00990099	no
Chr5.92276734	Chr5	92276734	A	G	0.901	0.123	0.116	0.991667	0.980583	0.0291262	no
Chr5.92276843	Chr5	92276843	A	G	0.902	0.123	0.116	0.991667	0.980392	0.0294118	no
Chr5.92276909	Chr5	92276909	A	G	0.947	0.118	0.116	0.99723	0.990196	0.00980392	no
Chr5.92276919	Chr5	92276919	T	C	0.947	0.118	0.116	0.997214	0.990196	0.00980392	no
Chr5.92277015	Chr5	92277015	G	A	0.908	0.123	0.116	0.988796	0.980583	0.038835	no
Chr5.92443241	Chr5	92443241	A	G	0.682	0.458	0.409	0.494536	0.531532	0.783898	no
Chr5.93925298	Chr5	93925298	A	G	0.836	0.173	0.172	0.986301	1	0.102041	no
Chr5.93925890	Chr5	93925890	T	C	0.989	0.305	0.305	0.997268	1	0.00636943	no
Chr5.93925974	Chr5	93925974	T	C	0.815	0.171	0.172	0.997268	1	0.02	no
Chr5.93926084	Chr5	93926084	T	A	0.985	0.295	0.295	0.994505	1	0.0134228	no
Chr5.93926121	Chr5	93926121	C	T	0.978	0.294	0.295	0.982808	1	0.041958	no
Chr5.93926253	Chr5	93926253	T	A	0.822	0.172	0.172	0.983607	1	0.117647	no
Chr5.93926276	Chr5	93926276	C	A	0.982	0.293	0.295	0.994536	0.993289	0.0133333	no
Chr5.93926493	Chr5	93926493	A	G	0.992	0.304	0.305	0.994536	0.993631	0.0126582	no
Chr5.93926684	Chr5	93926684	T	C	0.989	0.295	0.295	0.994536	0.993289	0.0133333	no
Chr5.93926858	Chr5	93926858	T	G	0.989	0.295	0.295	0.99726	0.993289	0.00671141	no
Chr5.93927229	Chr5	93927229	G	A	0.735	0.117	0.123	0.986339	0.972727	0.045045	no
Chr5.93939231	Chr5	93939231	G	T	0.534	0.037	0.045	0.964481	0.78	0.254902	no
Chr5.93942118	Chr5	93942118	C	T	0.987	0.293	0.294	0.997268	1	0.00398406	no
Chr5.93942166	Chr5	93942166	T	C	0.979	0.217	0.214	1	1	0	no
Chr5.93950106	Chr5	93950106	A	G	0.91	0.026	0.025	0.994505	0.933333	0.133333	no
Chr5.93950116	Chr5	93950116	C	T	0.991	0.219	0.22	0.968661	0.994737	0.0552764	no
Chr5.94319926	Chr5	94319926	C	T	0.946	0.016	0.016	0.986301	0.965517	0.15625	no
Chr5.94363884	Chr5	94363884	A	C	0.007	0.485	0.494	0.224658	0.814815	0.88162	no
Chr5.94363887	Chr5	94363887	A	G	0.005	0.486	0.497	0.210959	0.869565	0.935065	no
chr5_94393845_F	Chr5	94393845	G	A	1	0.43	0.43	0.978142	0.991111	0.0352423	no
Chr5.94455729	Chr5	94455729	G	C	0.984	0.039	0.039	0.994429	0.939394	0.0606061	no
Chr5.94697524	Chr5	94697524	A	G	0.957	0.077	0.076	1	1	0	no
Chr5.94712991	Chr5	94712991	C	T	0.916	0.089	0.092	0.994382	0.971429	0.0555556	no
BovineHD0500026899	Chr5	94726848	T	C	1	0.165	0.165	0.997245	0.989247	0.0107527	yes
Chr5.94749617	Chr5	94749617	T	C	0.876	0.055	0.054	0.997159	0.980392	0.0196078	no
Chr5.95395348	Chr5	95395348	C	T	0.957	0.046	0.047	0.997268	0.973684	0.0263158	no
Chr5.95395611	Chr5	95395611	C	T	0.985	0.048	0.047	1	1	0	no
Chr5.95395750	Chr5	95395750	G	T	0.985	0.048	0.047	1	1	0	no
Hapmap60021-ss46526426	Chr5	95459836	T	C	1	0.328	0.328	0.997268	0.995833	0.00416667	yes
Chr5.95543651	Chr5	95543651	C	T	0.965	0.171	0.175	1	1	0	no
Chr5.95546583	Chr5	95546583	G	T	0.935	0.105	0.109	0.99723	0.990654	0.00934579	no
Chr5.95549834	Chr5	95549834	G	A	0.849	0.023	0.021	1	1	0	no
Chr5.95570749	Chr5	95570749	C	T	0.957	0.028	0.028	1	1	0	no
Chr5.95798148	Chr5	95798148	C	T	0.972	0.034	0.034	1	1	0	no
Chr5.95798184	Chr5	95798184	C	T	0.001	0.024	0	0.942623	0.0869565	0.913043	no
BovineHD0500027213	Chr5	95798657	G	A	1	0.093	0.093	1	1	0	yes
Chr5.95799147	Chr5	95799147	G	A	0.026	0.027	0.002	0.947514	0.217391	0.791667	no
Chr5.95800104	Chr5	95800104	T	G	0.991	0.034	0.034	1	1	0	no
Chr5.95800574	Chr5	95800574	T	C	0.412	0.057	0.067	0.961749	0.782609	0.285714	no
Chr5.95806446	Chr5	95806446	G	C	0.856	0.338	0.327	0.991429	0.995798	0.012605	no
Chr5.95809962	Chr5	95809962	C	T	0.772	0.255	0.263	1	1	0	no
Chr5.95820080	Chr5	95820080	G	A	0.639	0.105	0.094	0.982659	0.963415	0.0714286	no
Chr5.95821963	Chr5	95821963	A	C	0.128	0.042	0.018	0.945946	0.571429	0.486486	no
Chr5.95823606	Chr5	95823606	G	A	0.956	0.035	0.034	1	1	0	no
Chr5.95828442	Chr5	95828442	G	T	0.954	0.035	0.034	1	1	0	no
Chr5.95847568	Chr5	95847568	C	T	0.396	0.057	0.066	0.967213	0.826087	0.244898	no
Chr5.95871870	Chr5	95871870	C	A	0.912	0.306	0.316	0.973451	0.994681	0.0471204	no
Chr5.95872302	Chr5	95872302	A	T	0.852	0.23	0.219	0.969512	0.98913	0.0529101	no
Chr5.95877679	Chr5	95877679	T	C	0.862	0.231	0.219	0.975976	0.994737	0.0410256	no
Chr5.95878913	Chr5	95878913	A	G	0.984	0.093	0.093	1	1	0	no
Chr5.95882858	Chr5	95882858	A	C	0.884	0.036	0.034	1	1	0	no
Chr5.95886642	Chr5	95886642	T	G	0.623	0.059	0.072	0.982857	0.955556	0.122449	no
Chr5.95886845	Chr5	95886845	A	T	0.038	0.03	0.002	0.938053	0.285714	0.777778	no
Chr5.95887424	Chr5	95887424	A	G	0.884	0.036	0.034	1	1	0	no
Chr5.95887579	Chr5	95887579	A	T	0.984	0.093	0.093	0.997033	0.987654	0.0123457	no
Chr5.95887592	Chr5	95887592	A	C	0.925	0.062	0.063	0.997006	1	0.015625	no
Chr5.95887885	Chr5	95887885	A	G	0.624	0.059	0.072	0.985207	0.977778	0.104167	no
Chr5.95889628	Chr5	95889628	A	T	0.987	0.316	0.316	0.994065	0.994709	0.010582	no
Chr5.95889904	Chr5	95889904	A	G	0.025	0.025	0.002	0.946023	0.136364	0.863636	no
Chr5.95890856	Chr5	95890856	T	C	0.947	0.259	0.264	1	1	0	no
Chr5.95890880	Chr5	95890880	A	T	0.946	0.259	0.264	1	1	0	no
Chr5.95894415	Chr5	95894415	G	T	0.885	0.036	0.034	1	1	0	no
Chr5.95895568	Chr5	95895568	A	C	0.885	0.036	0.034	1	1	0	no
Chr5.95897591	Chr5	95897591	C	T	0.088	0.033	0.009	0.928775	0.347826	0.757576	no
Chr5.95897618	Chr5	95897618	C	A	0.885	0.036	0.034	1	1	0	no
Chr5.95898316	Chr5	95898316	T	C	0.86	0.229	0.219	0.977077	0.994975	0.0392157	no
Chr5.95899518	Chr5	95899518	G	C	0.886	0.036	0.034	1	1	0	no
Chr5.95902131	Chr5	95902131	A	G	0.089	0.028	0.004	0.950581	0.227273	0.772727	no
Chr5.95902298	Chr5	95902298	G	A	0.639	0.061	0.072	0.98538	0.954545	0.106383	no
Chr5.95902927	Chr5	95902927	T	C	0.924	0.309	0.316	0.964602	0.984293	0.0618557	no
Chr5.95904618	Chr5	95904618	G	A	0.886	0.036	0.034	1	1	0	no
Chr5.95905188	Chr5	95905188	C	G	0.086	0.028	0.003	0.946429	0.181818	0.818182	no
Chr5.95907237	Chr5	95907237	A	G	0.626	0.067	0.073	0.976744	0.888889	0.145455	no
Chr5.95908410	Chr5	95908410	C	G	0.951	0.332	0.329	0.985632	0.9875	0.0208333	no
Chr5.95909595	Chr5	95909595	G	A	0.864	0.229	0.219	0.98	0.994924	0.0348259	no
Chr5.95910799	Chr5	95910799	C	T	0.99	0.093	0.093	1	1	0	no
Chr5.95911649	Chr5	95911649	C	T	0.886	0.036	0.034	1	1	0	no
Chr5.95911789	Chr5	95911789	C	G	0.955	0.319	0.316	0.985714	0.98995	0.025	no
BovineHD4100003977	Chr5	97080119	G	A	1	0.296	0.296	0.997268	0.995798	0.00420168	yes
Chr5.97080459	Chr5	97080459	G	C	0.995	0.104	0.104	0.991803	0.975904	0.0361446	no
Chr5.97080516	Chr5	97080516	C	T	1	0.296	0.296	0.997268	0.995798	0.00420168	no
Chr5.97080584	Chr5	97080584	G	A	1	0.296	0.296	0.997268	0.995798	0.00420168	no
BovineHD0500027654	Chr5	97080980	C	T	1	0.296	0.296	0.997268	0.995798	0.00420168	yes
Chr5.97080999	Chr5	97080999	A	G	0.992	0.296	0.296	0.997268	0.995798	0.00420168	no
Chr5.97081049	Chr5	97081049	G	A	0.995	0.104	0.104	0.994536	0.987805	0.0243902	no
Chr5.97081111	Chr5	97081111	G	A	0.999	0.297	0.297	0.997268	0.995798	0.00420168	no
Chr5.97081290	Chr5	97081290	C	T	0.984	0.157	0.157	0.983607	0.990476	0.0545455	no
Chr5.97081391	Chr5	97081391	T	A	0.999	0.297	0.297	0.997268	0.995798	0.00420168	no
Chr5.97081498	Chr5	97081498	G	A	0.999	0.297	0.297	0.997268	0.995798	0.00420168	no
Chr5.97081993	Chr5	97081993	G	A	0.043	0.04	0.004	0.918033	0.333333	0.769231	no
Chr5.97085461	Chr5	97085461	A	G	0.948	0.101	0.104	0.994536	0.987805	0.0243902	no
Chr5.97098913	Chr5	97098913	G	A	0.999	0.401	0.4	0.99696	1	0.00416667	no
Chr5.97101360	Chr5	97101360	C	T	0	0.029	0	0.922636	0	1	no
Chr5.97101413	Chr5	97101413	G	T	0.996	0.4	0.4	0.997024	1	0.00411523	no
Chr5.97101505	Chr5	97101505	C	G	0.997	0.297	0.296	0.997268	0.995798	0.00420168	no
Chr5.97259902	Chr5	97259902	A	C	0.864	0.364	0.357	0.948087	0.955446	0.0931373	no
BovineHD0500027718	Chr5	97259925	A	G	1	0.337	0.337	0.997268	0.994681	0.00531915	yes
Chr5.97259956	Chr5	97259956	C	T	0.881	0.129	0.126	0.986339	0.968421	0.0526316	no
Chr5.97259958	Chr5	97259958	T	G	0.966	0.229	0.227	0.986339	0.995215	0.0238095	no
Chr5.97260054	Chr5	97260054	C	G	0.948	0.468	0.461	0.967213	0.97619	0.0474308	no
Chr5.97260105	Chr5	97260105	T	C	0.881	0.053	0.049	0.986339	0.928571	0.0892857	no
Chr5.97260296	Chr5	97260296	C	G	0.951	0.262	0.258	0.97541	0.97861	0.0478723	no
Chr5.97260763	Chr5	97260763	G	A	0.876	0.207	0.217	0.972678	0.94697	0.0740741	no
Chr5.97260778	Chr5	97260778	C	T	0.947	0.448	0.449	0.991803	0.995475	0.0134529	no
BovineHD0500027719	Chr5	97260900	T	G	1	0.213	0.213	1	1	0	yes
Chr5.97262224	Chr5	97262224	G	T	0.598	0.018	0.021	0.983607	0.925926	0.193548	no
Chr5.97266191	Chr5	97266191	A	G	0.806	0.045	0.044	0.980874	0.901961	0.137255	no
Chr5.97271860	Chr5	97271860	T	A	0.979	0.23	0.228	0.991354	0.989899	0.0151515	no
Chr5.97276720	Chr5	97276720	C	T	0.984	0.083	0.082	1	1	0	no
Chr5.97276894	Chr5	97276894	A	C	0.993	0.298	0.299	0.988338	0.991489	0.0170213	no
Chr5.97277002	Chr5	97277002	A	G	0.997	0.299	0.299	0.993958	0.995536	0.00892857	no
Chr5.97277396	Chr5	97277396	G	C	0.959	0.042	0.041	0.997041	1	0.0526316	no
Chr5.97288058	Chr5	97288058	C	G	0.641	0.015	0.018	1	1	0	no
Chr5.97288060	Chr5	97288060	C	A	0.641	0.015	0.018	1	1	0	no
Chr5.97288065	Chr5	97288065	C	G	0.92	0.21	0.209	0.99726	0.988636	0.0113636	no
Chr5.97372314	Chr5	97372314	C	T	0.99	0.288	0.29	1	1	0	no
Chr5.97384939	Chr5	97384939	T	C	0.727	0.319	0.289	0.99726	1	0.00714286	no
Chr5.97384954	Chr5	97384954	C	T	0.774	0.248	0.289	1	1	0	no
Chr5.97385002	Chr5	97385002	C	T	0.866	0.014	0.014	0.997253	0.9375	0.0625	no
Chr5.97385038	Chr5	97385038	A	C	0.598	0.211	0.287	0.958791	0.934307	0.108696	no
Chr5.97385087	Chr5	97385087	G	C	0.78	0.201	0.173	0.935028	0.984733	0.174242	no
Chr5.97385131	Chr5	97385131	G	A	0	0.046	0	0.892958	0	1	no
Chr5.97385146	Chr5	97385146	T	G	0	0.061	0	0.772853	0	1	no
Chr5.97385157	Chr5	97385157	G	A	0	0.062	0	0.654795	0	1	no
Chr5.97385210	Chr5	97385210	C	T	0.072	0.098	0.025	0.641096	0.107914	0.942446	no
Chr5.97385252	Chr5	97385252	T	C	0.355	0.163	0.226	0.868493	0.733813	0.345324	no
Chr5.97385362	Chr5	97385362	T	A	0.698	0.231	0.289	0.989011	0.992647	0.028777	no
Chr5.97385416	Chr5	97385416	C	T	0.816	0.26	0.289	1	1	0	no
Chr5.97385428	Chr5	97385428	C	T	0.844	0.117	0.121	0.991597	0.989691	0.0309278	no
Chr5.97385439	Chr5	97385439	T	C	0.899	0.283	0.289	0.994382	0.992647	0.0145985	no
Chr5.97490621	Chr5	97490621	A	G	0.685	0.017	0.02	0.994475	0.9375	0.117647	no
Chr5.97490632	Chr5	97490632	G	A	0.999	0.34	0.34	0.997245	0.994792	0.00520833	no
ARS-BFGL-NGS-5761	Chr5	97490658	G	A	1	0.34	0.34	0.994382	0.994681	0.0106383	yes
Chr5.97490813	Chr5	97490813	C	A	0.999	0.34	0.34	0.99403	0.994413	0.0111732	no
Chr5.97490844	Chr5	97490844	G	C	0.994	0.339	0.34	0.990909	0.98324	0.0167598	no
Chr5.97490933	Chr5	97490933	A	G	0.974	0.205	0.206	0.988981	0.983333	0.0330579	no
Chr5.97490965	Chr5	97490965	A	G	0.998	0.339	0.34	0.994505	0.989637	0.0103627	no
Chr5.97499506	Chr5	97499506	C	T	0.999	0.496	0.496	0.99446	0.992	0.008	no
Chr5.97499894	Chr5	97499894	G	A	0.993	0.29	0.29	1	1	0	no
BovineHD0500027803	Chr5	97499912	A	G	1	0.048	0.048	0.997191	0.981132	0.0188679	yes
Chr5.97577173	Chr5	97577173	A	G	0.949	0.4	0.404	0.994536	0.993631	0.0127389	no
Chr5.97577788	Chr5	97577788	G	A	0.949	0.4	0.404	1	1	0	no
Chr5.97646024	Chr5	97646024	T	C	0.98	0.291	0.291	0.99435	0.989691	0.0204082	no
Chr5.97646305	Chr5	97646305	G	A	0.984	0.126	0.127	1	1	0	no
Chr5.97648149	Chr5	97648149	T	C	0.854	0.055	0.05	0.997253	0.98	0.02	no
BovineHD0500027839	Chr5	97652740	A	G	1	0.499	0.499	1	1	0	yes
Chr5.97674930	Chr5	97674930	C	T	0.583	0.083	0.078	0.985994	0.979592	0.0961538	no
BovineHD0500027883	Chr5	97806925	T	C	1	0.067	0.067	0.994152	0.975	0.025	yes
Chr5.97807406	Chr5	97807406	C	A	0.994	0.217	0.216	0.993976	0.984848	0.0151515	no
Chr5.97807492	Chr5	97807492	A	G	0.028	0.034	0.003	0.917379	0.309524	0.690476	no
BovineHD0500027884	Chr5	97808458	C	T	1	0.216	0.216	0.991453	0.978723	0.0212766	yes
Chr5.97925894	Chr5	97925894	T	A	0.94	0.173	0.171	0.997214	0.988506	0.0114943	no
Chr5.97925921	Chr5	97925921	G	A	0.588	0.017	0.023	0.983333	0.764706	0.315789	no
Chr5.97932369	Chr5	97932369	A	G	0.674	0.022	0.022	0.99446	0.947368	0.1	no
Chr5.97932428	Chr5	97932428	G	A	0.735	0.024	0.023	0.99449	0.909091	0.0909091	no
Chr5.97932430	Chr5	97932430	C	T	0.735	0.024	0.023	0.997245	0.952381	0.047619	no
Hapmap53773-ss46526912	Chr5	97948752	A	G	1	0.167	0.167	1	1	0	yes
Chr5.97948938	Chr5	97948938	C	T	0.832	0.053	0.059	0.99449	0.976744	0.0465116	no
Chr5.98016710	Chr5	98016710	C	T	0.955	0.079	0.077	1	1	0	no
Chr5.98016806	Chr5	98016806	A	G	0.943	0.077	0.077	1	1	0	no
Chr5.98017042	Chr5	98017042	C	T	0.956	0.078	0.077	0.997015	1	0.0416667	no
Chr5.98078601	Chr5	98078601	G	A	0.781	0.213	0.205	0.969945	0.943548	0.0873016	no
BovineHD0500027960	Chr5	98105788	A	G	0.978	0.134	0.134	0.996988	1	0.0116279	yes
Chr5.98125712	Chr5	98125712	G	A	0.609	0.034	0.029	0.989011	0.857143	0.142857	no
Chr5.98127531	Chr5	98127531	G	A	0.813	0.197	0.211	0.947802	1	0.223529	no
Chr5.98142812	Chr5	98142812	T	C	0.994	0.267	0.267	1	1	0	no
Chr5.98166813	Chr5	98166813	G	A	0.967	0.271	0.27	0.994536	1	0.01	no
Chr5.98166846	Chr5	98166846	T	C	0.916	0.48	0.477	0.994536	1	0.00766284	no
Chr5.98172495	Chr5	98172495	A	G	0.748	0.136	0.139	0.98895	1	0.039604	no
Chr5.98172826	Chr5	98172826	G	A	0	0.017	0	0.953168	0	1	no
Chr5.98172893	Chr5	98172893	C	G	0.987	0.2	0.2	0.991736	1	0.0159574	no
Chr5.98173100	Chr5	98173100	A	G	0.499	0.026	0.019	0.994536	0.9375	0.0625	no
Chr5.98174046	Chr5	98174046	T	G	0.165	0.007	0.004	0.95082	0.4	0.6	no
Chr5.98174990	Chr5	98174990	T	A	0.953	0.308	0.303	0.994536	0.985075	0.0149254	no
BovineHD0500027976	Chr5	98175122	T	C	1	0.2	0.2	1	1	0	yes
Chr5.98175137	Chr5	98175137	G	A	0.955	0.491	0.497	0.991803	0.996479	0.0105263	no
Chr5.98175674	Chr5	98175674	G	A	0.913	0.028	0.028	1	1	0	no
Chr5.98409668	Chr5	98409668	C	T	0.912	0.135	0.136	0.983562	0.935897	0.0769231	no
Chr5.98410335	Chr5	98410335	G	A	0.819	0.068	0.072	0.977961	1	0.210526	no
Chr5.98410453	Chr5	98410453	C	T	0.626	0.031	0.031	1	1	0	no
BovineHD0500028043	Chr5	98410557	T	C	1	0.46	0.46	0.994505	1	0.00813008	yes
Chr5.98410560	Chr5	98410560	G	A	0.881	0.123	0.125	0.972527	1	0.15625	no
Chr5.98410658	Chr5	98410658	C	T	0.966	0.1	0.099	0.997151	1	0.0147059	no
Chr5.98411398	Chr5	98411398	A	G	0.963	0.101	0.099	0.997253	1	0.0140845	no
Chr5.98411541	Chr5	98411541	C	T	0.767	0.054	0.052	0.991501	0.958333	0.115385	no
Chr5.98411732	Chr5	98411732	T	C	0.933	0.097	0.099	1	1	0	no
Chr5.98412136	Chr5	98412136	C	T	0.8	0.066	0.072	0.978852	1	0.2	no
Chr5.98412981	Chr5	98412981	C	T	0.222	0.042	0.033	0.961003	0.588235	0.411765	no
BovineHD0500028044	Chr5	98413064	C	T	1	0.46	0.46	0.994398	1	0.00833333	yes
Chr5.98413106	Chr5	98413106	G	A	0.735	0.058	0.063	0.997245	1	0.02	no
BovineHD0500028061	Chr5	98451010	G	A	1	0.388	0.388	0.991781	0.992481	0.0112782	yes
Chr5.98518039	Chr5	98518039	C	T	0.939	0.257	0.265	0.964072	1	0.109091	no
Chr5.98518052	Chr5	98518052	G	A	0.94	0.257	0.265	0.966867	1	0.101852	no
Chr5.98518132	Chr5	98518132	C	T	0.942	0.258	0.265	0.967262	1	0.0973451	no
Chr5.98518544	Chr5	98518544	A	C	0.984	0.034	0.034	1	1	0	no
BovineHD0500028079	Chr5	98519231	C	T	1	0.326	0.326	0.9941	1	0.0137931	yes
Chr5.98520931	Chr5	98520931	C	T	0.823	0.047	0.05	0.997101	0.96875	0.03125	no
BovineHD0500028083	Chr5	98529700	G	A	1	0.49	0.49	0.997006	1	0.00478469	yes
Chr5.98530281	Chr5	98530281	G	C	0.974	0.399	0.403	0.984848	0.994048	0.0294118	no
Chr5.98530697	Chr5	98530697	T	C	0.972	0.399	0.403	0.982196	0.994253	0.0340909	no
Chr5.98531935	Chr5	98531935	T	C	0.984	0.392	0.392	0.985119	0.991342	0.0215517	no
Chr5.98533332	Chr5	98533332	C	T	0.994	0.465	0.464	1	1	0	no
Chr5.98534957	Chr5	98534957	G	A	0.824	0.064	0.07	0.991045	0.96	0.06	no
Chr5.98536658	Chr5	98536658	G	A	0.886	0.081	0.077	0.991304	0.939394	0.0882353	no
Chr5.98536667	Chr5	98536667	T	C	0.997	0.465	0.465	1	1	0	no
Chr5.98536767	Chr5	98536767	C	G	0.997	0.465	0.465	1	1	0	no
Chr5.98537024	Chr5	98537024	T	C	0.997	0.465	0.465	0.99697	1	0.00526316	no
Chr5.98537832	Chr5	98537832	A	C	0.997	0.465	0.465	0.99697	1	0.00534759	no
Chr5.98538036	Chr5	98538036	G	A	0.989	0.468	0.465	0.99711	1	0.00518135	no
Chr5.98538240	Chr5	98538240	C	A	0.997	0.465	0.465	0.991045	0.994536	0.0162162	no
Chr5.98542322	Chr5	98542322	T	C	0.85	0.033	0.036	1	1	0	no
Chr5.98543928	Chr5	98543928	T	C	0.997	0.434	0.434	0.994186	0.995633	0.00873362	no
Chr5.98544641	Chr5	98544641	C	T	0.968	0.054	0.053	1	1	0	no
Chr5.98545370	Chr5	98545370	A	C	0.997	0.486	0.486	0.993939	1	0.010582	no
ARS-BFGL-NGS-109599	Chr5	98545379	C	T	0.997	0.486	0.486	0.993994	1	0.0103627	yes
Chr5.98545407	Chr5	98545407	G	A	0.52	0.253	0.26	0.867069	0.945205	0.411215	no
Chr5.98545945	Chr5	98545945	C	T	0.475	0.231	0.223	0.860534	0.734848	0.34058	no
Chr5.98546096	Chr5	98546096	T	C	0.442	0.221	0.215	0.849275	0.711111	0.366197	no
Chr5.98546232	Chr5	98546232	C	T	0.997	0.487	0.487	0.978788	0.989071	0.0374332	no
Chr5.98546249	Chr5	98546249	C	T	0.954	0.026	0.026	1	1	0	no
Chr5.98547217	Chr5	98547217	A	G	0.997	0.487	0.487	0.993902	0.994737	0.0105263	no
Chr5.98547683	Chr5	98547683	G	A	0.485	0.234	0.229	0.88253	0.774436	0.280576	no
Chr5.98548735	Chr5	98548735	A	G	0.992	0.487	0.486	0.991098	0.989744	0.0153061	no
Chr5.98549354	Chr5	98549354	G	C	0.477	0.237	0.23	0.891496	0.807407	0.262411	no
Chr5.98549534	Chr5	98549534	A	C	0.482	0.197	0.191	0.901449	0.931818	0.459459	no
Chr5.98549539	Chr5	98549539	T	C	0.479	0.234	0.23	0.886297	0.820144	0.268966	no
Chr5.98549554	Chr5	98549554	G	A	0.985	0.039	0.039	1	1	0	no
Chr5.98549694	Chr5	98549694	A	G	0.993	0.487	0.486	0.994203	0.99005	0.00995025	no
Chr5.98549708	Chr5	98549708	C	G	0.45	0.208	0.203	0.865269	0.736842	0.368852	no
Chr5.98549984	Chr5	98549984	G	A	0.479	0.233	0.229	0.880466	0.781022	0.288732	no
Chr5.98550021	Chr5	98550021	T	C	0.48	0.234	0.23	0.885057	0.798561	0.275862	no
Chr5.98550038	Chr5	98550038	A	G	0.48	0.234	0.23	0.875	0.782609	0.298611	no
Chr5.98550338	Chr5	98550338	G	A	0.483	0.235	0.232	0.868571	0.771429	0.312925	no
BovineHD0500028090	Chr5	98550383	T	G	1	0.434	0.434	0.9941	0.99115	0.00884956	yes
Chr5.98550645	Chr5	98550645	G	C	0.485	0.235	0.233	0.880952	0.781022	0.28169	no
Chr5.98550761	Chr5	98550761	T	C	0.485	0.235	0.233	0.890578	0.820896	0.253521	no
Chr5.98550875	Chr5	98550875	G	A	0.483	0.234	0.232	0.88253	0.783582	0.280576	no
Chr5.98552186	Chr5	98552186	T	C	0.404	0.154	0.108	0.897959	0.591549	0.460526	no
Chr5.98552194	Chr5	98552194	C	T	0.485	0.235	0.233	0.884393	0.794326	0.272109	no
Chr5.98552253	Chr5	98552253	A	G	0.451	0.208	0.204	0.877841	0.75969	0.318519	no
Chr5.98552377	Chr5	98552377	T	C	0.441	0.205	0.199	0.877907	0.758065	0.323077	no
Chr5.98552733	Chr5	98552733	G	A	0.514	0.252	0.254	0.884058	0.925926	0.366972	no
Chr5.98553019	Chr5	98553019	C	T	0.755	0.042	0.038	0.975904	0.794118	0.235294	no
Chr5.98553958	Chr5	98553958	G	T	0.449	0.209	0.204	0.87931	0.765625	0.313433	no
Chr5.98554114	Chr5	98554114	A	T	0.44	0.206	0.201	0.879412	0.768595	0.317829	no
Chr5.98555182	Chr5	98555182	C	G	0.441	0.205	0.201	0.879518	0.741667	0.32	no
Chr5.98555232	Chr5	98555232	T	C	0.944	0.025	0.026	0.937126	0.363636	0.636364	no
Chr5.98555377	Chr5	98555377	A	G	0.501	0.244	0.241	0.888889	0.917808	0.37	no
Chr5.98555382	Chr5	98555382	C	T	0.501	0.243	0.241	0.901786	0.917808	0.34375	no
BovineHD0500028092	Chr5	98556307	C	T	1	0.038	0.038	1	1	0	yes
Chr5.98556318	Chr5	98556318	C	T	0.658	0.046	0.036	0.971098	0.62963	0.37037	no
Chr5.98556378	Chr5	98556378	T	C	0.861	0.473	0.438	0.876506	1	0.188073	no
Chr5.98556551	Chr5	98556551	T	C	0.822	0.027	0.026	1	1	0	no
Chr5.98556763	Chr5	98556763	G	A	0.499	0.01	0.006	0.976879	0.5	0.5	no
Chr5.98557135	Chr5	98557135	A	G	0.41	0.009	0.01	0.977337	0.733333	0.266667	no
Chr5.98557236	Chr5	98557236	G	C	0.506	0.253	0.246	0.902299	0.92	0.336634	no
Chr5.98557283	Chr5	98557283	C	A	0.957	0.378	0.376	0.991228	0.991453	0.0128205	no
Chr5.98557742	Chr5	98557742	T	G	0.998	0.363	0.363	0.997085	0.995868	0.00413223	no
Chr5.98557830	Chr5	98557830	T	G	0.525	0.267	0.26	0.887574	0.914634	0.351852	no
BovineHD0500028093	Chr5	98557996	A	G	1	0.363	0.363	0.991304	0.995851	0.0124481	yes
Chr5.98558336	Chr5	98558336	G	C	0.524	0.267	0.259	0.895044	0.915663	0.333333	no
Chr5.98560627	Chr5	98560627	T	C	0.534	0.289	0.278	0.889535	0.926316	0.311475	no
BovineHD0500028094	Chr5	98561464	C	T	1	0.349	0.349	0.997143	0.996047	0.00395257	yes
Chr5.98562149	Chr5	98562149	T	C	0.553	0.308	0.324	0.908824	0.884615	0.191358	no
Chr5.98562435	Chr5	98562435	T	C	0.953	0.323	0.33	0.973607	0.992453	0.0334572	no
Chr5.98562613	Chr5	98562613	G	A	0.934	0.05	0.052	0.994152	0.967742	0.0625	no
Chr5.98562641	Chr5	98562641	A	C	0.905	0.091	0.09	0.985632	0.953125	0.0757576	no
Chr5.98563995	Chr5	98563995	G	C	0.451	0.211	0.186	0.902367	0.865385	0.434211	no
Chr5.98564120	Chr5	98564120	C	T	0.56	0.305	0.323	0.883582	0.853503	0.240741	no
Chr5.98564172	Chr5	98564172	A	G	0.927	0.033	0.034	0.988539	0.884615	0.148148	no
Chr5.98567410	Chr5	98567410	C	T	0.946	0.029	0.029	0.994152	1	0.0909091	no
BovineHD0500028096	Chr5	98568240	T	C	1	0.35	0.35	0.993902	0.995902	0.00819672	yes
Chr5.98568587	Chr5	98568587	G	C	0.475	0.229	0.199	0.921212	0.916667	0.329114	no
Chr5.98569283	Chr5	98569283	C	T	0.97	0.037	0.038	0.994048	0.976744	0.0454545	no
Chr5.98572054	Chr5	98572054	C	T	0.971	0.047	0.047	0.993994	0.98	0.0392157	no
Chr5.98572579	Chr5	98572579	G	T	0.992	0.402	0.403	0.996997	0.995708	0.00429185	no
Chr5.98573235	Chr5	98573235	C	T	0.977	0.047	0.047	0.993921	0.98	0.0392157	no
Chr5.98574362	Chr5	98574362	T	C	0.998	0.404	0.403	0.991045	0.995633	0.0131004	no
Chr5.98574607	Chr5	98574607	C	A	0.091	0.054	0.018	0.965418	0.25	0.75	no
Chr5.98574710	Chr5	98574710	G	C	0.997	0.455	0.455	0.985207	0.985294	0.0245098	no
BovineHD0500028100	Chr5	98574729	A	C	1	0.403	0.403	0.994065	0.991525	0.00847458	yes
Chr5.98612134	Chr5	98612134	T	A	0.829	0.098	0.106	0.997006	0.982143	0.0178571	no
Chr5.98624406	Chr5	98624406	A	G	0.961	0.104	0.104	0.981928	0.978947	0.0612245	no
Chr5.98629909	Chr5	98629909	G	A	0.964	0.211	0.208	1	1	0	no
Chr5.98630011	Chr5	98630011	T	G	0.955	0.21	0.208	0.996988	1	0.00568182	no
Chr5.98635064	Chr5	98635064	C	T	0.751	0.198	0.177	0.957447	0.93	0.138614	no
Chr5.98636036	Chr5	98636036	G	A	0.796	0.112	0.106	0.993994	0.982143	0.0357143	no
Chr5.98638128	Chr5	98638128	T	C	0.802	0.128	0.119	0.955224	0.87963	0.137615	no
Chr5.98639806	Chr5	98639806	C	T	0.85	0.142	0.133	0.984848	0.980583	0.0480769	no
Chr5.98641649	Chr5	98641649	G	A	0.687	0.199	0.178	0.963526	0.92381	0.114286	no
Chr5.98642708	Chr5	98642708	C	T	0.676	0.197	0.177	0.961538	0.925234	0.121495	no
Chr5.98643553	Chr5	98643553	T	G	0.799	0.183	0.183	0.960227	0.91453	0.116667	no
Chr5.98643730	Chr5	98643730	C	A	0.686	0.199	0.178	0.962857	0.9375	0.116071	no
Chr5.98643737	Chr5	98643737	A	C	0.686	0.199	0.178	0.96	0.9375	0.123894	no
Chr5.98644540	Chr5	98644540	G	C	0.99	0.07	0.069	0.99115	0.971014	0.0428571	no
Chr5.98645928	Chr5	98645928	A	G	0.703	0.385	0.366	0.914286	0.950739	0.144231	no
Chr5.98646225	Chr5	98646225	G	T	0.839	0.187	0.184	0.970238	0.927928	0.0892857	no
Chr5.98647863	Chr5	98647863	C	A	0.07	0.07	0.012	0.904899	0.25	0.804878	no
Chr5.98647996	Chr5	98647996	G	A	0	0.016	0	0.950725	0	1	no
BovineHD0500028116	Chr5	98648558	C	T	1	0.461	0.461	1	1	0	yes
Chr5.98648737	Chr5	98648737	C	T	0.976	0.071	0.07	0.991279	0.985714	0.0422535	no
Chr5.98649974	Chr5	98649974	C	T	0.729	0.267	0.284	0.93617	0.974747	0.100962	no
Chr5.98650666	Chr5	98650666	A	G	0.984	0.463	0.463	0.98827	0.983806	0.0161943	no
Chr5.98652218	Chr5	98652218	G	A	0.726	0.265	0.283	0.945122	0.979592	0.0869565	no
Chr5.98654193	Chr5	98654193	C	T	0.946	0.069	0.07	0.994135	0.985915	0.028169	no
Chr5.98654232	Chr5	98654232	C	T	0.925	0.158	0.16	0.932945	0.792079	0.22549	no
Chr5.98654926	Chr5	98654926	A	C	0.925	0.159	0.16	0.931953	0.79	0.227723	no
Chr5.98656486	Chr5	98656486	G	A	0.931	0.158	0.16	0.937853	0.805825	0.211538	no
Chr5.98657669	Chr5	98657669	T	C	0.412	0.063	0.054	0.959885	0.916667	0.388889	no
BovineHD0500028120	Chr5	98658036	G	A	1	0.356	0.356	0.994366	0.994286	0.0114286	yes
Chr5.98658103	Chr5	98658103	A	G	0.992	0.464	0.465	0.940341	0.923695	0.0843373	no
Chr5.98658234	Chr5	98658234	A	T	0.993	0.179	0.179	0.934097	0.80531	0.20354	no
Chr5.98658439	Chr5	98658439	C	T	0.937	0.158	0.16	0.937677	0.803922	0.213592	no
Chr5.98658935	Chr5	98658935	A	C	0.994	0.464	0.465	0.934911	0.918033	0.0901639	no
Chr5.98659096	Chr5	98659096	T	C	0.993	0.464	0.465	0.938053	0.921811	0.0864198	no
BovineHD0500028122	Chr5	98659826	A	G	1	0.233	0.233	1	1	0	yes
BovineHD0500028123	Chr5	98661308	A	G	1	0.341	0.341	0.991329	0.993902	0.0181818	yes
Chr5.98661620	Chr5	98661620	G	T	0.975	0.458	0.462	0.994318	0.992	0.008	no
BovineHD0500028124	Chr5	98663424	A	G	1	0.462	0.462	0.99403	0.995798	0.00840336	yes
Chr5.98663489	Chr5	98663489	T	C	0.978	0.361	0.356	0.988372	0.994186	0.0232558	no
Chr5.98663520	Chr5	98663520	C	G	0.984	0.101	0.101	0.997067	0.983051	0.0169492	no
BovineHD0500028125	Chr5	98663989	T	C	1	0.101	0.101	1	1	0	yes
Chr5.98664236	Chr5	98664236	G	A	0.945	0.368	0.356	0.991176	0.994048	0.0177515	no
Chr5.98664281	Chr5	98664281	C	T	0.841	0.275	0.254	0.926254	0.992647	0.164474	no
Chr5.98664286	Chr5	98664286	A	G	0.876	0.264	0.242	0.979351	0.992647	0.0503597	no
Chr5.98664671	Chr5	98664671	C	A	0.91	0.377	0.357	0.990881	0.994048	0.0177515	no
Chr5.98664880	Chr5	98664880	A	G	0.911	0.381	0.402	0.976048	0.98	0.032	no
Chr5.98665117	Chr5	98665117	T	C	0.929	0.385	0.402	0.985673	0.988636	0.0189394	no
Chr5.98665131	Chr5	98665131	T	C	0.937	0.105	0.101	1	1	0	no
Chr5.98665161	Chr5	98665161	G	A	0.93	0.385	0.402	0.991304	0.996169	0.0114943	no
Chr5.98665803	Chr5	98665803	C	A	0.976	0.36	0.356	0.98538	0.987952	0.0297619	no
Chr5.98665938	Chr5	98665938	C	T	0.966	0.289	0.286	1	1	0	no
Chr5.98665960	Chr5	98665960	T	C	0.96	0.29	0.286	0.996988	1	0.00952381	no
Chr5.98666001	Chr5	98666001	A	G	0.931	0.1	0.101	0.996979	0.982759	0.0172414	no
Chr5.98666490	Chr5	98666490	C	T	0.906	0.037	0.037	1	1	0	no
Chr5.98666779	Chr5	98666779	G	A	0.873	0.178	0.182	0.985795	0.982143	0.0438596	no
Chr5.98666784	Chr5	98666784	T	G	0.753	0.309	0.318	0.951429	0.95288	0.0862944	no
Chr5.98666852	Chr5	98666852	A	G	0.931	0.236	0.236	0.982759	0.969388	0.06	no
Chr5.98667163	Chr5	98667163	G	A	0.807	0.336	0.352	0.970845	0.989011	0.0537634	no
BovineHD0500028127	Chr5	98667264	A	G	1	0.206	0.206	1	1	0	yes
Chr5.98667267	Chr5	98667267	A	G	0.884	0.499	0.483	0.982609	0.991935	0.0240964	no
Chr5.98668798	Chr5	98668798	T	A	0.871	0.478	0.492	0.969605	0.974576	0.0421941	no
Chr5.98668803	Chr5	98668803	A	T	0.852	0.373	0.391	0.969605	0.969697	0.05	no
Chr5.98669093	Chr5	98669093	A	G	0.928	0.138	0.137	0.985294	1	0.0641026	no
BovineHD0500028128	Chr5	98670186	A	G	1	0.218	0.218	0.997067	0.986301	0.0136986	yes
Chr5.98670989	Chr5	98670989	G	T	0.843	0.094	0.098	0.987988	0.980392	0.0740741	no
Chr5.98672917	Chr5	98672917	G	A	0.897	0.104	0.098	0.979827	0.945455	0.118644	no
Chr5.98673204	Chr5	98673204	A	C	0.873	0.103	0.098	0.977077	0.931034	0.129032	no
Chr5.98673210	Chr5	98673210	C	T	0.741	0.309	0.327	0.982857	0.983425	0.0326087	no
Chr5.98673241	Chr5	98673241	T	G	0.906	0.097	0.097	0.985795	0.981132	0.0877193	no
Chr5.98673298	Chr5	98673298	T	C	0.914	0.098	0.098	0.988235	0.981132	0.0714286	no
Chr5.98673674	Chr5	98673674	G	C	0.803	0.368	0.39	0.982249	0.985507	0.0287081	no
Chr5.98673687	Chr5	98673687	G	C	0.809	0.371	0.39	0.985294	0.985782	0.0235849	no
Chr5.98673699	Chr5	98673699	G	T	0.708	0.058	0.059	0.99403	0.97619	0.0465116	no
Chr5.98673739	Chr5	98673739	C	T	0.714	0.057	0.059	0.991124	0.97619	0.0681818	no
Chr5.98674210	Chr5	98674210	G	A	0.744	0.311	0.327	0.979351	0.983051	0.0388889	no
Chr5.98674272	Chr5	98674272	C	T	0.799	0.367	0.39	0.982456	0.985577	0.0285714	no
Chr5.98674337	Chr5	98674337	A	G	0.809	0.372	0.39	0.984894	0.985507	0.0240385	no
Chr5.98674362	Chr5	98674362	C	G	0.809	0.372	0.39	0.988166	0.985577	0.0191388	no
Chr5.98674682	Chr5	98674682	G	A	0.175	0.038	0.02	0.939655	0.24	0.777778	no
Chr5.98674969	Chr5	98674969	A	G	0.928	0.101	0.098	0.985755	0.981818	0.0847458	no
Chr5.98675027	Chr5	98675027	G	A	0.934	0.1	0.098	0.988338	0.981132	0.0714286	no
Chr5.98675522	Chr5	98675522	T	C	0.891	0.104	0.098	0.976744	0.931034	0.129032	no
Chr5.98676132	Chr5	98676132	C	T	0.754	0.364	0.389	0.976471	0.980583	0.0384615	no
Chr5.98676676	Chr5	98676676	C	T	0.915	0.098	0.096	0.994118	0.981481	0.0363636	no
Chr5.98676900	Chr5	98676900	A	G	0.699	0.308	0.326	0.977401	0.978022	0.0432432	no
Chr5.98677002	Chr5	98677002	A	G	0.929	0.1	0.096	0.987988	0.962963	0.0714286	no
Chr5.98677501	Chr5	98677501	A	T	0.928	0.1	0.096	0.991045	0.981132	0.0555556	no
Chr5.98677734	Chr5	98677734	G	C	0.9	0.103	0.096	0.985423	0.932203	0.0833333	no
Chr5.98677966	Chr5	98677966	A	G	0.556	0.019	0.014	0.978852	0.705882	0.411765	no
Chr5.98678378	Chr5	98678378	C	T	0.9	0.103	0.096	0.981928	0.910714	0.105263	no
Chr5.98678477	Chr5	98678477	G	A	0.888	0.101	0.096	0.981763	0.910714	0.105263	no
Chr5.98678883	Chr5	98678883	G	A	0.927	0.1	0.096	0.994203	0.981818	0.0357143	no
Chr5.98678923	Chr5	98678923	C	G	0.297	0.05	0.04	0.94864	0.5	0.515152	no
Chr5.98679267	Chr5	98679267	A	C	0.899	0.097	0.096	0.997093	0.981481	0.0185185	no
Chr5.98679695	Chr5	98679695	T	C	0.693	0.056	0.057	0.991254	0.976744	0.0681818	no
Chr5.98679720	Chr5	98679720	T	C	0.916	0.099	0.096	0.997076	1	0.0185185	no
Chr5.98681057	Chr5	98681057	G	A	0.853	0.099	0.096	0.984848	0.929825	0.0862069	no
Chr5.98682412	Chr5	98682412	G	A	0.855	0.219	0.205	0.942857	0.936585	0.0961538	no
Chr5.98682507	Chr5	98682507	G	A	0.867	0.097	0.096	0.997067	0.981132	0.0188679	no
Chr5.98682804	Chr5	98682804	G	A	0.932	0.099	0.096	0.997006	0.981818	0.0181818	no
Chr5.98683612	Chr5	98683612	G	T	0.932	0.099	0.096	0.997024	0.981481	0.0185185	no
Chr5.98684482	Chr5	98684482	A	G	0.982	0.153	0.155	0.997093	0.994012	0.00598802	no
Chr5.98686831	Chr5	98686831	C	T	0.87	0.093	0.096	0.997024	0.981481	0.0185185	no
Chr5.98687227	Chr5	98687227	T	C	0.944	0.033	0.032	1	1	0	no
Chr5.98687425	Chr5	98687425	C	A	0.937	0.099	0.096	0.994236	0.981132	0.037037	no
Chr5.98688361	Chr5	98688361	C	T	0.992	0.155	0.155	1	1	0	no
Chr5.98688704	Chr5	98688704	A	G	0.99	0.048	0.048	1	1	0	no
Chr5.98688958	Chr5	98688958	G	C	0.103	0.026	0.009	0.960606	0.235294	0.764706	no
Chr5.98689252	Chr5	98689252	G	A	0.937	0.099	0.097	0.99711	0.981481	0.0185185	no
Chr5.98690564	Chr5	98690564	C	T	0.997	0.155	0.155	0.994318	0.994118	0.0117647	no
Chr5.98691205	Chr5	98691205	G	A	0.85	0.078	0.07	0.994083	0.985714	0.0285714	no
Chr5.98691908	Chr5	98691908	A	T	0.994	0.047	0.048	1	1	0	no
Chr5.98691985	Chr5	98691985	A	C	0.89	0.094	0.097	0.9941	0.962963	0.037037	no
Chr5.98693495	Chr5	98693495	G	A	0.622	0.048	0.051	0.988406	0.96	0.0784314	no
Chr5.98693622	Chr5	98693622	T	C	0.984	0.023	0.023	1	1	0	no
Chr5.98693824	Chr5	98693824	C	T	0.874	0.093	0.097	0.99711	0.981818	0.0181818	no
BovineHD0500028133	Chr5	98694393	T	C	1	0.138	0.138	0.997006	0.989583	0.0104167	yes
Chr5.98694909	Chr5	98694909	G	A	0.02	0.013	0.001	0.948127	0.433333	0.580645	no
Chr5.98695603	Chr5	98695603	G	T	0.871	0.096	0.097	0.997076	0.980769	0.0192308	no
Chr5.98696214	Chr5	98696214	G	C	0.649	0.047	0.052	0.994186	1	0.0408163	no
Chr5.98696593	Chr5	98696593	A	G	0.484	0.015	0.019	0.994203	0.947368	0.105263	no
Chr5.98697145	Chr5	98697145	A	G	0.806	0.098	0.102	0.997126	0.9875	0.0125	no
Chr5.98697432	Chr5	98697432	A	G	0.872	0.198	0.2	0.988571	0.992	0.032	no
Chr5.98697748	Chr5	98697748	T	C	0.924	0.096	0.097	0.997167	0.981818	0.0181818	no
Chr5.98698041	Chr5	98698041	G	A	0.973	0.023	0.023	1	1	0	no
Chr5.98698236	Chr5	98698236	A	C	0.877	0.095	0.097	0.997059	0.98	0.02	no
