# Supplementary material for: Sequence-based Association Analysis Reveals an MGST1 eQTL with Pleiotropic Effects on Bovine Milk Composition
Source: Sci Rep. 2016 May 5;6:25376. doi: 10.1038/srep25376 (PMC4857175; doi:10.1038/srep25376)
Supplement: Supplementary Dataset 4 [file srep25376-s5.xls]

## Sheet: Sheet1
phenName	VarName	chr	bp	REF	ALT	R2_top_var	AR2	p	q	trend_est	trend_se	pval	waldFstat	n_0	lsmean_0	se_0	n_1	lsmean_1	se_1	n_2	lsmean_2	se_2	add_var	genot_var	res_var	tot_var	pct_pheno_var_explan	tot_gen_var	pct_gen_var_explan	h2	h2_se	mse
fat_pct_htdat_adj_cgrp_pred_females_within5stddevs	Chr5_93945738	Chr5	93945738	C	T	1	0.991	0.692847	0.307153	-0.106542	0.00289929	1.98e-292	1350	31992	4.89806	0.0186765	24893	4.79152	0.0186504	7254	4.68	0.0190702	0.00483129	0.100819	0.0684396	0.174089	2.77517	0.10565	4.57292	0.595649	0.0238786	0.144054
fat_pct_htdat_adj_cgrp_pred_females_within5stddevs	Chr5_93945991	Chr5	93945991	A	G	0.933088	0.969	0.676655	0.323345	-0.105173	0.00286697	1.92e-291	1346	30740	4.90218	0.0186941	25320	4.79701	0.0186482	8079	4.69	0.0190389	0.00484029	0.100943	0.0683535	0.174136	2.7796	0.105783	4.57569	0.596249	0.0238982	0.14406
fat_pct_htdat_adj_cgrp_pred_females_within5stddevs	Chr5_93948357	Chr5	93948357	T	C	0.948538	0.926	0.681956	0.318044	-0.105192	0.00288012	6.16e-289	1334	31153	4.90039	0.0186941	25174	4.7952	0.0186554	7812	4.69001	0.0190569	0.00479998	0.100998	0.0683378	0.174136	2.75646	0.105798	4.53693	0.596436	0.0238953	0.144086
fat_pct_htdat_adj_cgrp_pred_females_within5stddevs	Chr5_93949810	Chr5	93949810	A	G	0.921094	0.928	0.677022	0.322978	-0.105057	0.00287788	1.19e-288	1333	30779	4.90109	0.0187114	25289	4.79603	0.0186696	8071	4.69	0.0190671	0.00482679	0.10127	0.0681278	0.174225	2.77044	0.106097	4.54942	0.597824	0.0239236	0.14408
fat_pct_htdat_adj_cgrp_pred_females_within5stddevs	Chr5_93954748	Chr5	93954748	C	T	0.91787	0.889	0.685277	0.314723	-0.103721	0.00287755	1.51e-281	1299	31375	4.89802	0.0186848	25156	4.7943	0.0186525	7608	4.69	0.0190597	0.00464039	0.100867	0.0685217	0.17403	2.66644	0.105508	4.39815	0.595478	0.0238726	0.144172
fat_pct_htdat_adj_cgrp_pred_females_within5stddevs	Chr5_93954751	Chr5	93954751	T	G	0.917522	0.889	0.685207	0.314793	-0.103685	0.00287733	2.1e-281	1299	31372	4.89805	0.0186846	25153	4.79436	0.0186521	7614	4.69	0.019059	0.0046378	0.10086	0.0685288	0.174027	2.66499	0.105498	4.39609	0.595436	0.0238714	0.144174
fat_pct_htdat_adj_cgrp_pred_females_within5stddevs	Chr5_93946027	Chr5	93946027	A	T	0.850625	0.964	0.654173	0.345827	-0.0973639	0.0027806	5.73e-266	1226	28688	4.90139	0.0186953	26540	4.80403	0.0186353	8911	4.71	0.0189868	0.00428921	0.100744	0.0687905	0.173824	2.46756	0.105034	4.08365	0.59424	0.0238528	0.144349
fat_pct_htdat_adj_cgrp_pred_females_within5stddevs	Chr5_93944937	Chr5	93944937	C	T	0.828568	0.985	0.734428	0.265572	-0.10689	0.003058	4.66e-265	1222	35598	4.88833	0.0186838	23015	4.78144	0.0187013	5526	4.67	0.0192119	0.00445692	0.1011	0.0685223	0.174079	2.56029	0.105557	4.2223	0.596029	0.0238717	0.144347
fat_pct_htdat_adj_cgrp_pred_females_within5stddevs	BovineHD0500026662	Chr5	93945655	G	T	0.828814	1	0.734405	0.265595	-0.106827	0.00305785	8.89e-265	1220	35596	4.88833	0.0186849	23016	4.7815	0.0187023	5527	4.67	0.0192127	0.00445192	0.101117	0.0685117	0.174081	2.55738	0.105569	4.21706	0.596108	0.0238738	0.14435
fat_pct_htdat_adj_cgrp_pred_females_within5stddevs	Chr5_93948718	Chr5	93948718	C	G	0.84535	0.932	0.656254	0.343746	-0.0969023	0.00278079	1.84e-263	1214	28792	4.90033	0.0186946	26599	4.80343	0.0186379	8748	4.71	0.0189925	0.0042365	0.100757	0.0688081	0.173802	2.43755	0.104994	4.035	0.594209	0.0238478	0.144376
fat_pct_htdat_adj_cgrp_pred_females_within5stddevs	Chr5_93948646	Chr5	93948646	G	C	0.845308	0.926	0.65627	0.34373	-0.0968347	0.00278055	3.8e-263	1213	28792	4.90033	0.0186943	26601	4.80349	0.0186374	8746	4.71	0.0189918	0.0042305	0.100748	0.0688185	0.173797	2.43416	0.104979	4.02986	0.594151	0.0238459	0.14438
fat_pct_htdat_adj_cgrp_pred_females_within5stddevs	Chr5_93948804	Chr5	93948804	C	T	0.843421	0.909	0.656675	0.343325	-0.0967994	0.00278134	8.21e-263	1211	28821	4.90006	0.0186974	26595	4.80326	0.0186416	8723	4.71	0.0189972	0.00422505	0.100813	0.0687713	0.17381	2.43084	0.105039	4.02238	0.594473	0.0238533	0.144381
fat_pct_htdat_adj_cgrp_pred_females_within5stddevs	Chr5_93947989	Chr5	93947989	A	T	0.847894	0.934	0.656395	0.343605	-0.0967746	0.00278121	1.05e-262	1211	28811	4.90013	0.0186978	26579	4.80336	0.0186415	8749	4.71	0.0189967	0.00422452	0.100815	0.0687714	0.173811	2.43053	0.105039	4.02185	0.594475	0.0238543	0.144383
fat_pct_htdat_adj_cgrp_pred_females_within5stddevs	Chr5_93947761	Chr5	93947761	T	C	0.847756	0.934	0.656395	0.343605	-0.0967803	0.00278166	1.19e-262	1211	28808	4.90022	0.0186969	26585	4.80344	0.0186403	8746	4.70665	0.0189953	0.00422502	0.100794	0.0687882	0.173807	2.43087	0.105019	4.0231	0.594367	0.023852	0.144384
fat_pct_htdat_adj_cgrp_pred_females_within5stddevs	Chr5_93948725	Chr5	93948725	C	G	0.845057	0.932	0.656286	0.343714	-0.0966144	0.0027803	5.1e-262	1208	28797	4.9002	0.0186943	26593	4.80358	0.0186374	8749	4.71	0.0189917	0.00421119	0.100743	0.068835	0.17379	2.42315	0.104954	4.01239	0.594081	0.0238444	0.144393
fat_pct_htdat_adj_cgrp_pred_females_within5stddevs	Chr5_93946570	Chr5	93946570	A	G	0.857768	0.935	0.659131	0.340869	-0.0969012	0.00278873	5.52e-262	1207	29059	4.89933	0.0186946	26434	4.80243	0.0186418	8646	4.71	0.0190027	0.00421937	0.100789	0.0687993	0.173808	2.42761	0.105009	4.01812	0.594317	0.0238495	0.144391
fat_pct_htdat_adj_cgrp_pred_females_within5stddevs	Chr5_93946548	Chr5	93946548	C	G	0.857779	0.933	0.659084	0.340916	-0.0968542	0.002789	1.1e-261	1206	29055	4.89938	0.0186963	26436	4.80253	0.0186432	8648	4.71	0.0190037	0.00421556	0.100813	0.0687838	0.173813	2.42534	0.105029	4.01371	0.594428	0.0238523	0.144394
fat_pct_htdat_adj_cgrp_pred_females_within5stddevs	Chr5_93945694	Chr5	93945694	C	T	0.6945	0.806	0.600641	0.399359	-0.0896129	0.00270169	4.01e-239	1100	24313	4.90526	0.0187628	28423	4.81565	0.0186678	11403	4.73	0.0189612	0.00385256	0.101422	0.0685571	0.173832	2.21626	0.105275	3.65953	0.596674	0.0239106	0.144624
fat_pct_htdat_adj_cgrp_pred_females_within5stddevs	Chr5_93950935	Chr5	93950935	T	A	0.644145	0.998	0.78029	0.21971	-0.103126	0.00319689	2.18e-226	1041	39859	4.87457	0.0187062	20376	4.77144	0.0187888	3904	4.66832	0.0194051	0.0036465	0.101681	0.068496	0.173823	2.09782	0.105327	3.46206	0.597501	0.0238834	0.144757
fat_pct_htdat_adj_cgrp_pred_females_within5stddevs	BovineHD0500026666	Chr5	93951066	T	G	0.644145	1	0.78029	0.21971	-0.103126	0.00319689	2.18e-226	1041	39859	4.87457	0.0187062	20376	4.77144	0.0187888	3904	4.66832	0.0194051	0.0036465	0.101681	0.068496	0.173823	2.09782	0.105327	3.46206	0.597501	0.0238834	0.144757
fat_pct_htdat_adj_cgrp_pred_females_within5stddevs	Chr5_93948544	Chr5	93948544	T	C	0.646081	0.975	0.780718	0.219282	-0.103201	0.00319958	2.46e-226	1040	39899	4.87443	0.018706	20351	4.77123	0.0187897	3889	4.67	0.0194079	0.00364664	0.101683	0.0684952	0.173825	2.09788	0.105329	3.46213	0.597508	0.0238835	0.144757
fat_pct_htdat_adj_cgrp_pred_females_within5stddevs	Chr5_93949978	Chr5	93949978	C	T	0.644465	0.986	0.780375	0.219625	-0.103126	0.00319744	2.6e-226	1040	39867	4.87459	0.0187053	20371	4.77146	0.0187879	3901	4.67	0.0194044	0.00364546	0.101665	0.0685093	0.17382	2.09726	0.105311	3.46163	0.597417	0.0238816	0.144758
fat_pct_htdat_adj_cgrp_pred_females_within5stddevs	Chr5_93950288	Chr5	93950288	G	A	0.644248	0.991	0.780305	0.219695	-0.103094	0.00319702	3.13e-226	1040	39860	4.87455	0.018706	20376	4.77146	0.0187887	3903	4.67	0.0194051	0.00364402	0.101678	0.0685003	0.173822	2.09641	0.105322	3.4599	0.597478	0.023883	0.144759
fat_pct_htdat_adj_cgrp_pred_females_within5stddevs	Chr5_93950116	Chr5	93950116	C	T	0.644356	0.991	0.780313	0.219687	-0.103085	0.00319715	3.57e-226	1040	39860	4.87455	0.018706	20377	4.77146	0.0187887	3902	4.67	0.0194051	0.00364328	0.101677	0.0685014	0.173822	2.09599	0.10532	3.45924	0.597473	0.0238829	0.144759
fat_pct_htdat_adj_cgrp_pred_females_within5stddevs	Chr5_93949402	Chr5	93949402	T	G	0.644581	0.949	0.780407	0.219593	-0.103064	0.00319726	4.55e-226	1039	39870	4.87459	0.018706	20369	4.77153	0.0187884	3900	4.67	0.0194046	0.0036407	0.101675	0.0685046	0.17382	2.09452	0.105315	3.45695	0.597456	0.0238833	0.14476
fat_pct_htdat_adj_cgrp_pred_females_within5stddevs	Chr5_93951237	Chr5	93951237	A	G	0.636695	0.822	0.781794	0.218206	-0.103709	0.00321744	4.82e-226	1039	39894	4.87459	0.0187094	20499	4.77088	0.0187941	3746	4.66717	0.019419	0.00366961	0.101735	0.0684575	0.173862	2.11064	0.105405	3.48145	0.597765	0.02389	0.144759
fat_pct_htdat_adj_cgrp_pred_females_within5stddevs	Chr5_93946974	Chr5	93946974	G	A	0.652456	0.972	0.781202	0.218798	-0.102748	0.0032002	2.65e-224	1031	39939	4.87402	0.0187006	20333	4.77128	0.0187857	3867	4.67	0.0194054	0.00360899	0.101586	0.0685937	0.173788	2.07665	0.105195	3.43077	0.596933	0.0238698	0.144783
fat_pct_htdat_adj_cgrp_pred_females_within5stddevs	Chr5_93946057	Chr5	93946057	T	C	0.655891	0.983	0.781061	0.218939	-0.102554	0.00319968	1.53e-223	1027	39920	4.87362	0.0187006	20353	4.77107	0.0187874	3866	4.66852	0.0194086	0.00359702	0.101593	0.0685968	0.173786	2.0698	0.10519	3.41956	0.596939	0.0238705	0.144791
fat_pct_htdat_adj_cgrp_pred_females_within5stddevs	Chr5_93931571	Chr5	93931571	T	A	0.636604	0.941	0.779152	0.220848	-0.101791	0.00318104	7.83e-223	1024	39737	4.87418	0.0187067	20474	4.77239	0.0187881	3928	4.67	0.0193981	0.00356589	0.101677	0.0685387	0.173781	2.05194	0.105243	3.38825	0.597342	0.0238776	0.144796
fat_pct_htdat_adj_cgrp_pred_females_within5stddevs	Chr5_93954781	Chr5	93954781	G	A	0.639035	0.969	0.778957	0.221043	-0.101762	0.00318218	1.51e-222	1023	39724	4.87429	0.0187042	20475	4.77253	0.018785	3940	4.67	0.0193948	0.00356606	0.101626	0.0685814	0.173774	2.05213	0.105192	3.39003	0.597073	0.0238745	0.144801
fat_pct_htdat_adj_cgrp_pred_females_within5stddevs	Chr5_93954070	Chr5	93954070	CAA	C	0.639015	0.995	0.778957	0.221043	-0.101747	0.003182	1.65e-222	1022	39725	4.87432	0.018704	20473	4.77258	0.0187846	3941	4.67	0.0193941	0.00356502	0.101621	0.068586	0.173772	2.05155	0.105186	3.38925	0.597044	0.0238736	0.144802
fat_pct_htdat_adj_cgrp_pred_females_within5stddevs	Chr5_93953907	Chr5	93953907	A	G	0.639035	0.99	0.779019	0.220981	-0.101638	0.00318272	6.11e-222	1020	39730	4.87427	0.0187039	20471	4.77263	0.0187846	3938	4.67	0.0193945	0.00355665	0.101617	0.0685955	0.173769	2.04677	0.105174	3.3817	0.597001	0.0238729	0.144808
fat_pct_htdat_adj_cgrp_pred_females_within5stddevs	BovineHD0500026668	Chr5	93953806	C	T	0.638767	1	0.779152	0.220848	-0.101569	0.00318342	1.5e-221	1018	39747	4.87426	0.0187042	20454	4.77269	0.0187849	3938	4.67	0.0193949	0.00355029	0.10162	0.0685975	0.173768	2.04313	0.10517	3.37576	0.597001	0.0238724	0.144812
fat_pct_htdat_adj_cgrp_pred_females_within5stddevs	Chr5_93953619	Chr5	93953619	A	G	0.639023	0.998	0.779144	0.220856	-0.101566	0.0031834	1.54e-221	1018	39746	4.87426	0.0187036	20455	4.77269	0.0187843	3938	4.67	0.0193944	0.00355018	0.10161	0.0686053	0.173766	2.04309	0.10516	3.37597	0.59695	0.0238715	0.144813
fat_pct_htdat_adj_cgrp_pred_females_within5stddevs	Chr5_93953458	Chr5	93953458	A	G	0.639106	0.998	0.779159	0.220841	-0.101563	0.00318354	1.65e-221	1018	39748	4.87424	0.018704	20453	4.77268	0.0187847	3938	4.67	0.0193949	0.00354981	0.101616	0.068601	0.173767	2.04286	0.105166	3.37544	0.59698	0.023872	0.144813
fat_pct_htdat_adj_cgrp_pred_females_within5stddevs	Chr5_93953818	Chr5	93953818	G	A	0.639069	0.999	0.779152	0.220848	-0.101505	0.00318326	2.67e-221	1017	39748	4.87422	0.018704	20452	4.77271	0.0187848	3939	4.67121	0.019395	0.00354587	0.101617	0.0686029	0.173765	2.0406	0.105163	3.3718	0.596974	0.023872	0.144815
fat_pct_htdat_adj_cgrp_pred_females_within5stddevs	Chr5_93953684	Chr5	93953684	C	G	0.639103	0.992	0.779167	0.220833	-0.10146	0.00318358	4.6e-221	1016	39748	4.87419	0.0187045	20454	4.77273	0.0187853	3937	4.67	0.0193956	0.00354254	0.101623	0.0686002	0.173766	2.03868	0.105166	3.36853	0.596999	0.0238725	0.144818
fat_pct_htdat_adj_cgrp_pred_females_within5stddevs	Chr5_93951731	Chr5	93951731	G	A	0.6367	0.818	0.782363	0.217637	-0.102455	0.00322106	3.23e-220	1012	39935	4.87365	0.0187037	20490	4.7712	0.0187912	3714	4.67	0.0194202	0.00357466	0.101621	0.0686115	0.173807	2.05668	0.105196	3.39811	0.596954	0.0238733	0.144827
fat_pct_htdat_adj_cgrp_pred_females_within5stddevs	Chr5_93944234	Chr5	93944234	C	G	0.584779	0.92	0.764215	0.235785	-0.0980028	0.00310705	1.28e-216	994.9	38396	4.87696	0.0187205	21240	4.77896	0.0187766	4503	4.68	0.0193384	0.0034613	0.101777	0.0685294	0.173768	1.99191	0.105238	3.28901	0.597611	0.023891	0.144862
fat_pct_htdat_adj_cgrp_pred_females_within5stddevs	Chr5_93947292	Chr5	93947292	T	C	0.60479	0.967	0.770896	0.229104	-0.0990704	0.00314585	6e-216	991.8	39027	4.87511	0.0187203	20835	4.77604	0.0187898	4277	4.68	0.0193768	0.00346694	0.101833	0.0684931	0.173793	1.99487	0.1053	3.29245	0.59787	0.0238906	0.144868
fat_pct_htdat_adj_cgrp_pred_females_within5stddevs	Chr5_93950211	Chr5	93950211	G	A	0.601987	0.968	0.770194	0.229806	-0.0989475	0.00314215	6.39e-216	991.6	38955	4.87552	0.0187229	20889	4.77657	0.0187899	4295	4.67763	0.0193732	0.00346577	0.101865	0.0684682	0.173799	1.99413	0.105331	3.29037	0.598034	0.0238953	0.144867
fat_pct_htdat_adj_cgrp_pred_females_within5stddevs	Chr5_93950493	Chr5	93950493	C	T	0.602025	0.986	0.770233	0.229767	-0.0989528	0.00314238	6.52e-216	991.6	38963	4.87561	0.0187245	20878	4.77666	0.018791	4298	4.68	0.0193739	0.00346573	0.101889	0.0684493	0.173804	1.99404	0.105355	3.28958	0.598157	0.0238984	0.144866
fat_pct_htdat_adj_cgrp_pred_females_within5stddevs	Chr5_93947300	Chr5	93947300	T	C	0.604352	0.967	0.770795	0.229205	-0.0989948	0.0031454	1.1e-215	990.5	39016	4.87521	0.0187214	20844	4.77621	0.0187903	4279	4.68	0.0193765	0.00346273	0.101848	0.0684842	0.173795	1.99242	0.105311	3.28811	0.597937	0.0238921	0.14487
fat_pct_htdat_adj_cgrp_pred_females_within5stddevs	Chr5_93946904	Chr5	93946904	G	A	0.608548	0.965	0.771216	0.228784	-0.0986288	0.00314636	5.41e-214	982.6	39053	4.87488	0.0187166	20824	4.77626	0.0187865	4262	4.68	0.0193741	0.00343273	0.101761	0.0685713	0.173765	1.97551	0.105193	3.26325	0.597426	0.0238802	0.144892
fat_pct_htdat_adj_cgrp_pred_females_within5stddevs	Chr5_93942833	Chr5	93942833	A	G	0.629803	0.967	0.715703	0.284297	-0.0945848	0.00302348	3.79e-213	978.7	33852	4.88841	0.0187448	24105	4.79382	0.018732	6182	4.7	0.0192013	0.00364064	0.101691	0.0686351	0.173967	2.09272	0.105332	3.45635	0.597038	0.0238852	0.144904
fat_pct_htdat_adj_cgrp_pred_females_within5stddevs	Chr5_93941128	Chr5	93941128	A	G	0.580332	0.977	0.698842	0.301158	-0.0926998	0.00297095	4.63e-212	973.6	32506	4.89185	0.0187649	24634	4.79915	0.0187301	6999	4.71	0.0191615	0.00361711	0.101865	0.0685111	0.173993	2.07888	0.105482	3.42912	0.597883	0.0239098	0.14491
fat_pct_htdat_adj_cgrp_pred_females_within5stddevs	Chr5_93940662	Chr5	93940662	A	G	0.580307	0.899	0.699457	0.300543	-0.092756	0.00297318	5.31e-212	973.3	32548	4.89154	0.0187581	24629	4.79878	0.018725	6962	4.71	0.0191588	0.00361727	0.10176	0.0685941	0.173971	2.07923	0.105377	3.43269	0.597344	0.0238971	0.144914
fat_pct_htdat_adj_cgrp_pred_females_within5stddevs	Chr5_93942865	Chr5	93942865	A	G	0.579309	0.962	0.69874	0.30126	-0.0926146	0.00297099	1.13e-211	971.8	32496	4.89177	0.0187641	24641	4.79916	0.0187294	7002	4.71	0.0191609	0.00361115	0.10185	0.0685275	0.173988	2.07551	0.105461	3.42417	0.597789	0.0239095	0.144915
fat_pct_htdat_adj_cgrp_pred_females_within5stddevs	Chr5_93943700	Chr5	93943700	G	T	0.578959	0.984	0.698241	0.301759	-0.0925245	0.00296948	1.77e-211	970.9	32454	4.8916	0.0187648	24661	4.79908	0.0187307	7024	4.70655	0.0191624	0.00360752	0.101869	0.0685148	0.173991	2.0734	0.105476	3.42022	0.597879	0.0239099	0.144916
fat_pct_htdat_adj_cgrp_pred_females_within5stddevs	Chr5_93941237	Chr5	93941237	T	G	0.580253	0.98	0.698795	0.301205	-0.0925494	0.00297059	1.95e-211	970.6	32503	4.89158	0.0187644	24634	4.79903	0.0187306	7002	4.71	0.0191628	0.0036057	0.101864	0.0685193	0.173988	2.07238	0.105469	3.41872	0.597851	0.0239099	0.144917
fat_pct_htdat_adj_cgrp_pred_females_within5stddevs	Chr5_93940672	Chr5	93940672	C	A	0.580314	0.9	0.699457	0.300543	-0.092512	0.00297316	6.56e-211	968.2	32550	4.8914	0.0187579	24625	4.79888	0.0187247	6964	4.71	0.0191586	0.00359826	0.101751	0.0686132	0.173962	2.06841	0.105349	3.41556	0.597256	0.023895	0.144926
fat_pct_htdat_adj_cgrp_pred_females_within5stddevs	Chr5_93940666	Chr5	93940666	TAGAT	CTTCA	0.580342	0	0.699434	0.300566	-0.0924581	0.00297284	1.03e-210	967.3	32552	4.89133	0.0187603	24618	4.79887	0.0187274	6969	4.71	0.0191613	0.00359424	0.101795	0.0685809	0.17397	2.06601	0.105389	3.41044	0.597473	0.0238999	0.144927
fat_pct_htdat_adj_cgrp_pred_females_within5stddevs	Chr5_93943655	Chr5	93943655	T	C	0.598223	0.992	0.705546	0.294454	-0.0922886	0.00299462	5.78e-207	949.8	33040	4.88927	0.0187581	24426	4.79698	0.0187348	6673	4.7	0.0191848	0.00353891	0.101818	0.0686043	0.173962	2.03431	0.105357	3.35896	0.597446	0.0238929	0.144968
fat_pct_htdat_adj_cgrp_pred_females_within5stddevs	Chr5_93942118	Chr5	93942118	C	T	0.598849	0.987	0.706068	0.293932	-0.0923108	0.00299602	7.13e-207	949.3	33088	4.88934	0.0187584	24397	4.79703	0.0187349	6654	4.70472	0.019185	0.00353694	0.10182	0.0686037	0.173961	2.03318	0.105357	3.35709	0.597453	0.0238937	0.144969
fat_pct_htdat_adj_cgrp_pred_females_within5stddevs	Chr5_93943868	Chr5	93943868	A	G	0.595791	0.974	0.795678	0.204322	-0.10087	0.00327597	1.33e-206	948.1	41285	4.8711	0.0187205	19498	4.77023	0.0188224	3356	4.67	0.0194826	0.00330833	0.101902	0.0685432	0.173753	1.90404	0.10521	3.1445	0.597857	0.0238896	0.144969
fat_pct_htdat_adj_cgrp_pred_females_within5stddevs	Chr5_93941570	Chr5	93941570	T	A	0.599631	0.995	0.706076	0.293924	-0.092155	0.00299611	3.56e-206	946.1	33089	4.88925	0.0187589	24396	4.79709	0.0187354	6654	4.70494	0.0191855	0.00352496	0.101826	0.068607	0.173958	2.02633	0.105351	3.34592	0.597455	0.0238936	0.144977
fat_pct_htdat_adj_cgrp_pred_females_within5stddevs	Chr5_93943600	Chr5	93943600	C	G	0.594833	0.979	0.795561	0.204439	-0.100729	0.00327501	3.74e-206	946	41272	4.87104	0.0187218	19509	4.77032	0.0188237	3358	4.66959	0.0194835	0.00330048	0.101922	0.068532	0.173755	1.89951	0.105223	3.13666	0.597945	0.0238915	0.144974
fat_pct_htdat_adj_cgrp_pred_females_within5stddevs	BovineHD0500026658	Chr5	93941627	C	A	0.599641	1	0.706099	0.293901	-0.0921438	0.0029961	3.98e-206	945.8	33091	4.88923	0.0187586	24395	4.79708	0.0187351	6653	4.7	0.0191854	0.00352394	0.101821	0.0686114	0.173957	2.02576	0.105345	3.34514	0.597428	0.0238927	0.144977
fat_pct_htdat_adj_cgrp_pred_females_within5stddevs	Chr5_93942243	Chr5	93942243	A	C	0.59528	0.983	0.795803	0.204197	-0.10072	0.00327699	7.2e-206	944.7	41297	4.87108	0.018721	19490	4.77036	0.0188229	3352	4.67	0.0194833	0.00329695	0.101907	0.0685474	0.173751	1.89752	0.105203	3.13388	0.597854	0.0238895	0.144977
fat_pct_htdat_adj_cgrp_pred_females_within5stddevs	Chr5_93943202	Chr5	93943202	A	G	0.598012	0.987	0.705655	0.294345	-0.0920389	0.00299476	7.57e-206	944.5	33048	4.88903	0.0187581	24424	4.797	0.0187353	6667	4.7	0.0191859	0.00351902	0.101818	0.068617	0.173954	2.02296	0.105337	3.34073	0.597401	0.0238919	0.144981
fat_pct_htdat_adj_cgrp_pred_females_within5stddevs	Chr5_93935496	Chr5	93935496	G	A	0.591938	0.972	0.794361	0.205639	-0.099637	0.00326507	5.4e-203	931.2	41164	4.87095	0.0187208	19571	4.77131	0.0188206	3404	4.67	0.0194752	0.00324336	0.101885	0.0685961	0.173725	1.86696	0.105129	3.08514	0.597633	0.0238829	0.14501
fat_pct_htdat_adj_cgrp_pred_females_within5stddevs	Chr5_93942350	Chr5	93942350	A	AT	0.531416	0	0.779222	0.220778	-0.0959514	0.00317235	1.75e-199	914.8	39778	4.87426	0.0187384	20401	4.77831	0.0188074	3960	4.68236	0.0194021	0.00316775	0.102054	0.0685032	0.173725	1.82343	0.105222	3.01055	0.598356	0.0239082	0.145044
fat_pct_htdat_adj_cgrp_pred_females_within5stddevs	Chr5_93942291	Chr5	93942291	G	A	0.53146	0.966	0.779229	0.220771	-0.0959141	0.00317293	2.94e-199	913.8	39776	4.87411	0.0187398	20406	4.7782	0.0188097	3957	4.68	0.0194052	0.0031652	0.102083	0.0684828	0.173731	1.8219	0.105248	3.00737	0.598496	0.023912	0.145045
fat_pct_htdat_adj_cgrp_pred_females_within5stddevs	Chr5_93941282	Chr5	93941282	T	G	0.532134	0.964	0.779292	0.220708	-0.0959061	0.00317268	2.95e-199	913.8	39785	4.87409	0.0187378	20396	4.77818	0.0188077	3958	4.68	0.0194033	0.00316403	0.102048	0.0685105	0.173722	1.82132	0.105212	3.0073	0.598316	0.0239072	0.145046
fat_pct_htdat_adj_cgrp_pred_females_within5stddevs	Chr5_93941153	Chr5	93941153	C	T	0.532045	0.963	0.779276	0.220724	-0.0958194	0.00317254	6.4e-199	912.2	39785	4.87394	0.0187358	20394	4.77812	0.0188064	3960	4.68	0.0194026	0.00315848	0.102015	0.0685396	0.173713	1.81821	0.105174	3.0031	0.598138	0.0239018	0.145051
fat_pct_htdat_adj_cgrp_pred_females_within5stddevs	Chr5_93940924	Chr5	93940924	T	C	0.532299	0.963	0.779323	0.220677	-0.0958057	0.00317307	8.46e-199	911.6	39787	4.87391	0.0187381	20396	4.77811	0.0188088	3956	4.68	0.0194053	0.00315709	0.102056	0.068509	0.173722	1.81732	0.105213	3.00066	0.598341	0.0239075	0.145051
fat_pct_htdat_adj_cgrp_pred_females_within5stddevs	Chr5_93940633	Chr5	93940633	C	G	0.532825	0.959	0.779604	0.220396	-0.0953945	0.00317404	5.23e-197	903.3	39814	4.87376	0.0187371	20378	4.77836	0.0188079	3947	4.68	0.0194047	0.00312719	0.102029	0.0685501	0.173706	1.80028	0.105156	2.97386	0.598133	0.0239029	0.145072
fat_pct_htdat_adj_cgrp_pred_females_within5stddevs	Chr5_93943625	Chr5	93943625	G	C	0.554551	0.971	0.785754	0.214246	-0.0962938	0.0032135	7.33e-196	897.9	40378	4.87185	0.0187337	20039	4.77556	0.0188191	3722	4.67926	0.0194426	0.00312195	0.102029	0.0685626	0.173714	1.79718	0.105151	2.969	0.59809	0.0238947	0.145085
fat_pct_htdat_adj_cgrp_pred_females_within5stddevs	Chr5_93942239	Chr5	93942239	T	C	0.555604	0.979	0.786121	0.213879	-0.0963394	0.00321568	8.81e-196	897.6	40418	4.87195	0.0187356	20006	4.77561	0.0188206	3715	4.67927	0.0194445	0.00312101	0.102059	0.0685403	0.17372	1.79657	0.10518	2.9673	0.598238	0.0238983	0.145085
fat_pct_htdat_adj_cgrp_pred_females_within5stddevs	Chr5_93942206	Chr5	93942206	A	T	0.555803	0.979	0.786121	0.213879	-0.0963083	0.00321556	1.13e-195	897	40418	4.87193	0.0187356	20006	4.77562	0.0188206	3715	4.68	0.0194445	0.003119	0.102058	0.0685425	0.173719	1.79542	0.105177	2.96548	0.598227	0.0238981	0.145086
fat_pct_htdat_adj_cgrp_pred_females_within5stddevs	Chr5_93950762	Chr5	93950762	G	C	0.546018	0.996	0.756014	0.243986	-0.0909287	0.00303605	1.18e-195	897	37357	4.87431	0.018708	22266	4.78338	0.0187609	4516	4.69	0.0192973	0.00305019	0.101484	0.0689917	0.173526	1.75777	0.104534	2.91788	0.5953	0.0238392	0.145105
fat_pct_htdat_adj_cgrp_pred_females_within5stddevs	Chr5_93942166	Chr5	93942166	T	C	0.555749	0.979	0.786136	0.213864	-0.0962916	0.00321575	1.39e-195	896.6	40420	4.87192	0.018736	20004	4.77563	0.018821	3715	4.68	0.019445	0.00311775	0.102064	0.0685383	0.17372	1.7947	0.105182	2.96415	0.598257	0.0238986	0.145087
fat_pct_htdat_adj_cgrp_pred_females_within5stddevs	Chr5_93953010	Chr5	93953010	T	C	0.52722	0.996	0.750635	0.249365	-0.0896633	0.00299995	7.21e-195	893.3	36833	4.87484	0.0187104	22624	4.78518	0.0187565	4682	4.7	0.0192752	0.0030097	0.1015	0.0689884	0.173498	1.73472	0.104509	2.87984	0.595348	0.023843	0.145113
fat_pct_htdat_adj_cgrp_pred_females_within5stddevs	BovineHD0500026667	Chr5	93953156	C	T	0.52722	1	0.750635	0.249365	-0.0896633	0.00299995	7.21e-195	893.3	36833	4.87484	0.0187104	22624	4.78518	0.0187565	4682	4.7	0.0192752	0.0030097	0.1015	0.0689884	0.173498	1.73472	0.104509	2.87984	0.595348	0.023843	0.145113
fat_pct_htdat_adj_cgrp_pred_females_within5stddevs	Chr5_93952819	Chr5	93952819	C	T	0.52722	0.986	0.75062	0.24938	-0.0896316	0.00299975	9.27e-195	892.8	36832	4.87482	0.0187109	22624	4.78519	0.018757	4683	4.7	0.0192757	0.0030077	0.101508	0.0689833	0.173499	1.73356	0.104515	2.87775	0.595385	0.0238437	0.145114
fat_pct_htdat_adj_cgrp_pred_females_within5stddevs	Chr5_93953036	Chr5	93953036	G	A	0.52722	0.995	0.750643	0.249357	-0.0896143	0.00300016	1.24e-194	892.2	36833	4.8748	0.0187108	22625	4.78519	0.018757	4681	4.7	0.0192758	0.00300635	0.101506	0.0689863	0.173498	1.73278	0.104512	2.87656	0.595369	0.0238434	0.145116
fat_pct_htdat_adj_cgrp_pred_females_within5stddevs	Chr5_93953662	Chr5	93953662	C	G	0.541376	0.994	0.754876	0.245124	-0.0895887	0.00302542	2.4e-191	876.9	37250	4.87403	0.018706	22334	4.78444	0.0187571	4555	4.69	0.0192886	0.00297028	0.101423	0.0690872	0.173481	1.71217	0.104394	2.84527	0.594822	0.0238286	0.145155
fat_pct_htdat_adj_cgrp_pred_females_within5stddevs	Chr5_93950333	Chr5	93950333	A	G	0.500361	0.968	0.744399	0.255601	-0.0877599	0.00298128	3.94e-189	866.5	36344	4.87548	0.0187204	22802	4.78772	0.0187584	4993	4.69996	0.0192633	0.00293083	0.101603	0.0689716	0.173505	1.68919	0.104533	2.80372	0.595651	0.0238464	0.145174
fat_pct_htdat_adj_cgrp_pred_females_within5stddevs	Chr5_93950346	Chr5	93950346	C	G	0.500071	0.968	0.744492	0.255508	-0.0875286	0.00298178	4.32e-188	861.7	36353	4.87541	0.0187213	22796	4.78788	0.0187591	4990	4.7	0.0192641	0.0029147	0.101612	0.0689758	0.173503	1.67992	0.104527	2.78847	0.595658	0.0238459	0.145185
fat_pct_htdat_adj_cgrp_pred_females_within5stddevs	Chr5_93951965	Chr5	93951965	G	C	0.493448	0.856	0.745015	0.254985	-0.0874178	0.00298771	6.81e-187	856.1	36341	4.87544	0.0187201	22887	4.78802	0.0187576	4911	4.7	0.0192641	0.00290342	0.101579	0.0690154	0.173497	1.67347	0.104482	2.77887	0.595441	0.0238421	0.145199
fat_pct_htdat_adj_cgrp_pred_females_within5stddevs	Chr5_93952168	Chr5	93952168	G	C	0.495028	0.983	0.743167	0.256833	-0.0865457	0.00297149	3.21e-185	848.3	36224	4.87531	0.0187204	22884	4.78877	0.0187562	5031	4.70222	0.0192561	0.00285929	0.101575	0.0690367	0.173471	1.64828	0.104434	2.73788	0.595358	0.0238404	0.145218
fat_pct_htdat_adj_cgrp_pred_females_within5stddevs	BovineHD0500026669	Chr5	93954414	C	T	0.508046	1	0.744516	0.255484	-0.0867731	0.00297986	3.77e-185	848	36342	4.87513	0.0187216	22821	4.78836	0.0187592	4976	4.70159	0.0192632	0.00286443	0.101604	0.0690152	0.173483	1.65113	0.104468	2.74192	0.5955	0.0238446	0.145218
fat_pct_htdat_adj_cgrp_pred_females_within5stddevs	Chr5_93952553	Chr5	93952553	A	G	0.494849	0.983	0.742941	0.257059	-0.0863465	0.00297051	1.68e-184	844.9	36201	4.87528	0.018723	22901	4.78893	0.0187585	5037	4.7	0.0192577	0.00284778	0.101615	0.0690131	0.173476	1.6416	0.104463	2.72611	0.595536	0.0238444	0.145225
fat_pct_htdat_adj_cgrp_pred_females_within5stddevs	Chr5_93921330	Chr5	93921330	C	T	0.485337	0.935	0.822978	0.177022	-0.0980694	0.00342584	4.84e-179	819.5	43963	4.86755	0.018717	17644	4.76948	0.0188452	2532	4.67	0.0195813	0.00280228	0.101753	0.0689663	0.173522	1.61495	0.104555	2.68019	0.596025	0.0238449	0.145281
fat_pct_htdat_adj_cgrp_pred_females_within5stddevs	Chr5_93911936	Chr5	93911936	A	G	0.485704	0.923	0.82315	0.17685	-0.0980747	0.00342754	6.92e-179	818.7	43982	4.86751	0.0187191	17628	4.76943	0.0188477	2529	4.67136	0.0195847	0.00280046	0.10179	0.0689389	0.17353	1.61382	0.104591	2.67754	0.596209	0.0238502	0.145282
fat_pct_htdat_adj_cgrp_pred_females_within5stddevs	Chr5_93915696	Chr5	93915696	T	G	0.485538	0.927	0.823119	0.176881	-0.097987	0.0034272	1.32e-178	817.4	43979	4.86753	0.0187172	17630	4.76955	0.0188454	2530	4.67156	0.019582	0.00279584	0.101753	0.0689714	0.17352	1.61125	0.104549	2.6742	0.596007	0.0238454	0.145286
fat_pct_htdat_adj_cgrp_pred_females_within5stddevs	Chr5_93914889	Chr5	93914889	A	C	0.485531	0.924	0.823126	0.176874	-0.0979265	0.00342744	2.29e-178	816.3	43978	4.86751	0.0187189	17633	4.76958	0.0188471	2528	4.67	0.0195838	0.00279229	0.101782	0.068951	0.173525	1.60915	0.104574	2.67015	0.596147	0.0238486	0.145288
fat_pct_htdat_adj_cgrp_pred_females_within5stddevs	Chr5_93927664	Chr5	93927664	C	T	0.485698	0.956	0.821879	0.178121	-0.0975989	0.00341599	2.3e-178	816.3	43847	4.86783	0.0187181	17735	4.77023	0.0188428	2557	4.67264	0.0195722	0.00278896	0.101757	0.0689706	0.173517	1.60732	0.104546	2.66769	0.59602	0.0238448	0.145288
fat_pct_htdat_adj_cgrp_pred_females_within5stddevs	Chr5_93926296	Chr5	93926296	TA	T	0.485713	0.95	0.82191	0.17809	-0.097283	0.00341552	2.79e-177	811.3	43850	4.86779	0.0187196	17733	4.77051	0.0188439	2556	4.67	0.0195728	0.00277056	0.101777	0.0689671	0.173515	1.59673	0.104548	2.65004	0.596079	0.023846	0.1453
fat_pct_htdat_adj_cgrp_pred_females_within5stddevs	Chr5_93950974	Chr5	93950974	A	G	0.4393	0.937	0.721363	0.278637	-0.0825772	0.00293615	6.34e-173	791	34200	4.87638	0.0187333	24135	4.7938	0.0187529	5804	4.71	0.0192262	0.00274121	0.101642	0.0691211	0.173505	1.57991	0.104383	2.6261	0.595223	0.023839	0.145353
fat_pct_htdat_adj_cgrp_pred_females_within5stddevs	Chr5_93568165	Chr5	93568165	C	G	0.509378	0.992	0.800535	0.199465	-0.0872	0.00322834	8.34e-160	729.9	41589	4.86896	0.01877	19513	4.78174	0.0188545	3037	4.69452	0.0194812	0.00242933	0.102486	0.0686068	0.173522	1.40001	0.104915	2.31552	0.599009	0.0239199	0.145471
fat_pct_htdat_adj_cgrp_pred_females_within5stddevs	Chr5_93561767	Chr5	93561767	A	G	0.510693	0.998	0.800792	0.199208	-0.0872	0.00322954	8.44e-160	729.9	41616	4.86906	0.0187692	19492	4.78181	0.0188531	3031	4.69457	0.0194798	0.00242871	0.102467	0.0686214	0.173518	1.39969	0.104896	2.31534	0.598914	0.0239185	0.145472
fat_pct_htdat_adj_cgrp_pred_females_within5stddevs	BovineHD0500026561	Chr5	93561972	T	G	0.510738	1	0.800753	0.199247	-0.0872	0.00322953	9.21e-160	729.7	41611	4.86901	0.0187691	19497	4.78177	0.0188534	3031	4.69454	0.0194803	0.00242845	0.102469	0.0686207	0.173518	1.39954	0.104897	2.31507	0.59892	0.0239187	0.145472
fat_pct_htdat_adj_cgrp_pred_females_within5stddevs	Chr5_93554423	Chr5	93554423	C	G	0.510795	0.998	0.800745	0.199255	-0.0872	0.00322893	1.21e-159	729.1	41614	4.8691	0.01877	19490	4.78191	0.0188536	3035	4.69472	0.0194796	0.00242579	0.10248	0.0686137	0.173519	1.398	0.104905	2.31236	0.598969	0.0239204	0.145473
fat_pct_htdat_adj_cgrp_pred_females_within5stddevs	Chr5_93552746	Chr5	93552746	A	G	0.510795	0.956	0.800839	0.199161	-0.0872	0.00322995	1.24e-159	729.1	41617	4.86914	0.0187699	19496	4.78193	0.0188533	3026	4.69472	0.0194795	0.00242628	0.102476	0.068617	0.173519	1.39828	0.104902	2.31291	0.598948	0.0239197	0.145474
fat_pct_htdat_adj_cgrp_pred_females_within5stddevs	Chr5_93562610	Chr5	93562610	A	G	0.510576	0.985	0.800792	0.199208	-0.0872	0.00322945	1.28e-159	729	41616	4.86898	0.0187693	19492	4.78178	0.0188537	3031	4.69458	0.0194807	0.0024258	0.102471	0.0686205	0.173518	1.39801	0.104897	2.31255	0.598926	0.0239187	0.145474
fat_pct_htdat_adj_cgrp_pred_females_within5stddevs	Chr5_93562406	Chr5	93562406	A	G	0.510593	0.998	0.8008	0.1992	-0.0872	0.00322951	1.3e-159	729	41617	4.86896	0.0187693	19491	4.78176	0.0188538	3031	4.69457	0.0194809	0.00242569	0.102472	0.0686201	0.173518	1.39795	0.104898	2.31244	0.598928	0.0239188	0.145474
fat_pct_htdat_adj_cgrp_pred_females_within5stddevs	Chr5_93562592	Chr5	93562592	T	C	0.510597	0.998	0.8008	0.1992	-0.0872	0.00322951	1.3e-159	729	41617	4.86896	0.0187693	19491	4.78176	0.0188538	3031	4.69457	0.0194809	0.00242569	0.102472	0.0686201	0.173518	1.39795	0.104898	2.31244	0.598928	0.0239188	0.145474
fat_pct_htdat_adj_cgrp_pred_females_within5stddevs	Chr5_93552612	Chr5	93552612	G	A	0.510795	0.995	0.800714	0.199286	-0.0872	0.00322893	1.43e-159	728.8	41611	4.8691	0.0187699	19492	4.78193	0.0188534	3036	4.69476	0.0194794	0.00242494	0.102477	0.0686166	0.173518	1.39751	0.104902	2.31163	0.598953	0.02392	0.145474
fat_pct_htdat_adj_cgrp_pred_females_within5stddevs	Chr5_93553050	Chr5	93553050	C	T	0.510778	0.991	0.800722	0.199278	-0.0872	0.00322893	1.43e-159	728.8	41612	4.8691	0.0187699	19491	4.78193	0.0188534	3036	4.69476	0.0194794	0.00242487	0.102477	0.0686166	0.173518	1.39747	0.104902	2.31156	0.598953	0.02392	0.145474
fat_pct_htdat_adj_cgrp_pred_females_within5stddevs	Chr5_93552686	Chr5	93552686	C	T	0.510558	0.954	0.800745	0.199255	-0.0872	0.00322917	1.59e-159	728.6	41615	4.86908	0.0187699	19488	4.78192	0.0188536	3036	4.69475	0.0194798	0.00242432	0.102478	0.0686164	0.173519	1.39715	0.104902	2.31102	0.598956	0.02392	0.145475
fat_pct_htdat_adj_cgrp_pred_females_within5stddevs	Chr5_93562746	Chr5	93562746	C	T	0.510228	0.995	0.800815	0.199185	-0.0872	0.00322958	1.59e-159	728.6	41618	4.86894	0.0187694	19491	4.78177	0.018854	3030	4.69459	0.0194812	0.00242429	0.102474	0.068619	0.173518	1.39714	0.104899	2.31107	0.598939	0.0239192	0.145475
fat_pct_htdat_adj_cgrp_pred_females_within5stddevs	Chr5_93562566	Chr5	93562566	G	A	0.51061	0.993	0.800784	0.199216	-0.0872	0.00322954	1.6e-159	728.6	41615	4.86897	0.0187693	19493	4.7818	0.0188537	3031	4.69462	0.0194807	0.00242446	0.102471	0.0686217	0.173517	1.39725	0.104896	2.31131	0.598921	0.0239186	0.145475
fat_pct_htdat_adj_cgrp_pred_females_within5stddevs	Chr5_93554373	Chr5	93554373	A	G	0.510769	0.998	0.800737	0.199263	-0.0872	0.00322897	1.61e-159	728.6	41613	4.86909	0.0187701	19491	4.78193	0.0188537	3035	4.69478	0.0194797	0.00242401	0.102481	0.0686141	0.173519	1.39697	0.104905	2.31068	0.59897	0.0239203	0.145475
fat_pct_htdat_adj_cgrp_pred_females_within5stddevs	Chr5_93553206	Chr5	93553206	A	G	0.510795	0.993	0.800745	0.199255	-0.0871	0.00322892	1.68e-159	728.5	41615	4.86893	0.0187689	19488	4.78178	0.0188536	3036	4.69463	0.0194805	0.00242355	0.102467	0.0686255	0.173516	1.39674	0.10489	2.31057	0.598897	0.0239186	0.145475
fat_pct_htdat_adj_cgrp_pred_females_within5stddevs	Chr5_93561413	Chr5	93561413	G	A	0.510693	0.992	0.800769	0.199231	-0.0872	0.00322948	1.88e-159	728.2	41614	4.86911	0.0187704	19493	4.78196	0.0188539	3032	4.69481	0.0194799	0.00242346	0.102485	0.068612	0.17352	1.39664	0.104908	2.31008	0.598987	0.0239206	0.145475
fat_pct_htdat_adj_cgrp_pred_females_within5stddevs	Chr5_93561417	Chr5	93561417	TG	CA	0.510679	0	0.800769	0.199231	-0.0872	0.00322948	1.88e-159	728.2	41614	4.86911	0.0187704	19493	4.78196	0.0188539	3032	4.69481	0.0194799	0.00242346	0.102485	0.068612	0.17352	1.39664	0.104908	2.31008	0.598987	0.0239206	0.145475
fat_pct_htdat_adj_cgrp_pred_females_within5stddevs	Chr5_93561406	Chr5	93561406	G	A	0.510693	0.992	0.800792	0.199208	-0.0872	0.00322976	1.92e-159	728.2	41616	4.8691	0.0187704	19492	4.78195	0.018854	3031	4.69479	0.0194802	0.0024235	0.102485	0.0686116	0.17352	1.39667	0.104909	2.3101	0.598989	0.0239208	0.145475
fat_pct_htdat_adj_cgrp_pred_females_within5stddevs	Chr5_93554963	Chr5	93554963	C	T	0.510882	0.999	0.80073	0.19927	-0.0871	0.00322898	1.95e-159	728.2	41612	4.86915	0.0187709	19492	4.78202	0.018854	3035	4.69489	0.0194796	0.00242279	0.102491	0.0686071	0.173521	1.39626	0.104914	2.30932	0.599019	0.0239213	0.145475
fat_pct_htdat_adj_cgrp_pred_females_within5stddevs	Chr5_93563162	Chr5	93563162	G	GAT	0.509703	0	0.800839	0.199161	-0.0872	0.00323	1.97e-159	728.1	41621	4.86894	0.01877	19488	4.78178	0.0188545	3030	4.69462	0.0194818	0.00242327	0.102483	0.0686134	0.17352	1.39654	0.104906	2.30994	0.598978	0.0239201	0.145476
fat_pct_htdat_adj_cgrp_pred_females_within5stddevs	Chr5_93554748	Chr5	93554748	C	T	0.510882	0.998	0.800722	0.199278	-0.0871	0.00322882	2.27e-159	727.9	41612	4.86914	0.0187709	19491	4.78204	0.018854	3036	4.69493	0.0194795	0.0024216	0.102491	0.0686081	0.17352	1.39557	0.104912	2.30821	0.599015	0.0239212	0.145476
fat_pct_htdat_adj_cgrp_pred_females_within5stddevs	Chr5_93560986	Chr5	93560986	G	A	0.510693	0.999	0.800776	0.199224	-0.0871	0.00322961	2.5e-159	727.7	41615	4.86908	0.0187705	19492	4.78196	0.0188541	3032	4.69484	0.0194803	0.00242165	0.102486	0.068612	0.17352	1.3956	0.104908	2.30835	0.59899	0.0239208	0.145477
fat_pct_htdat_adj_cgrp_pred_females_within5stddevs	Chr5_93554977	Chr5	93554977	G	A	0.510882	0.999	0.80073	0.19927	-0.0871	0.00322907	2.51e-159	727.6	41612	4.86914	0.0187708	19492	4.78204	0.0188539	3035	4.69493	0.0194796	0.00242123	0.102489	0.0686099	0.17352	1.39536	0.10491	2.3079	0.599005	0.023921	0.145477
fat_pct_htdat_adj_cgrp_pred_females_within5stddevs	Chr5_93555070	Chr5	93555070	G	A	0.510882	0.999	0.80073	0.19927	-0.0871	0.00322907	2.51e-159	727.6	41612	4.86914	0.0187708	19492	4.78204	0.0188539	3035	4.69493	0.0194796	0.00242123	0.102489	0.0686099	0.17352	1.39536	0.10491	2.3079	0.599005	0.023921	0.145477
fat_pct_htdat_adj_cgrp_pred_females_within5stddevs	Chr5_93555426	Chr5	93555426	T	C	0.510726	0.998	0.800823	0.199177	-0.0871	0.00323	2.52e-159	727.6	41621	4.86905	0.0187693	19486	4.78192	0.0188531	3032	4.69479	0.0194797	0.00242175	0.102466	0.0686279	0.173516	1.3957	0.104888	2.3089	0.598887	0.0239182	0.145477
fat_pct_htdat_adj_cgrp_pred_females_within5stddevs	Chr5_93560892	Chr5	93560892	T	C	0.510693	0.999	0.800784	0.199216	-0.0871	0.00322979	2.55e-159	727.6	41615	4.86909	0.0187705	19493	4.78197	0.0188541	3031	4.69485	0.0194803	0.00242172	0.102486	0.0686121	0.17352	1.39564	0.104908	2.30842	0.59899	0.0239208	0.145477
fat_pct_htdat_adj_cgrp_pred_females_within5stddevs	Chr5_93560976	Chr5	93560976	T	C	0.510693	0.999	0.800784	0.199216	-0.0871	0.00322979	2.55e-159	727.6	41615	4.86909	0.0187705	19493	4.78197	0.0188541	3031	4.69485	0.0194803	0.00242172	0.102486	0.0686121	0.17352	1.39564	0.104908	2.30842	0.59899	0.0239208	0.145477
fat_pct_htdat_adj_cgrp_pred_females_within5stddevs	Chr5_93560983	Chr5	93560983	C	T	0.510693	0.999	0.800784	0.199216	-0.0871	0.00322979	2.55e-159	727.6	41615	4.86909	0.0187705	19493	4.78197	0.0188541	3031	4.69485	0.0194803	0.00242172	0.102486	0.0686121	0.17352	1.39564	0.104908	2.30842	0.59899	0.0239208	0.145477
fat_pct_htdat_adj_cgrp_pred_females_within5stddevs	Chr5_93561031	Chr5	93561031	T	C	0.510693	0.999	0.800784	0.199216	-0.0871	0.00322979	2.55e-159	727.6	41615	4.86909	0.0187705	19493	4.78197	0.0188541	3031	4.69485	0.0194803	0.00242172	0.102486	0.0686121	0.17352	1.39564	0.104908	2.30842	0.59899	0.0239208	0.145477
fat_pct_htdat_adj_cgrp_pred_females_within5stddevs	Chr5_93561185	Chr5	93561185	T	A	0.510693	0.999	0.800784	0.199216	-0.0871	0.00322979	2.55e-159	727.6	41615	4.86909	0.0187705	19493	4.78197	0.0188541	3031	4.69485	0.0194803	0.00242172	0.102486	0.0686121	0.17352	1.39564	0.104908	2.30842	0.59899	0.0239208	0.145477
fat_pct_htdat_adj_cgrp_pred_females_within5stddevs	Chr5_93561314	Chr5	93561314	G	T	0.510693	0.999	0.800784	0.199216	-0.0871	0.00322979	2.55e-159	727.6	41615	4.86909	0.0187705	19493	4.78197	0.0188541	3031	4.69485	0.0194803	0.00242172	0.102486	0.0686121	0.17352	1.39564	0.104908	2.30842	0.59899	0.0239208	0.145477
fat_pct_htdat_adj_cgrp_pred_females_within5stddevs	Chr5_93561328	Chr5	93561328	A	G	0.510693	0.999	0.800784	0.199216	-0.0871	0.00322979	2.55e-159	727.6	41615	4.86909	0.0187705	19493	4.78197	0.0188541	3031	4.69485	0.0194803	0.00242172	0.102486	0.0686121	0.17352	1.39564	0.104908	2.30842	0.59899	0.0239208	0.145477
fat_pct_htdat_adj_cgrp_pred_females_within5stddevs	Chr5_93561390	Chr5	93561390	A	G	0.510693	0.999	0.800784	0.199216	-0.0871	0.00322979	2.55e-159	727.6	41615	4.86909	0.0187705	19493	4.78197	0.0188541	3031	4.69485	0.0194803	0.00242172	0.102486	0.0686121	0.17352	1.39564	0.104908	2.30842	0.59899	0.0239208	0.145477
fat_pct_htdat_adj_cgrp_pred_females_within5stddevs	Chr5_93555172	Chr5	93555172	A	T	0.510643	0.998	0.800753	0.199247	-0.0871	0.00322916	2.63e-159	727.6	41615	4.86913	0.0187702	19489	4.78203	0.0188534	3035	4.69493	0.0194791	0.00242085	0.102479	0.0686177	0.173518	1.39516	0.1049	2.30776	0.598954	0.0239199	0.145477
fat_pct_htdat_adj_cgrp_pred_females_within5stddevs	Chr5_93554867	Chr5	93554867	T	C	0.510882	0.995	0.800745	0.199255	-0.0871	0.00322908	2.77e-159	727.5	41614	4.86913	0.0187704	19490	4.78204	0.0188536	3035	4.69495	0.0194793	0.00242045	0.102483	0.0686152	0.173518	1.39492	0.104903	2.30732	0.598971	0.0239203	0.145477
fat_pct_htdat_adj_cgrp_pred_females_within5stddevs	Chr5_93555158	Chr5	93555158	C	T	0.510825	0.999	0.800753	0.199247	-0.0871	0.00322933	2.91e-159	727.4	41614	4.86913	0.0187705	19491	4.78204	0.0188537	3034	4.69494	0.0194795	0.00242042	0.102485	0.0686141	0.173519	1.3949	0.104905	2.30725	0.598979	0.0239204	0.145477
fat_pct_htdat_adj_cgrp_pred_females_within5stddevs	Chr5_93558661	Chr5	93558661	T	C	0.510767	0.998	0.800792	0.199208	-0.0871	0.0032294	2.93e-159	727.3	41619	4.86909	0.0187701	19486	4.78199	0.0188536	3034	4.6949	0.0194796	0.00242011	0.102479	0.0686185	0.173518	1.39474	0.104899	2.30709	0.598951	0.0239197	0.145478
fat_pct_htdat_adj_cgrp_pred_females_within5stddevs	Chr5_93560479	Chr5	93560479	A	T	0.510693	0.998	0.800792	0.199208	-0.0871	0.00322982	2.96e-159	727.3	41616	4.86908	0.0187706	19492	4.78198	0.0188542	3031	4.69487	0.0194804	0.00242069	0.102487	0.0686119	0.17352	1.39505	0.104908	2.30744	0.598994	0.0239209	0.145477
fat_pct_htdat_adj_cgrp_pred_females_within5stddevs	Chr5_93558214	Chr5	93558214	A	G	0.510786	0.994	0.800815	0.199185	-0.0871	0.00322964	3.1e-159	727.2	41622	4.86908	0.0187699	19483	4.78199	0.0188535	3034	4.69489	0.0194797	0.00241988	0.102475	0.0686215	0.173517	1.39461	0.104895	2.30695	0.598932	0.0239193	0.145478
fat_pct_htdat_adj_cgrp_pred_females_within5stddevs	Chr5_93555341	Chr5	93555341	G	A	0.510573	0.997	0.800761	0.199239	-0.0871	0.00322935	3.21e-159	727.2	41615	4.86912	0.0187702	19490	4.78204	0.0188534	3034	4.69496	0.0194792	0.00241971	0.102478	0.0686195	0.173517	1.39451	0.104898	2.30673	0.598946	0.0239197	0.145478
fat_pct_htdat_adj_cgrp_pred_females_within5stddevs	Chr5_93555484	Chr5	93555484	T	C	0.510703	0.994	0.800839	0.199161	-0.0871	0.00323015	3.25e-159	727.1	41623	4.86898	0.0187695	19484	4.78188	0.0188537	3032	4.69477	0.0194807	0.00242012	0.102471	0.0686249	0.173516	1.39475	0.104892	2.30726	0.598911	0.0239187	0.145478
fat_pct_htdat_adj_cgrp_pred_females_within5stddevs	Chr5_93558849	Chr5	93558849	TGTC	CGT	0.510653	0	0.8008	0.1992	-0.0871	0.00322951	3.62e-159	726.9	41620	4.86907	0.01877	19485	4.782	0.0188535	3034	4.69493	0.0194797	0.0024188	0.102476	0.0686218	0.173517	1.39399	0.104895	2.30593	0.598932	0.0239194	0.145479
fat_pct_htdat_adj_cgrp_pred_females_within5stddevs	Chr5_93556876	Chr5	93556876	A	C	0.510703	0.988	0.8008	0.1992	-0.0871	0.00322965	3.66e-159	726.9	41620	4.86913	0.0187701	19485	4.78205	0.0188533	3034	4.69498	0.0194792	0.00241893	0.102476	0.068622	0.173517	1.39406	0.104895	2.30606	0.598931	0.0239193	0.145479
fat_pct_htdat_adj_cgrp_pred_females_within5stddevs	Chr5_93556880	Chr5	93556880	A	T	0.510703	0.988	0.8008	0.1992	-0.0871	0.00322965	3.66e-159	726.9	41620	4.86913	0.0187701	19485	4.78205	0.0188533	3034	4.69498	0.0194792	0.00241893	0.102476	0.068622	0.173517	1.39406	0.104895	2.30606	0.598931	0.0239193	0.145479
fat_pct_htdat_adj_cgrp_pred_females_within5stddevs	Chr5_93560090	Chr5	93560090	G	A	0.510693	0.998	0.800831	0.199169	-0.0871	0.00322993	3.81e-159	726.8	41621	4.86905	0.0187709	19487	4.78197	0.0188546	3031	4.6949	0.019481	0.00241879	0.102493	0.0686088	0.173521	1.39395	0.104912	2.30555	0.599018	0.0239214	0.145479
fat_pct_htdat_adj_cgrp_pred_females_within5stddevs	Chr5_93556205	Chr5	93556205	A	G	0.510703	0.999	0.800808	0.199192	-0.0871	0.00322972	3.89e-159	726.8	41621	4.86907	0.0187699	19484	4.782	0.0188535	3034	4.69493	0.0194797	0.00241855	0.102475	0.0686227	0.173517	1.39385	0.104894	2.30571	0.598927	0.0239192	0.145479
fat_pct_htdat_adj_cgrp_pred_females_within5stddevs	Chr5_93556372	Chr5	93556372	G	A	0.510703	0.999	0.800808	0.199192	-0.0871	0.00322972	3.89e-159	726.8	41621	4.86907	0.0187699	19484	4.782	0.0188535	3034	4.69493	0.0194797	0.00241855	0.102475	0.0686227	0.173517	1.39385	0.104894	2.30571	0.598927	0.0239192	0.145479
fat_pct_htdat_adj_cgrp_pred_females_within5stddevs	Chr5_93556393	Chr5	93556393	C	T	0.510703	0.999	0.800808	0.199192	-0.0871	0.00322972	3.89e-159	726.8	41621	4.86907	0.0187699	19484	4.782	0.0188535	3034	4.69493	0.0194797	0.00241855	0.102475	0.0686227	0.173517	1.39385	0.104894	2.30571	0.598927	0.0239192	0.145479
fat_pct_htdat_adj_cgrp_pred_females_within5stddevs	Chr5_93556414	Chr5	93556414	AT	A	0.510703	0.999	0.800808	0.199192	-0.0871	0.00322972	3.89e-159	726.8	41621	4.86907	0.0187699	19484	4.782	0.0188535	3034	4.69493	0.0194797	0.00241855	0.102475	0.0686227	0.173517	1.39385	0.104894	2.30571	0.598927	0.0239192	0.145479
fat_pct_htdat_adj_cgrp_pred_females_within5stddevs	BovineHD0500026559	Chr5	93556452	T	C	0.510703	1	0.800808	0.199192	-0.0871	0.00322972	3.89e-159	726.8	41621	4.86907	0.0187699	19484	4.782	0.0188535	3034	4.69493	0.0194797	0.00241855	0.102475	0.0686227	0.173517	1.39385	0.104894	2.30571	0.598927	0.0239192	0.145479
fat_pct_htdat_adj_cgrp_pred_females_within5stddevs	Chr5_93556715	Chr5	93556715	A	C	0.510703	0.992	0.800808	0.199192	-0.0871	0.00322972	3.89e-159	726.8	41621	4.86907	0.0187699	19484	4.782	0.0188535	3034	4.69493	0.0194797	0.00241855	0.102475	0.0686227	0.173517	1.39385	0.104894	2.30571	0.598927	0.0239192	0.145479
fat_pct_htdat_adj_cgrp_pred_females_within5stddevs	Chr5_93556783	Chr5	93556783	G	C	0.510703	0.999	0.800808	0.199192	-0.0871	0.00322972	3.89e-159	726.8	41621	4.86907	0.0187699	19484	4.782	0.0188535	3034	4.69493	0.0194797	0.00241855	0.102475	0.0686227	0.173517	1.39385	0.104894	2.30571	0.598927	0.0239192	0.145479
fat_pct_htdat_adj_cgrp_pred_females_within5stddevs	Chr5_93557150	Chr5	93557150	T	C	0.510703	0.999	0.800808	0.199192	-0.0871	0.00322972	3.89e-159	726.8	41621	4.86907	0.0187699	19484	4.782	0.0188535	3034	4.69493	0.0194797	0.00241855	0.102475	0.0686227	0.173517	1.39385	0.104894	2.30571	0.598927	0.0239192	0.145479
fat_pct_htdat_adj_cgrp_pred_females_within5stddevs	Chr5_93557199	Chr5	93557199	G	A	0.510703	0.999	0.800808	0.199192	-0.0871	0.00322972	3.89e-159	726.8	41621	4.86907	0.0187699	19484	4.782	0.0188535	3034	4.69493	0.0194797	0.00241855	0.102475	0.0686227	0.173517	1.39385	0.104894	2.30571	0.598927	0.0239192	0.145479
fat_pct_htdat_adj_cgrp_pred_females_within5stddevs	Chr5_93557505	Chr5	93557505	C	T	0.510672	0.996	0.800808	0.199192	-0.0871	0.00322972	3.89e-159	726.8	41621	4.86907	0.0187699	19484	4.782	0.0188535	3034	4.69493	0.0194797	0.00241855	0.102475	0.0686227	0.173517	1.39385	0.104894	2.30571	0.598927	0.0239192	0.145479
fat_pct_htdat_adj_cgrp_pred_females_within5stddevs	Chr5_93557509	Chr5	93557509	T	C	0.510672	0.997	0.800808	0.199192	-0.0871	0.00322972	3.89e-159	726.8	41621	4.86907	0.0187699	19484	4.782	0.0188535	3034	4.69493	0.0194797	0.00241855	0.102475	0.0686227	0.173517	1.39385	0.104894	2.30571	0.598927	0.0239192	0.145479
fat_pct_htdat_adj_cgrp_pred_females_within5stddevs	Chr5_93557515	Chr5	93557515	A	G	0.510672	0.997	0.800808	0.199192	-0.0871	0.00322972	3.89e-159	726.8	41621	4.86907	0.0187699	19484	4.782	0.0188535	3034	4.69493	0.0194797	0.00241855	0.102475	0.0686227	0.173517	1.39385	0.104894	2.30571	0.598927	0.0239192	0.145479
fat_pct_htdat_adj_cgrp_pred_females_within5stddevs	Chr5_93557529	Chr5	93557529	C	T	0.510672	0.997	0.800808	0.199192	-0.0871	0.00322972	3.89e-159	726.8	41621	4.86907	0.0187699	19484	4.782	0.0188535	3034	4.69493	0.0194797	0.00241855	0.102475	0.0686227	0.173517	1.39385	0.104894	2.30571	0.598927	0.0239192	0.145479
fat_pct_htdat_adj_cgrp_pred_females_within5stddevs	Chr5_93557619	Chr5	93557619	T	C	0.510672	0.997	0.800808	0.199192	-0.0871	0.00322972	3.89e-159	726.8	41621	4.86907	0.0187699	19484	4.782	0.0188535	3034	4.69493	0.0194797	0.00241855	0.102475	0.0686227	0.173517	1.39385	0.104894	2.30571	0.598927	0.0239192	0.145479
fat_pct_htdat_adj_cgrp_pred_females_within5stddevs	Chr5_93557711	Chr5	93557711	C	A	0.510672	0.997	0.800808	0.199192	-0.0871	0.00322972	3.89e-159	726.8	41621	4.86907	0.0187699	19484	4.782	0.0188535	3034	4.69493	0.0194797	0.00241855	0.102475	0.0686227	0.173517	1.39385	0.104894	2.30571	0.598927	0.0239192	0.145479
fat_pct_htdat_adj_cgrp_pred_females_within5stddevs	Chr5_93557784	Chr5	93557784	C	T	0.510633	0.997	0.800808	0.199192	-0.0871	0.00322972	3.89e-159	726.8	41621	4.86907	0.0187699	19484	4.782	0.0188535	3034	4.69493	0.0194797	0.00241855	0.102475	0.0686227	0.173517	1.39385	0.104894	2.30571	0.598927	0.0239192	0.145479
fat_pct_htdat_adj_cgrp_pred_females_within5stddevs	Chr5_93557850	Chr5	93557850	G	A	0.510672	0.997	0.800808	0.199192	-0.0871	0.00322972	3.89e-159	726.8	41621	4.86907	0.0187699	19484	4.782	0.0188535	3034	4.69493	0.0194797	0.00241855	0.102475	0.0686227	0.173517	1.39385	0.104894	2.30571	0.598927	0.0239192	0.145479
fat_pct_htdat_adj_cgrp_pred_females_within5stddevs	Chr5_93557931	Chr5	93557931	C	T	0.510672	0.997	0.800808	0.199192	-0.0871	0.00322972	3.89e-159	726.8	41621	4.86907	0.0187699	19484	4.782	0.0188535	3034	4.69493	0.0194797	0.00241855	0.102475	0.0686227	0.173517	1.39385	0.104894	2.30571	0.598927	0.0239192	0.145479
fat_pct_htdat_adj_cgrp_pred_females_within5stddevs	Chr5_93558142	Chr5	93558142	C	T	0.510746	0.997	0.800808	0.199192	-0.0871	0.00322972	3.89e-159	726.8	41621	4.86907	0.0187699	19484	4.782	0.0188535	3034	4.69493	0.0194797	0.00241855	0.102475	0.0686227	0.173517	1.39385	0.104894	2.30571	0.598927	0.0239192	0.145479
fat_pct_htdat_adj_cgrp_pred_females_within5stddevs	Chr5_93558646	Chr5	93558646	TG	CA	0.510727	0	0.800784	0.199216	-0.0871	0.00322933	3.89e-159	726.8	41619	4.86909	0.0187698	19485	4.78203	0.0188532	3035	4.69497	0.0194791	0.00241819	0.102472	0.0686256	0.173515	1.39365	0.10489	2.30546	0.598909	0.0239187	0.145479
fat_pct_htdat_adj_cgrp_pred_females_within5stddevs	Chr5_93555774	Chr5	93555774	T	C	0.510686	0.999	0.800831	0.199169	-0.0871	0.00323006	3.9e-159	726.8	41622	4.86902	0.0187695	19485	4.78195	0.0188533	3032	4.69487	0.01948	0.00241884	0.102468	0.0686281	0.173515	1.39402	0.104887	2.30613	0.598892	0.0239182	0.145479
fat_pct_htdat_adj_cgrp_pred_females_within5stddevs	Chr5_93559512	Chr5	93559512	C	T	0.510693	0.998	0.800815	0.199185	-0.0871	0.00322991	4.24e-159	726.6	41619	4.86905	0.0187708	19489	4.78198	0.0188545	3031	4.69492	0.0194809	0.00241819	0.102491	0.0686107	0.17352	1.39361	0.104909	2.30503	0.599006	0.0239211	0.145479
fat_pct_htdat_adj_cgrp_pred_females_within5stddevs	Chr5_93558509	Chr5	93558509	G	A	0.510733	0.998	0.8008	0.1992	-0.087	0.00322938	4.63e-159	726.4	41621	4.86906	0.0187704	19483	4.78202	0.0188539	3035	4.69498	0.01948	0.00241694	0.102483	0.0686178	0.173517	1.39291	0.1049	2.30405	0.598962	0.0239199	0.14548
fat_pct_htdat_adj_cgrp_pred_females_within5stddevs	Chr5_93558177	Chr5	93558177	A	C	0.510865	0.997	0.800831	0.199169	-0.087	0.00322973	4.87e-159	726.3	41624	4.86905	0.0187704	19481	4.782	0.0188541	3034	4.69496	0.0194804	0.00241684	0.102484	0.068617	0.173518	1.39285	0.104901	2.30393	0.598968	0.0239201	0.14548
fat_pct_htdat_adj_cgrp_pred_females_within5stddevs	Chr5_93558159	Chr5	93558159	G	C	0.510725	0.997	0.800839	0.199161	-0.087	0.00322991	4.96e-159	726.3	41624	4.86905	0.0187704	19482	4.78201	0.0188541	3033	4.69497	0.0194804	0.00241691	0.102484	0.0686171	0.173518	1.39289	0.104901	2.304	0.598967	0.0239201	0.14548
fat_pct_htdat_adj_cgrp_pred_females_within5stddevs	Chr5_93558973	Chr5	93558973	C	G	0.510693	0.998	0.800815	0.199185	-0.087	0.00322978	4.96e-159	726.3	41620	4.86903	0.018771	19487	4.78199	0.0188547	3032	4.69495	0.0194811	0.00241694	0.102494	0.0686091	0.17352	1.39289	0.104911	2.3038	0.599019	0.0239214	0.14548
fat_pct_htdat_adj_cgrp_pred_females_within5stddevs	Chr5_93559057	Chr5	93559057	C	T	0.510693	0.998	0.800823	0.199177	-0.087	0.00322996	5.06e-159	726.2	41620	4.86904	0.018771	19488	4.78199	0.0188547	3031	4.69495	0.0194811	0.00241701	0.102494	0.0686092	0.17352	1.39293	0.104911	2.30386	0.599019	0.0239214	0.14548
fat_pct_htdat_adj_cgrp_pred_females_within5stddevs	Chr5_93559131	Chr5	93559131	G	A	0.510693	0.998	0.800823	0.199177	-0.087	0.00322996	5.06e-159	726.2	41620	4.86904	0.018771	19488	4.78199	0.0188547	3031	4.69495	0.0194811	0.00241701	0.102494	0.0686092	0.17352	1.39293	0.104911	2.30386	0.599019	0.0239214	0.14548
fat_pct_htdat_adj_cgrp_pred_females_within5stddevs	Chr5_93559154	Chr5	93559154	G	A	0.510693	0.998	0.800823	0.199177	-0.087	0.00322996	5.06e-159	726.2	41620	4.86904	0.018771	19488	4.78199	0.0188547	3031	4.69495	0.0194811	0.00241701	0.102494	0.0686092	0.17352	1.39293	0.104911	2.30386	0.599019	0.0239214	0.14548
fat_pct_htdat_adj_cgrp_pred_females_within5stddevs	Chr5_93559480	Chr5	93559480	A	C	0.510693	0.998	0.800823	0.199177	-0.087	0.00322996	5.06e-159	726.2	41620	4.86904	0.018771	19488	4.78199	0.0188547	3031	4.69495	0.0194811	0.00241701	0.102494	0.0686092	0.17352	1.39293	0.104911	2.30386	0.599019	0.0239214	0.14548
fat_pct_htdat_adj_cgrp_pred_females_within5stddevs	Chr5_93560068	Chr5	93560068	C	G	0.510693	0.998	0.800823	0.199177	-0.087	0.00322996	5.06e-159	726.2	41620	4.86904	0.018771	19488	4.78199	0.0188547	3031	4.69495	0.0194811	0.00241701	0.102494	0.0686092	0.17352	1.39293	0.104911	2.30386	0.599019	0.0239214	0.14548
fat_pct_htdat_adj_cgrp_pred_females_within5stddevs	Chr5_93553858	Chr5	93553858	T	C	0.475599	0.998	0.790829	0.209171	-0.0835	0.00317099	6.23e-152	693.2	40683	4.8698	0.0187839	20080	4.78631	0.0188518	3376	4.70282	0.0194436	0.00230618	0.102629	0.0685828	0.173518	1.32907	0.104935	2.19772	0.599427	0.0239308	0.145555
fat_pct_htdat_adj_cgrp_pred_females_within5stddevs	BovineHD0500026557	Chr5	93553319	C	T	0.475698	1	0.790806	0.209194	-0.0835	0.00317101	7.29e-152	692.9	40681	4.8698	0.0187838	20081	4.78633	0.0188516	3377	4.70285	0.0194435	0.00230535	0.102627	0.0685855	0.173517	1.3286	0.104932	2.197	0.599412	0.0239304	0.145555
fat_pct_htdat_adj_cgrp_pred_females_within5stddevs	Chr5_93565676	Chr5	93565676	C	T	0.474891	0.986	0.790588	0.209412	-0.0834	0.0031698	7.83e-152	692.8	40660	4.86968	0.018785	20095	4.78625	0.0188535	3384	4.70282	0.0194454	0.00230488	0.102653	0.0685649	0.173523	1.32828	0.104958	2.196	0.599546	0.0239328	0.145555
fat_pct_htdat_adj_cgrp_pred_females_within5stddevs	Chr5_93562183	Chr5	93562183	G	A	0.475509	0.996	0.790837	0.209163	-0.0834	0.00317092	9.37e-152	692.4	40684	4.86965	0.0187835	20079	4.78621	0.0188522	3376	4.70277	0.0194448	0.00230328	0.102626	0.068587	0.173516	1.32741	0.104929	2.19507	0.599406	0.0239296	0.145557
fat_pct_htdat_adj_cgrp_pred_females_within5stddevs	Chr5_93562311	Chr5	93562311	G	A	0.475509	0.995	0.790845	0.209155	-0.0834	0.00317097	9.55e-152	692.4	40685	4.86963	0.0187835	20078	4.7862	0.0188523	3376	4.70276	0.019445	0.00230316	0.102627	0.0685867	0.173517	1.32734	0.10493	2.19495	0.599408	0.0239296	0.145557
fat_pct_htdat_adj_cgrp_pred_females_within5stddevs	Chr5_93563059	Chr5	93563059	G	A	0.474955	0.993	0.790868	0.209132	-0.0834	0.00317122	1.08e-151	692.1	40687	4.86973	0.0187845	20077	4.7863	0.0188527	3375	4.70286	0.0194449	0.00230252	0.102641	0.0685764	0.173519	1.32695	0.104943	2.19407	0.599477	0.023932	0.145557
fat_pct_htdat_adj_cgrp_pred_females_within5stddevs	Chr5_93567888	Chr5	93567888	G	A	0.474249	0.993	0.790564	0.209436	-0.0834	0.00316965	1.32e-151	691.7	40657	4.86967	0.0187852	20098	4.7863	0.0188535	3384	4.70294	0.0194454	0.00230134	0.102654	0.0685667	0.173522	1.32625	0.104956	2.19268	0.599543	0.0239327	0.145557
fat_pct_htdat_adj_cgrp_pred_females_within5stddevs	Chr5_93568255	Chr5	93568255	A	G	0.474144	0.984	0.790564	0.209436	-0.0834	0.00316965	1.32e-151	691.7	40657	4.86967	0.0187852	20098	4.7863	0.0188535	3384	4.70294	0.0194454	0.00230134	0.102654	0.0685667	0.173522	1.32625	0.104956	2.19268	0.599543	0.0239327	0.145557
fat_pct_htdat_adj_cgrp_pred_females_within5stddevs	Chr5_93563187	Chr5	93563187	T	C	0.474767	0.989	0.790884	0.209116	-0.0834	0.00317146	1.75e-151	691.2	40689	4.86971	0.0187842	20075	4.78633	0.0188524	3375	4.70295	0.0194447	0.0022995	0.102634	0.0685841	0.173517	1.32523	0.104933	2.19139	0.599434	0.0239309	0.145559
fat_pct_htdat_adj_cgrp_pred_females_within5stddevs	Chr5_93555947	Chr5	93555947	T	C	0.475479	0.998	0.790892	0.209108	-0.0834	0.00317172	1.93e-151	691	40690	4.86977	0.0187838	20074	4.7864	0.0188517	3375	4.70302	0.0194437	0.00229915	0.102625	0.0685915	0.173516	1.32504	0.104924	2.19125	0.599387	0.0239296	0.14556
fat_pct_htdat_adj_cgrp_pred_females_within5stddevs	Chr5_93558098	Chr5	93558098	C	T	0.475458	0.996	0.790899	0.209101	-0.0834	0.00317174	2.22e-151	690.7	40691	4.86976	0.0187839	20073	4.7864	0.0188518	3375	4.70305	0.0194438	0.00229817	0.102626	0.0685913	0.173515	1.32448	0.104924	2.19031	0.59939	0.0239297	0.145561
fat_pct_htdat_adj_cgrp_pred_females_within5stddevs	Chr5_93561026	Chr5	93561026	A	G	0.475585	0.999	0.790814	0.209186	-0.0833	0.00317117	2.39e-151	690.5	40682	4.86972	0.0187845	20080	4.78639	0.0188525	3377	4.70306	0.0194445	0.00229754	0.102638	0.0685826	0.173518	1.3241	0.104935	2.18949	0.599448	0.0239311	0.145561
fat_pct_htdat_adj_cgrp_pred_females_within5stddevs	Chr5_93561317	Chr5	93561317	G	A	0.475585	0.999	0.790814	0.209186	-0.0833	0.00317117	2.39e-151	690.5	40682	4.86972	0.0187845	20080	4.78639	0.0188525	3377	4.70306	0.0194445	0.00229754	0.102638	0.0685826	0.173518	1.3241	0.104935	2.18949	0.599448	0.0239311	0.145561
fat_pct_htdat_adj_cgrp_pred_females_within5stddevs	Chr5_93560562	Chr5	93560562	A	G	0.475585	0.999	0.790814	0.209186	-0.0833	0.00317097	2.43e-151	690.5	40683	4.86973	0.0187849	20078	4.78641	0.0188528	3378	4.70308	0.0194446	0.00229713	0.102644	0.0685778	0.173519	1.32385	0.104941	2.18897	0.599479	0.0239319	0.145561
fat_pct_htdat_adj_cgrp_pred_females_within5stddevs	Chr5_93560594	Chr5	93560594	G	A	0.475585	0.999	0.790814	0.209186	-0.0833	0.00317097	2.43e-151	690.5	40683	4.86973	0.0187849	20078	4.78641	0.0188528	3378	4.70308	0.0194446	0.00229713	0.102644	0.0685778	0.173519	1.32385	0.104941	2.18897	0.599479	0.0239319	0.145561
fat_pct_htdat_adj_cgrp_pred_females_within5stddevs	BovineHD0500026560	Chr5	93560682	T	C	0.475585	1	0.790814	0.209186	-0.0833	0.00317097	2.43e-151	690.5	40683	4.86973	0.0187849	20078	4.78641	0.0188528	3378	4.70308	0.0194446	0.00229713	0.102644	0.0685778	0.173519	1.32385	0.104941	2.18897	0.599479	0.0239319	0.145561
fat_pct_htdat_adj_cgrp_pred_females_within5stddevs	Chr5_93552670	Chr5	93552670	C	T	0.475519	0.954	0.790876	0.209124	-0.0833	0.00317191	2.74e-151	690.3	40685	4.8697	0.0187837	20082	4.78637	0.0188519	3372	4.70303	0.0194443	0.00229719	0.102625	0.0685933	0.173515	1.32391	0.104922	2.18943	0.59938	0.0239298	0.145562
fat_pct_htdat_adj_cgrp_pred_females_within5stddevs	Chr5_93560271	Chr5	93560271	G	A	0.475568	0.997	0.790829	0.209171	-0.0833	0.00317128	3.31e-151	689.9	40684	4.86971	0.0187846	20078	4.78641	0.0188526	3377	4.70311	0.0194447	0.00229537	0.102639	0.0685829	0.173517	1.32285	0.104935	2.18743	0.59945	0.0239312	0.145562
fat_pct_htdat_adj_cgrp_pred_females_within5stddevs	Chr5_93559648	Chr5	93559648	T	C	0.475585	0.998	0.790853	0.209147	-0.0833	0.00317126	3.89e-151	689.5	40687	4.86968	0.0187847	20075	4.78641	0.0188529	3377	4.70313	0.019445	0.00229407	0.102642	0.0685815	0.173518	1.3221	0.104936	2.18616	0.599462	0.0239314	0.145563
fat_pct_htdat_adj_cgrp_pred_females_within5stddevs	Chr5_93559884	Chr5	93559884	T	C	0.475602	0.998	0.790853	0.209147	-0.0833	0.00317126	3.89e-151	689.5	40687	4.86968	0.0187847	20075	4.78641	0.0188529	3377	4.70313	0.019445	0.00229407	0.102642	0.0685815	0.173518	1.3221	0.104936	2.18616	0.599462	0.0239314	0.145563
fat_pct_htdat_adj_cgrp_pred_females_within5stddevs	Chr5_93558724	Chr5	93558724	T	C	0.475582	0.997	0.790853	0.209147	-0.0833	0.00317088	4.18e-151	689.4	40691	4.86971	0.0187848	20067	4.78645	0.0188527	3381	4.7032	0.0194445	0.00229304	0.102641	0.0685824	0.173517	1.32151	0.104934	2.18522	0.599458	0.0239312	0.145563
fat_pct_htdat_adj_cgrp_pred_females_within5stddevs	Chr5_93499790	Chr5	93499790	G	GA	0.363568	0	0.818246	0.181754	-0.0861	0.00332193	3.73e-147	671	43304	4.86599	0.0187414	18355	4.77993	0.0188483	2480	4.69388	0.0195281	0.00220252	0.101989	0.0691375	0.173329	1.27072	0.104191	2.11393	0.595985	0.0238412	0.145629
fat_pct_htdat_adj_cgrp_pred_females_within5stddevs	Chr5_93552542	Chr5	93552542	T	C	0.415076	0.961	0.843668	0.156332	-0.0925	0.00359611	5.23e-145	661.1	46044	4.86084	0.0187424	16136	4.76838	0.0189208	1959	4.67592	0.0197631	0.00225506	0.10217	0.0690197	0.173444	1.30016	0.104425	2.15951	0.596822	0.0238628	0.145647
fat_pct_htdat_adj_cgrp_pred_females_within5stddevs	Chr5_93951328	Chr5	93951328	T	C	0.445875	0.604	0.829745	0.170255	-0.089894	0.0035	1.03e-144	659.7	44083	4.86248	0.0187414	18272	4.77258	0.0188942	1784	4.68	0.0196784	0.00228316	0.102096	0.0690804	0.17346	1.31625	0.10438	2.18737	0.596438	0.0238575	0.145653
fat_pct_htdat_adj_cgrp_pred_females_within5stddevs	Chr5_93955925	Chr5	93955925	T	A	0.427563	0.557	0.536951	0.463049	-0.0652487	0.0025578	8.6e-143	650.7	18066	4.8965	0.0188417	32747	4.83125	0.0187068	13326	4.77	0.0189199	0.00211707	0.101843	0.0693	0.17326	1.2219	0.10396	2.03642	0.595076	0.0238554	0.145682
fat_pct_htdat_adj_cgrp_pred_females_within5stddevs	Chr5_93955932	Chr5	93955932	C	T	0.399802	0.542	0.543772	0.456228	-0.064444	0.00256372	9.97e-139	631.9	18456	4.89417	0.0188349	32842	4.82973	0.0187081	12841	4.77	0.0189308	0.0020606	0.101827	0.0693581	0.173246	1.18941	0.103888	1.98349	0.594836	0.0238489	0.145728
fat_pct_htdat_adj_cgrp_pred_females_within5stddevs	Chr5_93511826	Chr5	93511826	T	C	0.360313	0.861	0.827718	0.172282	-0.0851	0.00339964	1.15e-137	626.9	44279	4.86304	0.0187469	17620	4.77792	0.0188778	2240	4.6928	0.0196065	0.00206652	0.102118	0.0691424	0.173327	1.19227	0.104184	1.98353	0.596273	0.0238566	0.145731
fat_pct_htdat_adj_cgrp_pred_females_within5stddevs	Chr5_93552533	Chr5	93552533	C	T	0.378373	0.963	0.833744	0.166256	-0.0867	0.00349751	4.28e-135	615	45057	4.86154	0.0187577	16837	4.77481	0.018911	2245	4.68807	0.0196942	0.00208562	0.102344	0.0689941	0.173423	1.20262	0.104429	1.99716	0.597321	0.0238741	0.145752
fat_pct_htdat_adj_cgrp_pred_females_within5stddevs	Chr5_93940731	Chr5	93940731	A	G	0.207026	0.962	0.522077	0.477923	-0.0608053	0.0024875	2.48e-131	597.5	17467	4.89589	0.0188803	32037	4.83508	0.018735	14635	4.77	0.0189185	0.00184504	0.102316	0.0690575	0.173219	1.06515	0.104161	1.77133	0.597036	0.0238942	0.145795
fat_pct_htdat_adj_cgrp_pred_females_within5stddevs	Chr5_93897878	Chr5	93897878	A	G	0.514374	0.813	0.719897	0.280103	-0.0709	0.00291582	5.18e-130	591.4	34040	4.87945	0.0188571	24267	4.80854	0.0188233	5832	4.74	0.0192366	0.00202779	0.10316	0.0684123	0.1736	1.16808	0.105187	1.92779	0.601262	0.023974	0.145782
fat_pct_htdat_adj_cgrp_pred_females_within5stddevs	Chr5_93921233	Chr5	93921233	T	C	0.233291	0.953	0.510134	0.489866	-0.0595512	0.00246242	1.33e-128	584.9	16712	4.89752	0.0189009	32015	4.83797	0.0187434	15412	4.78	0.0189081	0.00177244	0.102462	0.0689743	0.173208	1.0233	0.104234	1.70044	0.597667	0.0239103	0.145821
fat_pct_htdat_adj_cgrp_pred_females_within5stddevs	Chr5_93951291	Chr5	93951291	A	G	0.393309	0.547	0.850255	0.149745	-0.0880435	0.0036408	1.37e-128	584.8	46269	4.85811	0.0187393	16531	4.77007	0.0189353	1339	4.68202	0.0198102	0.00197391	0.102082	0.0692715	0.173328	1.13883	0.104056	1.89696	0.59574	0.0238389	0.145833
fat_pct_htdat_adj_cgrp_pred_females_within5stddevs	BovineHD0500026651	Chr5	93922247	A	C	0.232971	1	0.510267	0.489733	-0.059513	0.00246226	1.85e-128	584.2	16719	4.89744	0.0188991	32018	4.83792	0.0187419	15402	4.78	0.0189068	0.00177015	0.102434	0.0689977	0.173202	1.02202	0.104204	1.69874	0.59752	0.0239062	0.145823
fat_pct_htdat_adj_cgrp_pred_females_within5stddevs	Chr5_93925006	Chr5	93925006	C	T	0.233829	0.981	0.511296	0.488704	-0.0594017	0.00246068	3.77e-128	582.8	16783	4.89724	0.0188991	32022	4.83783	0.0187426	15334	4.78	0.0189077	0.00176338	0.102444	0.0689931	0.173201	1.01811	0.104208	1.69218	0.597561	0.0239082	0.145826
fat_pct_htdat_adj_cgrp_pred_females_within5stddevs	Chr5_93953487	Chr5	93953487	A	G	0.326606	0.797	0.674816	0.325184	-0.0660703	0.00274364	1.55e-127	579.9	29689	4.8752	0.0187871	27186	4.80913	0.0187656	7264	4.74	0.0191414	0.00191583	0.102142	0.0692362	0.173294	1.10553	0.104058	1.84111	0.596005	0.0238536	0.145843
fat_pct_htdat_adj_cgrp_pred_females_within5stddevs	Chr5_93953495	Chr5	93953495	C	T	0.328151	0.801	0.674979	0.325021	-0.0659783	0.00274386	3.63e-127	578.2	29701	4.87496	0.0187872	27183	4.80898	0.0187669	7255	4.743	0.0191439	0.00191	0.102154	0.0692312	0.173295	1.10217	0.104064	1.83541	0.59605	0.0238535	0.145847
fat_pct_htdat_adj_cgrp_pred_females_within5stddevs	Chr5_93572774	Chr5	93572774	G	C	0.381018	0.95	0.745763	0.254237	-0.0696	0.00289667	7.73e-127	576.7	35986	4.87041	0.0187794	23693	4.80084	0.0187987	4460	4.73128	0.0192587	0.00183483	0.102265	0.069148	0.173248	1.05908	0.1041	1.76257	0.5966	0.0238697	0.145847
fat_pct_htdat_adj_cgrp_pred_females_within5stddevs	BovineHD0500026558	Chr5	93554675	A	G	0.360138	1	0.73757	0.26243	-0.0676	0.00287059	3.07e-122	555.3	35269	4.8709	0.0187885	24076	4.80326	0.0187986	4794	4.73561	0.0192417	0.00177151	0.102345	0.0691366	0.173253	1.0225	0.104117	1.70147	0.596829	0.0238756	0.145896
fat_pct_htdat_adj_cgrp_pred_females_within5stddevs	Chr5_93894532	Chr5	93894532	T	G	0.488507	0.905	0.762453	0.237547	-0.0716	0.00306809	6.62e-120	544.5	37969	4.87332	0.0188575	21868	4.80173	0.0188656	4302	4.73014	0.019366	0.00185666	0.103405	0.068333	0.173595	1.06954	0.105262	1.76385	0.60211	0.0239853	0.145887
fat_pct_htdat_adj_cgrp_pred_females_within5stddevs	Chr5_93895578	Chr5	93895578	A	G	0.461061	0.855	0.749318	0.250682	-0.0696	0.00301884	5.43e-117	531	36772	4.87461	0.0188687	22577	4.80505	0.0188608	4790	4.74	0.0193302	0.00181799	0.103484	0.0683038	0.173606	1.04719	0.105302	1.72645	0.602395	0.0239932	0.145917
fat_pct_htdat_adj_cgrp_pred_females_within5stddevs	Chr5_93951828	Chr5	93951828	A	G	0.354376	0.48	0.852679	0.147321	-0.0836234	0.00366134	5.61e-115	521.6	46522	4.855	0.0187372	16336	4.77137	0.0189535	1281	4.69	0.0198544	0.00175685	0.102045	0.0694528	0.173255	1.01403	0.103802	1.6925	0.595023	0.0238346	0.145987
fat_pct_htdat_adj_cgrp_pred_females_within5stddevs	Chr5_93951824	Chr5	93951824	T	C	0.356106	0.482	0.852843	0.147157	-0.0832896	0.00366229	5.06e-114	517.2	46547	4.85481	0.0187404	16307	4.77152	0.0189579	1285	4.69	0.0198601	0.00174125	0.102102	0.0694194	0.173262	1.00498	0.103843	1.67681	0.595272	0.0238398	0.145996
fat_pct_htdat_adj_cgrp_pred_females_within5stddevs	Chr5_93561213	Chr5	93561213	C	G	0.129546	0.891	0.502479	0.497521	-0.0545	0.00243631	2.57e-110	500.1	16242	4.89116	0.0188967	31973	4.83668	0.0187503	15924	4.7822	0.0189192	0.00148405	0.102494	0.0691535	0.173132	0.857179	0.103978	1.42727	0.597119	0.0238809	0.146024
fat_pct_htdat_adj_cgrp_pred_females_within5stddevs	Chr5_93350671	Chr5	93350671	A	G	0.142636	0.931	0.553727	0.446273	0.053	0.0024672	8.19e-102	460.7	19606	4.78899	0.0188716	31819	4.84195	0.0187301	12714	4.8949	0.0189122	0.0013859	0.102089	0.069566	0.173041	0.800912	0.103475	1.33936	0.594733	0.0238328	0.146133
fat_pct_htdat_adj_cgrp_pred_females_within5stddevs	Chr5_93882068	Chr5	93882068	A	T	0.0505898	0.976	0.832185	0.167815	0.0727	0.00339176	1.15e-101	460	44713	4.81415	0.0187804	17325	4.88689	0.0188803	2101	4.96	0.0195764	0.00147802	0.102375	0.0693433	0.173197	0.853377	0.103853	1.42318	0.59618	0.0238592	0.146125
fat_pct_htdat_adj_cgrp_pred_females_within5stddevs	Chr5_93879251	Chr5	93879251	A	G	0.0505081	0.975	0.832442	0.167558	0.0728	0.00339391	1.46e-101	459.5	44740	4.8142	0.018779	17304	4.88695	0.0188795	2095	4.96	0.019577	0.00147654	0.102351	0.0693631	0.173191	0.852549	0.103828	1.4221	0.596056	0.0238558	0.146127
fat_pct_htdat_adj_cgrp_pred_females_within5stddevs	Chr5_93879230	Chr5	93879230	C	G	0.0504644	0.977	0.832426	0.167574	0.0728	0.00339398	1.49e-101	459.5	44739	4.8142	0.018779	17304	4.88695	0.0188795	2096	4.9597	0.019577	0.00147658	0.102351	0.0693633	0.173191	0.852573	0.103828	1.42214	0.596055	0.0238558	0.146127
fat_pct_htdat_adj_cgrp_pred_females_within5stddevs	Chr5_93883456	Chr5	93883456	C	T	0.0505596	0.955	0.832146	0.167854	0.0727	0.0033914	1.57e-101	459.4	44709	4.81418	0.0187803	17328	4.88687	0.0188803	2102	4.96	0.0195764	0.00147597	0.102374	0.0693462	0.173196	0.8522	0.10385	1.42126	0.596167	0.0238588	0.146126
fat_pct_htdat_adj_cgrp_pred_females_within5stddevs	Chr5_93879656	Chr5	93879656	G	A	0.0504558	0.989	0.832419	0.167581	0.0727	0.00339369	1.76e-101	459.1	44738	4.81421	0.018779	17305	4.88693	0.0188795	2096	4.96	0.0195769	0.0014753	0.102352	0.0693639	0.173191	0.851837	0.103827	1.42093	0.596053	0.0238557	0.146128
fat_pct_htdat_adj_cgrp_pred_females_within5stddevs	Chr5_93874725	Chr5	93874725	C	T	0.0505511	0.995	0.832348	0.167652	0.0727	0.00339317	1.78e-101	459.1	44729	4.8142	0.0187779	17314	4.8869	0.0188782	2096	4.96	0.0195753	0.00147526	0.102331	0.0693801	0.173186	0.851832	0.103806	1.42116	0.595949	0.0238536	0.146128
fat_pct_htdat_adj_cgrp_pred_females_within5stddevs	Chr5_93867217	Chr5	93867217	C	T	0.0502178	0.981	0.832271	0.167729	0.0727	0.00339229	2.1e-101	458.8	44722	4.8142	0.0187779	17318	4.88686	0.0188781	2099	4.95952	0.0195747	0.00147398	0.102331	0.0693811	0.173186	0.851098	0.103805	1.41996	0.595945	0.0238534	0.146129
fat_pct_htdat_adj_cgrp_pred_females_within5stddevs	BovineHD0500026645	Chr5	93875727	T	G	0.0505472	1	0.832575	0.167425	0.0727	0.00339532	2.36e-101	458.5	44754	4.81425	0.018779	17293	4.88696	0.0188799	2092	4.95966	0.0195782	0.00147371	0.102352	0.0693651	0.173191	0.850917	0.103826	1.41941	0.59605	0.0238558	0.146129
fat_pct_htdat_adj_cgrp_pred_females_within5stddevs	Chr5_93846958	Chr5	93846958	C	T	0.0499776	0.992	0.832317	0.167683	0.0726	0.00339378	3.71e-101	457.6	44725	4.81395	0.0187761	17318	4.88655	0.0188741	2096	4.96	0.0195693	0.00147126	0.102284	0.0694206	0.173176	0.849576	0.103755	1.41801	0.595697	0.0238459	0.146133
fat_pct_htdat_adj_cgrp_pred_females_within5stddevs	Chr5_93847224	Chr5	93847224	TC	T	0.049999	0.992	0.832239	0.167761	0.0726	0.00339318	3.9e-101	457.5	44717	4.81398	0.0187759	17324	4.88656	0.0188741	2098	4.96	0.0195693	0.00147097	0.102281	0.0694229	0.173175	0.849411	0.103752	1.41777	0.595683	0.0238456	0.146134
fat_pct_htdat_adj_cgrp_pred_females_within5stddevs	Chr5_93884955	Chr5	93884955	G	A	0.050607	0.964	0.832052	0.167948	0.0724684	0.00339049	5.47e-101	456.8	44698	4.81411	0.0187805	17338	4.88658	0.0188792	2103	4.96	0.0195739	0.00146775	0.102367	0.0693575	0.173192	0.84747	0.103835	1.41355	0.596112	0.0238574	0.146133
fat_pct_htdat_adj_cgrp_pred_females_within5stddevs	Chr5_93846280	Chr5	93846280	C	G	0.0499534	0.955	0.832364	0.167636	0.0725	0.00339443	5.75e-101	456.7	44729	4.81407	0.0187756	17316	4.88662	0.0188745	2094	4.96	0.0195708	0.00146866	0.102278	0.0694274	0.173174	0.848082	0.103747	1.41562	0.59566	0.023845	0.146136
fat_pct_htdat_adj_cgrp_pred_females_within5stddevs	Chr5_93892368	Chr5	93892368	T	C	0.342725	0.871	0.870313	0.129687	-0.0817	0.00382551	7.51e-101	456.2	48860	4.85636	0.0188147	13922	4.77465	0.0190339	1357	4.69	0.0199964	0.00150714	0.103269	0.0686528	0.173429	0.869024	0.104776	1.43844	0.600675	0.0239415	0.146105
fat_pct_htdat_adj_cgrp_pred_females_within5stddevs	Chr5_93894931	Chr5	93894931	A	C	0.338027	0.802	0.871545	0.128455	-0.0820864	0.00384712	1.2e-100	455.3	48973	4.85622	0.0188157	13854	4.77413	0.0190396	1312	4.69204	0.0200145	0.00150874	0.103292	0.0686372	0.173438	0.869903	0.104801	1.43963	0.600782	0.023945	0.146106
fat_pct_htdat_adj_cgrp_pred_females_within5stddevs	Chr5_93910650	Chr5	93910650	AT	A	0.343083	0.93	0.870391	0.129609	-0.0816404	0.00382771	1.43e-100	454.9	48870	4.85642	0.0188182	13912	4.77478	0.0190369	1357	4.69	0.0199997	0.0015038	0.103327	0.0686108	0.173441	0.867037	0.104831	1.43451	0.600955	0.0239476	0.146106
fat_pct_htdat_adj_cgrp_pred_females_within5stddevs	Chr5_93902918	Chr5	93902918	G	A	0.343166	0.926	0.870243	0.129757	-0.081547	0.00382546	1.85e-100	454.4	48854	4.85638	0.0188166	13925	4.77483	0.0190354	1360	4.69	0.0199973	0.00150182	0.1033	0.0686327	0.173435	0.865927	0.104802	1.433	0.600817	0.0239445	0.146108
fat_pct_htdat_adj_cgrp_pred_females_within5stddevs	Chr5_93905309	Chr5	93905309	G	A	0.343052	0.914	0.870383	0.129617	-0.081528	0.00382681	2.4e-100	453.9	48870	4.85641	0.0188167	13911	4.77489	0.0190352	1358	4.69	0.0199975	0.00149974	0.103299	0.0686353	0.173434	0.864733	0.104798	1.43107	0.600804	0.0239442	0.146109
fat_pct_htdat_adj_cgrp_pred_females_within5stddevs	Chr5_93903410	Chr5	93903410	A	G	0.34316	0.921	0.870305	0.129695	-0.0814952	0.003826	2.62e-100	453.7	48862	4.85638	0.0188168	13917	4.77489	0.0190354	1360	4.69	0.0199975	0.0014993	0.103302	0.0686331	0.173434	0.864477	0.104801	1.43061	0.60082	0.0239443	0.14611
fat_pct_htdat_adj_cgrp_pred_females_within5stddevs	Chr5_93904167	Chr5	93904167	C	G	0.343226	0.926	0.870321	0.129679	-0.0814361	0.00382704	4.11e-100	452.8	48863	4.85636	0.0188168	13917	4.77492	0.0190357	1359	4.69	0.0199984	0.00149697	0.103302	0.0686354	0.173434	0.863135	0.104799	1.42842	0.600811	0.0239442	0.146112
fat_pct_htdat_adj_cgrp_pred_females_within5stddevs	Chr5_93849870	Chr5	93849870	C	T	0.0509229	0.981	0.831865	0.168135	0.072	0.00338932	6.46e-100	451.9	44677	4.81411	0.0187744	17356	4.88616	0.0188719	2106	4.96	0.0195652	0.0014521	0.102247	0.0694632	0.173163	0.838577	0.103699	1.4003	0.595463	0.0238398	0.146149
fat_pct_htdat_adj_cgrp_pred_females_within5stddevs	Chr5_93892376	Chr5	93892376	A	G	0.342369	0.872	0.870297	0.129703	-0.0812397	0.00382445	8.97e-100	451.2	48861	4.85628	0.0188156	13918	4.77504	0.0190345	1360	4.69	0.0199963	0.00148999	0.103279	0.0686569	0.173426	0.85915	0.104769	1.42216	0.600684	0.0239418	0.146116
fat_pct_htdat_adj_cgrp_pred_females_within5stddevs	Chr5_93850008	Chr5	93850008	AAGTTC	A	0.0511376	0.959	0.831772	0.168228	0.0719	0.00338746	1.13e-99	450.8	44673	4.81417	0.0187751	17352	4.88609	0.0188727	2114	4.96	0.0195653	0.00144755	0.102261	0.0694554	0.173164	0.835944	0.103708	1.39579	0.595522	0.0238414	0.146151
fat_pct_htdat_adj_cgrp_pred_females_within5stddevs	Chr5_93340038	Chr5	93340038	T	C	0.17178	0.943	0.480043	0.519957	0.0522	0.00246261	2.3e-99	449.3	14711	4.77678	0.0189771	32157	4.82898	0.018757	17271	4.88118	0.0188586	0.00136034	0.102466	0.0692981	0.173124	0.785757	0.103826	1.3102	0.596551	0.0238719	0.146148
fat_pct_htdat_adj_cgrp_pred_females_within5stddevs	Chr5_93879280	Chr5	93879280	A	G	0.0528867	0.962	0.822238	0.177762	0.0703	0.00332062	5.27e-99	447.7	43707	4.8134	0.0187798	18061	4.88366	0.0188625	2371	4.95	0.0195181	0.00144298	0.102296	0.0694352	0.173174	0.833253	0.103739	1.39097	0.595675	0.0238469	0.146157
fat_pct_htdat_adj_cgrp_pred_females_within5stddevs	Chr5_93854041	Chr5	93854041	C	T	0.0499933	0.986	0.83192	0.16808	0.0717	0.00339003	8.27e-99	446.8	44685	4.81419	0.0187745	17347	4.88585	0.0188717	2107	4.96	0.0195648	0.00143585	0.102242	0.0694799	0.173157	0.829218	0.103678	1.38492	0.595392	0.0238382	0.146161
fat_pct_htdat_adj_cgrp_pred_females_within5stddevs	Chr5_93945338	Chr5	93945338	T	G	0.402651	0.976	0.577005	0.422995	-0.0626797	0.00298072	8.01e-98	442.2	23832	4.88755	0.01893	26353	4.82487	0.0187981	13954	4.76	0.0191354	0.00191778	0.103082	0.0688333	0.173833	1.10323	0.105	1.82646	0.599609	0.0239272	0.146145
fat_pct_htdat_adj_cgrp_pred_females_within5stddevs	Chr5_93899874	Chr5	93899874	G	A	0.0506047	0.793	0.830657	0.169343	0.071	0.00338272	1.91e-97	440.4	44520	4.81417	0.0187803	17515	4.88516	0.0188748	2104	4.96	0.0195628	0.0014179	0.102326	0.0694289	0.173173	0.818776	0.103744	1.36673	0.595769	0.0238465	0.146174
fat_pct_htdat_adj_cgrp_pred_females_within5stddevs	Chr5_93850151	Chr5	93850151	C	A	0.0532153	0.813	0.824124	0.175876	0.07	0.00334101	3.17e-97	439.4	43838	4.81363	0.0187731	18041	4.88367	0.0188582	2260	4.95	0.0195232	0.00142192	0.10217	0.0695537	0.173146	0.821225	0.103592	1.37261	0.594967	0.0238287	0.146181
fat_pct_htdat_adj_cgrp_pred_females_within5stddevs	Chr5_93914053	Chr5	93914053	A	T	0.203045	0.61	0.922988	0.0770124	-0.0974005	0.00465068	4.75e-97	438.6	54703	4.85328	0.0187924	8993	4.75588	0.0191909	443	4.65847	0.0206563	0.00134868	0.10295	0.0689447	0.173244	0.778487	0.104299	1.29309	0.598914	0.0239034	0.146158
fat_pct_htdat_adj_cgrp_pred_females_within5stddevs	Chr5_94179636	Chr5	94179636	CT	TA	0.302107	0	0.631901	0.368099	-0.0569019	0.00271714	4.89e-97	438.6	26534	4.878	0.0188331	27991	4.8211	0.0187576	9614	4.76	0.0190729	0.00150625	0.102234	0.0695058	0.173246	0.869429	0.10374	1.45195	0.595284	0.0238334	0.146181
fat_pct_htdat_adj_cgrp_pred_females_within5stddevs	Chr5_93491569	Chr5	93491569	T	C	0.10461	0.983	0.523893	0.476107	0.0513	0.00245049	7.99e-97	437.6	17632	4.79153	0.0189023	31940	4.84279	0.0187688	14567	4.89405	0.0189537	0.00131082	0.102741	0.0691113	0.173163	0.756985	0.104052	1.25978	0.597844	0.0238947	0.146167
fat_pct_htdat_adj_cgrp_pred_females_within5stddevs	Chr5_93491553	Chr5	93491553	C	T	0.104573	0.983	0.523878	0.476122	0.0513	0.00245049	8.62e-97	437.4	17631	4.79154	0.0189022	31940	4.84279	0.0187686	14568	4.89404	0.0189535	0.00131035	0.102738	0.0691139	0.173162	0.756721	0.104048	1.25937	0.597829	0.0238945	0.146167
fat_pct_htdat_adj_cgrp_pred_females_within5stddevs	Chr5_93944849	Chr5	93944849	A	G	0.335258	0.953	0.568889	0.431111	-0.0520605	0.00250613	1.62e-95	431.5	20733	4.88126	0.0188911	31510	4.8292	0.018785	11896	4.78	0.0190115	0.00132942	0.102943	0.0689675	0.17324	0.767387	0.104273	1.27495	0.598818	0.0238866	0.146175
fat_pct_htdat_adj_cgrp_pred_females_within5stddevs	Chr5_93914952	Chr5	93914952	C	T	0.0511183	0.887	0.82863	0.17137	0.0695234	0.00336049	9.31e-95	428	44335	4.81417	0.0187766	17625	4.88369	0.0188656	2179	4.95	0.019541	0.00137274	0.102231	0.0695336	0.173137	0.79286	0.103604	1.32499	0.595181	0.023833	0.146207
fat_pct_htdat_adj_cgrp_pred_females_within5stddevs	Chr5_93897904	Chr5	93897904	G	T	0.0509087	0.746	0.822799	0.177201	0.068	0.00329486	2.92e-94	425.7	43667	4.81468	0.0187797	18213	4.88266	0.018865	2259	4.95	0.0195144	0.00134766	0.102307	0.0694795	0.173134	0.778389	0.103655	1.30014	0.595548	0.0238406	0.14621
fat_pct_htdat_adj_cgrp_pred_females_within5stddevs	Chr5_93346872	Chr5	93346872	C	A	0.159103	0.926	0.522857	0.477143	0.0511	0.00248111	5.12e-94	424.6	17440	4.78437	0.018917	32191	4.83549	0.0187335	14508	4.88662	0.0188773	0.00130415	0.102113	0.0696341	0.173052	0.753617	0.103417	1.26105	0.594555	0.0238317	0.146219
fat_pct_htdat_adj_cgrp_pred_females_within5stddevs	Chr5_93582440	Chr5	93582440	T	G	0.0776302	0.874	0.576209	0.423791	0.0513	0.00249097	6.19e-94	424.2	21290	4.7966	0.0188919	31335	4.84791	0.0187866	11514	4.89921	0.0190099	0.00128552	0.102966	0.0689674	0.173219	0.742136	0.104252	1.23309	0.598872	0.0239226	0.146192
fat_pct_htdat_adj_cgrp_pred_females_within5stddevs	Chr5_93591558	Chr5	93591558	A	T	0.07721	0.891	0.423416	0.576584	-0.0513	0.00249117	7.85e-94	423.7	11500	4.89922	0.0190113	31315	4.84794	0.0187876	21324	4.79666	0.0188927	0.00128398	0.102984	0.0689548	0.173222	0.741232	0.104268	1.23143	0.598956	0.023925	0.146193
fat_pct_htdat_adj_cgrp_pred_females_within5stddevs	Chr5_93346878	Chr5	93346878	C	T	0.158986	0.926	0.522872	0.477128	0.0511	0.00248135	9.49e-94	423.4	17439	4.78442	0.0189161	32195	4.83548	0.0187325	14505	4.88653	0.0188762	0.00130059	0.102094	0.0696523	0.173047	0.751585	0.103395	1.25789	0.594446	0.0238291	0.146223
fat_pct_htdat_adj_cgrp_pred_females_within5stddevs	Chr5_93590838	Chr5	93590838	G	C	0.0772092	0.89	0.423416	0.576584	-0.0512	0.00249135	1.17e-93	422.9	11500	4.89917	0.0190113	31315	4.84794	0.0187876	21324	4.7967	0.0188926	0.00128171	0.102982	0.0689582	0.173222	0.739926	0.104263	1.2293	0.59894	0.0239246	0.146195
fat_pct_htdat_adj_cgrp_pred_females_within5stddevs	Chr5_93585831	Chr5	93585831	A	G	0.0775482	0.878	0.423713	0.576287	-0.0512	0.00249099	1.94e-93	421.9	11510	4.89898	0.0190094	31333	4.84781	0.0187865	21296	4.79665	0.0188922	0.00127851	0.102963	0.0689749	0.173217	0.738098	0.104242	1.22648	0.598839	0.0239221	0.146198
fat_pct_htdat_adj_cgrp_pred_females_within5stddevs	BovineHD0500026500	Chr5	93335079	T	C	0.131907	1	0.554265	0.445735	0.051	0.00248527	2.4e-93	421.5	19702	4.79013	0.0188719	31696	4.84115	0.018724	12741	4.89217	0.0189046	0.00128635	0.101947	0.0697722	0.173005	0.743534	0.103233	1.24607	0.593683	0.0238115	0.146232
fat_pct_htdat_adj_cgrp_pred_females_within5stddevs	Chr5_93574757	Chr5	93574757	G	C	0.0930061	0.915	0.462418	0.537582	-0.0505	0.00246389	4.28e-93	420.3	13736	4.89192	0.0189308	31846	4.84141	0.0187519	18557	4.79089	0.0188954	0.00126864	0.102435	0.0693923	0.173096	0.732913	0.103704	1.22333	0.596152	0.0238588	0.146219
fat_pct_htdat_adj_cgrp_pred_females_within5stddevs	Chr5_93924431	Chr5	93924431	T	G	0.0516255	0.912	0.828209	0.171791	0.0687596	0.00335652	5.97e-93	419.7	44286	4.8144	0.01878	17669	4.88316	0.0188685	2184	4.95	0.0195419	0.00134535	0.102282	0.0695139	0.173141	0.777027	0.103627	1.29826	0.595369	0.0238364	0.146225
fat_pct_htdat_adj_cgrp_pred_females_within5stddevs	Chr5_93923772	Chr5	93923772	T	C	0.0513349	0.911	0.828108	0.171892	0.0686615	0.00335565	9.73e-93	418.7	44278	4.81445	0.0187794	17672	4.88311	0.018868	2189	4.95	0.0195411	0.00134215	0.102271	0.0695247	0.173138	0.775188	0.103613	1.29534	0.595306	0.0238357	0.146228
fat_pct_htdat_adj_cgrp_pred_females_within5stddevs	Chr5_93341116	Chr5	93341116	C	T	0.110112	0.961	0.579858	0.420142	0.0509	0.00249725	5.57e-92	415.2	21546	4.79263	0.0188673	31291	4.84352	0.0187334	11302	4.8944	0.018931	0.00126154	0.102085	0.0696788	0.173026	0.729105	0.103347	1.22068	0.594334	0.0238232	0.146243
fat_pct_htdat_adj_cgrp_pred_females_within5stddevs	Chr5_93343633	Chr5	93343633	A	C	0.109391	0.949	0.580419	0.419581	0.0508	0.0024976	8.02e-92	414.4	21581	4.79276	0.0188682	31293	4.84361	0.0187349	11265	4.89446	0.0189331	0.0012592	0.10211	0.0696614	0.17303	0.727735	0.103369	1.21816	0.594452	0.0238263	0.146244
fat_pct_htdat_adj_cgrp_pred_females_within5stddevs	Chr5_93346823	Chr5	93346823	T	C	0.1523	0.925	0.532804	0.467196	0.0505	0.00248167	9.47e-92	414.1	18113	4.78619	0.0189146	32121	4.8367	0.0187386	13905	4.8872	0.0188899	0.00126969	0.102199	0.0695925	0.173061	0.733665	0.103469	1.22713	0.594901	0.0238399	0.146242
fat_pct_htdat_adj_cgrp_pred_females_within5stddevs	Chr5_93342394	Chr5	93342394	G	A	0.109516	0.95	0.580411	0.419589	0.0508	0.0024976	1.06e-91	413.9	21583	4.79276	0.0188678	31288	4.84357	0.0187343	11268	4.89438	0.0189323	0.00125751	0.102099	0.0696716	0.173028	0.726768	0.103356	1.21668	0.594391	0.0238248	0.146246
fat_pct_htdat_adj_cgrp_pred_females_within5stddevs	Chr5_93341626	Chr5	93341626	T	C	0.110189	0.961	0.579834	0.420166	0.0508	0.00249723	1.45e-91	413.3	21546	4.79272	0.0188677	31288	4.84348	0.0187338	11305	4.89425	0.0189312	0.0012557	0.102089	0.0696804	0.173025	0.725731	0.103345	1.21506	0.594338	0.0238235	0.146247
fat_pct_htdat_adj_cgrp_pred_females_within5stddevs	Chr5_93843292	Chr5	93843292	G	A	0.404728	0.927	0.831834	0.168166	-0.0698	0.00343813	2.14e-91	412.5	44742	4.85954	0.0188085	17222	4.78972	0.0189343	2175	4.72	0.0196697	0.0013641	0.10294	0.0690164	0.17332	0.78704	0.104304	1.30781	0.598639	0.0239203	0.146221
fat_pct_htdat_adj_cgrp_pred_females_within5stddevs	Chr5_93955893	Chr5	93955893	C	T	0.258694	0.57	0.371724	0.628276	-0.0525236	0.00259858	1.51e-90	408.5	8330	4.90431	0.0190103	31024	4.85179	0.0187416	24785	4.8	0.0188311	0.00128857	0.10205	0.0697227	0.173061	0.744578	0.103338	1.24695	0.594099	0.0238233	0.14626
fat_pct_htdat_adj_cgrp_pred_females_within5stddevs	Chr5_93518540	Chr5	93518540	T	TG	0.0777101	0	0.450833	0.549167	-0.0494	0.00246481	5.6e-89	401.3	13000	4.8937	0.0189613	31832	4.84433	0.0187631	19307	4.79495	0.0188872	0.00120717	0.102584	0.0693217	0.173113	0.69733	0.103792	1.16307	0.596746	0.0238723	0.14626
fat_pct_htdat_adj_cgrp_pred_females_within5stddevs	Chr5_93570158	Chr5	93570158	G	C	0.281541	0.891	0.709662	0.290338	-0.0549	0.00274549	1.44e-88	399.4	32408	4.86782	0.0188124	26218	4.81296	0.0187995	5513	4.75809	0.0191837	0.00124056	0.102488	0.0694018	0.17313	0.716548	0.103729	1.19597	0.596242	0.0238591	0.146268
fat_pct_htdat_adj_cgrp_pred_females_within5stddevs	Chr5_93550979	Chr5	93550979	A	G	0.0824373	0.934	0.458044	0.541956	-0.0492	0.00246392	1.58e-88	399.2	13490	4.89155	0.0189429	31777	4.84232	0.0187577	18872	4.79309	0.0188947	0.00120323	0.102508	0.0693868	0.173098	0.695114	0.103711	1.16017	0.596341	0.0238598	0.146268
fat_pct_htdat_adj_cgrp_pred_females_within5stddevs	Chr5_93550057	Chr5	93550057	A	G	0.086478	0.932	0.467602	0.532398	-0.0491	0.00246216	2.53e-88	398.3	14078	4.89023	0.0189299	31827	4.84109	0.0187528	18234	4.79196	0.0188976	0.00120208	0.10243	0.0694498	0.173082	0.694517	0.103632	1.15995	0.59594	0.0238515	0.146272
fat_pct_htdat_adj_cgrp_pred_females_within5stddevs	Chr5_93550323	Chr5	93550323	G	A	0.0821039	0.931	0.457327	0.542673	-0.049	0.00246415	1.31e-87	394.9	13448	4.89147	0.0189417	31769	4.8425	0.0187551	18922	4.79353	0.0188909	0.00119034	0.102457	0.0694371	0.173084	0.687723	0.103647	1.14846	0.596046	0.0238528	0.14628
fat_pct_htdat_adj_cgrp_pred_females_within5stddevs	Chr5_93290832	Chr5	93290832	G	T	0.106231	0.995	0.546524	0.453476	0.0492	0.0024777	2.17e-87	393.9	19150	4.7901	0.0188896	31807	4.83928	0.0187309	13182	4.88846	0.0188986	0.00119875	0.102047	0.0697606	0.173006	0.692896	0.103245	1.16107	0.59396	0.0238209	0.146296
fat_pct_htdat_adj_cgrp_pred_females_within5stddevs	Chr5_93436085	Chr5	93436085	T	G	0.167643	0.59	0.924289	0.0757106	-0.0927	0.00467602	3.58e-87	392.9	54871	4.85269	0.0187968	8824	4.76	0.0191979	444	4.66731	0.0206769	0.00120246	0.102973	0.0690375	0.173213	0.694206	0.104176	1.15426	0.598644	0.0238922	0.146267
fat_pct_htdat_adj_cgrp_pred_females_within5stddevs	Chr5_93512155	Chr5	93512155	A	G	0.074886	0.977	0.451527	0.548473	-0.049	0.00247036	4.15e-87	392.6	13196	4.89306	0.0189577	31529	4.84411	0.0187597	19414	4.79516	0.0188855	0.00118682	0.102517	0.0693954	0.173099	0.685632	0.103704	1.14444	0.596332	0.0238611	0.146283
fat_pct_htdat_adj_cgrp_pred_females_within5stddevs	Chr5_93512110	Chr5	93512110	G	A	0.0748638	0.983	0.451527	0.548473	-0.0489	0.00247033	4.39e-87	392.5	13196	4.89306	0.0189579	31529	4.84412	0.0187598	19414	4.79518	0.0188855	0.00118644	0.102519	0.0693943	0.173099	0.685411	0.103705	1.14405	0.596341	0.0238613	0.146283
fat_pct_htdat_adj_cgrp_pred_females_within5stddevs	Chr5_93512219	Chr5	93512219	T	C	0.0750021	0.976	0.451574	0.548426	-0.0489	0.00247024	5.39e-87	392.1	13198	4.89312	0.0189587	31531	4.8442	0.0187601	19410	4.79529	0.0188852	0.00118513	0.102522	0.069393	0.1731	0.684654	0.103707	1.14277	0.596352	0.0238618	0.146284
fat_pct_htdat_adj_cgrp_pred_females_within5stddevs	Chr5_93304602	Chr5	93304602	G	T	0.108981	0.976	0.51107	0.48893	0.0491	0.00248077	5.61e-87	392	16643	4.78477	0.0189215	32273	4.83389	0.0187267	15223	4.88301	0.0188591	0.00120575	0.101944	0.0698458	0.172995	0.696984	0.10315	1.16893	0.593422	0.0238047	0.146304
fat_pct_htdat_adj_cgrp_pred_females_within5stddevs	Chr5_93513168	Chr5	93513168	G	A	0.0750259	0.997	0.451667	0.548333	-0.0489	0.00247025	5.65e-87	392	13203	4.89309	0.0189588	31533	4.84418	0.0187603	19403	4.79527	0.0188856	0.0011849	0.102527	0.0693893	0.173101	0.684513	0.103712	1.14249	0.596377	0.0238629	0.146284
fat_pct_htdat_adj_cgrp_pred_females_within5stddevs	Chr5_93512232	Chr5	93512232	G	A	0.0749634	0.977	0.451535	0.548465	-0.0489	0.00247021	5.68e-87	392	13198	4.89311	0.0189582	31526	4.8442	0.0187596	19415	4.79529	0.0188847	0.00118477	0.102513	0.0693997	0.173098	0.684449	0.103698	1.14251	0.59631	0.0238607	0.146285
fat_pct_htdat_adj_cgrp_pred_females_within5stddevs	Chr5_93512108	Chr5	93512108	T	C	0.0748736	0.981	0.451535	0.548465	-0.0489	0.00247028	5.91e-87	391.9	13197	4.89305	0.0189578	31528	4.84415	0.0187594	19414	4.79524	0.0188849	0.0011846	0.102511	0.0694016	0.173097	0.684355	0.103696	1.14238	0.596298	0.0238604	0.146285
fat_pct_htdat_adj_cgrp_pred_females_within5stddevs	Chr5_93512161	Chr5	93512161	GC	TTGA	0.0748634	0	0.451566	0.548434	-0.0489	0.0024704	6.35e-87	391.8	13199	4.893	0.0189575	31528	4.8441	0.0187594	19412	4.7952	0.0188852	0.00118429	0.102511	0.0694019	0.173098	0.684175	0.103696	1.14208	0.596297	0.0238604	0.146285
fat_pct_htdat_adj_cgrp_pred_females_within5stddevs	Chr5_93512224	Chr5	93512224	G	A	0.0750245	0.976	0.451574	0.548426	-0.0489	0.00247034	6.49e-87	391.7	13198	4.89309	0.0189584	31531	4.8442	0.0187598	19410	4.7953	0.0188849	0.0011841	0.102516	0.0693982	0.173099	0.684063	0.1037	1.14185	0.596321	0.023861	0.146285
fat_pct_htdat_adj_cgrp_pred_females_within5stddevs	Chr5_93513089	Chr5	93513089	T	C	0.0749872	0.997	0.451652	0.548348	-0.0489	0.00247018	7.59e-87	391.4	13204	4.89305	0.0189589	31529	4.84418	0.0187604	19406	4.79531	0.0188857	0.00118304	0.102527	0.0693903	0.173101	0.683439	0.10371	1.14071	0.596375	0.0238628	0.146286
fat_pct_htdat_adj_cgrp_pred_females_within5stddevs	Chr5_93512204	Chr5	93512204	C	A	0.0750132	0.926	0.451706	0.548294	-0.0489	0.00247048	8.14e-87	391.3	13205	4.89297	0.0189567	31534	4.8441	0.0187586	19400	4.79523	0.0188844	0.00118293	0.102497	0.0694145	0.173094	0.6834	0.10368	1.14094	0.596219	0.0238584	0.146287
fat_pct_htdat_adj_cgrp_pred_females_within5stddevs	Chr5_93512100	Chr5	93512100	A	G	0.0749279	0.984	0.451457	0.548543	-0.0489	0.00247066	8.65e-87	391.2	13190	4.89299	0.0189576	31532	4.84413	0.0187594	19417	4.79526	0.018885	0.00118261	0.10251	0.0694047	0.173097	0.683207	0.103692	1.1405	0.596283	0.0238597	0.146287
fat_pct_htdat_adj_cgrp_pred_females_within5stddevs	Chr5_93326124	Chr5	93326124	G	T	0.108794	0.984	0.51036	0.48964	0.0491	0.00248168	9.54e-87	391	16616	4.78491	0.0189225	32236	4.83398	0.0187282	15287	4.88305	0.0188612	0.00120343	0.10197	0.069828	0.173001	0.695619	0.103173	1.16642	0.593545	0.0238075	0.146305
fat_pct_htdat_adj_cgrp_pred_females_within5stddevs	Chr5_93512148	Chr5	93512148	T	C	0.0748002	0.977	0.45159	0.54841	-0.0488	0.00247055	1.01e-86	390.9	13198	4.89297	0.0189575	31533	4.84413	0.0187592	19408	4.79529	0.0188848	0.00118162	0.102506	0.0694084	0.173096	0.68264	0.103688	1.1396	0.596262	0.0238595	0.146288
fat_pct_htdat_adj_cgrp_pred_females_within5stddevs	Chr5_93505522	Chr5	93505522	G	C	0.0750392	0.914	0.451558	0.548442	-0.0488	0.00247148	1.24e-86	390.4	13197	4.89286	0.0189586	31531	4.84402	0.0187609	19411	4.79519	0.0188873	0.00118127	0.102537	0.0693849	0.173103	0.682408	0.103718	1.13892	0.596417	0.0238633	0.146288
fat_pct_htdat_adj_cgrp_pred_females_within5stddevs	Chr5_93511335	Chr5	93511335	C	T	0.0747641	0.994	0.45141	0.54859	-0.0488	0.00247132	1.27e-86	390.4	13189	4.89303	0.0189597	31528	4.8442	0.0187609	19422	4.79537	0.0188861	0.0011809	0.102534	0.0693872	0.173102	0.682198	0.103715	1.1386	0.596402	0.0238624	0.146288
fat_pct_htdat_adj_cgrp_pred_females_within5stddevs	BovineHD0500026546	Chr5	93510958	C	A	0.0747639	1	0.451285	0.548715	-0.0488	0.00247103	1.28e-86	390.4	13184	4.89302	0.01896	31522	4.8442	0.0187612	19433	4.79538	0.0188864	0.00118051	0.10254	0.0693829	0.173103	0.681968	0.103721	1.13816	0.59643	0.023863	0.146288
fat_pct_htdat_adj_cgrp_pred_females_within5stddevs	Chr5_93511000	Chr5	93511000	G	T	0.0747639	0.991	0.451285	0.548715	-0.0488	0.00247103	1.28e-86	390.4	13184	4.89302	0.01896	31522	4.8442	0.0187612	19433	4.79538	0.0188864	0.00118051	0.10254	0.0693829	0.173103	0.681968	0.103721	1.13816	0.59643	0.023863	0.146288
fat_pct_htdat_adj_cgrp_pred_females_within5stddevs	Chr5_93511398	Chr5	93511398	C	T	0.0747772	0.997	0.451395	0.548605	-0.0488	0.00247121	1.31e-86	390.3	13188	4.89302	0.0189595	31528	4.8442	0.0187607	19423	4.79538	0.0188859	0.00118057	0.102531	0.0693901	0.173102	0.682013	0.103712	1.13833	0.596384	0.0238619	0.146288
fat_pct_htdat_adj_cgrp_pred_females_within5stddevs	Chr5_93511614	Chr5	93511614	CA	GT	0.0746978	0	0.451582	0.548418	-0.0488	0.00247019	1.31e-86	390.3	13201	4.89274	0.0189565	31526	4.84394	0.0187595	19412	4.79513	0.0188863	0.00117969	0.102513	0.0694043	0.173097	0.681521	0.103692	1.13768	0.596292	0.0238601	0.146289
fat_pct_htdat_adj_cgrp_pred_females_within5stddevs	BovineHD4100003953	Chr5	93514025	A	C	0.07513	1	0.451816	0.548184	-0.0488	0.00247001	1.32e-86	390.3	13212	4.893	0.01896	31534	4.8442	0.0187613	19393	4.7954	0.0188863	0.0011796	0.102542	0.0693817	0.173103	0.681446	0.103721	1.13728	0.596439	0.0238646	0.146288
fat_pct_htdat_adj_cgrp_pred_females_within5stddevs	Chr5_93510868	Chr5	93510868	C	T	0.0747848	0.994	0.451317	0.548683	-0.0488	0.00247118	1.38e-86	390.2	13185	4.89301	0.0189599	31524	4.8442	0.0187611	19430	4.79538	0.0188863	0.00118022	0.102538	0.0693851	0.173103	0.681803	0.103718	1.13791	0.596417	0.0238627	0.146288
fat_pct_htdat_adj_cgrp_pred_females_within5stddevs	Chr5_93511340	Chr5	93511340	C	T	0.0747775	0.993	0.451395	0.548605	-0.0488	0.00247125	1.4e-86	390.2	13189	4.89302	0.0189598	31526	4.8442	0.0187609	19424	4.79538	0.0188861	0.00118025	0.102535	0.0693872	0.173102	0.681822	0.103715	1.13797	0.596404	0.0238624	0.146288
fat_pct_htdat_adj_cgrp_pred_females_within5stddevs	Chr5_93510878	Chr5	93510878	A	C	0.0747848	0.994	0.451324	0.548676	-0.0488	0.00247123	1.41e-86	390.2	13184	4.89301	0.01896	31527	4.8442	0.0187611	19428	4.79538	0.0188863	0.00118013	0.102538	0.0693845	0.173103	0.681751	0.103719	1.13782	0.596421	0.0238628	0.146288
fat_pct_htdat_adj_cgrp_pred_females_within5stddevs	Chr5_93511365	Chr5	93511365	AGTCC	TCT	0.0748111	0	0.451426	0.548574	-0.0488	0.00247125	1.44e-86	390.1	13190	4.89301	0.0189594	31528	4.8442	0.0187605	19421	4.79538	0.0188857	0.00118006	0.102528	0.0693932	0.173101	0.681721	0.103708	1.13788	0.596366	0.0238615	0.146289
fat_pct_htdat_adj_cgrp_pred_females_within5stddevs	Chr5_93511176	Chr5	93511176	G	T	0.0747933	0.998	0.45141	0.54859	-0.0488	0.00247126	1.47e-86	390.1	13189	4.893	0.0189599	31528	4.84419	0.0187611	19422	4.79538	0.0188863	0.00117994	0.102538	0.069385	0.173103	0.681643	0.103718	1.13765	0.596419	0.0238627	0.146289
fat_pct_htdat_adj_cgrp_pred_females_within5stddevs	Chr5_93511413	Chr5	93511413	C	A	0.0747949	0.996	0.45141	0.54859	-0.0488	0.00247115	1.49e-86	390.1	13189	4.89301	0.0189595	31528	4.8442	0.0187607	19422	4.7954	0.0188858	0.00117977	0.10253	0.0693911	0.173101	0.681549	0.10371	1.13756	0.596379	0.0238618	0.146289
fat_pct_htdat_adj_cgrp_pred_females_within5stddevs	Chr5_93511111	Chr5	93511111	G	A	0.0747964	0.998	0.451418	0.548582	-0.0488	0.0024713	1.52e-86	390	13189	4.893	0.01896	31529	4.84419	0.0187612	19421	4.79538	0.0188864	0.00117978	0.102539	0.0693845	0.173103	0.681548	0.103719	1.13748	0.596422	0.0238628	0.146289
fat_pct_htdat_adj_cgrp_pred_females_within5stddevs	Chr5_93511277	Chr5	93511277	C	T	0.0748014	0.993	0.451418	0.548582	-0.0488	0.0024713	1.52e-86	390	13189	4.893	0.01896	31529	4.84419	0.0187612	19421	4.79538	0.0188864	0.00117978	0.102539	0.0693845	0.173103	0.681548	0.103719	1.13748	0.596422	0.0238628	0.146289
fat_pct_htdat_adj_cgrp_pred_females_within5stddevs	Chr5_93511064	Chr5	93511064	C	T	0.0747531	0.998	0.451426	0.548574	-0.0488	0.00247121	1.55e-86	390	13191	4.89299	0.01896	31526	4.84418	0.0187612	19422	4.79538	0.0188865	0.00117959	0.10254	0.0693835	0.173103	0.681434	0.10372	1.13728	0.596429	0.023863	0.146289
fat_pct_htdat_adj_cgrp_pred_females_within5stddevs	Chr5_93511211	Chr5	93511211	A	C	0.0747933	0.996	0.451426	0.548574	-0.0488	0.00247131	1.6e-86	389.9	13190	4.89299	0.01896	31528	4.84419	0.0187611	19421	4.79539	0.0188864	0.00117949	0.102539	0.0693851	0.173103	0.681381	0.103718	1.13721	0.596419	0.0238627	0.146289
fat_pct_htdat_adj_cgrp_pred_females_within5stddevs	Chr5_93511281	Chr5	93511281	G	C	0.0747868	0.993	0.451426	0.548574	-0.0488	0.00247131	1.6e-86	389.9	13190	4.89299	0.01896	31528	4.84419	0.0187611	19421	4.79539	0.0188864	0.00117949	0.102539	0.0693851	0.173103	0.681381	0.103718	1.13721	0.596419	0.0238627	0.146289
fat_pct_htdat_adj_cgrp_pred_females_within5stddevs	Chr5_93511973	Chr5	93511973	A	G	0.074771	0.994	0.451348	0.548652	-0.0488	0.00247069	1.6e-86	389.9	13186	4.89294	0.0189583	31526	4.84415	0.0187598	19427	4.79536	0.0188852	0.00117885	0.102515	0.0694035	0.173097	0.681031	0.103694	1.13685	0.5963	0.0238602	0.14629
fat_pct_htdat_adj_cgrp_pred_females_within5stddevs	Chr5_93294225	Chr5	93294225	G	A	0.109437	0.988	0.510314	0.489686	0.049	0.00248174	1.64e-86	389.9	16608	4.78493	0.0189243	32246	4.83394	0.0187296	15285	4.88294	0.0188623	0.00120015	0.101994	0.0698118	0.173006	0.693703	0.103194	1.163	0.593658	0.0238102	0.146307
fat_pct_htdat_adj_cgrp_pred_females_within5stddevs	Chr5_93511952	Chr5	93511952	A	G	0.074748	0.996	0.451363	0.548637	-0.0488	0.00247067	1.64e-86	389.9	13189	4.89295	0.0189587	31522	4.84416	0.0187602	19428	4.79538	0.0188855	0.00117869	0.102522	0.0693982	0.173099	0.680937	0.103701	1.13663	0.596334	0.0238611	0.14629
fat_pct_htdat_adj_cgrp_pred_females_within5stddevs	Chr5_93511030	Chr5	93511030	T	C	0.0747821	0.998	0.451441	0.548559	-0.0488	0.00247121	1.66e-86	389.9	13193	4.89298	0.0189602	31524	4.84418	0.0187614	19422	4.79539	0.0188867	0.00117917	0.102544	0.0693812	0.173104	0.681188	0.103723	1.13684	0.596445	0.0238634	0.146289
fat_pct_htdat_adj_cgrp_pred_females_within5stddevs	Chr5_93511984	Chr5	93511984	C	A	0.0747725	0.994	0.451356	0.548644	-0.0488	0.00247052	1.67e-86	389.8	13187	4.89294	0.0189585	31525	4.84416	0.01876	19427	4.79538	0.0188853	0.00117845	0.102518	0.0694012	0.173098	0.680797	0.103697	1.13644	0.596315	0.0238606	0.14629
fat_pct_htdat_adj_cgrp_pred_females_within5stddevs	Chr5_93505699	Chr5	93505699	C	T	0.0748898	0.99	0.451122	0.548878	-0.0488	0.00247078	1.68e-86	389.8	13172	4.89291	0.0189593	31525	4.84412	0.018761	19442	4.79534	0.0188866	0.00117853	0.102536	0.069387	0.173102	0.680832	0.103715	1.13632	0.596407	0.0238629	0.146289
fat_pct_htdat_adj_cgrp_pred_females_within5stddevs	Chr5_93511327	Chr5	93511327	T	G	0.074774	0.993	0.451426	0.548574	-0.0488	0.00247109	1.81e-86	389.7	13192	4.89297	0.0189602	31524	4.84419	0.0187614	19423	4.79541	0.0188865	0.00117852	0.102542	0.0693828	0.173104	0.680818	0.103721	1.13624	0.596436	0.0238631	0.146289
fat_pct_htdat_adj_cgrp_pred_females_within5stddevs	Chr5_93511915	Chr5	93511915	T	C	0.0747689	0.996	0.45141	0.54859	-0.0488	0.00247063	1.85e-86	389.6	13190	4.89289	0.0189586	31526	4.84412	0.0187603	19423	4.79535	0.0188859	0.00117794	0.102524	0.0693972	0.173099	0.6805	0.103702	1.13589	0.596343	0.0238612	0.14629
fat_pct_htdat_adj_cgrp_pred_females_within5stddevs	Chr5_93505518	Chr5	93505518	TG	CA	0.074946	0	0.451551	0.548449	-0.0488	0.00247105	1.92e-86	389.6	13199	4.89278	0.0189576	31526	4.844	0.01876	19414	4.79523	0.0188864	0.00117821	0.10252	0.0694007	0.173099	0.680655	0.103698	1.13619	0.596321	0.023861	0.14629
fat_pct_htdat_adj_cgrp_pred_females_within5stddevs	Chr5_93510801	Chr5	93510801	C	A	0.0747945	0.992	0.45134	0.54866	-0.0488	0.00247111	1.97e-86	389.5	13187	4.89297	0.0189603	31523	4.8442	0.0187615	19429	4.79543	0.0188866	0.00117801	0.102544	0.0693819	0.173104	0.680521	0.103722	1.13574	0.596443	0.0238633	0.14629
fat_pct_htdat_adj_cgrp_pred_females_within5stddevs	Chr5_93507976	Chr5	93507976	G	A	0.0748445	0.966	0.451254	0.548746	-0.0488	0.00247083	1.98e-86	389.5	13180	4.89287	0.0189579	31526	4.84411	0.0187597	19433	4.79534	0.0188854	0.00117765	0.102514	0.0694056	0.173097	0.680341	0.103691	1.13573	0.59629	0.0238604	0.146291
fat_pct_htdat_adj_cgrp_pred_females_within5stddevs	Chr5_93511841	Chr5	93511841	T	C	0.0747916	0.996	0.451387	0.548613	-0.0488	0.00247068	2.01e-86	389.5	13189	4.89293	0.018959	31525	4.84417	0.0187603	19425	4.79541	0.0188856	0.0011775	0.102524	0.0693974	0.173099	0.680244	0.103702	1.13546	0.596343	0.0238613	0.146291
fat_pct_htdat_adj_cgrp_pred_females_within5stddevs	Chr5_93511496	Chr5	93511496	T	G	0.0748329	0.917	0.451519	0.548481	-0.0488	0.0024705	2.04e-86	389.4	13196	4.89275	0.0189581	31528	4.84399	0.0187607	19415	4.79524	0.0188871	0.00117728	0.102532	0.0693912	0.173101	0.680113	0.10371	1.13517	0.596383	0.0238629	0.14629
fat_pct_htdat_adj_cgrp_pred_females_within5stddevs	Chr5_93520599	Chr5	93520599	T	G	0.0749146	0.991	0.451535	0.548465	-0.0488	0.00247078	2.04e-86	389.4	13201	4.89281	0.0189583	31520	4.84405	0.0187605	19418	4.79529	0.0188866	0.00117756	0.102528	0.0693944	0.1731	0.680279	0.103706	1.13549	0.596362	0.0238623	0.146291
fat_pct_htdat_adj_cgrp_pred_females_within5stddevs	Chr5_93520671	Chr5	93520671	T	C	0.0749213	0.991	0.451551	0.548449	-0.0488	0.00247092	2.04e-86	389.4	13199	4.89281	0.0189585	31526	4.84405	0.0187607	19414	4.79529	0.0188867	0.00117768	0.102531	0.069392	0.173101	0.680344	0.103709	1.13556	0.596378	0.0238625	0.14629
fat_pct_htdat_adj_cgrp_pred_females_within5stddevs	Chr5_93505662	Chr5	93505662	G	A	0.0749608	0.99	0.450989	0.549011	-0.0487	0.00247035	2.2e-86	389.3	13168	4.89284	0.0189595	31516	4.84409	0.0187614	19455	4.79535	0.0188872	0.00117643	0.102544	0.0693823	0.173103	0.679615	0.103721	1.13423	0.596442	0.0238638	0.14629
fat_pct_htdat_adj_cgrp_pred_females_within5stddevs	Chr5_93511550	Chr5	93511550	A	G	0.0747965	0.98	0.451465	0.548535	-0.0487	0.00247074	2.23e-86	389.3	13192	4.89291	0.0189587	31529	4.84416	0.0187601	19418	4.79541	0.0188855	0.00117693	0.10252	0.069401	0.173098	0.67992	0.103697	1.13497	0.596321	0.0238606	0.146291
fat_pct_htdat_adj_cgrp_pred_females_within5stddevs	Chr5_93509693	Chr5	93509693	G	A	0.0748031	0.983	0.451285	0.548715	-0.0488	0.00247134	2.25e-86	389.2	13186	4.89297	0.018959	31518	4.84421	0.01876	19435	4.79545	0.0188851	0.00117739	0.102518	0.069403	0.173098	0.680186	0.103695	1.13543	0.596308	0.0238604	0.146291
fat_pct_htdat_adj_cgrp_pred_females_within5stddevs	Chr5_93508189	Chr5	93508189	C	G	0.0748236	0.991	0.451293	0.548707	-0.0487	0.00247094	2.27e-86	389.2	13185	4.89283	0.0189577	31521	4.84408	0.0187596	19433	4.79533	0.0188856	0.00117695	0.102513	0.0694069	0.173097	0.679937	0.10369	1.13507	0.596284	0.0238603	0.146292
fat_pct_htdat_adj_cgrp_pred_females_within5stddevs	Chr5_93517261	Chr5	93517261	C	T	0.0750005	0.993	0.451745	0.548255	-0.0487	0.00247042	2.37e-86	389.1	13211	4.89284	0.0189594	31527	4.8441	0.0187613	19401	4.79537	0.0188869	0.00117641	0.102541	0.0693853	0.173102	0.679606	0.103717	1.13425	0.596424	0.0238643	0.146291
fat_pct_htdat_adj_cgrp_pred_females_within5stddevs	Chr5_93511863	Chr5	93511863	GA	AG	0.0747916	0	0.451363	0.548637	-0.0487	0.00247066	2.38e-86	389.1	13187	4.89287	0.0189584	31526	4.84413	0.01876	19426	4.7954	0.0188855	0.00117642	0.102518	0.0694028	0.173098	0.679628	0.103695	1.1345	0.59631	0.0238604	0.146292
fat_pct_htdat_adj_cgrp_pred_females_within5stddevs	Chr5_93507263	Chr5	93507263	A	G	0.0748596	0.99	0.450857	0.549143	-0.0487	0.00247071	2.44e-86	389.1	13158	4.89286	0.0189587	31519	4.84412	0.0187603	19462	4.79539	0.0188859	0.0011761	0.102525	0.0693981	0.173099	0.679436	0.103701	1.13413	0.596341	0.023862	0.146292
fat_pct_htdat_adj_cgrp_pred_females_within5stddevs	Chr5_93509607	Chr5	93509607	C	T	0.0747883	0.998	0.451301	0.548699	-0.0487	0.0024714	2.47e-86	389.1	13186	4.89292	0.0189588	31520	4.84418	0.01876	19433	4.79543	0.0188853	0.00117687	0.102518	0.0694037	0.173098	0.679886	0.103694	1.13494	0.596305	0.0238603	0.146292
fat_pct_htdat_adj_cgrp_pred_females_within5stddevs	Chr5_93509717	Chr5	93509717	A	AAACAAC	0.0748031	0	0.451278	0.548722	-0.0487	0.00247131	2.67e-86	388.9	13186	4.89294	0.018959	31517	4.8442	0.01876	19436	4.79547	0.0188851	0.00117631	0.102517	0.0694041	0.173098	0.679564	0.103694	1.13441	0.596304	0.0238603	0.146292
fat_pct_htdat_adj_cgrp_pred_females_within5stddevs	BovineHD0500026545	Chr5	93509813	A	G	0.0748078	1	0.451285	0.548715	-0.0487	0.00247135	2.77e-86	388.8	13186	4.89291	0.0189588	31518	4.84417	0.01876	19435	4.79544	0.0188853	0.00117614	0.102517	0.0694045	0.173098	0.679464	0.103693	1.13425	0.596302	0.0238602	0.146292
fat_pct_htdat_adj_cgrp_pred_females_within5stddevs	Chr5_93509712	Chr5	93509712	C	T	0.074795	0.983	0.451285	0.548715	-0.0487	0.00247132	2.83e-86	388.8	13186	4.89293	0.018959	31518	4.8442	0.01876	19435	4.79548	0.0188851	0.00117596	0.102517	0.0694044	0.173098	0.679364	0.103693	1.13408	0.596303	0.0238603	0.146292
fat_pct_htdat_adj_cgrp_pred_females_within5stddevs	Chr5_93509757	Chr5	93509757	G	A	0.0747851	0.986	0.451285	0.548715	-0.0487	0.00247132	2.83e-86	388.8	13186	4.89293	0.018959	31518	4.8442	0.01876	19435	4.79548	0.0188851	0.00117596	0.102517	0.0694044	0.173098	0.679364	0.103693	1.13408	0.596303	0.0238603	0.146292
fat_pct_htdat_adj_cgrp_pred_females_within5stddevs	Chr5_93510358	Chr5	93510358	C	A	0.0747204	0.995	0.451473	0.548527	-0.0487	0.00247114	2.9e-86	388.7	13196	4.89288	0.0189596	31522	4.84416	0.018761	19421	4.79544	0.0188864	0.00117573	0.102535	0.0693906	0.173102	0.679215	0.103711	1.13366	0.596392	0.0238624	0.146292
fat_pct_htdat_adj_cgrp_pred_females_within5stddevs	Chr5_93518846	Chr5	93518846	T	C	0.0749392	0.992	0.451699	0.548301	-0.0487	0.0024706	2.91e-86	388.7	13207	4.89277	0.0189596	31529	4.84406	0.0187617	19403	4.79535	0.0188877	0.0011753	0.102549	0.0693795	0.173104	0.678957	0.103725	1.1331	0.596464	0.0238656	0.146292
fat_pct_htdat_adj_cgrp_pred_females_within5stddevs	Chr5_93518362	Chr5	93518362	A	G	0.0749667	0.981	0.451738	0.548262	-0.0487	0.00247034	3e-86	388.7	13211	4.89277	0.0189594	31526	4.84407	0.0187615	19402	4.79537	0.0188874	0.00117489	0.102545	0.0693828	0.173103	0.678723	0.10372	1.13275	0.596443	0.0238648	0.146292
fat_pct_htdat_adj_cgrp_pred_females_within5stddevs	Chr5_93511558	Chr5	93511558	A	T	0.0747837	0.98	0.45148	0.54852	-0.0487	0.00247072	3.07e-86	388.6	13192	4.89278	0.0189586	31531	4.84407	0.0187606	19416	4.79536	0.0188865	0.00117499	0.10253	0.0693953	0.1731	0.678792	0.103705	1.13301	0.596363	0.023862	0.146292
fat_pct_htdat_adj_cgrp_pred_females_within5stddevs	Chr5_93517827	Chr5	93517827	G	A	0.0749315	0.986	0.451738	0.548262	-0.0487	0.00247036	3.16e-86	388.6	13210	4.89276	0.0189602	31528	4.84406	0.0187624	19401	4.79536	0.0188883	0.0011746	0.10256	0.0693712	0.173106	0.678542	0.103735	1.13231	0.596519	0.0238668	0.146292
fat_pct_htdat_adj_cgrp_pred_females_within5stddevs	Chr5_93510710	Chr5	93510710	C	G	0.0748044	0.997	0.451628	0.548372	-0.0487	0.00247092	3.17e-86	388.6	13206	4.89285	0.0189595	31522	4.84415	0.018761	19411	4.79544	0.0188864	0.00117505	0.102535	0.0693911	0.173101	0.678822	0.10371	1.13301	0.59639	0.0238621	0.146292
fat_pct_htdat_adj_cgrp_pred_females_within5stddevs	Chr5_93511443	Chr5	93511443	G	A	0.0747672	0.983	0.451402	0.548598	-0.0487	0.00247123	3.25e-86	388.5	13188	4.89282	0.018959	31529	4.84411	0.0187607	19422	4.7954	0.0188863	0.00117509	0.102529	0.0693958	0.1731	0.678849	0.103704	1.13311	0.59636	0.0238617	0.146293
fat_pct_htdat_adj_cgrp_pred_females_within5stddevs	Chr5_93511596	Chr5	93511596	T	C	0.0747667	0.907	0.451675	0.548325	-0.0487	0.00247057	3.3e-86	388.5	13202	4.89266	0.0189566	31536	4.84396	0.0187593	19401	4.79527	0.0188859	0.00117449	0.102507	0.069413	0.173095	0.678527	0.103682	1.13279	0.596249	0.0238594	0.146294
fat_pct_htdat_adj_cgrp_pred_females_within5stddevs	Chr5_93510682	Chr5	93510682	G	A	0.0748175	0.993	0.451566	0.548434	-0.0487	0.00247115	3.35e-86	388.4	13200	4.89286	0.0189598	31526	4.84416	0.0187612	19413	4.79546	0.0188865	0.00117492	0.102538	0.0693895	0.173102	0.678742	0.103712	1.13286	0.596401	0.0238623	0.146293
fat_pct_htdat_adj_cgrp_pred_females_within5stddevs	Chr5_93510260	Chr5	93510260	C	T	0.074811	0.98	0.451348	0.548652	-0.0487	0.00247127	3.38e-86	388.4	13189	4.89286	0.018959	31520	4.84415	0.0187603	19430	4.79545	0.0188858	0.00117486	0.102523	0.0694005	0.173099	0.678723	0.103698	1.13296	0.59633	0.0238608	0.146293
fat_pct_htdat_adj_cgrp_pred_females_within5stddevs	Chr5_93510557	Chr5	93510557	A	G	0.0748492	0.984	0.451457	0.548543	-0.0487	0.00247132	3.38e-86	388.4	13194	4.89287	0.0189599	31524	4.84417	0.0187612	19421	4.79546	0.0188865	0.00117497	0.102538	0.0693892	0.173102	0.678772	0.103713	1.1329	0.596404	0.0238625	0.146293
fat_pct_htdat_adj_cgrp_pred_females_within5stddevs	Chr5_93510472	Chr5	93510472	G	C	0.0747612	0.992	0.45148	0.54852	-0.0487	0.00247117	3.45e-86	388.4	13197	4.89287	0.0189599	31521	4.84417	0.0187611	19421	4.79547	0.0188864	0.00117472	0.102537	0.0693904	0.173102	0.678628	0.103711	1.13268	0.596396	0.0238624	0.146293
fat_pct_htdat_adj_cgrp_pred_females_within5stddevs	Chr5_93517198	Chr5	93517198	A	G	0.0749359	0.993	0.451738	0.548262	-0.0487	0.00247059	3.56e-86	388.3	13209	4.89281	0.0189598	31530	4.84413	0.0187614	19400	4.79544	0.0188869	0.00117409	0.102542	0.0693864	0.173102	0.678265	0.103716	1.13203	0.596422	0.0238645	0.146293
fat_pct_htdat_adj_cgrp_pred_females_within5stddevs	Chr5_93507161	Chr5	93507161	G	A	0.0748139	0.988	0.451215	0.548785	-0.0487	0.00247089	3.62e-86	388.3	13178	4.89277	0.0189589	31525	4.84408	0.0187608	19436	4.7954	0.0188866	0.00117402	0.102532	0.0693943	0.1731	0.678231	0.103706	1.13207	0.596371	0.0238622	0.146293
fat_pct_htdat_adj_cgrp_pred_females_within5stddevs	Chr5_93509937	Chr5	93509937	T	C	0.0748287	0.998	0.451309	0.548691	-0.0487	0.00247122	3.69e-86	388.3	13189	4.89285	0.0189591	31515	4.84416	0.0187604	19435	4.79547	0.0188857	0.00117428	0.102524	0.0694007	0.173099	0.678386	0.103698	1.1324	0.59633	0.0238609	0.146294
fat_pct_htdat_adj_cgrp_pred_females_within5stddevs	Chr5_93509157	Chr5	93509157	C	A	0.0748585	0.995	0.451457	0.548543	-0.0487	0.0024711	3.74e-86	388.2	13195	4.89283	0.0189587	31522	4.84415	0.0187601	19422	4.79546	0.0188855	0.00117415	0.102519	0.0694047	0.173098	0.678318	0.103693	1.13234	0.596305	0.0238602	0.146294
fat_pct_htdat_adj_cgrp_pred_females_within5stddevs	Chr5_93511599	Chr5	93511599	CA	GT	0.0747972	0	0.45166	0.54834	-0.0487	0.00247021	3.76e-86	388.2	13205	4.89264	0.018957	31528	4.84397	0.0187597	19406	4.7953	0.0188862	0.00117335	0.102515	0.0694079	0.173096	0.677863	0.103688	1.13162	0.596284	0.0238601	0.146294
fat_pct_htdat_adj_cgrp_pred_females_within5stddevs	Chr5_93510462	Chr5	93510462	G	A	0.0747775	0.992	0.451473	0.548527	-0.0487	0.00247125	3.91e-86	388.1	13196	4.89283	0.0189596	31522	4.84414	0.018761	19421	4.79546	0.0188865	0.00117402	0.102535	0.0693919	0.173101	0.678225	0.103709	1.13203	0.596388	0.0238622	0.146293
fat_pct_htdat_adj_cgrp_pred_females_within5stddevs	Chr5_93508818	Chr5	93508818	G	A	0.074876	0.994	0.45148	0.54852	-0.0487	0.00247113	3.94e-86	388.1	13196	4.89282	0.0189588	31523	4.84413	0.0187603	19420	4.79545	0.0188858	0.00117387	0.102522	0.0694025	0.173098	0.678154	0.103696	1.13204	0.59632	0.0238606	0.146294
fat_pct_htdat_adj_cgrp_pred_females_within5stddevs	Chr5_93500409	Chr5	93500409	A	G	0.0750316	0.992	0.548122	0.451878	0.0487	0.00247023	3.97e-86	388.1	19381	4.79549	0.0188871	31550	4.84415	0.0187618	13208	4.89282	0.0189603	0.00117316	0.102549	0.0693815	0.173103	0.677719	0.103722	1.13106	0.596455	0.0238653	0.146293
fat_pct_htdat_adj_cgrp_pred_females_within5stddevs	Chr5_93505311	Chr5	93505311	A	C	0.0749654	0.989	0.451395	0.548605	-0.0487	0.00247016	3.99e-86	388.1	13194	4.89272	0.0189581	31516	4.84406	0.0187602	19429	4.7954	0.0188861	0.00117282	0.102521	0.0694031	0.173097	0.67755	0.103694	1.13104	0.596316	0.0238608	0.146294
fat_pct_htdat_adj_cgrp_pred_females_within5stddevs	Chr5_93510239	Chr5	93510239	G	A	0.0747431	0.986	0.45148	0.54852	-0.0487	0.0024712	4.01e-86	388.1	13196	4.89284	0.0189594	31523	4.84416	0.0187607	19420	4.79547	0.0188861	0.00117382	0.10253	0.0693962	0.1731	0.678117	0.103704	1.1319	0.596361	0.0238616	0.146294
fat_pct_htdat_adj_cgrp_pred_females_within5stddevs	Chr5_93520953	Chr5	93520953	G	A	0.0705998	0.976	0.441416	0.558584	-0.0488	0.00247584	4.02e-86	388.1	12586	4.89399	0.0189713	31452	4.84522	0.018765	20101	4.79644	0.0188838	0.00117311	0.10259	0.0693495	0.173112	0.677656	0.103763	1.13056	0.596663	0.0238689	0.146292
fat_pct_htdat_adj_cgrp_pred_females_within5stddevs	Chr5_93509989	Chr5	93509989	T	C	0.0747932	0.995	0.451301	0.548699	-0.0487	0.00247123	4.04e-86	388.1	13189	4.89287	0.0189593	31514	4.84419	0.0187603	19436	4.79551	0.0188855	0.00117372	0.102523	0.0694021	0.173098	0.678065	0.103696	1.13188	0.596322	0.0238607	0.146294
fat_pct_htdat_adj_cgrp_pred_females_within5stddevs	Chr5_93509448	Chr5	93509448	C	T	0.0748091	0.997	0.451395	0.548605	-0.0487	0.00247133	4.08e-86	388.1	13190	4.89285	0.0189586	31524	4.84417	0.0187598	19425	4.79548	0.0188851	0.00117381	0.102514	0.0694091	0.173097	0.678123	0.103688	1.13206	0.596278	0.0238596	0.146294
fat_pct_htdat_adj_cgrp_pred_females_within5stddevs	Chr5_93509455	Chr5	93509455	A	G	0.0748091	0.997	0.451379	0.548621	-0.0487	0.00247126	4.09e-86	388	13190	4.89285	0.0189591	31522	4.84417	0.0187602	19427	4.79549	0.0188855	0.00117371	0.102521	0.0694035	0.173098	0.678062	0.103695	1.13189	0.596314	0.0238605	0.146294
fat_pct_htdat_adj_cgrp_pred_females_within5stddevs	Chr5_93509234	Chr5	93509234	G	A	0.0747945	0.986	0.451379	0.548621	-0.0487	0.00247128	4.23e-86	388	13190	4.89284	0.0189589	31522	4.84416	0.0187601	19427	4.79549	0.0188855	0.00117354	0.102519	0.0694051	0.173098	0.677963	0.103693	1.13175	0.596304	0.0238603	0.146294
fat_pct_htdat_adj_cgrp_pred_females_within5stddevs	Chr5_93518306	Chr5	93518306	C	A	0.0749649	0.993	0.451722	0.548278	-0.0487	0.00247051	4.38e-86	387.9	13209	4.89272	0.0189595	31528	4.84407	0.0187615	19402	4.79541	0.0188874	0.00117274	0.102545	0.0693852	0.173103	0.677483	0.103717	1.13071	0.596433	0.0238646	0.146294
fat_pct_htdat_adj_cgrp_pred_females_within5stddevs	Chr5_93505400	Chr5	93505400	G	A	0.0748957	0.99	0.451348	0.548652	-0.0486	0.0024702	4.48e-86	387.9	13189	4.89271	0.0189583	31520	4.84406	0.0187604	19430	4.79541	0.0188863	0.00117214	0.102525	0.0694006	0.173098	0.677155	0.103697	1.13035	0.596334	0.0238617	0.146294
fat_pct_htdat_adj_cgrp_pred_females_within5stddevs	Chr5_93509407	Chr5	93509407	A	C	0.0748089	0.997	0.451402	0.548598	-0.0487	0.00247138	4.48e-86	387.9	13190	4.89283	0.0189589	31525	4.84416	0.0187601	19424	4.79549	0.0188855	0.00117329	0.102519	0.0694056	0.173098	0.677819	0.103692	1.13151	0.596301	0.0238601	0.146295
fat_pct_htdat_adj_cgrp_pred_females_within5stddevs	Chr5_93505618	Chr5	93505618	C	T	0.0749977	0.947	0.451184	0.548816	-0.0487	0.0024707	4.52e-86	387.8	13178	4.89272	0.0189591	31521	4.84406	0.0187612	19440	4.7954	0.0188871	0.00117249	0.102539	0.06939	0.173101	0.677342	0.103711	1.13053	0.596403	0.0238629	0.146294
fat_pct_htdat_adj_cgrp_pred_females_within5stddevs	Chr5_93509471	Chr5	93509471	T	C	0.0748141	0.997	0.451363	0.548637	-0.0487	0.00247133	4.65e-86	387.8	13189	4.89284	0.0189592	31522	4.84417	0.0187604	19428	4.79551	0.0188856	0.00117299	0.102523	0.0694025	0.173098	0.677644	0.103696	1.13118	0.596322	0.0238607	0.146295
fat_pct_htdat_adj_cgrp_pred_females_within5stddevs	Chr5_93520957	Chr5	93520957	C	G	0.0706112	0.976	0.441463	0.558537	-0.0487	0.00247569	4.8e-86	387.7	12590	4.89396	0.0189709	31450	4.84522	0.0187646	20099	4.79647	0.0188834	0.00117191	0.102582	0.0693566	0.17311	0.676972	0.103754	1.12951	0.596619	0.023868	0.146293
fat_pct_htdat_adj_cgrp_pred_females_within5stddevs	Chr5_93523512	Chr5	93523512	C	T	0.0706489	0.99	0.441401	0.558599	-0.0488	0.00247584	4.83e-86	387.7	12587	4.89402	0.018971	31448	4.84526	0.0187644	20104	4.79651	0.0188829	0.00117197	0.102577	0.0693601	0.173109	0.677012	0.103749	1.12962	0.596597	0.0238672	0.146293
fat_pct_htdat_adj_cgrp_pred_females_within5stddevs	Chr5_93492813	Chr5	93492813	G	A	0.0748971	0.988	0.451652	0.548348	-0.0486	0.00247031	4.99e-86	387.6	13196	4.89279	0.0189613	31545	4.84415	0.0187628	19398	4.79551	0.0188881	0.00117174	0.102566	0.0693692	0.173107	0.676887	0.103738	1.12952	0.596539	0.0238678	0.146294
fat_pct_htdat_adj_cgrp_pred_females_within5stddevs	Chr5_93510105	Chr5	93510105	G	C	0.0747397	0.995	0.451543	0.548457	-0.0487	0.00247111	5e-86	387.6	13201	4.8928	0.0189597	31521	4.84415	0.018761	19417	4.7955	0.0188864	0.00117244	0.102535	0.0693937	0.173101	0.677314	0.103707	1.13053	0.59638	0.0238619	0.146295
fat_pct_htdat_adj_cgrp_pred_females_within5stddevs	Chr5_93510077	Chr5	93510077	G	A	0.0747463	0.997	0.451535	0.548465	-0.0487	0.00247112	5.05e-86	387.6	13201	4.89279	0.0189596	31520	4.84414	0.018761	19418	4.79549	0.0188865	0.00117237	0.102535	0.0693935	0.173101	0.677278	0.103707	1.13046	0.596381	0.023862	0.146295
fat_pct_htdat_adj_cgrp_pred_females_within5stddevs	Chr5_93320064	Chr5	93320064	A	G	0.108993	0.987	0.51036	0.48964	0.0489	0.00248181	5.1e-86	387.6	16610	4.78515	0.0189243	32248	4.83401	0.01873	15281	4.88287	0.0188631	0.00119319	0.101998	0.0698137	0.173005	0.689685	0.103192	1.15629	0.593662	0.0238105	0.146313
fat_pct_htdat_adj_cgrp_pred_females_within5stddevs	Chr5_93506075	Chr5	93506075	T	C	0.0747723	0.983	0.450849	0.549151	-0.0486	0.00247095	5.15e-86	387.6	13151	4.89274	0.0189583	31532	4.84409	0.01876	19456	4.79545	0.0188857	0.00117177	0.102517	0.0694073	0.173097	0.676949	0.103689	1.13008	0.596293	0.0238606	0.146295
fat_pct_htdat_adj_cgrp_pred_females_within5stddevs	Chr5_93515158	Chr5	93515158	T	C	0.0707795	0.997	0.441588	0.558412	-0.0487	0.00247543	5.55e-86	387.4	12593	4.89404	0.0189723	31460	4.84532	0.0187653	20086	4.79659	0.0188834	0.00117085	0.102593	0.0693482	0.173112	0.676351	0.103764	1.12837	0.596676	0.0238694	0.146293
fat_pct_htdat_adj_cgrp_pred_females_within5stddevs	BovineHD0500026551	Chr5	93529135	T	C	0.0706695	1	0.44119	0.55881	-0.0487	0.0024763	5.57e-86	387.4	12573	4.89403	0.0189717	31449	4.84528	0.0187649	20117	4.79654	0.0188833	0.00117143	0.102585	0.0693546	0.173111	0.676692	0.103757	1.12902	0.596635	0.023868	0.146294
fat_pct_htdat_adj_cgrp_pred_females_within5stddevs	Chr5_93515359	Chr5	93515359	T	G	0.0707648	0.998	0.441557	0.558443	-0.0487	0.00247546	5.61e-86	387.4	12591	4.89405	0.0189726	31460	4.84533	0.0187655	20088	4.7966	0.0188835	0.00117079	0.102597	0.0693458	0.173113	0.676315	0.103767	1.12828	0.596691	0.0238699	0.146293
fat_pct_htdat_adj_cgrp_pred_females_within5stddevs	Chr5_93510599	Chr5	93510599	A	G	0.0747833	0.998	0.451551	0.548449	-0.0486	0.00247106	5.67e-86	387.4	13202	4.89279	0.0189597	31520	4.84416	0.018761	19417	4.79552	0.0188864	0.00117162	0.102534	0.0693945	0.173101	0.676843	0.103706	1.12975	0.596377	0.0238618	0.146295
fat_pct_htdat_adj_cgrp_pred_females_within5stddevs	Chr5_93520929	Chr5	93520929	C	T	0.0705845	0.993	0.441416	0.558584	-0.0487	0.00247568	5.77e-86	387.4	12587	4.89396	0.0189709	31450	4.84524	0.0187645	20102	4.79651	0.0188831	0.00117075	0.102579	0.0693598	0.173109	0.676309	0.10375	1.12844	0.596602	0.0238676	0.146294
fat_pct_htdat_adj_cgrp_pred_females_within5stddevs	Chr5_93505444	Chr5	93505444	T	C	0.0749312	0.99	0.451317	0.548683	-0.0486	0.00247047	6.19e-86	387.2	13185	4.89269	0.0189585	31524	4.84408	0.0187604	19430	4.79547	0.0188861	0.00117043	0.102523	0.0694037	0.173097	0.676169	0.103694	1.12874	0.596318	0.0238614	0.146296
fat_pct_htdat_adj_cgrp_pred_females_within5stddevs	Chr5_93506523	Chr5	93506523	G	A	0.0748803	0.99	0.451091	0.548909	-0.0486	0.0024706	6.22e-86	387.2	13170	4.89268	0.0189587	31525	4.84407	0.0187606	19444	4.79545	0.0188865	0.00117041	0.102528	0.0693998	0.173098	0.676154	0.103699	1.12867	0.596344	0.0238615	0.146296
fat_pct_htdat_adj_cgrp_pred_females_within5stddevs	Chr5_93511480	Chr5	93511480	TGAA	CG	0.0747755	0	0.45159	0.54841	-0.0486	0.0024711	6.24e-86	387.2	13198	4.8926	0.0189576	31533	4.84397	0.0187601	19408	4.79535	0.0188866	0.0011711	0.10252	0.069406	0.173097	0.676556	0.103691	1.12941	0.596304	0.0238608	0.146296
fat_pct_htdat_adj_cgrp_pred_females_within5stddevs	Chr5_93520936	Chr5	93520936	T	C	0.070627	0.993	0.441416	0.558584	-0.0487	0.00247576	6.79e-86	387	12587	4.89394	0.0189713	31450	4.84523	0.0187648	20102	4.79653	0.0188834	0.00116983	0.102584	0.0693562	0.17311	0.675773	0.103754	1.1275	0.596627	0.0238682	0.146295
fat_pct_htdat_adj_cgrp_pred_females_within5stddevs	Chr5_93500786	Chr5	93500786	G	A	0.0713603	0.996	0.557399	0.442601	0.0487	0.00247491	7.19e-86	386.9	20016	4.79642	0.0188829	31470	4.8451	0.0187635	12653	4.89378	0.0189689	0.00116934	0.102563	0.0693735	0.173106	0.67551	0.103732	1.12727	0.596516	0.0238648	0.146296
fat_pct_htdat_adj_cgrp_pred_females_within5stddevs	Chr5_93261887	Chr5	93261887	A	G	0.111616	0.981	0.535228	0.464772	0.0487	0.00247803	7.26e-86	386.9	18369	4.78919	0.0188966	31920	4.83793	0.0187289	13850	4.88668	0.0188877	0.001182	0.102004	0.069811	0.172997	0.683248	0.103186	1.1455	0.593685	0.0238153	0.146314
fat_pct_htdat_adj_cgrp_pred_females_within5stddevs	Chr5_93510606	Chr5	93510606	G	A	0.0747413	0.998	0.451582	0.548418	-0.0486	0.00247097	7.4e-86	386.9	13204	4.89275	0.0189594	31520	4.84415	0.0187607	19415	4.79555	0.018886	0.00116993	0.102528	0.0694005	0.173099	0.675874	0.103698	1.1282	0.596342	0.023861	0.146297
fat_pct_htdat_adj_cgrp_pred_females_within5stddevs	Chr5_93505317	Chr5	93505317	A	G	0.0749573	0.99	0.451309	0.548691	-0.0486	0.0024704	7.54e-86	386.8	13187	4.89266	0.0189583	31519	4.84407	0.0187602	19433	4.79548	0.018886	0.00116916	0.10252	0.0694069	0.173096	0.675438	0.103689	1.12756	0.5963	0.0238607	0.146297
fat_pct_htdat_adj_cgrp_pred_females_within5stddevs	Chr5_93501824	Chr5	93501824	G	A	0.074894	0.992	0.547966	0.452034	0.0486	0.00247004	7.55e-86	386.8	19377	4.79549	0.0188875	31538	4.84407	0.0187618	13224	4.89265	0.0189598	0.00116914	0.102548	0.0693855	0.173102	0.675403	0.103717	1.12724	0.596439	0.0238649	0.146296
fat_pct_htdat_adj_cgrp_pred_females_within5stddevs	Chr5_93507968	Chr5	93507968	A	T	0.0748255	0.966	0.451169	0.548831	-0.0486	0.00247072	7.74e-86	386.8	13176	4.89268	0.018958	31523	4.84409	0.0187597	19440	4.7955	0.0188854	0.00116924	0.102511	0.0694141	0.173095	0.675491	0.103681	1.12773	0.596254	0.0238597	0.146298
fat_pct_htdat_adj_cgrp_pred_females_within5stddevs	Chr5_93499193	Chr5	93499193	C	T	0.0749699	0.989	0.451816	0.548184	-0.0486	0.00247036	7.78e-86	386.8	13203	4.89272	0.0189601	31552	4.84413	0.0187616	19384	4.79555	0.018887	0.00116916	0.102545	0.0693881	0.173102	0.675416	0.103714	1.12729	0.596423	0.0238647	0.146297
fat_pct_htdat_adj_cgrp_pred_females_within5stddevs	Chr5_93520850	Chr5	93520850	T	G	0.0706077	0.993	0.441424	0.558576	-0.0487	0.00247568	7.83e-86	386.7	12588	4.89392	0.0189713	31449	4.84524	0.0187648	20102	4.79655	0.0188834	0.0011689	0.102584	0.0693569	0.17311	0.675234	0.103753	1.12661	0.596625	0.0238681	0.146295
fat_pct_htdat_adj_cgrp_pred_females_within5stddevs	Chr5_93505431	Chr5	93505431	C	T	0.0749896	0.979	0.451293	0.548707	-0.0486	0.00247059	7.92e-86	386.7	13184	4.89267	0.0189587	31523	4.84409	0.0187605	19432	4.7955	0.0188862	0.00116903	0.102525	0.0694038	0.173097	0.675361	0.103694	1.12739	0.596322	0.0238612	0.146297
fat_pct_htdat_adj_cgrp_pred_females_within5stddevs	Chr5_93501545	Chr5	93501545	A	G	0.0712726	0.978	0.442414	0.557586	-0.0487	0.00247486	8.16e-86	386.7	12646	4.89371	0.0189689	31460	4.84505	0.0187638	20033	4.79638	0.0188835	0.00116843	0.102569	0.0693692	0.173107	0.674975	0.103737	1.12633	0.596546	0.023866	0.146296
fat_pct_htdat_adj_cgrp_pred_females_within5stddevs	Chr5_93506044	Chr5	93506044	A	G	0.0748416	0.973	0.450841	0.549159	-0.0486	0.00247075	8.59e-86	386.6	13156	4.8927	0.0189589	31521	4.84412	0.0187605	19462	4.79554	0.018886	0.00116848	0.102524	0.0694045	0.173097	0.675044	0.103693	1.12687	0.596318	0.0238612	0.146298
fat_pct_htdat_adj_cgrp_pred_females_within5stddevs	Chr5_93515080	Chr5	93515080	G	GA	0.0708068	0	0.441549	0.558451	-0.0487	0.00247539	8.74e-86	386.5	12592	4.89399	0.0189729	31457	4.84532	0.0187659	20090	4.79666	0.0188839	0.00116803	0.102601	0.0693441	0.173114	0.674722	0.103769	1.12561	0.596709	0.0238703	0.146295
fat_pct_htdat_adj_cgrp_pred_females_within5stddevs	Chr5_93493137	Chr5	93493137	G	T	0.0749815	0.988	0.451644	0.548356	-0.0486	0.0024703	8.81e-86	386.5	13197	4.89273	0.018961	31542	4.84417	0.0187623	19400	4.7956	0.0188875	0.00116827	0.102556	0.0693795	0.173104	0.674893	0.103725	1.12632	0.59648	0.0238664	0.146297
fat_pct_htdat_adj_cgrp_pred_females_within5stddevs	Chr5_93499707	Chr5	93499707	G	C	0.0715332	0.996	0.443007	0.556993	-0.0486	0.00247441	8.97e-86	386.5	12681	4.89372	0.0189696	31466	4.84507	0.0187643	19992	4.79643	0.0188838	0.00116775	0.102577	0.0693631	0.173108	0.674576	0.103745	1.12559	0.596587	0.0238664	0.146296
fat_pct_htdat_adj_cgrp_pred_females_within5stddevs	Chr5_93514476	Chr5	93514476	C	T	0.0707888	0.994	0.441674	0.558326	-0.0487	0.00247519	9.55e-86	386.3	12598	4.89399	0.0189737	31461	4.84534	0.0187666	20080	4.79669	0.0188844	0.00116737	0.102614	0.069335	0.173116	0.674328	0.103781	1.12484	0.596769	0.0238719	0.146295
fat_pct_htdat_adj_cgrp_pred_females_within5stddevs	BovineHD0500026539	Chr5	93500071	C	T	0.0714183	1	0.443326	0.556674	-0.0486	0.00247389	9.68e-86	386.3	12706	4.89364	0.0189683	31457	4.84501	0.0187635	19976	4.79639	0.0188834	0.00116697	0.102565	0.0693735	0.173105	0.674138	0.103731	1.12499	0.59652	0.0238648	0.146297
fat_pct_htdat_adj_cgrp_pred_females_within5stddevs	BovineHD0500026492	Chr5	93301390	T	G	0.109312	1	0.509885	0.490115	0.0488	0.00248197	9.77e-86	386.3	16574	4.78509	0.0189258	32259	4.83388	0.0187306	15306	4.88266	0.0188627	0.00118937	0.102006	0.0698113	0.173006	0.687474	0.103195	1.15255	0.593688	0.0238111	0.146315
fat_pct_htdat_adj_cgrp_pred_females_within5stddevs	Chr5_93506186	Chr5	93506186	A	G	0.0706604	0.998	0.441206	0.558794	-0.0487	0.00247618	1.03e-85	386.2	12573	4.89395	0.0189727	31451	4.84529	0.0187658	20115	4.79663	0.0188841	0.00116758	0.102601	0.0693455	0.173114	0.674461	0.103768	1.12518	0.596702	0.0238699	0.146296
fat_pct_htdat_adj_cgrp_pred_females_within5stddevs	Chr5_93511812	Chr5	93511812	G	A	0.0705587	0.995	0.441307	0.558693	-0.0486	0.0024756	1.04e-85	386.2	12580	4.89395	0.0189724	31450	4.84531	0.0187654	20109	4.79666	0.0188835	0.00116705	0.102593	0.0693514	0.173112	0.674158	0.10376	1.12475	0.596664	0.0238683	0.146296
fat_pct_htdat_adj_cgrp_pred_females_within5stddevs	Chr5_93513051	Chr5	93513051	G	T	0.0707121	0.997	0.441713	0.558287	-0.0486	0.00247509	1.07e-85	386.1	12600	4.89397	0.0189735	31462	4.84534	0.0187664	20077	4.7967	0.0188842	0.00116663	0.10261	0.0693384	0.173115	0.673907	0.103777	1.12418	0.596749	0.0238714	0.146296
fat_pct_htdat_adj_cgrp_pred_females_within5stddevs	Chr5_93505510	Chr5	93505510	G	A	0.0708792	0.917	0.441572	0.558428	-0.0486	0.00247607	1.11e-85	386	12597	4.89378	0.0189715	31450	4.84513	0.0187656	20092	4.79648	0.018885	0.00116724	0.102599	0.0693469	0.173114	0.674262	0.103767	1.12487	0.596695	0.0238693	0.146296
fat_pct_htdat_adj_cgrp_pred_females_within5stddevs	Chr5_93585434	Chr5	93585434	A	ATATCTGAGGT	0.0517179	0	0.50099	0.49901	-0.0483	0.0024585	1.11e-85	386	16094	4.88703	0.0189432	32078	4.83873	0.0187824	15967	4.79042	0.0189421	0.00116665	0.102949	0.0690734	0.173189	0.673628	0.104115	1.12053	0.598462	0.0239055	0.146285
fat_pct_htdat_adj_cgrp_pred_females_within5stddevs	Chr5_93500748	Chr5	93500748	C	T	0.071326	0.996	0.442929	0.557071	-0.0486	0.00247467	1.13e-85	386	12674	4.89367	0.0189692	31470	4.84505	0.018764	19995	4.79643	0.0188837	0.00116654	0.102572	0.0693684	0.173107	0.673886	0.103739	1.1245	0.596555	0.0238655	0.146297
fat_pct_htdat_adj_cgrp_pred_females_within5stddevs	Chr5_93310202	Chr5	93310202	A	C	0.109074	0.992	0.510017	0.489983	0.0488	0.00248226	1.14e-85	386	16590	4.78513	0.0189241	32244	4.8339	0.018729	15305	4.88267	0.0188613	0.00118871	0.101977	0.0698342	0.173	0.687114	0.103166	1.15223	0.593542	0.0238074	0.146317
fat_pct_htdat_adj_cgrp_pred_females_within5stddevs	Chr5_93505679	Chr5	93505679	T	C	0.0706796	0.993	0.441253	0.558747	-0.0486	0.00247604	1.14e-85	386	12578	4.89393	0.018973	31447	4.84528	0.0187661	20114	4.79663	0.0188844	0.00116686	0.102606	0.0693421	0.173115	0.674041	0.103773	1.12444	0.596726	0.0238703	0.146296
fat_pct_htdat_adj_cgrp_pred_females_within5stddevs	Chr5_93308416	Chr5	93308416	T	C	0.109088	0.995	0.510002	0.489998	0.0488	0.00248207	1.16e-85	386	16590	4.78514	0.0189245	32242	4.8339	0.0187294	15307	4.88267	0.0188617	0.00118841	0.101985	0.0698286	0.173002	0.686935	0.103173	1.15186	0.593578	0.0238083	0.146317
fat_pct_htdat_adj_cgrp_pred_females_within5stddevs	Chr5_93505385	Chr5	93505385	T	C	0.074927	0.99	0.451348	0.548652	-0.0485	0.00247066	1.19e-85	385.9	13185	4.89257	0.0189581	31528	4.84403	0.0187602	19426	4.7955	0.0188862	0.00116668	0.10252	0.0694096	0.173096	0.674005	0.103686	1.1252	0.59629	0.0238603	0.146299
fat_pct_htdat_adj_cgrp_pred_females_within5stddevs	Chr5_93510901	Chr5	93510901	G	C	0.0705016	0.996	0.441424	0.558576	-0.0486	0.00247614	1.2e-85	385.9	12586	4.89397	0.0189733	31453	4.84533	0.0187661	20100	4.79669	0.0188841	0.00116676	0.102604	0.0693436	0.173114	0.673982	0.103771	1.12436	0.596717	0.0238695	0.146297
fat_pct_htdat_adj_cgrp_pred_females_within5stddevs	Chr5_93512289	Chr5	93512289	A	T	0.0707748	0.994	0.441627	0.558373	-0.0486	0.00247527	1.2e-85	385.9	12593	4.89395	0.0189728	31465	4.84533	0.0187658	20081	4.7967	0.0188837	0.00116604	0.102599	0.0693476	0.173113	0.67357	0.103765	1.12373	0.596691	0.0238701	0.146297
fat_pct_htdat_adj_cgrp_pred_females_within5stddevs	Chr5_93514857	Chr5	93514857	G	A	0.0707992	0.998	0.441681	0.558319	-0.0486	0.00247511	1.2e-85	385.9	12600	4.89395	0.0189735	31458	4.84533	0.0187665	20081	4.79671	0.0188843	0.00116591	0.102611	0.069338	0.173115	0.673488	0.103777	1.12348	0.596753	0.0238714	0.146296
fat_pct_htdat_adj_cgrp_pred_females_within5stddevs	Chr5_93500758	Chr5	93500758	G	A	0.0713116	0.996	0.55697	0.44303	0.0486	0.00247444	1.21e-85	385.9	19990	4.79645	0.0188831	31467	4.84506	0.0187636	12682	4.89367	0.0189688	0.00116597	0.102564	0.0693752	0.173105	0.673562	0.10373	1.12404	0.596513	0.0238645	0.146298
fat_pct_htdat_adj_cgrp_pred_females_within5stddevs	Chr5_93276241	Chr5	93276241	C	T	0.107712	0.962	0.509635	0.490365	0.0487	0.00248133	1.32e-85	385.7	16570	4.78522	0.0189262	32235	4.83395	0.0187315	15334	4.88268	0.0188641	0.00118691	0.102023	0.0697993	0.173009	0.686041	0.10321	1.15	0.59377	0.0238124	0.146316
fat_pct_htdat_adj_cgrp_pred_females_within5stddevs	Chr5_93306938	Chr5	93306938	G	A	0.109087	0.995	0.5099	0.4901	0.0487	0.00248217	1.33e-85	385.7	16581	4.78515	0.0189243	32247	4.8339	0.0187292	15311	4.88264	0.0188614	0.00118767	0.10198	0.0698326	0.173001	0.686514	0.103168	1.1512	0.593554	0.0238076	0.146318
fat_pct_htdat_adj_cgrp_pred_females_within5stddevs	Chr5_93501595	Chr5	93501595	C	T	0.0712403	0.996	0.442414	0.557586	-0.0486	0.00247483	1.33e-85	385.7	12648	4.89365	0.0189692	31456	4.84505	0.018764	20035	4.79644	0.0188837	0.00116544	0.102572	0.069369	0.173107	0.673248	0.103738	1.12345	0.596554	0.0238662	0.146298
fat_pct_htdat_adj_cgrp_pred_females_within5stddevs	Chr5_93506052	Chr5	93506052	T	C	0.0750062	0.973	0.450989	0.549011	-0.0485	0.00247066	1.42e-85	385.5	13165	4.89262	0.0189592	31522	4.8441	0.0187608	19452	4.79559	0.0188863	0.00116542	0.102529	0.0694035	0.173098	0.673272	0.103694	1.1239	0.596332	0.0238614	0.1463
fat_pct_htdat_adj_cgrp_pred_females_within5stddevs	Chr5_93514883	Chr5	93514883	C	T	0.0708077	0.998	0.441666	0.558334	-0.0486	0.00247508	1.43e-85	385.5	12599	4.89393	0.0189736	31458	4.84533	0.0187665	20082	4.79673	0.0188844	0.00116481	0.102612	0.0693384	0.173115	0.672854	0.103777	1.12242	0.596753	0.0238715	0.146297
fat_pct_htdat_adj_cgrp_pred_females_within5stddevs	Chr5_93508186	Chr5	93508186	T	G	0.0707029	0.991	0.44144	0.55856	-0.0486	0.00247621	1.49e-85	385.5	12587	4.89389	0.0189716	31453	4.84528	0.0187646	20099	4.79666	0.0188829	0.00116552	0.102579	0.0693641	0.173109	0.673288	0.103745	1.12345	0.596587	0.0238667	0.146299
fat_pct_htdat_adj_cgrp_pred_females_within5stddevs	Chr5_93505528	Chr5	93505528	A	T	0.070784	0.915	0.441323	0.558677	-0.0486	0.00247614	1.5e-85	385.4	12582	4.89378	0.0189718	31448	4.84517	0.0187656	20109	4.79655	0.0188847	0.00116535	0.102598	0.0693491	0.173113	0.673176	0.103764	1.12308	0.596684	0.0238693	0.146298
fat_pct_htdat_adj_cgrp_pred_females_within5stddevs	Chr5_93276590	Chr5	93276590	T	C	0.107428	0.918	0.509417	0.490583	0.0487	0.00248133	1.55e-85	385.4	16552	4.78515	0.0189251	32243	4.83386	0.0187298	15344	4.88257	0.0188617	0.00118596	0.101991	0.0698251	0.173002	0.685518	0.103177	1.14944	0.593605	0.0238076	0.146318
fat_pct_htdat_adj_cgrp_pred_females_within5stddevs	BovineHD0500026544	Chr5	93506085	G	A	0.0706604	1	0.441245	0.558755	-0.0486	0.00247626	1.55e-85	385.4	12575	4.89389	0.018973	31452	4.84528	0.0187661	20112	4.79667	0.0188844	0.00116519	0.102605	0.0693441	0.173114	0.673075	0.10377	1.12286	0.596718	0.0238702	0.146298
fat_pct_htdat_adj_cgrp_pred_females_within5stddevs	Chr5_93497491	Chr5	93497491	A	C	0.0749848	0.987	0.451972	0.548029	-0.0485	0.00247034	1.6e-85	385.3	13212	4.89266	0.0189611	31554	4.84417	0.0187623	19373	4.79568	0.0188874	0.00116485	0.102554	0.0693839	0.173103	0.672923	0.103719	1.12308	0.596461	0.0238659	0.1463
fat_pct_htdat_adj_cgrp_pred_females_within5stddevs	Chr5_93278835	Chr5	93278835	T	C	0.106907	0.97	0.508895	0.491105	0.0487	0.00248002	1.62e-85	385.3	16530	4.78519	0.0189252	32220	4.83387	0.0187302	15389	4.88255	0.018862	0.00118449	0.101997	0.0698201	0.173002	0.684666	0.103182	1.14796	0.593638	0.023808	0.146318
fat_pct_htdat_adj_cgrp_pred_females_within5stddevs	Chr5_93501553	Chr5	93501553	A	G	0.0712572	0.978	0.44257	0.55743	-0.0486	0.00247494	1.66e-85	385.2	12655	4.89362	0.0189694	31462	4.84504	0.0187642	20022	4.79647	0.0188839	0.00116427	0.102574	0.0693684	0.173107	0.67257	0.103739	1.12231	0.596561	0.0238659	0.146299
fat_pct_htdat_adj_cgrp_pred_females_within5stddevs	Chr5_93503691	Chr5	93503691	A	G	0.0706268	0.998	0.441447	0.558553	-0.0486	0.00247573	1.68e-85	385.2	12588	4.89387	0.0189732	31452	4.84528	0.0187663	20099	4.79669	0.0188845	0.00116432	0.102608	0.069342	0.173115	0.672572	0.103773	1.12199	0.596732	0.0238703	0.146298
fat_pct_htdat_adj_cgrp_pred_females_within5stddevs	Chr5_93504206	Chr5	93504206	G	A	0.0706268	0.967	0.44151	0.55849	-0.0486	0.00247586	1.88e-85	385	12591	4.8938	0.0189727	31454	4.84522	0.0187662	20094	4.79664	0.0188849	0.00116381	0.102608	0.0693429	0.173114	0.672278	0.103772	1.12151	0.596728	0.0238706	0.146299
fat_pct_htdat_adj_cgrp_pred_females_within5stddevs	Chr5_93500848	Chr5	93500848	G	T	0.0712657	0.99	0.557336	0.442664	0.0486	0.00247477	1.92e-85	384.9	20016	4.79652	0.0188831	31462	4.84507	0.0187636	12661	4.89363	0.018969	0.00116328	0.102564	0.0693774	0.173105	0.672007	0.103727	1.12148	0.596505	0.0238645	0.1463
fat_pct_htdat_adj_cgrp_pred_females_within5stddevs	Chr5_93500933	Chr5	93500933	G	T	0.0712797	0.996	0.557321	0.442679	0.0486	0.00247503	1.96e-85	384.9	20014	4.79649	0.0188838	31464	4.84505	0.0187641	12661	4.8936	0.0189693	0.00116341	0.102573	0.0693706	0.173107	0.672078	0.103736	1.12151	0.59655	0.0238655	0.1463
fat_pct_htdat_adj_cgrp_pred_females_within5stddevs	Chr5_93509214	Chr5	93509214	C	A	0.0705716	0.984	0.441362	0.558638	-0.0486	0.00247631	1.96e-85	384.9	12584	4.89388	0.0189723	31449	4.8453	0.0187652	20106	4.79672	0.0188833	0.0011639	0.102588	0.0693587	0.17311	0.672343	0.103752	1.12181	0.596626	0.0238674	0.1463
fat_pct_htdat_adj_cgrp_pred_females_within5stddevs	Chr5_93504199	Chr5	93504199	T	C	0.0706318	0.963	0.441502	0.558498	-0.0486	0.00247591	2.02e-85	384.8	12591	4.8938	0.0189724	31453	4.84523	0.0187658	20095	4.79666	0.0188844	0.0011634	0.1026	0.0693495	0.173113	0.672047	0.103763	1.12121	0.596686	0.0238696	0.146299
fat_pct_htdat_adj_cgrp_pred_females_within5stddevs	Chr5_93503320	Chr5	93503320	T	C	0.0706377	0.998	0.441541	0.558459	-0.0486	0.00247572	2.18e-85	384.7	12596	4.89376	0.0189728	31448	4.84521	0.0187664	20095	4.79665	0.0188851	0.00116278	0.102611	0.069341	0.173115	0.671683	0.103774	1.1205	0.596742	0.0238709	0.146299
fat_pct_htdat_adj_cgrp_pred_females_within5stddevs	BovineHD0500026542	Chr5	93503575	G	A	0.0705699	1	0.441432	0.558568	-0.0486	0.00247581	2.28e-85	384.6	12588	4.8939	0.0189739	31450	4.84535	0.0187666	20101	4.79679	0.0188844	0.00116254	0.102612	0.0693407	0.173115	0.67154	0.103774	1.12025	0.596745	0.0238712	0.1463
fat_pct_htdat_adj_cgrp_pred_females_within5stddevs	Chr5_93256770	Chr5	93256770	G	A	0.109329	0.993	0.509643	0.490357	0.0487	0.00248164	2.29e-85	384.6	16566	4.78514	0.0189262	32244	4.83381	0.0187305	15329	4.88248	0.0188621	0.00118382	0.102002	0.0698182	0.173004	0.684272	0.103186	1.14727	0.593656	0.0238103	0.14632
fat_pct_htdat_adj_cgrp_pred_females_within5stddevs	Chr5_93256436	Chr5	93256436	G	T	0.109346	0.991	0.509651	0.490349	0.0487	0.00248164	2.33e-85	384.6	16567	4.78514	0.0189263	32243	4.83381	0.0187305	15329	4.88247	0.0188621	0.00118372	0.102002	0.0698184	0.173004	0.684216	0.103186	1.14718	0.593655	0.0238102	0.14632
fat_pct_htdat_adj_cgrp_pred_females_within5stddevs	Chr5_93502285	Chr5	93502285	G	T	0.0707773	0.98	0.441494	0.558506	-0.0486	0.00247638	2.4e-85	384.5	12589	4.89376	0.0189725	31456	4.8452	0.018766	20094	4.79665	0.0188848	0.0011628	0.102604	0.0693471	0.173114	0.671698	0.103767	1.12059	0.596704	0.0238698	0.1463
fat_pct_htdat_adj_cgrp_pred_females_within5stddevs	Chr5_93501993	Chr5	93501993	G	C	0.0707691	0.971	0.558451	0.441549	0.0486	0.0024764	2.53e-85	384.4	20088	4.79666	0.0188846	31461	4.84521	0.0187658	12590	4.89376	0.0189723	0.00116253	0.1026	0.0693503	0.173113	0.671542	0.103763	1.12037	0.596684	0.0238693	0.1463
fat_pct_htdat_adj_cgrp_pred_females_within5stddevs	BovineHD0500026535	Chr5	93495156	A	C	0.0707975	1	0.441946	0.558054	-0.0485	0.0024755	2.57e-85	384.4	12607	4.8938	0.0189729	31478	4.84527	0.0187661	20054	4.79673	0.0188844	0.0011618	0.102604	0.0693473	0.173113	0.671123	0.103766	1.11964	0.596704	0.0238707	0.1463
fat_pct_htdat_adj_cgrp_pred_females_within5stddevs	Chr5_93510420	Chr5	93510420	G	C	0.0705735	0.993	0.441463	0.558537	-0.0485	0.00247614	2.75e-85	384.2	12591	4.89382	0.0189728	31448	4.84528	0.0187658	20100	4.79675	0.018884	0.00116175	0.102599	0.0693516	0.173112	0.671093	0.103761	1.11964	0.596677	0.0238687	0.146301
fat_pct_htdat_adj_cgrp_pred_females_within5stddevs	Chr5_93264262	Chr5	93264262	T	A	0.109305	0.99	0.509581	0.490419	0.0486	0.00248145	2.84e-85	384.2	16559	4.78522	0.018926	32250	4.83386	0.0187306	15330	4.8825	0.0188625	0.00118233	0.102004	0.0698176	0.173004	0.683409	0.103186	1.14581	0.593662	0.0238103	0.146321
fat_pct_htdat_adj_cgrp_pred_females_within5stddevs	Chr5_93499234	Chr5	93499234	T	C	0.0715606	0.99	0.443381	0.556619	-0.0485	0.00247346	3e-85	384	12703	4.89347	0.0189694	31470	4.845	0.0187647	19966	4.79653	0.0188845	0.00115972	0.102583	0.0693645	0.173107	0.669945	0.103743	1.11788	0.596595	0.023867	0.146302
fat_pct_htdat_adj_cgrp_pred_females_within5stddevs	Chr5_93264179	Chr5	93264179	G	A	0.109345	0.991	0.509542	0.490458	0.0486	0.00248145	3.04e-85	384	16558	4.78519	0.0189262	32247	4.83382	0.0187305	15334	4.88245	0.0188622	0.0011819	0.102002	0.0698198	0.173003	0.683168	0.103184	1.14544	0.593649	0.02381	0.146321
fat_pct_htdat_adj_cgrp_pred_females_within5stddevs	Chr5_93502360	Chr5	93502360	G	A	0.0707111	0.99	0.558521	0.441479	0.0485	0.00247633	3.05e-85	384	20096	4.79668	0.0188848	31454	4.8452	0.0187661	12589	4.89373	0.0189726	0.00116129	0.102604	0.0693481	0.173114	0.670828	0.103765	1.11915	0.596701	0.0238697	0.146301
fat_pct_htdat_adj_cgrp_pred_females_within5stddevs	Chr5_93502297	Chr5	93502297	A	G	0.0708816	0.98	0.558506	0.441494	0.0485	0.00247631	3.12e-85	384	20095	4.79667	0.018885	31454	4.8452	0.0187662	12590	4.89372	0.0189727	0.00116114	0.102607	0.0693459	0.173114	0.670735	0.103768	1.11897	0.596716	0.0238702	0.146301
fat_pct_htdat_adj_cgrp_pred_females_within5stddevs	Chr5_93498356	Chr5	93498356	C	T	0.0715925	0.991	0.44342	0.55658	-0.0485	0.0024733	3.26e-85	383.9	12705	4.8935	0.0189701	31471	4.84504	0.0187651	19963	4.79658	0.0188845	0.00115911	0.102589	0.0693606	0.173108	0.669584	0.103748	1.11724	0.596622	0.0238677	0.146302
fat_pct_htdat_adj_cgrp_pred_females_within5stddevs	Chr5_93281441	Chr5	93281441	A	G	0.105721	0.992	0.508419	0.491581	0.0486	0.00247919	3.29e-85	383.9	16497	4.78522	0.0189262	32225	4.83379	0.0187307	15417	4.88236	0.0188618	0.00117935	0.102003	0.069819	0.173002	0.681701	0.103183	1.14298	0.593656	0.0238087	0.146321
fat_pct_htdat_adj_cgrp_pred_females_within5stddevs	Chr5_93536273	Chr5	93536273	C	T	0.0706647	0.968	0.55863	0.44137	0.0485	0.00247654	3.39e-85	383.8	20102	4.79673	0.0188835	31456	4.84524	0.018765	12581	4.89376	0.0189719	0.00116079	0.102585	0.0693638	0.173109	0.670552	0.103745	1.11888	0.596601	0.0238671	0.146302
fat_pct_htdat_adj_cgrp_pred_females_within5stddevs	Chr5_93497990	Chr5	93497990	A	G	0.0715714	0.987	0.443739	0.556261	-0.0484	0.00247342	4.5e-85	383.2	12723	4.89351	0.0189706	31476	4.84509	0.0187653	19940	4.79667	0.0188844	0.00115742	0.102591	0.0693603	0.173109	0.668609	0.103748	1.1156	0.596628	0.0238686	0.146304
fat_pct_htdat_adj_cgrp_pred_females_within5stddevs	Chr5_93516681	Chr5	93516681	A	G	0.0707859	0.997	0.441822	0.558178	-0.0484	0.00247484	4.68e-85	383.2	12609	4.89367	0.0189734	31458	4.84523	0.0187669	20072	4.79679	0.0188853	0.00115749	0.102618	0.0693395	0.173115	0.668624	0.103775	1.11538	0.596763	0.0238721	0.146303
fat_pct_htdat_adj_cgrp_pred_females_within5stddevs	BovineHD0500026487	Chr5	93283645	A	G	0.105695	1	0.507468	0.492532	0.0485	0.00247968	4.78e-85	383.1	16433	4.78506	0.0189256	32231	4.8336	0.0187287	15475	4.88213	0.0188586	0.00117758	0.101966	0.0698499	0.172994	0.680709	0.103144	1.14169	0.593461	0.0238034	0.146324
fat_pct_htdat_adj_cgrp_pred_females_within5stddevs	Chr5_93552080	Chr5	93552080	G	T	0.24124	0.992	0.8897	0.1103	-0.0773	0.00395049	4.89e-85	383.1	50878	4.85699	0.0188219	12373	4.77967	0.0190388	888	4.70235	0.0200474	0.00117334	0.103233	0.0688581	0.173264	0.677195	0.104406	1.12382	0.599874	0.0239304	0.146283
fat_pct_htdat_adj_cgrp_pred_females_within5stddevs	Chr5_93496175	Chr5	93496175	C	T	0.0709223	0.994	0.442391	0.557609	-0.0484	0.00247466	5.19e-85	382.9	12635	4.89371	0.0189724	31479	4.84529	0.0187655	20025	4.79686	0.0188834	0.001157	0.102591	0.0693609	0.173109	0.668368	0.103748	1.1152	0.596627	0.0238689	0.146304
fat_pct_htdat_adj_cgrp_pred_females_within5stddevs	Chr5_93552005	Chr5	93552005	C	T	0.241258	0.992	0.889708	0.110292	-0.0773	0.00395057	5.7e-85	382.8	50879	4.85698	0.0188221	12372	4.77969	0.0190389	888	4.7024	0.0200476	0.00117237	0.103236	0.0688564	0.173265	0.676637	0.104408	1.12287	0.599887	0.0239307	0.146283
fat_pct_htdat_adj_cgrp_pred_females_within5stddevs	BovineHD0500026484	Chr5	93267950	T	C	0.109384	1	0.509893	0.490107	0.0485	0.00248163	5.92e-85	382.7	16581	4.78542	0.0189257	32246	4.83397	0.0187309	15312	4.88252	0.0188635	0.00117792	0.102009	0.0698172	0.173004	0.68086	0.103187	1.14153	0.593676	0.0238111	0.146324
fat_pct_htdat_adj_cgrp_pred_females_within5stddevs	Chr5_93491737	Chr5	93491737	T	C	0.0708006	0.985	0.557905	0.442095	0.0484	0.00247513	6.22e-85	382.6	20052	4.79685	0.0188856	31463	4.84526	0.0187674	12624	4.89367	0.0189741	0.00115618	0.102625	0.0693353	0.173116	0.667865	0.103781	1.11406	0.596794	0.0238728	0.146304
fat_pct_htdat_adj_cgrp_pred_females_within5stddevs	BovineHD0500026488	Chr5	93284570	T	G	0.109345	1	0.509955	0.490045	0.0485	0.00248118	6.34e-85	382.5	16591	4.78541	0.0189253	32234	4.83394	0.0187304	15314	4.88246	0.0188627	0.00117706	0.102	0.0698249	0.173002	0.680376	0.103177	1.14082	0.593627	0.0238096	0.146325
fat_pct_htdat_adj_cgrp_pred_females_within5stddevs	Chr5_93503355	Chr5	93503355	A	G	0.0708203	0.998	0.442188	0.557812	-0.0484	0.00247492	6.41e-85	382.5	12627	4.89366	0.0189746	31469	4.84525	0.018768	20043	4.79685	0.0188861	0.00115586	0.102635	0.0693276	0.173118	0.667668	0.103791	1.11364	0.596845	0.0238738	0.146304
fat_pct_htdat_adj_cgrp_pred_females_within5stddevs	Chr5_93270234	Chr5	93270234	T	C	0.109388	0.979	0.509854	0.490146	0.0485	0.00248173	6.51e-85	382.5	16578	4.78544	0.0189256	32247	4.83398	0.0187309	15314	4.88252	0.0188636	0.00117743	0.102009	0.069818	0.173004	0.680581	0.103186	1.14108	0.593672	0.0238109	0.146325
fat_pct_htdat_adj_cgrp_pred_females_within5stddevs	Chr5_93492431	Chr5	93492431	T	C	0.0708144	0.957	0.442087	0.557913	-0.0484	0.00247513	6.52e-85	382.5	12623	4.89367	0.0189741	31464	4.84526	0.0187673	20052	4.79686	0.0188855	0.00115589	0.102624	0.0693363	0.173116	0.667698	0.10378	1.11379	0.596789	0.0238725	0.146304
fat_pct_htdat_adj_cgrp_pred_females_within5stddevs	BovineHD0500026534	Chr5	93493886	T	C	0.0707789	1	0.442048	0.557952	-0.0484	0.00247526	6.75e-85	382.4	12620	4.89367	0.0189742	31465	4.84527	0.0187674	20054	4.79686	0.0188855	0.00115578	0.102624	0.0693363	0.173116	0.667634	0.10378	1.11369	0.596789	0.0238725	0.146304
fat_pct_htdat_adj_cgrp_pred_females_within5stddevs	Chr5_93951305	Chr5	93951305	G	C	0.200052	0.592	0.787953	0.212047	-0.0619692	0.00316894	6.77e-85	382.4	39667	4.85932	0.0187769	21743	4.79735	0.0188654	2729	4.73538	0.0194762	0.00128326	0.102319	0.0695752	0.173178	0.741008	0.103602	1.23864	0.595244	0.0238323	0.146314
fat_pct_htdat_adj_cgrp_pred_females_within5stddevs	Chr5_93269975	Chr5	93269975	C	A	0.109405	0.981	0.509854	0.490146	0.0485	0.00248167	7.42e-85	382.2	16579	4.78546	0.0189255	32245	4.83398	0.0187308	15315	4.8825	0.0188635	0.00117657	0.102007	0.06982	0.173004	0.680086	0.103184	1.14027	0.593661	0.0238107	0.146325
fat_pct_htdat_adj_cgrp_pred_females_within5stddevs	BovineHD0500026541	Chr5	93502844	G	A	0.070873	1	0.441868	0.558132	-0.0484	0.00247533	7.98e-85	382.1	12609	4.89364	0.0189745	31464	4.84526	0.0187677	20066	4.79687	0.0188858	0.00115474	0.102629	0.0693332	0.173117	0.66703	0.103784	1.11264	0.596811	0.0238728	0.146305
fat_pct_htdat_adj_cgrp_pred_females_within5stddevs	Chr5_93581872	Chr5	93581872	G	T	0.0533875	0.815	0.504116	0.495884	-0.0481	0.00246126	8.13e-85	382	16246	4.88647	0.0189393	32175	4.83836	0.0187806	15718	4.79025	0.0189431	0.00115709	0.102912	0.0691119	0.173181	0.668139	0.104069	1.11185	0.598242	0.023901	0.146296
fat_pct_htdat_adj_cgrp_pred_females_within5stddevs	Chr5_93515650	Chr5	93515650	T	C	0.0708289	0.968	0.442056	0.557944	-0.0484	0.00247472	8.32e-85	382	12621	4.89364	0.0189744	31464	4.84527	0.0187676	20054	4.7969	0.0188856	0.00115402	0.102628	0.0693342	0.173116	0.666613	0.103782	1.11196	0.596806	0.0238732	0.146305
fat_pct_htdat_adj_cgrp_pred_females_within5stddevs	Chr5_93294123	Chr5	93294123	G	A	0.10135	0.991	0.555621	0.444379	0.0485	0.00248082	8.76e-85	381.9	19808	4.79243	0.0188854	31658	4.84091	0.0187373	12673	4.88939	0.0189163	0.00116064	0.102141	0.0697158	0.173018	0.670824	0.103302	1.12355	0.594338	0.0238243	0.146322
fat_pct_htdat_adj_cgrp_pred_females_within5stddevs	BovineHD0500026548	Chr5	93515814	G	A	0.0708214	1	0.441907	0.558093	-0.0484	0.00247463	9.23e-85	381.8	12615	4.89362	0.0189739	31457	4.84527	0.0187671	20067	4.79691	0.0188851	0.00115322	0.102619	0.0693416	0.173114	0.666161	0.103773	1.11129	0.59676	0.0238721	0.146306
fat_pct_htdat_adj_cgrp_pred_females_within5stddevs	Chr5_93515829	Chr5	93515829	T	G	0.070812	0.995	0.441907	0.558093	-0.0484	0.00247463	9.23e-85	381.8	12615	4.89362	0.0189739	31457	4.84527	0.0187671	20067	4.79691	0.0188851	0.00115322	0.102619	0.0693416	0.173114	0.666161	0.103773	1.11129	0.59676	0.0238721	0.146306
fat_pct_htdat_adj_cgrp_pred_females_within5stddevs	Chr5_93285894	Chr5	93285894	A	G	0.109058	0.997	0.509682	0.490318	0.0485	0.00248175	9.5e-85	381.7	16566	4.78539	0.0189263	32249	4.83388	0.0187309	15324	4.88236	0.0188628	0.00117513	0.102006	0.0698219	0.173003	0.679251	0.103181	1.13889	0.593653	0.0238099	0.146326
fat_pct_htdat_adj_cgrp_pred_females_within5stddevs	Chr5_93493832	Chr5	93493832	C	A	0.0707311	0.994	0.442024	0.557976	-0.0484	0.0024752	9.52e-85	381.7	12620	4.8936	0.0189739	31462	4.84524	0.0187672	20057	4.79688	0.0188855	0.00115363	0.102621	0.0693403	0.173115	0.666396	0.103775	1.11167	0.596768	0.0238718	0.146306
fat_pct_htdat_adj_cgrp_pred_females_within5stddevs	Chr5_93502466	Chr5	93502466	G	A	0.0708831	0.998	0.557859	0.442141	0.0484	0.00247529	9.6e-85	381.7	20047	4.79687	0.018886	31467	4.84523	0.0187677	12625	4.89359	0.0189744	0.00115373	0.102631	0.069333	0.173117	0.666442	0.103784	1.11166	0.596816	0.023873	0.146306
fat_pct_htdat_adj_cgrp_pred_females_within5stddevs	Chr5_93516242	Chr5	93516242	G	A	0.070812	0.999	0.441939	0.558061	-0.0483	0.00247458	9.96e-85	381.6	12616	4.8936	0.0189742	31459	4.84525	0.0187675	20064	4.79691	0.0188856	0.00115273	0.102626	0.0693369	0.173115	0.665872	0.103779	1.11076	0.596791	0.0238728	0.146306
fat_pct_htdat_adj_cgrp_pred_females_within5stddevs	Chr5_93501656	Chr5	93501656	A	G	0.0714193	0.988	0.556151	0.443849	0.0483	0.00247289	1.02e-84	381.6	19939	4.79667	0.0188854	31464	4.84497	0.0187656	12736	4.89328	0.0189703	0.00115204	0.102597	0.0693592	0.173109	0.6655	0.103749	1.1104	0.596647	0.0238686	0.146307
fat_pct_htdat_adj_cgrp_pred_females_within5stddevs	Chr5_93502502	Chr5	93502502	A	G	0.0708717	0.998	0.557851	0.442149	0.0483	0.00247522	1.06e-84	381.5	20047	4.79688	0.0188862	31466	4.84523	0.0187679	12626	4.89358	0.0189745	0.00115307	0.102633	0.0693316	0.173118	0.666064	0.103786	1.11101	0.596826	0.0238733	0.146306
fat_pct_htdat_adj_cgrp_pred_females_within5stddevs	Chr5_93502558	Chr5	93502558	AT	A	0.0708638	0.998	0.557851	0.442149	0.0483	0.00247522	1.06e-84	381.5	20047	4.79688	0.0188862	31466	4.84523	0.0187679	12626	4.89358	0.0189745	0.00115307	0.102633	0.0693316	0.173118	0.666064	0.103786	1.11101	0.596826	0.0238733	0.146306
fat_pct_htdat_adj_cgrp_pred_females_within5stddevs	Chr5_93287604	Chr5	93287604	T	G	0.109144	0.995	0.509846	0.490154	0.0485	0.00248186	1.08e-84	381.5	16578	4.7854	0.0189258	32246	4.83387	0.0187304	15315	4.88235	0.0188623	0.00117443	0.101997	0.0698299	0.173001	0.678855	0.103171	1.13833	0.593602	0.023809	0.146327
fat_pct_htdat_adj_cgrp_pred_females_within5stddevs	Chr5_93503053	Chr5	93503053	C	G	0.0708752	0.998	0.442157	0.557843	-0.0483	0.00247526	1.15e-84	381.4	12625	4.89357	0.0189745	31469	4.84524	0.0187678	20045	4.7969	0.0188861	0.00115263	0.102631	0.0693335	0.173117	0.665807	0.103784	1.1106	0.596815	0.023873	0.146307
fat_pct_htdat_adj_cgrp_pred_females_within5stddevs	Chr5_93286996	Chr5	93286996	T	C	0.109225	0.988	0.509612	0.490388	0.0484	0.0024818	1.49e-84	380.8	16563	4.78544	0.0189261	32246	4.83387	0.0187306	15330	4.88231	0.0188625	0.00117239	0.102	0.0698289	0.173001	0.677676	0.103172	1.13634	0.593614	0.0238092	0.146329
fat_pct_htdat_adj_cgrp_pred_females_within5stddevs	Chr5_93287313	Chr5	93287313	A	T	0.109232	0.996	0.509604	0.490396	0.0484	0.0024818	1.8e-84	380.5	16562	4.78547	0.0189261	32247	4.83388	0.0187307	15330	4.88229	0.0188626	0.00117123	0.102001	0.0698288	0.173001	0.677006	0.103172	1.13522	0.593617	0.0238093	0.14633
fat_pct_htdat_adj_cgrp_pred_females_within5stddevs	Chr5_93551557	Chr5	93551557	C	G	0.237851	0.905	0.888991	0.111009	-0.0767	0.00393655	2.34e-84	379.9	50791	4.85709	0.0188218	12456	4.78036	0.0190345	892	4.70363	0.020034	0.00116202	0.103219	0.0688764	0.173258	0.670687	0.104381	1.11324	0.599779	0.0239291	0.146291
fat_pct_htdat_adj_cgrp_pred_females_within5stddevs	Chr5_93550806	Chr5	93550806	A	G	0.237351	0.924	0.888921	0.111079	-0.0766	0.00393408	3.05e-84	379.4	50786	4.85713	0.0188216	12457	4.7805	0.0190334	896	4.70388	0.020031	0.00115956	0.103213	0.0688824	0.173255	0.669281	0.104373	1.11098	0.599743	0.0239278	0.146292
fat_pct_htdat_adj_cgrp_pred_females_within5stddevs	Chr5_93550790	Chr5	93550790	C	G	0.237055	0.924	0.888905	0.111095	-0.0765	0.00393349	4.57e-84	378.6	50785	4.85715	0.0188219	12457	4.78062	0.0190332	897	4.70408	0.0200301	0.00115689	0.103215	0.068883	0.173255	0.667739	0.104372	1.10843	0.599746	0.0239287	0.146294
fat_pct_htdat_adj_cgrp_pred_females_within5stddevs	Chr5_93550938	Chr5	93550938	T	A	0.237373	0.925	0.888905	0.111095	-0.0765	0.00393483	5.64e-84	378.2	50781	4.85692	0.0188229	12465	4.7804	0.0190367	893	4.70389	0.0200364	0.00115639	0.103242	0.0688627	0.173261	0.667424	0.104399	1.10767	0.59988	0.0239306	0.146294
fat_pct_htdat_adj_cgrp_pred_females_within5stddevs	Chr5_93252167	Chr5	93252167	C	CA	0.097138	0	0.550702	0.449298	0.0483	0.00248264	6.21e-84	378	19469	4.79086	0.0188931	31705	4.83912	0.0187328	12965	4.88739	0.0189002	0.00115281	0.102064	0.0697861	0.173002	0.666357	0.103216	1.11689	0.593912	0.0238167	0.146334
fat_pct_htdat_adj_cgrp_pred_females_within5stddevs	Chr5_93551426	Chr5	93551426	C	T	0.23736	0.926	0.888898	0.111102	-0.0765	0.00393396	6.54e-84	377.9	50781	4.85697	0.0188214	12464	4.7805	0.0190344	894	4.70403	0.0200331	0.00115504	0.103212	0.0688869	0.173254	0.666671	0.104367	1.1067	0.599726	0.023927	0.146296
fat_pct_htdat_adj_cgrp_pred_females_within5stddevs	Chr5_93551559	Chr5	93551559	C	T	0.238023	0.905	0.888882	0.111118	-0.0764	0.00393462	1.15e-83	376.7	50779	4.85706	0.0188251	12466	4.78069	0.019037	894	4.70432	0.0200349	0.0011521	0.103272	0.0688428	0.173267	0.664929	0.104424	1.10329	0.600018	0.0239354	0.146297
fat_pct_htdat_adj_cgrp_pred_females_within5stddevs	Chr5_93289029	Chr5	93289029	T	A	0.0913045	0.993	0.560704	0.439296	0.0482	0.00248438	1.19e-83	376.7	20183	4.7927	0.0188882	31560	4.84091	0.0187398	12396	4.88913	0.0189194	0.00114527	0.102179	0.0696986	0.173023	0.661915	0.103325	1.10842	0.594488	0.0238256	0.146333
fat_pct_htdat_adj_cgrp_pred_females_within5stddevs	Chr5_93288939	Chr5	93288939	A	G	0.0913416	0.998	0.560689	0.439312	0.0482	0.00248421	1.29e-83	376.5	20183	4.79266	0.0188888	31558	4.84086	0.0187401	12398	4.88907	0.0189194	0.00114464	0.102185	0.0696945	0.173024	0.661551	0.10333	1.10776	0.594515	0.0238263	0.146333
fat_pct_htdat_adj_cgrp_pred_females_within5stddevs	Chr5_93550966	Chr5	93550966	A	G	0.237215	0.907	0.888929	0.111071	-0.0763	0.00393474	1.35e-83	376.4	50785	4.85698	0.0188214	12460	4.78064	0.0190341	894	4.7043	0.0200329	0.00115077	0.10321	0.0688922	0.173253	0.664214	0.104361	1.10268	0.599702	0.0239276	0.1463
fat_pct_htdat_adj_cgrp_pred_females_within5stddevs	Chr5_93289070	Chr5	93289070	A	T	0.0913471	0.991	0.560626	0.439374	0.0482	0.00248446	1.43e-83	376.3	20176	4.79269	0.0188888	31564	4.84089	0.0187403	12399	4.88908	0.0189197	0.00114427	0.102188	0.069693	0.173025	0.661332	0.103332	1.10737	0.594526	0.0238265	0.146334
fat_pct_htdat_adj_cgrp_pred_females_within5stddevs	Chr5_93551409	Chr5	93551409	G	A	0.237406	0.926	0.88889	0.11111	-0.0763	0.00393389	1.43e-83	376.3	50779	4.85713	0.0188229	12467	4.78082	0.0190338	893	4.70451	0.0200305	0.00115026	0.103229	0.0688778	0.173257	0.663903	0.104379	1.102	0.599796	0.0239299	0.146299
fat_pct_htdat_adj_cgrp_pred_females_within5stddevs	Chr5_93551575	Chr5	93551575	T	C	0.237664	0.901	0.888937	0.111063	-0.0763	0.00393521	1.46e-83	376.3	50786	4.85709	0.0188236	12459	4.78076	0.0190351	894	4.70443	0.0200329	0.0011505	0.103243	0.0688667	0.17326	0.664032	0.104394	1.10208	0.599868	0.0239315	0.146299
fat_pct_htdat_adj_cgrp_pred_females_within5stddevs	Chr5_93551585	Chr5	93551585	G	A	0.237655	0.879	0.888983	0.111017	-0.0763	0.00393593	1.55e-83	376.1	50791	4.85709	0.0188234	12455	4.78075	0.0190351	893	4.70442	0.0200333	0.00115013	0.10324	0.0688695	0.17326	0.663819	0.10439	1.10176	0.59985	0.0239313	0.146299
fat_pct_htdat_adj_cgrp_pred_females_within5stddevs	Chr5_93551770	Chr5	93551770	A	C	0.237894	0.93	0.888991	0.111009	-0.0763	0.00393612	1.84e-83	375.8	50794	4.85701	0.0188222	12450	4.78071	0.0190347	895	4.70441	0.0200337	0.00114909	0.103222	0.0688842	0.173256	0.663235	0.104371	1.10097	0.599758	0.0239286	0.146301
fat_pct_htdat_adj_cgrp_pred_females_within5stddevs	Chr5_93252090	Chr5	93252090	T	C	0.0922574	0.978	0.560704	0.439296	0.0481	0.00248269	2.11e-83	375.5	20173	4.79208	0.0188905	31580	4.84019	0.0187375	12386	4.8883	0.018912	0.00114022	0.10214	0.0697319	0.173012	0.659038	0.10328	1.104	0.59428	0.0238251	0.146337
fat_pct_htdat_adj_cgrp_pred_females_within5stddevs	Chr5_93289155	Chr5	93289155	T	C	0.0913107	0.994	0.560587	0.439413	0.0481	0.00248448	2.21e-83	375.4	20174	4.79275	0.0188887	31563	4.84089	0.0187402	12402	4.88903	0.0189197	0.00114164	0.102186	0.0696966	0.173024	0.659818	0.103327	1.10488	0.594509	0.023826	0.146336
fat_pct_htdat_adj_cgrp_pred_females_within5stddevs	Chr5_93294358	Chr5	93294358	G	T	0.0867295	0.99	0.570947	0.429053	0.0482	0.00248681	2.48e-83	375.2	20923	4.79398	0.0188845	31394	4.84215	0.0187443	11822	4.89032	0.0189326	0.00113677	0.102248	0.0696482	0.173033	0.656967	0.103385	1.09955	0.594824	0.0238337	0.146334
fat_pct_htdat_adj_cgrp_pred_females_within5stddevs	BovineHD0500026490	Chr5	93288707	G	A	0.0913355	1	0.560899	0.439101	0.0481	0.00248437	2.52e-83	375.2	20201	4.7928	0.0188889	31549	4.84092	0.0187406	12389	4.88904	0.0189203	0.00114057	0.102192	0.0696921	0.173025	0.659195	0.103333	1.10379	0.594541	0.0238271	0.146336
fat_pct_htdat_adj_cgrp_pred_females_within5stddevs	Chr5_93288452	Chr5	93288452	C	T	0.091269	0.998	0.560821	0.439179	0.0481	0.00248471	2.74e-83	375	20186	4.79279	0.0188879	31569	4.8409	0.0187395	12384	4.88902	0.0189191	0.00114041	0.102172	0.0697081	0.173021	0.659117	0.103313	1.10384	0.594438	0.0238246	0.146337
fat_pct_htdat_adj_cgrp_pred_females_within5stddevs	Chr5_93291022	Chr5	93291022	A	G	0.0867295	0.997	0.570932	0.429068	0.0482	0.00248724	2.74e-83	375	20919	4.79393	0.0188847	31400	4.84209	0.0187441	11820	4.89026	0.018932	0.00113657	0.102244	0.0696522	0.173032	0.656854	0.10338	1.09941	0.5948	0.0238332	0.146335
fat_pct_htdat_adj_cgrp_pred_females_within5stddevs	BovineHD4100003952	Chr5	93292054	G	A	0.0867157	1	0.570909	0.429092	0.0481	0.00248692	2.95e-83	374.8	20920	4.79399	0.0188845	31395	4.84213	0.0187442	11824	4.89028	0.0189324	0.00113584	0.102246	0.0696505	0.173033	0.656433	0.103382	1.09868	0.594812	0.0238335	0.146335
fat_pct_htdat_adj_cgrp_pred_females_within5stddevs	Chr5_93293205	Chr5	93293205	C	A	0.0867074	0.991	0.570893	0.429107	0.0481	0.00248677	3.11e-83	374.7	20918	4.79401	0.0188847	31397	4.84214	0.0187445	11824	4.89028	0.0189327	0.00113538	0.10225	0.0696475	0.173033	0.656164	0.103386	1.0982	0.594832	0.0238339	0.146335
fat_pct_htdat_adj_cgrp_pred_females_within5stddevs	Chr5_93550686	Chr5	93550686	G	T	0.239027	0.92	0.888781	0.111219	-0.076	0.00393191	5.79e-83	373.5	50770	4.85699	0.0188218	12471	4.781	0.0190332	898	4.70501	0.0200296	0.00114152	0.10321	0.0688997	0.173251	0.658881	0.104351	1.09392	0.599675	0.0239263	0.146307
fat_pct_htdat_adj_cgrp_pred_females_within5stddevs	Chr5_93256190	Chr5	93256190	T	C	0.104189	0.973	0.518577	0.481423	0.0479	0.00248046	7.05e-83	373.1	17163	4.7875	0.0189211	32196	4.83542	0.018736	14780	4.88333	0.0188778	0.00114618	0.102102	0.069768	0.173016	0.662469	0.103248	1.11012	0.594064	0.0238144	0.146344
fat_pct_htdat_adj_cgrp_pred_females_within5stddevs	BovineHD0500026489	Chr5	93287924	T	C	0.0911474	1	0.560922	0.439078	0.048	0.00248488	9.69e-83	372.5	20195	4.79292	0.0188899	31564	4.84088	0.0187414	12380	4.88883	0.0189208	0.0011328	0.102203	0.0696906	0.173026	0.654697	0.103335	1.09623	0.59457	0.0238278	0.146342
fat_pct_htdat_adj_cgrp_pred_females_within5stddevs	BovineHD0500026635	Chr5	93843392	T	C	0.0437468	1	0.812579	0.187421	0.0623	0.0032306	1.15e-82	372.1	42685	4.81493	0.0187842	18866	4.87725	0.0188508	2588	4.94	0.019461	0.00118291	0.102256	0.0696493	0.173089	0.683412	0.103439	1.14358	0.59484	0.0238259	0.146342
fat_pct_htdat_adj_cgrp_pred_females_within5stddevs	Chr5_93840343	Chr5	93840343	C	T	0.0712156	0.982	0.774349	0.225651	0.057	0.00295797	1.31e-82	371.8	38575	4.81234	0.0188059	22182	4.86938	0.0188242	3382	4.93	0.0193012	0.00113697	0.102475	0.0694785	0.173091	0.656866	0.103612	1.09734	0.595947	0.0238475	0.146335
fat_pct_htdat_adj_cgrp_pred_females_within5stddevs	Chr5_93287863	Chr5	93287863	C	G	0.0912356	0.999	0.560727	0.439273	0.0479	0.00248477	1.36e-82	371.8	20180	4.79297	0.0188894	31569	4.84088	0.0187409	12390	4.88879	0.0189204	0.00113075	0.102194	0.0696991	0.173024	0.653524	0.103324	1.09437	0.59452	0.0238267	0.146344
fat_pct_htdat_adj_cgrp_pred_females_within5stddevs	Chr5_93311680	Chr5	93311680	A	C	0.0914786	0.978	0.559449	0.440551	0.0479	0.0024836	1.46e-82	371.6	20090	4.79303	0.0188859	31585	4.84091	0.0187377	12464	4.88879	0.0189173	0.00112996	0.102137	0.0697436	0.173011	0.653116	0.103267	1.09421	0.594233	0.0238201	0.146347
fat_pct_htdat_adj_cgrp_pred_females_within5stddevs	Chr5_93287587	Chr5	93287587	A	G	0.0913141	0.992	0.560735	0.439265	0.0479	0.00248481	1.56e-82	371.5	20181	4.79298	0.0188895	31568	4.84088	0.018741	12390	4.88877	0.0189205	0.00112993	0.102195	0.069699	0.173024	0.65305	0.103325	1.09357	0.594523	0.0238269	0.146345
fat_pct_htdat_adj_cgrp_pred_females_within5stddevs	BovineHD0500026494	Chr5	93304126	A	G	0.0886303	1	0.53462	0.46538	0.0477	0.00247916	2.07e-82	370.9	18265	4.7892	0.0189149	32050	4.83695	0.0187403	13824	4.8847	0.0188923	0.00113445	0.102185	0.0697078	0.173028	0.655646	0.10332	1.098	0.59447	0.0238217	0.146347
fat_pct_htdat_adj_cgrp_pred_females_within5stddevs	Chr5_93291730	Chr5	93291730	AT	CC	0.088939	0	0.535064	0.464936	0.0477	0.00247871	2.4e-82	370.6	18299	4.78918	0.0189172	32039	4.8369	0.0187424	13801	4.88462	0.0188939	0.00113299	0.102221	0.0696808	0.173034	0.654776	0.103354	1.09623	0.594647	0.0238264	0.146346
fat_pct_htdat_adj_cgrp_pred_females_within5stddevs	Chr5_93289552	Chr5	93289552	C	G	0.0887541	0.989	0.534698	0.465302	0.0477	0.00247858	2.68e-82	370.4	18270	4.78913	0.0189177	32050	4.83683	0.0187424	13819	4.88453	0.0188934	0.00113229	0.10222	0.0696816	0.173034	0.654376	0.103353	1.09556	0.594643	0.0238257	0.146347
fat_pct_htdat_adj_cgrp_pred_females_within5stddevs	Chr5_93321480	Chr5	93321480	C	T	0.0868307	0.99	0.569575	0.430425	0.0478	0.00248599	2.68e-82	370.4	20818	4.79417	0.0188831	31428	4.84201	0.0187422	11893	4.88986	0.0189296	0.00112242	0.102207	0.069692	0.173021	0.648718	0.10333	1.08625	0.594576	0.0238278	0.146347
fat_pct_htdat_adj_cgrp_pred_females_within5stddevs	Chr5_93284902	Chr5	93284902	TA	T	0.0913003	0.994	0.5604	0.4396	0.0478	0.00248451	2.71e-82	370.4	20156	4.79309	0.0188904	31575	4.8409	0.0187421	12408	4.88872	0.0189218	0.00112647	0.102214	0.0696866	0.173027	0.651039	0.103341	1.09006	0.594611	0.0238286	0.146347
fat_pct_htdat_adj_cgrp_pred_females_within5stddevs	Chr5_93297445	Chr5	93297445	T	C	0.0887484	0.971	0.534503	0.465497	0.0477	0.00247885	2.75e-82	370.4	18255	4.78916	0.0189169	32055	4.83686	0.0187418	13829	4.88457	0.0188931	0.00113246	0.102211	0.0696893	0.173032	0.65448	0.103343	1.09583	0.594594	0.0238246	0.146347
fat_pct_htdat_adj_cgrp_pred_females_within5stddevs	Chr5_93328130	Chr5	93328130	C	T	0.0867893	0.979	0.569692	0.430308	0.0478	0.00248595	2.92e-82	370.2	20827	4.79414	0.0188833	31425	4.84197	0.0187421	11887	4.88981	0.0189293	0.0011218	0.102205	0.0696937	0.173021	0.648363	0.103327	1.08568	0.594566	0.0238276	0.146348
fat_pct_htdat_adj_cgrp_pred_females_within5stddevs	Chr5_93254386	Chr5	93254386	A	G	0.0989187	0.982	0.528236	0.471764	0.0477	0.00248063	3.47e-82	369.9	17808	4.78882	0.0189166	32145	4.83653	0.018739	14186	4.88424	0.0188883	0.00113445	0.102159	0.069731	0.173024	0.655657	0.103293	1.09828	0.594327	0.0238197	0.14635
fat_pct_htdat_adj_cgrp_pred_females_within5stddevs	Chr5_93310937	Chr5	93310937	G	A	0.192084	0.611	0.925085	0.0749154	-0.0911	0.00473803	3.79e-82	369.7	54952	4.85126	0.0187744	8764	4.76016	0.0192016	423	4.66905	0.0207322	0.00115038	0.102586	0.0693966	0.173133	0.664449	0.103737	1.10894	0.596491	0.0238503	0.146336
fat_pct_htdat_adj_cgrp_pred_females_within5stddevs	Chr5_93254518	Chr5	93254518	A	G	0.0988738	0.986	0.528337	0.471663	0.0477	0.00248033	4.14e-82	369.5	17820	4.78886	0.0189169	32134	4.83654	0.0187395	14185	4.88422	0.0188888	0.00113305	0.102167	0.0697256	0.173025	0.654846	0.1033	1.09686	0.594365	0.0238209	0.146351
fat_pct_htdat_adj_cgrp_pred_females_within5stddevs	Chr5_93278492	Chr5	93278492	C	T	0.0834402	0.703	0.577574	0.422426	0.0484	0.00251812	4.36e-82	369.4	20987	4.79474	0.0188822	32116	4.84314	0.0187453	11036	4.89154	0.0189451	0.00114308	0.102249	0.0696615	0.173054	0.660536	0.103392	1.10558	0.59478	0.0238339	0.146348
fat_pct_htdat_adj_cgrp_pred_females_within5stddevs	Chr5_93296497	Chr5	93296497	T	C	0.0887358	0.953	0.534495	0.465505	0.0476	0.0024788	4.39e-82	369.4	18256	4.78921	0.0189168	32052	4.83685	0.0187416	13831	4.88449	0.0188929	0.00112954	0.102206	0.0696949	0.173031	0.652797	0.103336	1.09308	0.594564	0.0238241	0.14635
fat_pct_htdat_adj_cgrp_pred_females_within5stddevs	Chr5_93274074	Chr5	93274074	GGA	G	0.0866153	0.946	0.569809	0.430191	0.0478	0.0024865	4.42e-82	369.4	20831	4.7942	0.0188871	31432	4.84199	0.0187461	11876	4.88979	0.0189334	0.0011197	0.102274	0.0696418	0.173036	0.647094	0.103394	1.08295	0.594908	0.0238355	0.146347
fat_pct_htdat_adj_cgrp_pred_females_within5stddevs	Chr5_93254356	Chr5	93254356	G	A	0.0989442	0.985	0.528236	0.471764	0.0477	0.00248054	4.5e-82	369.4	17810	4.78884	0.0189164	32141	4.83651	0.0187387	14188	4.88418	0.0188879	0.00113277	0.102153	0.069737	0.173023	0.654697	0.103286	1.09674	0.594293	0.023819	0.146352
fat_pct_htdat_adj_cgrp_pred_females_within5stddevs	Chr5_93266255	Chr5	93266255	T	C	0.104094	0.988	0.518538	0.481462	0.0477	0.00248074	4.66e-82	369.3	17156	4.78784	0.0189217	32205	4.83552	0.0187371	14778	4.88319	0.0188795	0.00113479	0.102119	0.069764	0.173017	0.655884	0.103253	1.09904	0.594118	0.0238163	0.146353
fat_pct_htdat_adj_cgrp_pred_females_within5stddevs	Chr5_93283742	Chr5	93283742	T	C	0.0838487	0.989	0.569544	0.430456	0.0478	0.00248546	5.06e-82	369.1	20814	4.79419	0.0188865	31432	4.84194	0.0187453	11893	4.88969	0.0189321	0.00111811	0.10226	0.0696538	0.173032	0.646185	0.103378	1.08157	0.594833	0.0238329	0.146349
fat_pct_htdat_adj_cgrp_pred_females_within5stddevs	Chr5_93278161	Chr5	93278161	C	T	0.0852595	0.951	0.569989	0.430011	0.0478	0.0024867	5.08e-82	369.1	20845	4.79432	0.0188861	31427	4.84209	0.0187457	11867	4.88987	0.0189338	0.00111893	0.102267	0.0696479	0.173034	0.646652	0.103386	1.08228	0.594871	0.0238339	0.146348
fat_pct_htdat_adj_cgrp_pred_females_within5stddevs	Chr5_93255676	Chr5	93255676	T	C	0.0988443	0.977	0.52854	0.47146	0.0477	0.00248042	5.27e-82	369.1	17833	4.7889	0.0189168	32134	4.83655	0.0187393	14172	4.88421	0.0188888	0.0011316	0.102164	0.069729	0.173025	0.654013	0.103296	1.0955	0.594347	0.0238204	0.146352
fat_pct_htdat_adj_cgrp_pred_females_within5stddevs	Chr5_93277081	Chr5	93277081	G	T	0.0855884	0.952	0.570051	0.429949	0.0478	0.00248675	5.64e-82	368.9	20849	4.7943	0.0188867	31427	4.84206	0.0187462	11863	4.88983	0.018934	0.00111829	0.102275	0.0696424	0.173036	0.646275	0.103393	1.08158	0.594908	0.023835	0.146349
fat_pct_htdat_adj_cgrp_pred_females_within5stddevs	Chr5_93254626	Chr5	93254626	TG	CA	0.0988556	0	0.52836	0.47164	0.0476	0.00248041	5.9e-82	368.8	17821	4.78891	0.018917	32135	4.83655	0.0187395	14183	4.88419	0.0188889	0.00113095	0.102167	0.069727	0.173025	0.653632	0.103298	1.09484	0.594361	0.0238207	0.146352
fat_pct_htdat_adj_cgrp_pred_females_within5stddevs	Chr5_93274471	Chr5	93274471	C	T	0.0866841	0.959	0.569895	0.430105	0.0478	0.00248658	5.99e-82	368.8	20837	4.79427	0.0188866	31431	4.84202	0.0187458	11871	4.88977	0.0189333	0.00111787	0.102268	0.0696479	0.173034	0.646039	0.103386	1.08125	0.594873	0.0238343	0.146349
fat_pct_htdat_adj_cgrp_pred_females_within5stddevs	Chr5_93254341	Chr5	93254341	A	G	0.0989095	0.985	0.528212	0.471788	0.0476	0.00248061	6.02e-82	368.8	17806	4.78887	0.0189169	32146	4.83651	0.0187391	14187	4.88415	0.0188883	0.00113104	0.10216	0.0697331	0.173024	0.653692	0.103291	1.09501	0.594322	0.0238196	0.146353
fat_pct_htdat_adj_cgrp_pred_females_within5stddevs	Chr5_93255173	Chr5	93255173	G	CAA	0.0988153	0	0.528508	0.471492	0.0476	0.0024806	6.03e-82	368.8	17829	4.78892	0.0189164	32138	4.83656	0.0187389	14172	4.88419	0.0188884	0.00113094	0.102157	0.0697353	0.173023	0.653635	0.103288	1.09494	0.594308	0.0238196	0.146353
fat_pct_htdat_adj_cgrp_pred_females_within5stddevs	Chr5_93281331	Chr5	93281331	C	A	0.0837246	0.988	0.569622	0.430378	0.0477	0.00248567	6.13e-82	368.8	20823	4.79429	0.0188872	31424	4.84202	0.0187465	11892	4.88976	0.0189339	0.00111708	0.102281	0.0696383	0.173036	0.645577	0.103398	1.08037	0.594936	0.0238356	0.146349
fat_pct_htdat_adj_cgrp_pred_females_within5stddevs	Chr5_93843273	Chr5	93843273	A	G	0.0437845	0.994	0.812283	0.187717	0.062	0.00322823	6.2e-82	368.7	42655	4.81487	0.0187851	18888	4.87685	0.0188498	2596	4.94	0.0194576	0.00117184	0.102257	0.069657	0.173086	0.677028	0.103429	1.13299	0.594815	0.0238253	0.14635
fat_pct_htdat_adj_cgrp_pred_females_within5stddevs	Chr5_93257512	Chr5	93257512	C	G	0.0988335	0.984	0.528579	0.471421	0.0476	0.00248063	6.25e-82	368.7	17834	4.78894	0.0189161	32137	4.83657	0.0187387	14168	4.88421	0.0188883	0.00113074	0.102153	0.0697384	0.173022	0.653522	0.103284	1.09479	0.594288	0.0238191	0.146353
fat_pct_htdat_adj_cgrp_pred_females_within5stddevs	Chr5_93313638	Chr5	93313638	G	T	0.0867807	0.983	0.569513	0.430487	0.0477	0.00248612	6.25e-82	368.7	20813	4.79429	0.0188834	31430	4.84203	0.0187427	11896	4.88976	0.0189302	0.00111744	0.102213	0.0696913	0.173022	0.645835	0.103331	1.08142	0.594593	0.0238283	0.146351
fat_pct_htdat_adj_cgrp_pred_females_within5stddevs	Chr5_93256079	Chr5	93256079	A	G	0.0988171	0.978	0.528516	0.471484	0.0476	0.00248059	6.52e-82	368.6	17830	4.789	0.0189158	32137	4.83663	0.0187388	14172	4.88426	0.0188887	0.00113046	0.102155	0.0697374	0.173022	0.653359	0.103285	1.0945	0.594295	0.0238191	0.146353
fat_pct_htdat_adj_cgrp_pred_females_within5stddevs	Chr5_93254239	Chr5	93254239	CAG	C	0.086924	0.979	0.569879	0.430121	0.0478	0.00248766	6.55e-82	368.6	20828	4.79419	0.0188862	31447	4.84195	0.0187448	11864	4.88971	0.018932	0.00111831	0.102251	0.0696621	0.173031	0.646305	0.103369	1.08186	0.594782	0.0238327	0.14635
fat_pct_htdat_adj_cgrp_pred_females_within5stddevs	Chr5_93329063	Chr5	93329063	T	C	0.0869998	0.931	0.569794	0.430206	0.0477	0.0024867	6.62e-82	368.6	20829	4.79424	0.0188829	31434	4.84198	0.0187418	11876	4.88972	0.0189292	0.00111743	0.102199	0.0697031	0.173019	0.645845	0.103316	1.08157	0.594518	0.0238264	0.146352
fat_pct_htdat_adj_cgrp_pred_females_within5stddevs	Chr5_93255330	Chr5	93255330	G	A	0.0988409	0.987	0.528485	0.471515	0.0476	0.00248064	6.74e-82	368.6	17827	4.78893	0.0189165	32139	4.83655	0.018739	14173	4.88418	0.0188885	0.0011303	0.102159	0.0697345	0.173023	0.653266	0.103289	1.09431	0.594315	0.0238197	0.146353
fat_pct_htdat_adj_cgrp_pred_females_within5stddevs	Chr5_93255493	Chr5	93255493	A	G	0.0988357	0.987	0.528477	0.471523	0.0476	0.00248066	6.93e-82	368.5	17825	4.78895	0.0189162	32142	4.83657	0.0187388	14172	4.88419	0.0188884	0.00113016	0.102155	0.0697376	0.173022	0.653186	0.103285	1.09421	0.594295	0.0238193	0.146354
fat_pct_htdat_adj_cgrp_pred_females_within5stddevs	Chr5_93255794	Chr5	93255794	A	G	0.0988551	0.987	0.528477	0.471523	0.0476	0.00248066	6.98e-82	368.5	17826	4.78894	0.0189162	32140	4.83656	0.0187388	14173	4.88418	0.0188883	0.00113011	0.102154	0.0697385	0.173022	0.653156	0.103284	1.09418	0.594289	0.0238192	0.146354
fat_pct_htdat_adj_cgrp_pred_females_within5stddevs	Chr5_93278039	Chr5	93278039	G	A	0.0854086	0.96	0.570004	0.429996	0.0477	0.00248642	6.99e-82	368.5	20850	4.79436	0.0188862	31419	4.84209	0.0187458	11870	4.88982	0.0189338	0.00111672	0.102268	0.069649	0.173034	0.645376	0.103385	1.08016	0.594868	0.0238338	0.14635
fat_pct_htdat_adj_cgrp_pred_females_within5stddevs	Chr5_93304522	Chr5	93304522	C	T	0.0869328	0.99	0.569381	0.430619	0.0477	0.00248635	7.04e-82	368.5	20800	4.79426	0.0188832	31439	4.84199	0.0187422	11900	4.88972	0.0189295	0.001117	0.102205	0.0696985	0.17302	0.645592	0.103322	1.08109	0.594548	0.023827	0.146352
fat_pct_htdat_adj_cgrp_pred_females_within5stddevs	Chr5_93256014	Chr5	93256014	T	G	0.0988324	0.991	0.528501	0.471499	0.0476	0.00248064	7.12e-82	368.5	17828	4.78895	0.0189163	32139	4.83657	0.0187389	14172	4.88418	0.0188885	0.00112996	0.102156	0.0697365	0.173023	0.653069	0.103286	1.09401	0.594303	0.0238195	0.146354
fat_pct_htdat_adj_cgrp_pred_females_within5stddevs	Chr5_93256123	Chr5	93256123	T	G	0.0988324	0.954	0.528501	0.471499	0.0476	0.00248064	7.29e-82	368.4	17828	4.78895	0.0189164	32139	4.83656	0.0187389	14172	4.88417	0.0188884	0.00112981	0.102156	0.0697367	0.173023	0.652986	0.103286	1.09387	0.594302	0.0238195	0.146354
fat_pct_htdat_adj_cgrp_pred_females_within5stddevs	Chr5_93256125	Chr5	93256125	C	A	0.0988324	0.951	0.528501	0.471499	0.0476	0.00248064	7.29e-82	368.4	17828	4.78895	0.0189164	32139	4.83656	0.0187389	14172	4.88417	0.0188884	0.00112981	0.102156	0.0697367	0.173023	0.652986	0.103286	1.09387	0.594302	0.0238195	0.146354
fat_pct_htdat_adj_cgrp_pred_females_within5stddevs	Chr5_93256134	Chr5	93256134	G	A	0.0988324	0.951	0.528501	0.471499	0.0476	0.00248064	7.29e-82	368.4	17828	4.78895	0.0189164	32139	4.83656	0.0187389	14172	4.88417	0.0188884	0.00112981	0.102156	0.0697367	0.173023	0.652986	0.103286	1.09387	0.594302	0.0238195	0.146354
fat_pct_htdat_adj_cgrp_pred_females_within5stddevs	Chr5_93256720	Chr5	93256720	A	G	0.0988233	0.995	0.528501	0.471499	0.0476	0.00248064	7.29e-82	368.4	17828	4.78895	0.0189164	32139	4.83656	0.0187389	14172	4.88417	0.0188884	0.00112981	0.102156	0.0697367	0.173023	0.652986	0.103286	1.09387	0.594302	0.0238195	0.146354
fat_pct_htdat_adj_cgrp_pred_females_within5stddevs	Chr5_93257101	Chr5	93257101	G	A	0.0988233	0.995	0.528501	0.471499	0.0476	0.00248064	7.29e-82	368.4	17828	4.78895	0.0189164	32139	4.83656	0.0187389	14172	4.88417	0.0188884	0.00112981	0.102156	0.0697367	0.173023	0.652986	0.103286	1.09387	0.594302	0.0238195	0.146354
fat_pct_htdat_adj_cgrp_pred_females_within5stddevs	Chr5_93257238	Chr5	93257238	T	G	0.0988233	0.995	0.528501	0.471499	0.0476	0.00248064	7.29e-82	368.4	17828	4.78895	0.0189164	32139	4.83656	0.0187389	14172	4.88417	0.0188884	0.00112981	0.102156	0.0697367	0.173023	0.652986	0.103286	1.09387	0.594302	0.0238195	0.146354
fat_pct_htdat_adj_cgrp_pred_females_within5stddevs	Chr5_93257262	Chr5	93257262	A	T	0.0988233	0.995	0.528501	0.471499	0.0476	0.00248064	7.29e-82	368.4	17828	4.78895	0.0189164	32139	4.83656	0.0187389	14172	4.88417	0.0188884	0.00112981	0.102156	0.0697367	0.173023	0.652986	0.103286	1.09387	0.594302	0.0238195	0.146354
fat_pct_htdat_adj_cgrp_pred_females_within5stddevs	Chr5_93257596	Chr5	93257596	C	T	0.0988233	0.995	0.528501	0.471499	0.0476	0.00248064	7.29e-82	368.4	17828	4.78895	0.0189164	32139	4.83656	0.0187389	14172	4.88417	0.0188884	0.00112981	0.102156	0.0697367	0.173023	0.652986	0.103286	1.09387	0.594302	0.0238195	0.146354
fat_pct_htdat_adj_cgrp_pred_females_within5stddevs	Chr5_93257769	Chr5	93257769	A	G	0.0988233	0.995	0.528501	0.471499	0.0476	0.00248064	7.29e-82	368.4	17828	4.78895	0.0189164	32139	4.83656	0.0187389	14172	4.88417	0.0188884	0.00112981	0.102156	0.0697367	0.173023	0.652986	0.103286	1.09387	0.594302	0.0238195	0.146354
fat_pct_htdat_adj_cgrp_pred_females_within5stddevs	Chr5_93257940	Chr5	93257940	C	G	0.0988233	0.997	0.528501	0.471499	0.0476	0.00248064	7.29e-82	368.4	17828	4.78895	0.0189164	32139	4.83656	0.0187389	14172	4.88417	0.0188884	0.00112981	0.102156	0.0697367	0.173023	0.652986	0.103286	1.09387	0.594302	0.0238195	0.146354
fat_pct_htdat_adj_cgrp_pred_females_within5stddevs	Chr5_93257962	Chr5	93257962	A	G	0.0988233	0.995	0.528501	0.471499	0.0476	0.00248064	7.29e-82	368.4	17828	4.78895	0.0189164	32139	4.83656	0.0187389	14172	4.88417	0.0188884	0.00112981	0.102156	0.0697367	0.173023	0.652986	0.103286	1.09387	0.594302	0.0238195	0.146354
fat_pct_htdat_adj_cgrp_pred_females_within5stddevs	BovineHD0500026482	Chr5	93258886	T	C	0.0988233	1	0.528501	0.471499	0.0476	0.00248064	7.29e-82	368.4	17828	4.78895	0.0189164	32139	4.83656	0.0187389	14172	4.88417	0.0188884	0.00112981	0.102156	0.0697367	0.173023	0.652986	0.103286	1.09387	0.594302	0.0238195	0.146354
fat_pct_htdat_adj_cgrp_pred_females_within5stddevs	Chr5_93259190	Chr5	93259190	T	C	0.0988233	0.997	0.528501	0.471499	0.0476	0.00248064	7.29e-82	368.4	17828	4.78895	0.0189164	32139	4.83656	0.0187389	14172	4.88417	0.0188884	0.00112981	0.102156	0.0697367	0.173023	0.652986	0.103286	1.09387	0.594302	0.0238195	0.146354
fat_pct_htdat_adj_cgrp_pred_females_within5stddevs	Chr5_93255872	Chr5	93255872	C	T	0.0988329	0.977	0.528477	0.471523	0.0476	0.00248056	7.39e-82	368.4	17827	4.78895	0.0189161	32138	4.83656	0.0187386	14174	4.88417	0.0188881	0.00112967	0.102151	0.0697405	0.173022	0.652907	0.103281	1.09378	0.594277	0.0238185	0.146354
fat_pct_htdat_adj_cgrp_pred_females_within5stddevs	Chr5_93255903	Chr5	93255903	C	T	0.0988216	0.977	0.528477	0.471523	0.0476	0.00248056	7.39e-82	368.4	17827	4.78895	0.0189161	32138	4.83656	0.0187386	14174	4.88417	0.0188881	0.00112967	0.102151	0.0697405	0.173022	0.652907	0.103281	1.09378	0.594277	0.0238185	0.146354
fat_pct_htdat_adj_cgrp_pred_females_within5stddevs	Chr5_93256149	Chr5	93256149	T	A	0.0988233	0.939	0.528501	0.471499	0.0476	0.00248054	7.46e-82	368.4	17829	4.78896	0.0189164	32137	4.83657	0.018739	14173	4.88417	0.0188885	0.00112958	0.102158	0.0697356	0.173023	0.65285	0.103287	1.09363	0.594309	0.0238197	0.146354
fat_pct_htdat_adj_cgrp_pred_females_within5stddevs	Chr5_93310959	Chr5	93310959	C	G	0.0868947	0.99	0.569443	0.430557	0.0477	0.00248602	7.6e-82	368.3	20808	4.79424	0.0188838	31431	4.84195	0.0187425	11900	4.88966	0.0189295	0.0011162	0.102211	0.0696941	0.173021	0.645125	0.103327	1.08026	0.594578	0.0238282	0.146352
fat_pct_htdat_adj_cgrp_pred_females_within5stddevs	Chr5_93251903	Chr5	93251903	C	T	0.0925407	0.98	0.559714	0.440286	0.0477	0.002484	7.67e-82	368.3	20117	4.79299	0.0188885	31565	4.84066	0.0187386	12457	4.88833	0.0189166	0.00112005	0.102151	0.0697411	0.173012	0.647384	0.103271	1.08458	0.594273	0.0238199	0.146354
fat_pct_htdat_adj_cgrp_pred_females_within5stddevs	Chr5_93255868	Chr5	93255868	G	A	0.0988147	0.977	0.528493	0.471507	0.0476	0.00248056	7.71e-82	368.3	17828	4.78897	0.0189162	32138	4.83657	0.0187388	14173	4.88418	0.0188884	0.00112941	0.102154	0.0697387	0.173022	0.652753	0.103283	1.0935	0.594289	0.0238188	0.146354
fat_pct_htdat_adj_cgrp_pred_females_within5stddevs	Chr5_93311728	Chr5	93311728	T	C	0.0868252	0.989	0.569459	0.430541	0.0477	0.00248624	7.82e-82	368.3	20809	4.79428	0.0188834	31431	4.84199	0.0187424	11899	4.8897	0.0189297	0.00111622	0.102208	0.0696966	0.173021	0.645136	0.103324	1.08031	0.594562	0.0238275	0.146352
fat_pct_htdat_adj_cgrp_pred_females_within5stddevs	Chr5_93255845	Chr5	93255845	A	G	0.0988756	0.989	0.528469	0.471531	0.0476	0.0024806	7.86e-82	368.3	17826	4.7889	0.0189167	32139	4.83651	0.0187389	14174	4.88411	0.018888	0.00112932	0.102156	0.0697373	0.173023	0.652703	0.103285	1.0934	0.594299	0.0238192	0.146354
fat_pct_htdat_adj_cgrp_pred_females_within5stddevs	Chr5_93254773	Chr5	93254773	G	A	0.098921	0.987	0.528399	0.471601	0.0476	0.00248051	8e-82	368.2	17821	4.78895	0.0189169	32140	4.83655	0.0187394	14178	4.88414	0.0188887	0.00112915	0.102164	0.0697311	0.173024	0.652599	0.103293	1.09315	0.594339	0.0238203	0.146354
fat_pct_htdat_adj_cgrp_pred_females_within5stddevs	Chr5_93310901	Chr5	93310901	A	G	0.0868641	0.987	0.569404	0.430596	0.0477	0.00248609	8.16e-82	368.2	20805	4.79425	0.0188836	31432	4.84195	0.0187424	11902	4.88965	0.0189295	0.00111586	0.102208	0.0696965	0.173021	0.64493	0.103324	1.07996	0.594563	0.0238279	0.146353
fat_pct_htdat_adj_cgrp_pred_females_within5stddevs	Chr5_93311193	Chr5	93311193	A	G	0.0868666	0.986	0.569497	0.430503	0.0477	0.00248617	8.26e-82	368.2	20810	4.79437	0.0188828	31434	4.84208	0.0187424	11895	4.88978	0.0189303	0.0011158	0.102207	0.0696972	0.17302	0.644893	0.103323	1.07991	0.594559	0.0238276	0.146353
fat_pct_htdat_adj_cgrp_pred_females_within5stddevs	Chr5_93273572	Chr5	93273572	A	G	0.086921	0.97	0.5697	0.4303	0.0477	0.00248646	8.81e-82	368	20822	4.79425	0.0188871	31436	4.84195	0.0187458	11881	4.88965	0.0189328	0.00111554	0.102269	0.0696496	0.173034	0.644694	0.103384	1.07902	0.594868	0.0238348	0.146351
fat_pct_htdat_adj_cgrp_pred_females_within5stddevs	Chr5_93310846	Chr5	93310846	T	A	0.0868837	0.991	0.569404	0.430596	0.0477	0.00248597	9.03e-82	368	20805	4.79425	0.0188833	31432	4.84194	0.018742	11902	4.88963	0.0189289	0.00111514	0.102201	0.0697029	0.173019	0.644517	0.103316	1.07935	0.594523	0.0238267	0.146353
fat_pct_htdat_adj_cgrp_pred_females_within5stddevs	Chr5_93254168	Chr5	93254168	T	C	0.0989244	0.982	0.528111	0.471889	0.0476	0.0024807	9.31e-82	367.9	17798	4.78884	0.0189167	32149	4.83643	0.0187384	14192	4.88401	0.0188869	0.00112847	0.102145	0.0697465	0.17302	0.652217	0.103274	1.0927	0.594241	0.0238176	0.146355
fat_pct_htdat_adj_cgrp_pred_females_within5stddevs	Chr5_93254188	Chr5	93254188	A	G	0.0989135	0.982	0.528165	0.471835	0.0476	0.00248026	9.32e-82	367.9	17808	4.78889	0.0189161	32136	4.83646	0.018738	14195	4.88404	0.0188868	0.00112805	0.102139	0.0697515	0.173018	0.651981	0.103267	1.09236	0.594209	0.0238169	0.146356
fat_pct_htdat_adj_cgrp_pred_females_within5stddevs	Chr5_93303758	Chr5	93303758	C	CA	0.0868358	0	0.569287	0.430713	0.0477	0.00248564	9.84e-82	367.8	20799	4.79432	0.0188842	31429	4.84199	0.0187433	11911	4.88966	0.0189305	0.00111439	0.102223	0.0696858	0.173023	0.64407	0.103337	1.0784	0.594635	0.0238292	0.146353
fat_pct_htdat_adj_cgrp_pred_females_within5stddevs	Chr5_93254191	Chr5	93254191	C	A	0.0989233	0.982	0.528134	0.471866	0.0476	0.00248026	1.03e-81	367.7	17803	4.78889	0.0189168	32142	4.83645	0.0187386	14194	4.88401	0.0188873	0.00112742	0.102149	0.0697441	0.17302	0.651613	0.103276	1.09166	0.594259	0.0238179	0.146356
fat_pct_htdat_adj_cgrp_pred_females_within5stddevs	Chr5_93269921	Chr5	93269921	T	A	0.0868221	0.957	0.569685	0.430315	0.0477	0.00248625	1.06e-81	367.7	20823	4.7943	0.018887	31432	4.84197	0.0187459	11884	4.88965	0.0189331	0.00111425	0.10227	0.0696493	0.173034	0.643952	0.103384	1.07778	0.594872	0.0238346	0.146352
fat_pct_htdat_adj_cgrp_pred_females_within5stddevs	Chr5_93329401	Chr5	93329401	G	A	0.0867753	0.978	0.569716	0.430284	0.0477	0.00248625	1.09e-81	367.6	20829	4.7943	0.0188834	31424	4.84197	0.0187423	11886	4.88963	0.0189295	0.00111403	0.102206	0.0696997	0.17302	0.643873	0.10332	1.07823	0.594547	0.0238271	0.146354
fat_pct_htdat_adj_cgrp_pred_females_within5stddevs	Chr5_93300765	Chr5	93300765	G	T	0.0869442	0.992	0.569607	0.430393	0.0477	0.00248609	1.1e-81	367.6	20818	4.79438	0.018884	31432	4.84204	0.0187434	11889	4.88971	0.0189311	0.00111392	0.102224	0.0696853	0.173024	0.643798	0.103338	1.07794	0.59464	0.0238293	0.146354
fat_pct_htdat_adj_cgrp_pred_females_within5stddevs	Chr5_93312387	Chr5	93312387	G	A	0.0867671	0.989	0.569459	0.430541	0.0477	0.00248613	1.1e-81	367.6	20811	4.79432	0.0188837	31427	4.84199	0.0187428	11901	4.88965	0.0189301	0.00111402	0.102214	0.0696935	0.173021	0.643864	0.103328	1.07814	0.594587	0.0238281	0.146354
fat_pct_htdat_adj_cgrp_pred_females_within5stddevs	Chr5_93312889	Chr5	93312889	T	C	0.0868138	0.989	0.569466	0.430534	0.0477	0.00248631	1.1e-81	367.6	20808	4.79433	0.0188837	31434	4.842	0.0187428	11897	4.88966	0.0189302	0.00111418	0.102214	0.0696933	0.173022	0.643953	0.103328	1.07829	0.594588	0.0238281	0.146354
fat_pct_htdat_adj_cgrp_pred_females_within5stddevs	Chr5_93316959	Chr5	93316959	G	A	0.0868247	0.99	0.569497	0.430503	0.0477	0.00248615	1.1e-81	367.6	20812	4.79437	0.0188832	31430	4.84203	0.0187426	11897	4.8897	0.0189302	0.00111404	0.10221	0.0696967	0.173021	0.643879	0.103324	1.0782	0.594567	0.0238276	0.146354
fat_pct_htdat_adj_cgrp_pred_females_within5stddevs	Chr5_93254154	Chr5	93254154	T	C	0.0989324	0.981	0.52808	0.47192	0.0476	0.00248034	1.12e-81	367.5	17800	4.7889	0.0189169	32141	4.83645	0.0187387	14198	4.884	0.0188875	0.00112699	0.102152	0.0697422	0.173021	0.651362	0.103279	1.09121	0.594272	0.0238183	0.146356
fat_pct_htdat_adj_cgrp_pred_females_within5stddevs	Chr5_93286534	Chr5	93286534	A	T	0.0866614	0.991	0.570425	0.429575	0.0477	0.00248704	1.15e-81	367.5	20878	4.79435	0.018887	31417	4.84203	0.0187463	11844	4.88971	0.018934	0.001114	0.102275	0.0696457	0.173035	0.643803	0.103389	1.07749	0.594897	0.023835	0.146352
fat_pct_htdat_adj_cgrp_pred_females_within5stddevs	Chr5_93254147	Chr5	93254147	G	C	0.0989342	0.98	0.528064	0.471936	0.0476	0.00248058	1.16e-81	367.5	17797	4.78892	0.0189168	32145	4.83647	0.0187387	14197	4.88402	0.0188876	0.00112703	0.102151	0.069743	0.173021	0.651382	0.103278	1.09126	0.594267	0.0238181	0.146356
fat_pct_htdat_adj_cgrp_pred_females_within5stddevs	Chr5_93839488	Chr5	93839488	C	T	0.0437226	0.984	0.811932	0.188068	0.0618	0.00322584	1.16e-81	367.5	42618	4.81468	0.0187857	18917	4.87652	0.0188482	2604	4.94	0.019453	0.0011678	0.102253	0.0696632	0.173084	0.6747	0.103421	1.12917	0.594784	0.0238253	0.146353
fat_pct_htdat_adj_cgrp_pred_females_within5stddevs	Chr5_93310873	Chr5	93310873	A	G	0.0868857	0.968	0.56949	0.43051	0.0477	0.00248609	1.17e-81	367.5	20810	4.7943	0.0188838	31433	4.84195	0.0187426	11896	4.88961	0.0189297	0.00111362	0.102211	0.0696961	0.173021	0.643636	0.103325	1.07779	0.594571	0.023828	0.146354
fat_pct_htdat_adj_cgrp_pred_females_within5stddevs	Chr5_93311519	Chr5	93311519	A	G	0.0868278	0.986	0.569482	0.430518	0.0477	0.00248617	1.19e-81	367.4	20811	4.7944	0.0188828	31430	4.84206	0.0187424	11898	4.88971	0.0189302	0.00111357	0.102206	0.0697	0.17302	0.643607	0.10332	1.07779	0.594546	0.0238273	0.146355
fat_pct_htdat_adj_cgrp_pred_females_within5stddevs	Chr5_93313944	Chr5	93313944	G	A	0.0867861	0.989	0.569536	0.430464	0.0477	0.00248625	1.21e-81	367.4	20815	4.79437	0.0188834	31429	4.84202	0.0187427	11895	4.88968	0.0189303	0.00111352	0.102212	0.0696954	0.173021	0.643573	0.103326	1.07768	0.594576	0.0238278	0.146354
fat_pct_htdat_adj_cgrp_pred_females_within5stddevs	Chr5_93313432	Chr5	93313432	G	T	0.0867671	0.972	0.569466	0.430534	0.0477	0.00248615	1.23e-81	367.4	20811	4.79432	0.0188836	31428	4.84198	0.0187426	11900	4.88963	0.0189299	0.0011134	0.102211	0.0696963	0.173021	0.643505	0.103324	1.07757	0.594571	0.0238278	0.146355
fat_pct_htdat_adj_cgrp_pred_females_within5stddevs	Chr5_93260264	Chr5	93260264	A	G	0.0867823	0.988	0.570043	0.429957	0.0477	0.00248763	1.26e-81	367.3	20844	4.79428	0.0188856	31436	4.84196	0.0187442	11859	4.88963	0.0189316	0.0011142	0.10224	0.0696738	0.173028	0.64394	0.103354	1.07804	0.594717	0.0238316	0.146354
fat_pct_htdat_adj_cgrp_pred_females_within5stddevs	Chr5_93311863	Chr5	93311863	T	C	0.0868419	0.988	0.569427	0.430573	0.0477	0.00248633	1.27e-81	367.3	20806	4.79433	0.0188837	31433	4.84198	0.0187426	11900	4.88963	0.01893	0.0011134	0.102212	0.0696959	0.173021	0.643503	0.103325	1.07756	0.594574	0.0238277	0.146355
fat_pct_htdat_adj_cgrp_pred_females_within5stddevs	Chr5_93311673	Chr5	93311673	G	A	0.0868225	0.975	0.569451	0.430549	0.0476	0.00248617	1.28e-81	367.3	20807	4.79442	0.0188834	31434	4.84206	0.018743	11898	4.88971	0.0189308	0.00111316	0.102217	0.0696922	0.173022	0.643362	0.10333	1.07729	0.594598	0.0238284	0.146355
fat_pct_htdat_adj_cgrp_pred_females_within5stddevs	Chr5_93302892	Chr5	93302892	G	T	0.0869704	0.988	0.569232	0.430768	0.0476	0.00248606	1.32e-81	367.2	20791	4.79432	0.0188845	31438	4.84196	0.0187433	11910	4.8896	0.0189305	0.001113	0.102223	0.0696869	0.173023	0.643267	0.103336	1.07707	0.594632	0.0238291	0.146355
fat_pct_htdat_adj_cgrp_pred_females_within5stddevs	Chr5_93258113	Chr5	93258113	G	A	0.0867305	0.975	0.570004	0.429996	0.0477	0.00248769	1.33e-81	367.2	20838	4.79428	0.0188863	31443	4.84195	0.0187449	11858	4.88962	0.0189321	0.00111395	0.102251	0.0696655	0.17303	0.643787	0.103365	1.07768	0.594771	0.0238328	0.146354
fat_pct_htdat_adj_cgrp_pred_females_within5stddevs	Chr5_93251894	Chr5	93251894	C	T	0.0925111	0.978	0.559589	0.440411	0.0476	0.00248427	1.35e-81	367.2	20104	4.79303	0.0188886	31575	4.84064	0.0187386	12460	4.88824	0.0189165	0.00111689	0.102149	0.069745	0.173011	0.64556	0.103266	1.08156	0.594257	0.0238194	0.146357
fat_pct_htdat_adj_cgrp_pred_females_within5stddevs	Chr5_93899937	Chr5	93899937	A	AT	0.152303	0	0.550889	0.449111	-0.0471	0.00245841	1.35e-81	367.2	19453	4.88178	0.0189352	31761	4.83467	0.0188022	12925	4.79	0.0189892	0.00109801	0.103259	0.0688764	0.173233	0.633834	0.104357	1.05217	0.59987	0.0239495	0.146321
fat_pct_htdat_adj_cgrp_pred_females_within5stddevs	Chr5_93269930	Chr5	93269930	G	A	0.0868857	0.957	0.569716	0.430284	0.0476	0.00248636	1.37e-81	367.1	20824	4.79434	0.0188872	31434	4.84198	0.0187462	11881	4.88962	0.0189335	0.00111275	0.102274	0.0696475	0.173034	0.643082	0.103387	1.0763	0.594888	0.023835	0.146353
fat_pct_htdat_adj_cgrp_pred_females_within5stddevs	Chr5_93301794	Chr5	93301794	T	C	0.0869228	0.992	0.569287	0.430713	0.0476	0.00248622	1.4e-81	367.1	20793	4.79432	0.0188843	31441	4.84195	0.0187431	11905	4.88959	0.0189302	0.00111278	0.10222	0.0696902	0.173023	0.643144	0.103332	1.0769	0.594612	0.0238285	0.146355
fat_pct_htdat_adj_cgrp_pred_females_within5stddevs	Chr5_93302968	Chr5	93302968	A	G	0.0869569	0.988	0.569232	0.430768	0.0476	0.00248592	1.4e-81	367.1	20793	4.79432	0.018885	31434	4.84195	0.0187438	11912	4.88958	0.0189308	0.00111252	0.102232	0.0696807	0.173025	0.642982	0.103344	1.07652	0.594673	0.0238303	0.146355
fat_pct_htdat_adj_cgrp_pred_females_within5stddevs	Chr5_93311667	Chr5	93311667	T	C	0.0868224	0.975	0.569482	0.430518	0.0476	0.00248625	1.45e-81	367	20809	4.79445	0.018883	31434	4.84208	0.0187427	11896	4.88971	0.0189307	0.00111245	0.102211	0.0696971	0.173021	0.642959	0.103324	1.07667	0.594568	0.0238274	0.146355
fat_pct_htdat_adj_cgrp_pred_females_within5stddevs	Chr5_93253621	Chr5	93253621	CG	GT	0.099338	0	0.528158	0.471842	0.0475	0.00248054	1.47e-81	367	17801	4.789	0.0189172	32149	4.83652	0.0187395	14189	4.88404	0.0188886	0.00112549	0.102164	0.0697338	0.173024	0.650483	0.10329	1.08964	0.594331	0.0238189	0.146357
fat_pct_htdat_adj_cgrp_pred_females_within5stddevs	Chr5_93254152	Chr5	93254152	G	C	0.0989887	0.981	0.528087	0.471913	0.0475	0.00248064	1.48e-81	367	17796	4.78896	0.0189165	32150	4.83649	0.0187385	14193	4.88401	0.0188874	0.00112556	0.102146	0.0697478	0.17302	0.650537	0.103272	1.0899	0.59424	0.0238176	0.146358
fat_pct_htdat_adj_cgrp_pred_females_within5stddevs	Chr5_93260795	Chr5	93260795	G	T	0.0867877	0.98	0.570067	0.429933	0.0477	0.00248771	1.48e-81	367	20844	4.79434	0.0188856	31439	4.84199	0.0187445	11856	4.88965	0.0189321	0.00111326	0.102244	0.0696713	0.173029	0.643398	0.103357	1.0771	0.594735	0.0238317	0.146354
fat_pct_htdat_adj_cgrp_pred_females_within5stddevs	Chr5_93311802	Chr5	93311802	G	T	0.086839	0.989	0.569466	0.430534	0.0476	0.00248625	1.49e-81	367	20809	4.79436	0.018884	31432	4.84199	0.018743	11898	4.88961	0.0189304	0.00111231	0.102218	0.0696919	0.173022	0.642871	0.10333	1.07646	0.594602	0.0238283	0.146355
fat_pct_htdat_adj_cgrp_pred_females_within5stddevs	Chr5_93311195	Chr5	93311195	T	A	0.0868556	0.986	0.569474	0.430526	0.0476	0.00248622	1.52e-81	366.9	20809	4.79445	0.0188827	31433	4.84208	0.0187424	11897	4.8897	0.0189304	0.00111215	0.102206	0.0697016	0.173019	0.642789	0.103318	1.07644	0.59454	0.023827	0.146356
fat_pct_htdat_adj_cgrp_pred_females_within5stddevs	Chr5_93321622	Chr5	93321622	G	A	0.0885921	0.99	0.534784	0.465216	0.0475	0.00247896	1.52e-81	366.9	18279	4.78943	0.0189163	32043	4.83692	0.0187415	13817	4.8844	0.0188932	0.00112199	0.102202	0.0697041	0.173028	0.648444	0.103324	1.08589	0.594523	0.0238232	0.146356
fat_pct_htdat_adj_cgrp_pred_females_within5stddevs	Chr5_93291215	Chr5	93291215	C	T	0.0841542	0.992	0.544848	0.455152	0.0475	0.00247911	1.55e-81	366.9	18977	4.79055	0.0189126	31938	4.83803	0.0187454	13224	4.88552	0.0189046	0.00111839	0.102273	0.0696485	0.17304	0.646315	0.103392	1.0817	0.594883	0.0238317	0.146354
fat_pct_htdat_adj_cgrp_pred_females_within5stddevs	Chr5_93313429	Chr5	93313429	A	G	0.0868031	0.971	0.569451	0.430549	0.0476	0.00248608	1.59e-81	366.8	20810	4.79436	0.0188847	31428	4.84198	0.0187437	11901	4.8896	0.018931	0.00111176	0.10223	0.0696826	0.173024	0.642544	0.103342	1.07581	0.594663	0.0238297	0.146355
fat_pct_htdat_adj_cgrp_pred_females_within5stddevs	Chr5_93271936	Chr5	93271936	GA	G	0.0869238	0.972	0.569685	0.430315	0.0476	0.00248668	1.6e-81	366.8	20819	4.79432	0.0188873	31440	4.84195	0.018746	11880	4.88957	0.018933	0.0011121	0.10227	0.0696516	0.173033	0.642709	0.103382	1.07572	0.594864	0.0238345	0.146354
fat_pct_htdat_adj_cgrp_pred_females_within5stddevs	Chr5_93312324	Chr5	93312324	T	G	0.0867505	0.989	0.569459	0.430541	0.0476	0.00248626	1.67e-81	366.7	20808	4.79437	0.0188836	31433	4.84198	0.0187426	11898	4.88959	0.0189299	0.00111162	0.10221	0.0696988	0.17302	0.642482	0.103321	1.07589	0.594559	0.0238274	0.146356
fat_pct_htdat_adj_cgrp_pred_females_within5stddevs	Chr5_93312533	Chr5	93312533	C	T	0.0867948	0.989	0.569459	0.430541	0.0476	0.00248641	1.69e-81	366.7	20807	4.79437	0.0188835	31435	4.84198	0.0187425	11897	4.8896	0.0189299	0.00111168	0.102209	0.0696998	0.17302	0.642516	0.10332	1.07596	0.594553	0.0238273	0.146356
fat_pct_htdat_adj_cgrp_pred_females_within5stddevs	Chr5_93254182	Chr5	93254182	T	C	0.0989148	0.982	0.528072	0.471928	0.0475	0.00248073	2.03e-81	366.3	17795	4.78894	0.0189172	32150	4.83642	0.0187388	14194	4.8839	0.0188873	0.0011237	0.102151	0.069746	0.17302	0.649459	0.103274	1.08807	0.594256	0.0238178	0.146359
fat_pct_htdat_adj_cgrp_pred_females_within5stddevs	Chr5_93307574	Chr5	93307574	G	A	0.0868979	0.992	0.569396	0.430604	0.0476	0.00248644	2.05e-81	366.3	20803	4.79434	0.0188841	31435	4.84193	0.0187427	11901	4.88952	0.0189298	0.00111058	0.102212	0.0696976	0.173021	0.641874	0.103323	1.07486	0.594569	0.023828	0.146357
fat_pct_htdat_adj_cgrp_pred_females_within5stddevs	Chr5_93260365	Chr5	93260365	C	G	0.0868183	0.988	0.570004	0.429996	0.0476	0.00248778	2.19e-81	366.2	20838	4.79436	0.0188868	31443	4.84197	0.0187455	11858	4.88957	0.0189329	0.00111099	0.102261	0.0696599	0.173032	0.642074	0.103372	1.07475	0.594814	0.0238338	0.146356
fat_pct_htdat_adj_cgrp_pred_females_within5stddevs	Chr5_93265261	Chr5	93265261	GT	G	0.0867648	0.975	0.570176	0.429824	0.0476	0.00248772	2.25e-81	366.1	20852	4.79435	0.0188862	31437	4.84195	0.0187449	11850	4.88955	0.0189322	0.00111065	0.10225	0.0696687	0.173029	0.641886	0.103361	1.07454	0.594758	0.0238323	0.146356
fat_pct_htdat_adj_cgrp_pred_females_within5stddevs	Chr5_93260042	Chr5	93260042	G	A	0.0868237	0.987	0.569996	0.430004	0.0476	0.00248776	2.33e-81	366.1	20839	4.79431	0.0188869	31440	4.84191	0.0187452	11860	4.8895	0.0189322	0.00111058	0.102256	0.0696641	0.173031	0.641841	0.103367	1.07441	0.594788	0.0238334	0.146356
fat_pct_htdat_adj_cgrp_pred_females_within5stddevs	Chr5_93321350	Chr5	93321350	C	T	0.0885916	0.99	0.534776	0.465224	0.0474	0.00247906	2.36e-81	366	18278	4.78952	0.0189167	32044	4.83695	0.0187421	13817	4.88438	0.018894	0.00111937	0.102213	0.0696982	0.17303	0.646923	0.103332	1.08328	0.594568	0.0238242	0.146358
fat_pct_htdat_adj_cgrp_pred_females_within5stddevs	Chr5_93270409	Chr5	93270409	C	T	0.0868412	0.963	0.5697	0.4303	0.0476	0.00248663	2.38e-81	366	20821	4.79438	0.0188875	31438	4.84195	0.0187463	11880	4.88952	0.0189334	0.00110963	0.102275	0.0696493	0.173034	0.641281	0.103385	1.07331	0.594884	0.023835	0.146356
fat_pct_htdat_adj_cgrp_pred_females_within5stddevs	Chr5_93308923	Chr5	93308923	G	A	0.0868648	0.993	0.569357	0.430643	0.0476	0.00248625	2.46e-81	366	20802	4.79438	0.0188834	31432	4.84195	0.0187422	11905	4.88951	0.0189293	0.00110931	0.102203	0.0697063	0.173018	0.641154	0.103312	1.07375	0.594516	0.0238269	0.146358
fat_pct_htdat_adj_cgrp_pred_females_within5stddevs	Chr5_93298043	Chr5	93298043	T	TC	0.0888439	0	0.534495	0.465505	0.0474	0.00247908	2.51e-81	365.9	18253	4.78948	0.0189172	32058	4.83691	0.0187422	13828	4.88433	0.0188938	0.0011191	0.102214	0.0696975	0.173031	0.646765	0.103333	1.083	0.594573	0.0238243	0.146358
fat_pct_htdat_adj_cgrp_pred_females_within5stddevs	Chr5_93309821	Chr5	93309821	A	T	0.0868542	0.993	0.569318	0.430682	0.0476	0.00248626	2.62e-81	365.8	20798	4.79438	0.0188831	31435	4.84194	0.0187418	11906	4.88949	0.0189289	0.00110896	0.102196	0.0697121	0.173017	0.640956	0.103305	1.07349	0.59448	0.0238259	0.146359
fat_pct_htdat_adj_cgrp_pred_females_within5stddevs	Chr5_93257327	Chr5	93257327	T	G	0.0867389	0.98	0.569989	0.430011	0.0476	0.00248774	2.63e-81	365.8	20836	4.79432	0.0188869	31445	4.8419	0.0187452	11858	4.88949	0.0189322	0.00110984	0.102256	0.0696647	0.173031	0.641412	0.103366	1.0737	0.594786	0.0238335	0.146357
fat_pct_htdat_adj_cgrp_pred_females_within5stddevs	Chr5_93253952	Chr5	93253952	A	C	0.0871563	0.973	0.569864	0.430136	0.0476	0.00248788	2.75e-81	365.7	20826	4.79424	0.0188874	31449	4.84182	0.0187451	11864	4.8894	0.0189315	0.00110976	0.102255	0.0696661	0.17303	0.641368	0.103364	1.07364	0.594778	0.0238316	0.146357
fat_pct_htdat_adj_cgrp_pred_females_within5stddevs	Chr5_93299460	Chr5	93299460	G	A	0.0888147	0.994	0.534519	0.465481	0.0474	0.00247902	3e-81	365.6	18255	4.7895	0.0189177	32057	4.83689	0.0187427	13827	4.88429	0.0188942	0.00111793	0.102222	0.0696918	0.173032	0.646085	0.10334	1.0818	0.594613	0.0238255	0.146359
fat_pct_htdat_adj_cgrp_pred_females_within5stddevs	Chr5_93299724	Chr5	93299724	A	C	0.0887481	0.997	0.534527	0.465473	0.0474	0.0024791	3.01e-81	365.6	18255	4.7895	0.0189175	32058	4.8369	0.0187426	13826	4.8843	0.0188941	0.00111799	0.102219	0.0696942	0.173031	0.646122	0.103337	1.08189	0.594597	0.0238249	0.146359
fat_pct_htdat_adj_cgrp_pred_females_within5stddevs	Chr5_93300518	Chr5	93300518	A	G	0.0887686	0.997	0.534527	0.465473	0.0474	0.0024791	3.01e-81	365.6	18255	4.7895	0.0189175	32058	4.8369	0.0187426	13826	4.8843	0.0188941	0.00111799	0.102219	0.0696942	0.173031	0.646122	0.103337	1.08189	0.594597	0.0238249	0.146359
fat_pct_htdat_adj_cgrp_pred_females_within5stddevs	BovineHD0500026499	Chr5	93329686	A	G	0.0886141	1	0.53476	0.46524	0.0474	0.00247932	3.07e-81	365.5	18271	4.78957	0.0189146	32056	4.83697	0.0187401	13812	4.88437	0.0188921	0.00111799	0.102175	0.0697288	0.173022	0.646156	0.103293	1.08235	0.594373	0.0238196	0.14636
fat_pct_htdat_adj_cgrp_pred_females_within5stddevs	Chr5_93301021	Chr5	93301021	A	ACTT	0.0887843	0	0.534503	0.465497	0.0474	0.00247906	3.16e-81	365.5	18254	4.7895	0.0189177	32057	4.8369	0.0187427	13828	4.88429	0.0188943	0.00111767	0.102222	0.069692	0.173032	0.645931	0.10334	1.08154	0.594612	0.0238254	0.146359
fat_pct_htdat_adj_cgrp_pred_females_within5stddevs	Chr5_93253985	Chr5	93253985	A	G	0.0992078	0.983	0.527932	0.472068	0.0474	0.00248053	3.32e-81	365.4	17790	4.789	0.0189175	32142	4.83641	0.018739	14207	4.88383	0.0188875	0.00112054	0.102154	0.0697455	0.17302	0.647632	0.103275	1.085	0.594267	0.0238175	0.146361
fat_pct_htdat_adj_cgrp_pred_females_within5stddevs	Chr5_93252463	Chr5	93252463	G	C	0.0875623	0.982	0.569747	0.430253	0.0475	0.00248698	3.6e-81	365.2	20832	4.79428	0.0188856	31422	4.84181	0.0187433	11885	4.88933	0.0189296	0.0011074	0.102222	0.0696927	0.173022	0.640033	0.10333	1.07171	0.59461	0.0238275	0.146359
fat_pct_htdat_adj_cgrp_pred_females_within5stddevs	Chr5_93306869	Chr5	93306869	G	C	0.0869086	0.99	0.569404	0.430596	0.0475	0.00248639	3.61e-81	365.2	20805	4.79442	0.0188839	31432	4.84194	0.0187426	11902	4.88945	0.0189297	0.00110709	0.102209	0.0697028	0.173019	0.639863	0.103317	1.07155	0.594544	0.0238276	0.14636
fat_pct_htdat_adj_cgrp_pred_females_within5stddevs	Chr5_93253893	Chr5	93253893	T	G	0.0992692	0.981	0.527893	0.472107	0.0474	0.00248054	3.83e-81	365.1	17787	4.78908	0.018918	32143	4.83647	0.0187399	14209	4.88387	0.0188887	0.00111968	0.10217	0.069734	0.173024	0.647126	0.10329	1.08402	0.594343	0.0238193	0.146361
fat_pct_htdat_adj_cgrp_pred_females_within5stddevs	Chr5_93277945	Chr5	93277945	CTG	C	0.0875046	0.946	0.5337	0.4663	0.0473	0.00247852	4.26e-81	364.9	18201	4.78955	0.0189187	32060	4.83689	0.0187438	13878	4.88423	0.0188951	0.00111558	0.10224	0.0696798	0.173035	0.644715	0.103355	1.07937	0.594696	0.0238268	0.14636
fat_pct_htdat_adj_cgrp_pred_females_within5stddevs	Chr5_93253209	Chr5	93253209	A	G	0.099601	0.982	0.527893	0.472107	0.0474	0.00247983	4.47e-81	364.8	17797	4.78895	0.018918	32123	4.83631	0.0187388	14219	4.88367	0.0188864	0.00111808	0.102149	0.069751	0.173018	0.646222	0.103267	1.08271	0.594236	0.0238167	0.146363
fat_pct_htdat_adj_cgrp_pred_females_within5stddevs	Chr5_93330607	Chr5	93330607	T	C	0.0886096	0.992	0.534503	0.465497	0.0473	0.00247924	4.52e-81	364.7	18258	4.78955	0.0189154	32049	4.8369	0.0187404	13832	4.88425	0.018892	0.00111562	0.10218	0.069727	0.173023	0.644784	0.103296	1.08003	0.594391	0.0238201	0.146362
fat_pct_htdat_adj_cgrp_pred_females_within5stddevs	Chr5_93253064	Chr5	93253064	C	T	0.0995696	0.982	0.527854	0.472146	0.0473	0.00247953	5.33e-81	364.4	17796	4.78901	0.0189175	32120	4.83635	0.0187387	14223	4.88368	0.0188865	0.00111675	0.102146	0.0697541	0.173017	0.645454	0.103263	1.08146	0.594218	0.0238162	0.146364
fat_pct_htdat_adj_cgrp_pred_females_within5stddevs	Chr5_93307235	Chr5	93307235	T	G	0.0886078	0.989	0.534417	0.465583	0.0473	0.00247975	5.96e-81	364.2	18250	4.78954	0.0189169	32054	4.83686	0.0187416	13835	4.88419	0.0188929	0.00111442	0.1022	0.0697125	0.173027	0.644072	0.103315	1.07867	0.594489	0.0238228	0.146363
fat_pct_htdat_adj_cgrp_pred_females_within5stddevs	Chr5_93253294	Chr5	93253294	C	T	0.0995378	0.982	0.527924	0.472076	0.0473	0.0024797	6.07e-81	364.2	17800	4.78899	0.0189186	32121	4.83631	0.0187394	14218	4.88363	0.018887	0.00111607	0.102159	0.0697446	0.17302	0.645055	0.103275	1.08068	0.594282	0.0238178	0.146364
fat_pct_htdat_adj_cgrp_pred_females_within5stddevs	BovineHD0500026495	Chr5	93307943	A	G	0.0886042	1	0.534449	0.465551	0.0473	0.00247978	7.46e-81	363.7	18252	4.78957	0.0189167	32054	4.83687	0.0187414	13833	4.88416	0.0188928	0.00111306	0.102196	0.0697167	0.173026	0.64329	0.103309	1.0774	0.594465	0.0238222	0.146364
fat_pct_htdat_adj_cgrp_pred_females_within5stddevs	Chr5_93253109	Chr5	93253109	C	T	0.0996831	0.982	0.527846	0.472154	0.0473	0.00247972	8.03e-81	363.6	17797	4.78907	0.0189169	32117	4.83635	0.0187381	14225	4.88364	0.0188859	0.00111439	0.102135	0.0697648	0.173014	0.644101	0.10325	1.07931	0.594155	0.0238149	0.146366
fat_pct_htdat_adj_cgrp_pred_females_within5stddevs	Chr5_93310869	Chr5	93310869	T	A	0.0885932	0.979	0.534449	0.465551	0.0473	0.00247979	8.11e-81	363.6	18252	4.78959	0.0189167	32054	4.83687	0.0187414	13833	4.88415	0.0188928	0.00111255	0.102197	0.0697161	0.173026	0.642993	0.10331	1.0769	0.59447	0.0238222	0.146364
fat_pct_htdat_adj_cgrp_pred_females_within5stddevs	BovineHD0500026493	Chr5	93302268	A	C	0.0886735	1	0.534542	0.465458	0.0473	0.00247918	9.15e-81	363.3	18259	4.78958	0.0189182	32052	4.83683	0.0187427	13828	4.88409	0.0188937	0.00111124	0.102219	0.0697	0.17303	0.642222	0.10333	1.07542	0.594576	0.0238248	0.146364
fat_pct_htdat_adj_cgrp_pred_females_within5stddevs	Chr5_93253823	Chr5	93253823	A	G	0.0992847	0.979	0.527791	0.472209	0.0473	0.00248045	1.11e-80	362.9	17780	4.78917	0.0189185	32144	4.83643	0.0187401	14215	4.88368	0.0188885	0.00111308	0.102171	0.0697386	0.173022	0.643315	0.103284	1.07769	0.594329	0.0238188	0.146367
fat_pct_htdat_adj_cgrp_pred_females_within5stddevs	Chr5_93253157	Chr5	93253157	T	C	0.0996084	0.978	0.527869	0.472131	0.0472	0.00247973	1.19e-80	362.8	17797	4.78909	0.018919	32120	4.83632	0.0187399	14222	4.88355	0.0188875	0.00111197	0.102167	0.0697418	0.173021	0.642679	0.103279	1.07666	0.594309	0.0238185	0.146367
fat_pct_htdat_adj_cgrp_pred_females_within5stddevs	Chr5_93253828	Chr5	93253828	T	C	0.0993531	0.979	0.527776	0.472224	0.0472	0.00248068	1.23e-80	362.7	17775	4.78919	0.0189176	32152	4.83644	0.0187392	14212	4.88368	0.0188877	0.00111266	0.102155	0.0697518	0.173019	0.643083	0.103267	1.07745	0.594245	0.0238169	0.146368
fat_pct_htdat_adj_cgrp_pred_females_within5stddevs	Chr5_93253374	Chr5	93253374	A	G	0.0995354	0.979	0.527869	0.472131	0.0472	0.00247956	1.38e-80	362.5	17794	4.78913	0.0189189	32126	4.83634	0.01874	14219	4.88355	0.0188877	0.0011109	0.102167	0.0697423	0.173021	0.64206	0.103278	1.07563	0.594309	0.0238179	0.146368
fat_pct_htdat_adj_cgrp_pred_females_within5stddevs	BovineHD0500026460	Chr5	93201312	T	C	0.0426769	1	0.260957	0.739043	-0.0541	0.00284813	2.94e-80	361	4698	4.92009	0.0192703	24079	4.86597	0.0188426	35362	4.81186	0.0188405	0.00112946	0.103015	0.0690824	0.173227	0.652013	0.104144	1.08452	0.598585	0.0238972	0.146344
fat_pct_htdat_adj_cgrp_pred_females_within5stddevs	Chr5_93899914	Chr5	93899914	C	T	0.148127	0.993	0.541387	0.458613	-0.0467	0.00245797	4.24e-80	360.2	18777	4.88242	0.0189455	31894	4.83576	0.0188054	13468	4.79	0.0189851	0.00108078	0.103318	0.0688469	0.173246	0.623844	0.104399	1.03525	0.600111	0.0239547	0.146335
fat_pct_htdat_adj_cgrp_pred_females_within5stddevs	BovineHD0500026649	Chr5	93900146	G	A	0.148127	1	0.541387	0.458613	-0.0466528	0.00245797	4.24e-80	360.2	18777	4.88242	0.0189455	31894	4.83576	0.0188054	13468	4.78911	0.0189851	0.00108078	0.103318	0.0688469	0.173246	0.623844	0.104399	1.03525	0.600111	0.0239547	0.146335
fat_pct_htdat_adj_cgrp_pred_females_within5stddevs	Chr5_93305237	Chr5	93305237	T	G	0.0874182	0.968	0.543219	0.456781	0.0469	0.00247971	1.82e-79	357.3	18849	4.79107	0.0189131	31985	4.83794	0.0187452	13305	4.88481	0.0189038	0.00109037	0.10226	0.0696825	0.173033	0.630155	0.10335	1.05503	0.594733	0.023828	0.146377
fat_pct_htdat_adj_cgrp_pred_females_within5stddevs	Chr5_94127879	Chr5	94127879	A	G	0.340321	0.97	0.870477	0.129523	-0.0739059	0.00392663	8.42e-79	354.3	48811	4.85093	0.0187877	14041	4.77702	0.0190596	1287	4.7	0.0201096	0.00123167	0.102809	0.0692598	0.173301	0.710713	0.104041	1.18383	0.597488	0.0238789	0.146367
fat_pct_htdat_adj_cgrp_pred_females_within5stddevs	Chr5_93956122	Chr5	93956122	G	A	0.258751	0.552	0.602013	0.397987	-0.048689	0.00259283	1.89e-78	352.6	22807	4.87382	0.0188432	31611	4.82513	0.0187635	9721	4.78	0.0190398	0.00113597	0.102336	0.0696342	0.173106	0.656227	0.103472	1.09785	0.59508	0.0238471	0.146386
fat_pct_htdat_adj_cgrp_pred_females_within5stddevs	BovineHD0500026491	Chr5	93289787	A	G	0.0993327	1	0.505106	0.494894	0.0467	0.00248685	2.12e-78	352.4	16271	4.7867	0.0189361	32252	4.83338	0.0187353	15616	4.88007	0.018863	0.00108958	0.102045	0.0698625	0.172997	0.629823	0.103135	1.05646	0.593604	0.0238094	0.146396
fat_pct_htdat_adj_cgrp_pred_females_within5stddevs	Chr5_93590572	Chr5	93590572	G	A	0.158554	0.931	0.927922	0.0720778	-0.09	0.00480321	3.52e-78	351.4	55295	4.85185	0.0188041	8442	4.76181	0.0192329	402	4.67177	0.0207931	0.0010844	0.103064	0.0690671	0.173216	0.62604	0.104148	1.0412	0.598753	0.0238943	0.146365
fat_pct_htdat_adj_cgrp_pred_females_within5stddevs	Chr5_93552730	Chr5	93552730	A	G	0.163391	0.891	0.932818	0.0671822	-0.093	0.00496995	6.28e-78	350.2	55880	4.85058	0.0187962	7900	4.75757	0.0192785	359	4.66456	0.0209625	0.00108426	0.102965	0.0691475	0.173197	0.626026	0.104049	1.04206	0.598242	0.0238848	0.146371
fat_pct_htdat_adj_cgrp_pred_females_within5stddevs	Chr5_93592810	Chr5	93592810	G	T	0.159715	0.924	0.927922	0.0720778	-0.0898	0.00480266	8.02e-78	349.7	55297	4.85184	0.0188039	8438	4.76203	0.0192322	404	4.67221	0.0207918	0.00107906	0.103058	0.0690762	0.173213	0.622969	0.104137	1.0362	0.598707	0.0238942	0.146369
fat_pct_htdat_adj_cgrp_pred_females_within5stddevs	Chr5_93281818	Chr5	93281818	GAGTCAGTCAGTT	G	0.180804	0.512	0.927595	0.0724052	-0.0904	0.00483238	8.41e-78	349.6	55184	4.85103	0.0187759	8622	4.76067	0.0192217	333	4.67031	0.0208116	0.00109672	0.102588	0.0694441	0.173129	0.633469	0.103685	1.05774	0.596331	0.0238446	0.146385
fat_pct_htdat_adj_cgrp_pred_females_within5stddevs	Chr5_93568055	Chr5	93568055	G	A	0.162565	0.992	0.932748	0.0672524	-0.0928	0.00496673	1.01e-77	349.3	55876	4.85047	0.0187959	7899	4.75765	0.0192787	364	4.66483	0.0209616	0.00108095	0.102961	0.0691527	0.173195	0.624125	0.104042	1.03896	0.598216	0.0238844	0.146374
fat_pct_htdat_adj_cgrp_pred_females_within5stddevs	Chr5_93588065	Chr5	93588065	G	A	0.158617	0.943	0.927914	0.0720856	-0.0897	0.00480244	1.1e-77	349.1	55295	4.85181	0.0188049	8441	4.76208	0.0192335	403	4.67235	0.0207931	0.00107709	0.103076	0.0690636	0.173216	0.621818	0.104153	1.03414	0.598793	0.0238956	0.14637
fat_pct_htdat_adj_cgrp_pred_females_within5stddevs	Chr5_93564470	Chr5	93564470	T	G	0.162662	0.992	0.932755	0.0672446	-0.0928	0.00496713	1.13e-77	349	55877	4.85047	0.018796	7898	4.75768	0.0192788	364	4.66488	0.0209619	0.0010803	0.102962	0.0691531	0.173195	0.623746	0.104042	1.03833	0.598215	0.0238844	0.146374
fat_pct_htdat_adj_cgrp_pred_females_within5stddevs	Chr5_93603441	Chr5	93603441	T	C	0.159755	0.843	0.928062	0.0719375	-0.0898	0.0048072	1.13e-77	349	55315	4.85165	0.0188045	8420	4.76184	0.0192362	404	4.67202	0.0208008	0.00107704	0.103074	0.0690648	0.173216	0.621787	0.104151	1.03411	0.598785	0.0238965	0.146371
fat_pct_htdat_adj_cgrp_pred_females_within5stddevs	Chr5_93552114	Chr5	93552114	C	T	0.211192	0.953	0.879808	0.120192	-0.0712	0.00380986	1.28e-77	348.8	49779	4.85722	0.0188325	13302	4.78607	0.019016	1058	4.71491	0.0199395	0.00107074	0.103334	0.0688624	0.173267	0.617972	0.104404	1.02557	0.600093	0.0239352	0.146363
fat_pct_htdat_adj_cgrp_pred_females_within5stddevs	Chr5_93395875	Chr5	93395875	G	A	0.166839	0.523	0.932857	0.0671432	-0.0924	0.00494954	1.34e-77	348.7	55877	4.85031	0.0187981	7911	4.75789	0.0192791	351	4.66546	0.0209522	0.00107009	0.103004	0.0691204	0.173195	0.617856	0.104074	1.0282	0.598429	0.0238905	0.146374
fat_pct_htdat_adj_cgrp_pred_females_within5stddevs	Chr5_93560846	Chr5	93560846	C	G	0.163507	0.999	0.932755	0.0672446	-0.0927	0.00496659	1.4e-77	348.6	55878	4.85047	0.0187958	7896	4.75774	0.0192784	365	4.66501	0.0209611	0.00107874	0.102957	0.0691574	0.173194	0.622854	0.104036	1.03689	0.59819	0.0238838	0.146375
fat_pct_htdat_adj_cgrp_pred_females_within5stddevs	Chr5_93555767	Chr5	93555767	A	G	0.163439	0.999	0.932763	0.0672368	-0.0927	0.00496674	1.63e-77	348.3	55879	4.85046	0.0187958	7895	4.75777	0.0192785	365	4.66508	0.0209613	0.00107774	0.102958	0.0691575	0.173193	0.622278	0.104036	1.03593	0.598192	0.0238838	0.146376
fat_pct_htdat_adj_cgrp_pred_females_within5stddevs	Chr5_93557749	Chr5	93557749	C	T	0.163439	0.999	0.932763	0.0672368	-0.0927	0.00496674	1.63e-77	348.3	55879	4.85046	0.0187958	7895	4.75777	0.0192785	365	4.66508	0.0209613	0.00107774	0.102958	0.0691575	0.173193	0.622278	0.104036	1.03593	0.598192	0.0238838	0.146376
fat_pct_htdat_adj_cgrp_pred_females_within5stddevs	Chr5_93558072	Chr5	93558072	C	T	0.163496	0.999	0.932763	0.0672368	-0.0927	0.00496674	1.63e-77	348.3	55879	4.85046	0.0187958	7895	4.75777	0.0192785	365	4.66508	0.0209613	0.00107774	0.102958	0.0691575	0.173193	0.622278	0.104036	1.03593	0.598192	0.0238838	0.146376
fat_pct_htdat_adj_cgrp_pred_females_within5stddevs	Chr5_93559168	Chr5	93559168	C	T	0.163507	1	0.932763	0.0672368	-0.0927	0.00496674	1.63e-77	348.3	55879	4.85046	0.0187958	7895	4.75777	0.0192785	365	4.66508	0.0209613	0.00107774	0.102958	0.0691575	0.173193	0.622278	0.104036	1.03593	0.598192	0.0238838	0.146376
fat_pct_htdat_adj_cgrp_pred_females_within5stddevs	Chr5_93609155	Chr5	93609155	C	T	0.160241	0.9	0.92761	0.0723896	-0.0894	0.0047913	1.64e-77	348.3	55265	4.85201	0.0188073	8462	4.76259	0.0192306	412	4.67317	0.0207804	0.00107381	0.103109	0.0690391	0.173222	0.619901	0.104183	1.03069	0.598956	0.0239005	0.146371
fat_pct_htdat_adj_cgrp_pred_females_within5stddevs	Chr5_93562647	Chr5	93562647	T	C	0.163473	0.995	0.932787	0.0672134	-0.0927	0.00496818	1.66e-77	348.3	55881	4.85043	0.0187962	7894	4.75771	0.0192797	364	4.66499	0.0209639	0.00107791	0.102966	0.0691515	0.173195	0.622364	0.104044	1.03601	0.598231	0.0238849	0.146376
fat_pct_htdat_adj_cgrp_pred_females_within5stddevs	Chr5_93582575	Chr5	93582575	A	G	0.158405	0.934	0.92793	0.07207	-0.0896	0.00480276	1.68e-77	348.3	55297	4.85178	0.0188038	8439	4.76215	0.0192326	403	4.67252	0.0207927	0.00107442	0.103055	0.0690816	0.173211	0.620293	0.10413	1.03181	0.598682	0.0238931	0.146373
fat_pct_htdat_adj_cgrp_pred_females_within5stddevs	Chr5_93596198	Chr5	93596198	G	C	0.159869	0.879	0.928109	0.0718907	-0.0897	0.00480928	1.7e-77	348.2	55318	4.85164	0.0188031	8420	4.7619	0.0192351	401	4.67215	0.0208009	0.00107481	0.103047	0.0690878	0.17321	0.620524	0.104122	1.03226	0.598642	0.0238929	0.146373
fat_pct_htdat_adj_cgrp_pred_females_within5stddevs	Chr5_93610150	Chr5	93610150	G	A	0.16021	0.9	0.927657	0.0723429	-0.0894	0.00479379	1.77e-77	348.1	55270	4.85186	0.0188053	8458	4.76241	0.0192311	411	4.67297	0.0207845	0.00107382	0.10308	0.0690626	0.173216	0.619928	0.104154	1.03099	0.598806	0.0238972	0.146373
fat_pct_htdat_adj_cgrp_pred_females_within5stddevs	Chr5_93591194	Chr5	93591194	T	G	0.15861	0.932	0.927914	0.0720856	-0.0896	0.00480221	1.85e-77	348.1	55298	4.85177	0.018805	8435	4.76218	0.0192337	406	4.67259	0.0207934	0.00107378	0.103077	0.0690649	0.173216	0.619908	0.104151	1.03098	0.598792	0.0238955	0.146373
fat_pct_htdat_adj_cgrp_pred_females_within5stddevs	Chr5_93602563	Chr5	93602563	A	T	0.159602	0.905	0.927712	0.0722883	-0.0895	0.00479545	1.94e-77	348	55277	4.85198	0.018806	8451	4.76252	0.0192305	411	4.67307	0.0207834	0.00107327	0.103087	0.0690579	0.173218	0.619606	0.10416	1.0304	0.598838	0.0238974	0.146373
fat_pct_htdat_adj_cgrp_pred_females_within5stddevs	Chr5_93604805	Chr5	93604805	G	A	0.16005	0.9	0.927681	0.0723195	-0.0894	0.00479436	2.11e-77	347.8	55273	4.85182	0.0188076	8455	4.76241	0.0192339	411	4.673	0.0207877	0.00107268	0.10312	0.069032	0.173225	0.619244	0.104193	1.02952	0.599006	0.0239016	0.146372
fat_pct_htdat_adj_cgrp_pred_females_within5stddevs	Chr5_93604108	Chr5	93604108	G	A	0.160157	0.899	0.927649	0.0723507	-0.0894	0.00479385	2.13e-77	347.8	55270	4.85195	0.018805	8457	4.76255	0.0192294	412	4.67316	0.0207816	0.00107282	0.10307	0.0690714	0.173214	0.619358	0.104143	1.03014	0.598752	0.0238956	0.146374
fat_pct_htdat_adj_cgrp_pred_females_within5stddevs	Chr5_93604078	Chr5	93604078	T	G	0.160148	0.899	0.927657	0.0723429	-0.0894	0.00479495	2.44e-77	347.5	55270	4.85181	0.0188062	8458	4.76242	0.0192327	411	4.67304	0.0207872	0.00107236	0.103096	0.0690519	0.17322	0.619074	0.104168	1.02945	0.59888	0.0238988	0.146374
fat_pct_htdat_adj_cgrp_pred_females_within5stddevs	Chr5_93603154	Chr5	93603154	C	A	0.159913	0.895	0.927649	0.0723507	-0.0894	0.00479436	2.47e-77	347.5	55268	4.85187	0.0188067	8461	4.7625	0.0192322	410	4.67313	0.0207854	0.00107213	0.103102	0.0690471	0.173221	0.618935	0.104174	1.02917	0.59891	0.0238995	0.146373
fat_pct_htdat_adj_cgrp_pred_females_within5stddevs	Chr5_93579952	Chr5	93579952	GA	G	0.158289	0.968	0.927922	0.0720778	-0.0895	0.00480368	2.51e-77	347.4	55292	4.85174	0.0188054	8448	4.7622	0.0192347	399	4.67266	0.0207956	0.00107245	0.103084	0.0690609	0.173218	0.619136	0.104157	1.02965	0.598822	0.0238968	0.146374
fat_pct_htdat_adj_cgrp_pred_females_within5stddevs	Chr5_93596912	Chr5	93596912	G	A	0.160124	0.91	0.927938	0.0720622	-0.0896	0.00480434	2.53e-77	347.4	55302	4.8518	0.0188036	8430	4.76225	0.0192322	407	4.6727	0.0207928	0.0010725	0.103049	0.0690886	0.17321	0.61919	0.104121	1.03005	0.598643	0.0238924	0.146375
fat_pct_htdat_adj_cgrp_pred_females_within5stddevs	Chr5_93596161	Chr5	93596161	C	G	0.159708	0.879	0.92807	0.0719297	-0.0896	0.00480891	2.86e-77	347.2	55315	4.85171	0.0188027	8421	4.7621	0.0192335	403	4.6725	0.0207983	0.00107195	0.103037	0.0690986	0.173207	0.618879	0.104109	1.02964	0.59858	0.0238909	0.146376
fat_pct_htdat_adj_cgrp_pred_females_within5stddevs	Chr5_93598365	Chr5	93598365	G	A	0.160087	0.906	0.92793	0.07207	-0.0895	0.00480325	3.08e-77	347	55302	4.85189	0.0188055	8429	4.76241	0.0192326	408	4.67293	0.0207914	0.00107089	0.10308	0.0690655	0.173216	0.618239	0.104151	1.02821	0.598795	0.0238966	0.146375
fat_pct_htdat_adj_cgrp_pred_females_within5stddevs	Chr5_93614106	Chr5	93614106	C	A	0.160006	0.9	0.92761	0.0723896	-0.0892	0.00479275	3.73e-77	346.6	55263	4.8518	0.0188069	8466	4.76257	0.0192328	410	4.67334	0.0207856	0.00106938	0.103108	0.0690446	0.173222	0.617349	0.104177	1.0265	0.598932	0.0239001	0.146375
fat_pct_htdat_adj_cgrp_pred_females_within5stddevs	Chr5_93597760	Chr5	93597760	G	A	0.159836	0.845	0.928218	0.0717816	-0.0896	0.00481242	4.11e-77	346.5	55329	4.8519	0.0188043	8412	4.76232	0.019233	398	4.67275	0.0207975	0.00106923	0.103056	0.0690855	0.173211	0.617301	0.104125	1.02687	0.59867	0.0238931	0.146377
fat_pct_htdat_adj_cgrp_pred_females_within5stddevs	Chr5_93598835	Chr5	93598835	T	C	0.160136	0.906	0.927836	0.0721636	-0.0893	0.00480017	5.07e-77	346	55291	4.85178	0.0188053	8439	4.76249	0.0192329	409	4.6732	0.0207906	0.00106771	0.103078	0.0690693	0.173215	0.616408	0.104146	1.02521	0.598778	0.0238962	0.146378
fat_pct_htdat_adj_cgrp_pred_females_within5stddevs	Chr5_94619715	Chr5	94619715	G	A	0.300407	0.976	0.637319	0.362681	-0.0489937	0.00263401	5.21e-77	346	26532	4.87339	0.0189094	28690	4.8244	0.0188327	8917	4.78	0.0191221	0.00110967	0.103523	0.0687214	0.173354	0.640118	0.104632	1.06054	0.601023	0.0239611	0.146363
fat_pct_htdat_adj_cgrp_pred_females_within5stddevs	Chr5_93596925	Chr5	93596925	A	G	0.160162	0.91	0.927953	0.0720467	-0.0893	0.00480353	5.31e-77	345.9	55304	4.85164	0.0188035	8428	4.7623	0.0192337	407	4.67295	0.0207954	0.00106732	0.10305	0.0690911	0.173209	0.616204	0.104118	1.02511	0.598637	0.023893	0.146379
fat_pct_htdat_adj_cgrp_pred_females_within5stddevs	Chr5_93606639	Chr5	93606639	C	T	0.160305	0.892	0.927665	0.0723351	-0.0892	0.00479441	5.54e-77	345.9	55271	4.85181	0.0188059	8457	4.76265	0.0192318	411	4.67349	0.0207855	0.00106694	0.103087	0.0690625	0.173217	0.615954	0.104154	1.02438	0.598823	0.0238975	0.146378
fat_pct_htdat_adj_cgrp_pred_females_within5stddevs	Chr5_93597014	Chr5	93597014	T	C	0.160229	0.91	0.927922	0.0720778	-0.0893	0.00480394	5.8e-77	345.8	55299	4.85169	0.0188039	8434	4.76236	0.0192335	406	4.67303	0.0207948	0.00106738	0.103055	0.0690877	0.17321	0.616236	0.104123	1.02512	0.598661	0.0238935	0.146379
fat_pct_htdat_adj_cgrp_pred_females_within5stddevs	Chr5_93588179	Chr5	93588179	A	G	0.158604	0.935	0.927969	0.0720311	-0.0893	0.00480378	6.1e-77	345.7	55302	4.85162	0.0188057	8434	4.7623	0.0192362	403	4.67299	0.0207981	0.00106636	0.10309	0.069061	0.173217	0.61562	0.104156	1.02381	0.598834	0.0238968	0.146378
fat_pct_htdat_adj_cgrp_pred_females_within5stddevs	Chr5_93594709	Chr5	93594709	G	A	0.160104	0.913	0.927891	0.072109	-0.0893	0.00480396	7.11e-77	345.4	55294	4.85172	0.0188057	8440	4.76245	0.0192348	405	4.67317	0.0207955	0.00106656	0.103087	0.0690641	0.173217	0.615736	0.104153	1.02403	0.598816	0.0238969	0.146379
fat_pct_htdat_adj_cgrp_pred_females_within5stddevs	Chr5_93603909	Chr5	93603909	G	A	0.160204	0.86	0.927883	0.0721168	-0.0892	0.00480143	7.42e-77	345.3	55295	4.85168	0.0188069	8437	4.76246	0.019236	407	4.67324	0.0207955	0.00106528	0.103109	0.0690471	0.173221	0.614982	0.104174	1.0226	0.598926	0.0238995	0.146379
fat_pct_htdat_adj_cgrp_pred_females_within5stddevs	Chr5_93593486	Chr5	93593486	A	G	0.160241	0.913	0.92793	0.07207	-0.0892	0.00480321	7.88e-77	345.2	55301	4.85181	0.0188039	8431	4.76257	0.0192317	407	4.67333	0.0207911	0.00106506	0.103052	0.0690919	0.173209	0.614899	0.104117	1.02295	0.598638	0.0238924	0.146381
fat_pct_htdat_adj_cgrp_pred_females_within5stddevs	Chr5_93551670	Chr5	93551670	T	C	0.20804	0.933	0.879044	0.120956	-0.0705	0.00379595	8.74e-77	344.9	49689	4.8573	0.0188332	13384	4.7868	0.0190127	1066	4.7163	0.0199272	0.00105695	0.103333	0.0688723	0.173262	0.610028	0.10439	1.0125	0.600057	0.0239346	0.146372
fat_pct_htdat_adj_cgrp_pred_females_within5stddevs	Chr5_93592829	Chr5	93592829	G	A	0.159962	0.924	0.927946	0.0720544	-0.0892	0.00480329	9.3e-77	344.8	55301	4.85176	0.0188042	8433	4.76257	0.0192325	405	4.67337	0.0207923	0.00106386	0.103057	0.0690886	0.173209	0.614203	0.104121	1.02175	0.598662	0.0238927	0.146381
fat_pct_htdat_adj_cgrp_pred_females_within5stddevs	Chr5_93603395	Chr5	93603395	T	G	0.160143	0.902	0.927688	0.0723117	-0.089	0.00479515	9.31e-77	344.8	55274	4.85187	0.0188054	8454	4.76283	0.0192304	411	4.67379	0.0207837	0.00106374	0.103075	0.0690744	0.173213	0.61412	0.104139	1.02146	0.598754	0.0238957	0.146381
fat_pct_htdat_adj_cgrp_pred_females_within5stddevs	Chr5_93225609	Chr5	93225609	T	C	0.0971598	0.939	0.356764	0.643236	-0.0475	0.00256005	9.56e-77	344.8	8144	4.89637	0.0190582	29477	4.84884	0.0188111	26518	4.8013	0.0189104	0.00103704	0.103273	0.0689197	0.17323	0.59865	0.10431	0.994191	0.599752	0.0239298	0.146374
fat_pct_htdat_adj_cgrp_pred_females_within5stddevs	Chr5_93602497	Chr5	93602497	G	T	0.159988	0.904	0.927712	0.0722883	-0.089	0.00479572	9.6e-77	344.8	55277	4.85184	0.0188062	8451	4.7628	0.0192317	411	4.67375	0.0207857	0.00106348	0.10309	0.0690632	0.173216	0.613962	0.104153	1.02108	0.598826	0.0238976	0.14638
fat_pct_htdat_adj_cgrp_pred_females_within5stddevs	BovineHD0500026470	Chr5	93217076	C	T	0.0999019	1	0.621151	0.378849	0.0468	0.00251999	1.19e-76	344.3	24817	4.79983	0.0189117	30046	4.84659	0.0188005	9276	4.89335	0.0190254	0.00102909	0.10314	0.0690249	0.173194	0.594185	0.104169	0.987905	0.599077	0.0239116	0.14638
fat_pct_htdat_adj_cgrp_pred_females_within5stddevs	Chr5_93602388	Chr5	93602388	A	G	0.159796	0.895	0.927805	0.0721948	-0.0891	0.00480004	1.23e-76	344.3	55285	4.85162	0.0188038	8447	4.76256	0.0192331	407	4.6735	0.0207923	0.00106258	0.103054	0.0690922	0.173209	0.613465	0.104117	1.02056	0.598643	0.0238931	0.146383
fat_pct_htdat_adj_cgrp_pred_females_within5stddevs	Chr5_93275384	Chr5	93275384	C	CTCTGGATGAA	0.0973652	0	0.528126	0.471874	0.0471	0.00253806	1.51e-76	343.8	16881	4.78936	0.0189222	33985	4.83643	0.0187354	13273	4.88349	0.0188908	0.00110395	0.102068	0.0698654	0.173037	0.637986	0.103172	1.07001	0.593648	0.0238099	0.146416
fat_pct_htdat_adj_cgrp_pred_females_within5stddevs	Chr5_93602644	Chr5	93602644	A	C	0.159734	0.905	0.927766	0.0722337	-0.0889	0.00479756	1.67e-76	343.6	55283	4.85191	0.0188062	8446	4.76297	0.0192309	410	4.67404	0.020785	0.00106015	0.103086	0.0690688	0.173215	0.612042	0.104146	1.01794	0.598798	0.0238969	0.146383
fat_pct_htdat_adj_cgrp_pred_females_within5stddevs	Chr5_93602508	Chr5	93602508	C	T	0.15985	0.904	0.927712	0.0722883	-0.0889	0.00479591	1.83e-76	343.5	55276	4.85169	0.0188067	8453	4.76281	0.0192339	410	4.67393	0.0207893	0.00105957	0.103101	0.0690574	0.173218	0.611696	0.104161	1.01724	0.598873	0.0238989	0.146383
fat_pct_htdat_adj_cgrp_pred_females_within5stddevs	Chr5_93609931	Chr5	93609931	G	A	0.159912	0.876	0.927875	0.0721246	-0.0889	0.00479945	2.2e-76	343.1	55297	4.85166	0.0188066	8432	4.76276	0.019235	410	4.67386	0.020793	0.0010578	0.103101	0.0690581	0.173217	0.610676	0.104159	1.01556	0.598871	0.0238985	0.146384
fat_pct_htdat_adj_cgrp_pred_females_within5stddevs	Chr5_93601437	Chr5	93601437	C	T	0.160118	0.905	0.927719	0.0722805	-0.0888	0.00479663	2.22e-76	343.1	55276	4.8518	0.0188063	8454	4.76296	0.0192321	409	4.67411	0.0207867	0.00105859	0.10309	0.0690673	0.173216	0.61114	0.104148	1.01643	0.598812	0.0238971	0.146385
fat_pct_htdat_adj_cgrp_pred_females_within5stddevs	Chr5_93597445	Chr5	93597445	C	A	0.160136	0.897	0.927985	0.0720155	-0.089	0.00480659	2.4e-76	342.9	55303	4.85171	0.0188048	8434	4.7627	0.019234	402	4.67369	0.0207961	0.00105891	0.103066	0.069086	0.173211	0.611339	0.104125	1.01696	0.598692	0.023894	0.146386
fat_pct_htdat_adj_cgrp_pred_females_within5stddevs	Chr5_93603582	Chr5	93603582	A	G	0.160149	0.901	0.927751	0.0722493	-0.0888	0.00479886	2.61e-76	342.7	55280	4.85159	0.0188067	8450	4.76275	0.0192358	409	4.6739	0.0207941	0.00105815	0.103105	0.0690561	0.173219	0.610873	0.104163	1.01586	0.598887	0.0238994	0.146385
fat_pct_htdat_adj_cgrp_pred_females_within5stddevs	Chr5_93589324	Chr5	93589324	G	A	0.158592	0.938	0.928024	0.0719765	-0.0889	0.00480684	4.25e-76	341.8	55308	4.85165	0.0188053	8429	4.76279	0.019235	402	4.67393	0.0207976	0.00105495	0.103075	0.0690819	0.173212	0.609052	0.10413	1.01311	0.598727	0.0238942	0.146388
fat_pct_htdat_adj_cgrp_pred_females_within5stddevs	Chr5_93668552	Chr5	93668552	T	C	0.276339	0.708	0.785365	0.214635	-0.0567	0.0030683	4.49e-76	341.7	39600	4.85918	0.0188091	21545	4.80247	0.0188779	2994	4.74576	0.019437	0.00108438	0.102794	0.0693023	0.173181	0.626156	0.103878	1.0439	0.597305	0.0238714	0.146398
fat_pct_htdat_adj_cgrp_pred_females_within5stddevs	Chr5_93956194	Chr5	93956194	G	A	0.275239	0.559	0.61645	0.38355	-0.0481685	0.002607	5.13e-76	341.4	23934	4.87229	0.0188384	31209	4.82412	0.0187664	8996	4.78	0.0190542	0.00109718	0.10233	0.0696663	0.173093	0.633863	0.103427	1.06082	0.594954	0.0238455	0.146414
fat_pct_htdat_adj_cgrp_pred_females_within5stddevs	Chr5_93551907	Chr5	93551907	C	T	0.161538	0.9	0.931999	0.0680007	-0.0912	0.00493385	5.24e-76	341.4	55786	4.85066	0.0187974	7983	4.75951	0.0192684	370	4.66835	0.0209256	0.00105325	0.102969	0.0691656	0.173188	0.608154	0.104023	1.01252	0.59819	0.023886	0.146393
fat_pct_htdat_adj_cgrp_pred_females_within5stddevs	Chr5_93602851	Chr5	93602851	C	T	0.157153	0.712	0.929614	0.0703862	-0.0897	0.00485927	6.83e-76	340.8	55470	4.85137	0.018801	8309	4.76166	0.0192456	360	4.67195	0.0208455	0.00105314	0.103008	0.0691371	0.173198	0.608057	0.104061	1.01204	0.598378	0.023886	0.146393
fat_pct_htdat_adj_cgrp_pred_females_within5stddevs	Chr5_93602841	Chr5	93602841	C	T	0.157403	0.713	0.929575	0.0704252	-0.0896	0.0048587	9e-76	340.3	55466	4.85135	0.0188018	8312	4.76172	0.0192465	361	4.6721	0.020846	0.00105172	0.103022	0.0691267	0.173201	0.607226	0.104074	1.01055	0.598449	0.0238878	0.146394
fat_pct_htdat_adj_cgrp_pred_females_within5stddevs	Chr5_93551852	Chr5	93551852	A	C	0.161767	0.899	0.932015	0.0679852	-0.0909	0.00493379	1.37e-75	339.4	55789	4.85056	0.018797	7979	4.75966	0.0192689	371	4.66876	0.0209269	0.00104706	0.102962	0.069176	0.173185	0.604591	0.104009	1.0067	0.598137	0.023883	0.146398
fat_pct_htdat_adj_cgrp_pred_females_within5stddevs	Chr5_94612292	Chr5	94612292	A	G	0.307475	0.952	0.640297	0.359703	-0.0485032	0.00264113	4.03e-75	337.3	26757	4.87258	0.018908	28622	4.82408	0.0188344	8760	4.78	0.0191288	0.00108367	0.103523	0.0687419	0.173349	0.625136	0.104607	1.03594	0.600954	0.0239606	0.146384
fat_pct_htdat_adj_cgrp_pred_females_within5stddevs	Chr5_94554952	Chr5	94554952	A	AGT	0.277892	0	0.861535	0.138465	-0.0692178	0.00377079	4.68e-75	337	47381	4.85305	0.0188185	15754	4.78383	0.019038	1004	4.71	0.0199798	0.00114308	0.103249	0.0689576	0.173349	0.65941	0.104392	1.09499	0.599564	0.0239276	0.146394
fat_pct_htdat_adj_cgrp_pred_females_within5stddevs	Chr5_93659334	Chr5	93659334	G	A	0.157084	0.597	0.929076	0.0709241	-0.089	0.00485088	4.74e-75	336.9	55405	4.85142	0.0188038	8370	4.76238	0.0192449	364	4.67334	0.0208377	0.00104487	0.103049	0.0691138	0.173208	0.603248	0.104094	1.00378	0.598556	0.0238909	0.146401
fat_pct_htdat_adj_cgrp_pred_females_within5stddevs	Chr5_93550902	Chr5	93550902	T	C	0.159173	0.893	0.931875	0.0681255	-0.0901	0.00493057	1.86e-74	334.2	55768	4.85054	0.0187973	8003	4.7604	0.0192675	368	4.67027	0.0209225	0.00103155	0.10296	0.0691902	0.173182	0.595646	0.103992	0.991956	0.598083	0.0238827	0.14641
fat_pct_htdat_adj_cgrp_pred_females_within5stddevs	Chr5_93936437	Chr5	93936437	T	C	0.200879	0.984	0.335934	0.664066	-0.0501788	0.00274718	2.46e-74	333.6	8029	4.90426	0.0191488	27035	4.85408	0.018828	29075	4.80391	0.0189051	0.0011234	0.103367	0.0688732	0.173364	0.648005	0.10449	1.07513	0.600132	0.0239529	0.146398
fat_pct_htdat_adj_cgrp_pred_females_within5stddevs	Chr5_93550594	Chr5	93550594	T	TA	0.158841	0	0.931789	0.0682112	-0.0899	0.00492551	2.75e-74	333.4	55760	4.85061	0.018796	8008	4.76067	0.0192638	371	4.67073	0.0209146	0.00102821	0.102932	0.069214	0.173174	0.59374	0.10396	0.989035	0.597935	0.0238793	0.146413
fat_pct_htdat_adj_cgrp_pred_females_within5stddevs	Chr5_93550731	Chr5	93550731	T	C	0.15959	0.886	0.931812	0.0681878	-0.0899	0.00492545	2.76e-74	333.4	55763	4.8504	0.0187968	8005	4.76047	0.0192676	371	4.67053	0.0209207	0.00102784	0.102955	0.0691966	0.173179	0.593513	0.103982	0.988475	0.598047	0.0238806	0.146412
fat_pct_htdat_adj_cgrp_pred_females_within5stddevs	BovineHD0500026656	Chr5	93937209	G	A	0.196963	1	0.331818	0.668182	-0.0504751	0.00276501	2.98e-74	333.2	7886	4.90497	0.019162	26793	4.8545	0.0188347	29460	4.8	0.0189102	0.00112974	0.103468	0.0687954	0.173393	0.65155	0.104597	1.08009	0.600637	0.0239635	0.146396
fat_pct_htdat_adj_cgrp_pred_females_within5stddevs	Chr5_93501010	Chr5	93501010	T	A	0.128412	0.812	0.917967	0.0820328	-0.0814	0.00446233	3.27e-74	333.1	54107	4.85334	0.0187941	9541	4.7719	0.0191296	491	4.69047	0.020457	0.00099882	0.102795	0.0693222	0.173116	0.576963	0.103794	0.962307	0.597238	0.023866	0.146419
fat_pct_htdat_adj_cgrp_pred_females_within5stddevs	Chr5_93934901	Chr5	93934901	A	C	0.201053	0.982	0.336012	0.663988	-0.0500576	0.00274707	5.41e-74	332	8033	4.90408	0.0191482	27037	4.85402	0.0188276	29069	4.8	0.0189049	0.00111811	0.10336	0.0688824	0.173361	0.644963	0.104478	1.07019	0.600085	0.0239519	0.146402
fat_pct_htdat_adj_cgrp_pred_females_within5stddevs	Chr5_93550477	Chr5	93550477	C	T	0.158594	0.881	0.93175	0.0682502	-0.0897	0.00492128	5.79e-74	331.9	55758	4.85067	0.018797	8007	4.76101	0.0192626	374	4.67136	0.0209095	0.00102239	0.102946	0.0692069	0.173175	0.590381	0.103968	0.983371	0.597991	0.023881	0.146416
fat_pct_htdat_adj_cgrp_pred_females_within5stddevs	Chr5_93577832	Chr5	93577832	T	C	0.152757	0.926	0.926995	0.0730055	-0.0864	0.0047609	1.89e-73	329.5	55180	4.85171	0.018808	8553	4.76528	0.0192239	406	4.67885	0.0207535	0.00101102	0.103099	0.0690926	0.173203	0.58372	0.10411	0.971104	0.598747	0.0238946	0.146417
fat_pct_htdat_adj_cgrp_pred_females_within5stddevs	Chr5_93831607	Chr5	93831607	T	C	0.281907	0.927	0.880899	0.119101	-0.0735453	0.00405711	3.02e-73	328.6	49981	4.85167	0.0187928	13038	4.77813	0.0190734	1120	4.7	0.0201827	0.00113496	0.102829	0.0693064	0.17327	0.655022	0.103964	1.09169	0.597373	0.0238826	0.146428
fat_pct_htdat_adj_cgrp_pred_females_within5stddevs	Chr5_94750885	Chr5	94750885	C	T	0.300832	0.9	0.874624	0.125376	-0.0707904	0.0039059	3.22e-73	328.5	49329	4.85168	0.0188484	13537	4.78089	0.0191028	1273	4.71	0.0201268	0.00109904	0.103818	0.0685324	0.17345	0.633637	0.104917	1.04753	0.602367	0.02398	0.146396
fat_pct_htdat_adj_cgrp_pred_females_within5stddevs	Chr5_93505639	Chr5	93505639	C	T	0.12766	0.802	0.91909	0.0809102	-0.0814	0.00449296	3.82e-73	328.1	54238	4.85307	0.0187973	9423	4.77169	0.0191407	478	4.6903	0.0204882	0.00098514	0.102854	0.0692881	0.173127	0.56903	0.103839	0.948722	0.597495	0.0238704	0.146429
fat_pct_htdat_adj_cgrp_pred_females_within5stddevs	Chr5_93956234	Chr5	93956234	C	A	0.257013	0.548	0.601537	0.398463	-0.0467499	0.00259178	1.52e-72	325.4	22769	4.87269	0.0188499	31626	4.82594	0.0187681	9744	4.78	0.0190421	0.00104771	0.102401	0.0696496	0.173098	0.605271	0.103448	1.01279	0.595179	0.0238489	0.14645
fat_pct_htdat_adj_cgrp_pred_females_within5stddevs	Chr5_93525088	Chr5	93525088	GTA	G	0.0512855	0.935	0.526201	0.473799	-0.0444	0.00246146	1.65e-72	325.2	17787	4.88085	0.0189206	31926	4.83646	0.0187756	14426	4.79207	0.0189519	0.00098247	0.102758	0.0693702	0.173111	0.567537	0.103741	0.947043	0.596985	0.023868	0.146439
fat_pct_htdat_adj_cgrp_pred_females_within5stddevs	Chr5_93278468	Chr5	93278468	G	A	0.0769818	0.609	0.595979	0.404021	0.0467	0.00259409	2.62e-72	324.3	21470	4.79803	0.0188912	33511	4.84475	0.0187594	9158	4.89146	0.0189845	0.00105086	0.102424	0.0696341	0.173109	0.607052	0.103475	1.01557	0.595287	0.0238435	0.146452
fat_pct_htdat_adj_cgrp_pred_females_within5stddevs	Chr5_93517161	Chr5	93517161	A	G	0.140342	0.607	0.93083	0.0691701	-0.088	0.004895	5.04e-72	323	55577	4.85089	0.0187937	8251	4.76292	0.0192481	311	4.67495	0.0208733	0.0009965	0.102864	0.0692927	0.173153	0.575499	0.103861	0.959455	0.597502	0.0238712	0.146441
fat_pct_htdat_adj_cgrp_pred_females_within5stddevs	Chr5_93521617	Chr5	93521617	A	T	0.0513795	0.953	0.526326	0.473674	-0.0441	0.00246122	1.18e-71	321.2	17804	4.88058	0.0189212	31908	4.83647	0.0187762	14427	4.79236	0.0189525	0.0009703	0.102765	0.0693741	0.17311	0.560512	0.103736	0.935359	0.596989	0.0238677	0.146448
fat_pct_htdat_adj_cgrp_pred_females_within5stddevs	Chr5_94600746	Chr5	94600746	G	T	0.310307	0.97	0.646175	0.353825	-0.0474925	0.00265206	1.57e-71	320.7	27253	4.87114	0.0189068	28384	4.82365	0.0188384	8502	4.78	0.0191408	0.00103138	0.103543	0.0687668	0.173341	0.595	0.104574	0.986264	0.600912	0.0239588	0.146424
fat_pct_htdat_adj_cgrp_pred_females_within5stddevs	Chr5_94596811	Chr5	94596811	T	C	0.309036	0.978	0.646198	0.353802	-0.0473893	0.00265211	3.15e-71	319.3	27258	4.87101	0.0189067	28377	4.82362	0.0188388	8504	4.78	0.0191417	0.00102687	0.103546	0.0687677	0.173341	0.592401	0.104573	0.981965	0.600916	0.023959	0.146427
fat_pct_htdat_adj_cgrp_pred_females_within5stddevs	chr5_94594948	Chr5	94594948	G	T	0.308362	1	0.644888	0.355112	-0.04736	0.00265227	3.92e-71	318.8	27144	4.87111	0.0189095	28437	4.82375	0.0188406	8558	4.78	0.0191426	0.00102731	0.103582	0.0687404	0.17335	0.592622	0.10461	0.982041	0.601095	0.0239628	0.146427
fat_pct_htdat_adj_cgrp_pred_females_within5stddevs	Chr5_93665969	Chr5	93665969	G	A	0.250695	0.685	0.773695	0.226305	-0.0536	0.00300569	4.96e-71	318.4	38471	4.85969	0.018818	22306	4.80606	0.0188695	3362	4.75243	0.0193925	0.00100721	0.102854	0.0693118	0.173173	0.58162	0.103861	0.969765	0.597412	0.0238738	0.146452
fat_pct_htdat_adj_cgrp_pred_females_within5stddevs	BovineHD0500026659	Chr5	93943148	T	C	0.289298	1	0.550126	0.449874	-0.0528197	0.00296118	5.48e-71	318.2	22062	4.88363	0.0189963	26445	4.83081	0.0188337	15632	4.78	0.0191335	0.00138094	0.103697	0.0686526	0.17373	0.794877	0.105078	1.31421	0.601666	0.0239674	0.146425
fat_pct_htdat_adj_cgrp_pred_females_within5stddevs	Chr5_94077271	Chr5	94077271	T	C	0.314474	0.989	0.881453	0.118547	-0.0723457	0.00405629	5.7e-71	318.1	50012	4.84861	0.0188021	13047	4.77627	0.0191165	1080	4.7	0.0202551	0.00109382	0.10308	0.0691352	0.173309	0.631138	0.104174	1.04999	0.598554	0.023906	0.146445
fat_pct_htdat_adj_cgrp_pred_females_within5stddevs	Chr5_94066845	Chr5	94066845	G	T	0.314575	0.991	0.881437	0.118563	-0.0723294	0.00405632	6.14e-71	318	50010	4.84863	0.018802	13049	4.7763	0.0191161	1080	4.70398	0.0202545	0.00109345	0.103078	0.0691377	0.173309	0.630927	0.104171	1.04967	0.598539	0.0239056	0.146446
fat_pct_htdat_adj_cgrp_pred_females_within5stddevs	Chr5_94063352	Chr5	94063352	C	T	0.314602	0.991	0.881476	0.118524	-0.0722389	0.00405755	1.01e-70	317	50012	4.8486	0.0188019	13050	4.77637	0.0191164	1077	4.7	0.0202556	0.00109041	0.103075	0.0691421	0.173308	0.629173	0.104165	1.0468	0.598518	0.0239049	0.146448
fat_pct_htdat_adj_cgrp_pred_females_within5stddevs	Chr5_94080342	Chr5	94080342	C	A	0.314267	0.98	0.88157	0.11843	-0.072233	0.00405796	1.06e-70	316.9	50028	4.84847	0.0188016	13030	4.77624	0.0191177	1081	4.7	0.0202586	0.00108948	0.103073	0.0691437	0.173307	0.628646	0.104163	1.04594	0.598509	0.0239043	0.146449
fat_pct_htdat_adj_cgrp_pred_females_within5stddevs	Chr5_93642311	Chr5	93642311	C	T	0.0276598	0.943	0.460367	0.539633	-0.0442	0.00248514	1.4e-70	316.3	13612	4.88717	0.0189918	31831	4.84297	0.0187964	18696	4.79877	0.0189282	0.00097055	0.103098	0.069126	0.173194	0.560384	0.104068	0.932613	0.598627	0.0239085	0.146449
fat_pct_htdat_adj_cgrp_pred_females_within5stddevs	Chr5_94055521	Chr5	94055521	A	G	0.314793	0.985	0.881624	0.118376	-0.0721861	0.0040593	1.45e-70	316.2	50031	4.84866	0.0188025	13031	4.77647	0.0191165	1077	4.70429	0.020256	0.00108764	0.103083	0.069138	0.173308	0.627573	0.10417	1.0441	0.59855	0.023906	0.14645
fat_pct_htdat_adj_cgrp_pred_females_within5stddevs	Chr5_93806263	Chr5	93806263	T	G	0.27819	0.918	0.885124	0.114876	-0.0733	0.00412569	1.66e-70	316	50446	4.85102	0.0187859	12650	4.77769	0.0190835	1043	4.70435	0.0202359	0.00109369	0.102709	0.0694309	0.173234	0.631338	0.103803	1.05362	0.596661	0.0238682	0.146463
fat_pct_htdat_adj_cgrp_pred_females_within5stddevs	Chr5_93597527	Chr5	93597527	A	T	0.13552	0.914	0.919144	0.0808556	-0.0806	0.00454093	3.09e-70	314.7	54277	4.85227	0.0188093	9352	4.77171	0.0191687	510	4.69115	0.0205506	0.00096457	0.103074	0.0691488	0.173187	0.556953	0.104038	0.92713	0.598491	0.0238875	0.146454
fat_pct_htdat_adj_cgrp_pred_females_within5stddevs	Chr5_93602822	Chr5	93602822	A	C	0.142814	0.622	0.933769	0.0662312	-0.0889	0.00501991	4.67e-70	313.9	55875	4.85048	0.0188054	8032	4.76155	0.0192909	232	4.67261	0.0210007	0.00097835	0.103072	0.0691523	0.173202	0.564858	0.10405	0.940267	0.598474	0.0238926	0.146456
fat_pct_htdat_adj_cgrp_pred_females_within5stddevs	Chr5_94108159	Chr5	94108159	C	G	0.312431	0.98	0.882139	0.117861	-0.0720766	0.00406935	5.09e-70	313.7	50092	4.84821	0.0188014	12975	4.77614	0.0191222	1072	4.70406	0.0202717	0.00108025	0.103073	0.0691513	0.173305	0.623326	0.104154	1.03717	0.598482	0.0239041	0.146456
fat_pct_htdat_adj_cgrp_pred_females_within5stddevs	Chr5_94112090	Chr5	94112090	C	T	0.312476	0.982	0.882186	0.117814	-0.0720864	0.00407048	5.32e-70	313.6	50097	4.84821	0.0188012	12971	4.77612	0.0191222	1071	4.7	0.0202724	0.00108018	0.103069	0.0691551	0.173304	0.623284	0.104149	1.03715	0.598458	0.0239036	0.146457
fat_pct_htdat_adj_cgrp_pred_females_within5stddevs	Chr5_94409306	Chr5	94409306	A	G	0.288971	0.979	0.877196	0.122804	-0.0705886	0.00398717	5.88e-70	313.4	49521	4.84973	0.018835	13483	4.77914	0.0191227	1135	4.71	0.0202088	0.00107351	0.103623	0.0687218	0.173418	0.61903	0.104697	1.02535	0.601254	0.0239621	0.146439
fat_pct_htdat_adj_cgrp_pred_females_within5stddevs	Chr5_94101379	Chr5	94101379	G	A	0.312711	0.966	0.882045	0.117955	-0.0720042	0.00406768	6.13e-70	313.3	50080	4.84824	0.0188026	12987	4.77624	0.0191227	1072	4.7	0.0202709	0.00107883	0.103093	0.0691368	0.173309	0.62249	0.104172	1.03562	0.598579	0.0239063	0.146457
fat_pct_htdat_adj_cgrp_pred_females_within5stddevs	Chr5_94112340	Chr5	94112340	T	C	0.312457	0.982	0.88217	0.11783	-0.0720422	0.00407008	6.25e-70	313.3	50095	4.84822	0.0188017	12973	4.77617	0.0191225	1071	4.7	0.0202724	0.00107898	0.103078	0.0691486	0.173306	0.622587	0.104157	1.03591	0.598502	0.0239045	0.146457
fat_pct_htdat_adj_cgrp_pred_females_within5stddevs	Chr5_94103922	Chr5	94103922	AC	A	0.312559	0.979	0.882139	0.117861	-0.0720119	0.0040691	6.61e-70	313.2	50092	4.84821	0.0188014	12975	4.7762	0.0191221	1072	4.7	0.0202714	0.00107832	0.103073	0.0691531	0.173304	0.622211	0.104151	1.03534	0.598474	0.0239037	0.146458
fat_pct_htdat_adj_cgrp_pred_females_within5stddevs	Chr5_93597459	Chr5	93597459	A	G	0.135686	0.913	0.919238	0.0807621	-0.0804	0.00454258	6.76e-70	313.1	54290	4.85212	0.0188092	9338	4.77174	0.0191704	511	4.69135	0.0205546	0.00095944	0.103075	0.0691513	0.173186	0.553992	0.104035	0.922227	0.598486	0.023888	0.146458
fat_pct_htdat_adj_cgrp_pred_females_within5stddevs	Chr5_94143373	Chr5	94143373	T	C	0.30248	0.985	0.879153	0.120847	-0.0709957	0.00401203	6.79e-70	313.1	49735	4.84838	0.0187984	13306	4.77738	0.0191066	1098	4.71	0.0202223	0.00107101	0.103014	0.0691995	0.173284	0.618067	0.104085	1.02898	0.598175	0.0238961	0.14646
fat_pct_htdat_adj_cgrp_pred_females_within5stddevs	Chr5_93640129	Chr5	93640129	T	C	0.0272625	0.997	0.460835	0.539165	-0.044	0.00248507	6.8e-70	313.1	13651	4.88681	0.01899	31813	4.84284	0.0187954	18675	4.79886	0.0189279	0.00096094	0.103078	0.0691493	0.173188	0.554855	0.104039	0.92364	0.598499	0.0239057	0.146458
fat_pct_htdat_adj_cgrp_pred_females_within5stddevs	Chr5_93803600	Chr5	93803600	C	T	0.278293	0.916	0.885156	0.114844	-0.073	0.00412503	7.09e-70	313.1	50450	4.8509	0.0187865	12646	4.77791	0.0190847	1043	4.7	0.0202375	0.001083	0.102718	0.0694308	0.173232	0.625175	0.103802	1.04334	0.596683	0.0238683	0.14647
fat_pct_htdat_adj_cgrp_pred_females_within5stddevs	Chr5_94141392	Chr5	94141392	AACACATAGAGTGG	A	0.304956	0.983	0.879426	0.120574	-0.0710188	0.00401716	9.14e-70	312.5	49768	4.84831	0.0187968	13275	4.77729	0.0191067	1096	4.71	0.0202259	0.00106962	0.102988	0.0692214	0.173279	0.617285	0.104057	1.02792	0.598038	0.0238925	0.146462
fat_pct_htdat_adj_cgrp_pred_females_within5stddevs	Chr5_94141263	Chr5	94141263	G	C	0.304958	0.984	0.879449	0.120551	-0.0709919	0.0040167	9.93e-70	312.4	49770	4.84835	0.0187983	13274	4.77736	0.0191076	1095	4.71	0.0202259	0.00106863	0.103013	0.069202	0.173283	0.616696	0.104081	1.02673	0.598165	0.0238964	0.146462
fat_pct_htdat_adj_cgrp_pred_females_within5stddevs	Chr5_93628181	Chr5	93628181	C	T	0.0291371	0.983	0.468101	0.531899	-0.0438	0.00248069	1.02e-69	312.3	14128	4.88592	0.0189738	31791	4.84208	0.0187853	18220	4.79824	0.0189228	0.00095708	0.102905	0.0692862	0.173149	0.552752	0.103863	0.92149	0.597622	0.0238872	0.146465
fat_pct_htdat_adj_cgrp_pred_females_within5stddevs	Chr5_93665715	Chr5	93665715	G	A	0.0291826	0.964	0.453874	0.546126	-0.0439	0.00248618	1.02e-69	312.3	13208	4.88729	0.0189952	31806	4.84335	0.0187967	19125	4.79941	0.0189255	0.000957	0.103092	0.0691401	0.173189	0.552573	0.104049	0.919755	0.598565	0.023906	0.146459
fat_pct_htdat_adj_cgrp_pred_females_within5stddevs	Chr5_94116682	Chr5	94116682	G	A	0.312447	0.982	0.882162	0.117838	-0.0718861	0.00406994	1.22e-69	312	50094	4.84819	0.0188019	12974	4.77631	0.0191227	1071	4.7	0.0202724	0.00107437	0.10308	0.0691505	0.173305	0.61993	0.104154	1.03152	0.5985	0.0239043	0.14646
fat_pct_htdat_adj_cgrp_pred_females_within5stddevs	Chr5_93638276	Chr5	93638276	AT	A	0.0272635	0.996	0.460773	0.539227	-0.0439	0.00248565	1.6e-69	311.4	13645	4.88672	0.0189902	31817	4.84285	0.0187953	18677	4.79899	0.0189277	0.00095611	0.103074	0.0691566	0.173186	0.552068	0.10403	0.919069	0.598465	0.0239047	0.146462
fat_pct_htdat_adj_cgrp_pred_females_within5stddevs	Chr5_93661175	Chr5	93661175	A	T	0.0374513	0.984	0.453858	0.546142	-0.0439	0.00248586	1.61e-69	311.4	13209	4.88719	0.0189952	31802	4.84332	0.0187969	19128	4.79946	0.0189258	0.00095395	0.103095	0.0691403	0.173189	0.550814	0.104049	0.91683	0.59857	0.0239061	0.146461
fat_pct_htdat_adj_cgrp_pred_females_within5stddevs	Chr5_94143412	Chr5	94143412	A	G	0.30008	0.985	0.879153	0.120847	-0.0708145	0.0040131	1.64e-69	311.4	49734	4.8483	0.0187995	13308	4.77748	0.0191085	1097	4.71	0.0202253	0.00106555	0.103033	0.0691887	0.173287	0.614904	0.104098	1.0236	0.598258	0.0238978	0.146463
fat_pct_htdat_adj_cgrp_pred_females_within5stddevs	Chr5_94143424	Chr5	94143424	A	C	0.300062	0.985	0.879153	0.120847	-0.0707932	0.00401197	1.65e-69	311.4	49734	4.84836	0.018799	13308	4.77757	0.0191071	1097	4.71	0.0202225	0.00106491	0.103022	0.069197	0.173284	0.614545	0.104087	1.02309	0.598204	0.0238966	0.146464
fat_pct_htdat_adj_cgrp_pred_females_within5stddevs	Chr5_94143274	Chr5	94143274	C	T	0.30257	0.985	0.87913	0.12087	-0.0707705	0.00401165	1.77e-69	311.2	49732	4.84831	0.0187993	13309	4.77754	0.0191079	1098	4.71	0.0202236	0.00106441	0.103029	0.0691919	0.173286	0.614249	0.104094	1.02255	0.598238	0.0238973	0.146464
fat_pct_htdat_adj_cgrp_pred_females_within5stddevs	Chr5_94158765	Chr5	94158765	C	A	0.295357	0.983	0.878529	0.121471	-0.0705884	0.00400388	2.16e-69	310.8	49658	4.84841	0.0187957	13380	4.77783	0.0191016	1101	4.71	0.020212	0.00106347	0.102962	0.0692457	0.173271	0.613759	0.104025	1.02231	0.597894	0.0238885	0.146467
fat_pct_htdat_adj_cgrp_pred_females_within5stddevs	Chr5_94926398	Chr5	94926398	G	A	0.263865	0.933	0.865558	0.134442	-0.0671239	0.00380755	2.19e-69	310.8	48306	4.85272	0.0188248	14420	4.7856	0.0190473	1413	4.72	0.0200055	0.00105	0.103323	0.069	0.173335	0.605	0.104372	1.00469	0.599719	0.0239282	0.146455
fat_pct_htdat_adj_cgrp_pred_females_within5stddevs	Chr5_94035637	Chr5	94035637	C	T	0.314872	0.906	0.881967	0.118033	-0.0716157	0.00406605	2.91e-69	310.2	50065	4.84844	0.0188035	13007	4.77682	0.0191203	1067	4.70521	0.0202648	0.00106783	0.103098	0.0691404	0.173306	0.616151	0.104166	1.02512	0.598578	0.0239066	0.146464
fat_pct_htdat_adj_cgrp_pred_females_within5stddevs	Chr5_94143239	Chr5	94143239	C	T	0.302838	0.985	0.879114	0.120886	-0.0706445	0.00401181	3.12e-69	310.1	49730	4.84836	0.0187997	13311	4.77772	0.0191075	1098	4.71	0.0202226	0.00106074	0.103034	0.0691913	0.173286	0.612131	0.104094	1.01901	0.59825	0.0238978	0.146466
fat_pct_htdat_adj_cgrp_pred_females_within5stddevs	BovineHD0500026582	Chr5	93664518	G	T	0.0374348	1	0.453913	0.546087	-0.0438	0.00248625	3.2e-69	310	13210	4.88698	0.0189938	31807	4.84321	0.0187962	19122	4.79943	0.018926	0.00095007	0.103084	0.0691522	0.173186	0.548583	0.104034	0.91323	0.598503	0.0239044	0.146465
fat_pct_htdat_adj_cgrp_pred_females_within5stddevs	Chr5_94143375	Chr5	94143375	C	T	0.30247	0.982	0.879176	0.120824	-0.0706297	0.00401317	3.7e-69	309.7	49737	4.8483	0.0187988	13305	4.77767	0.0191075	1097	4.71	0.0202239	0.00105982	0.103018	0.0692042	0.173282	0.611615	0.104078	1.01829	0.59817	0.023896	0.146468
fat_pct_htdat_adj_cgrp_pred_females_within5stddevs	Chr5_93636416	Chr5	93636416	C	A	0.0272725	0.993	0.460757	0.539243	-0.0437	0.00248543	4.05e-69	309.6	13648	4.88657	0.0189897	31809	4.84284	0.0187949	18682	4.79911	0.0189273	0.00095023	0.103065	0.0691681	0.173183	0.548682	0.104015	0.913546	0.598404	0.0239033	0.146467
fat_pct_htdat_adj_cgrp_pred_females_within5stddevs	Chr5_94141834	Chr5	94141834	C	T	0.302917	0.985	0.879122	0.120878	-0.0705784	0.00401145	4.06e-69	309.6	49731	4.84832	0.0187996	13310	4.77774	0.0191078	1098	4.71	0.0202231	0.00105869	0.103033	0.0691933	0.173285	0.610957	0.104091	1.01708	0.598241	0.0238975	0.146468
fat_pct_htdat_adj_cgrp_pred_females_within5stddevs	Chr5_94922148	Chr5	94922148	C	T	0.264162	0.939	0.865963	0.134037	-0.0670987	0.00381411	4.2e-69	309.5	48347	4.85272	0.0188255	14390	4.78562	0.0190487	1402	4.72	0.0200101	0.00105	0.103333	0.069	0.173337	0.603	0.104379	1.00131	0.599759	0.0239297	0.146458
fat_pct_htdat_adj_cgrp_pred_females_within5stddevs	Chr5_94143813	Chr5	94143813	A	G	0.298384	0.982	0.879021	0.120979	-0.0705432	0.00401021	4.3e-69	309.4	49719	4.84831	0.0187985	13321	4.77777	0.0191065	1099	4.71	0.0202211	0.0010584	0.103012	0.0692094	0.17328	0.610804	0.104071	1.017	0.598138	0.0238951	0.146469
fat_pct_htdat_adj_cgrp_pred_females_within5stddevs	BovineHD0500026563	Chr5	93579668	T	C	0.132084	1	0.916704	0.0832956	-0.079	0.00449148	4.44e-69	309.4	53991	4.85248	0.0188086	9611	4.77348	0.0191539	537	4.69448	0.0205018	0.00095311	0.103041	0.069187	0.173181	0.550353	0.103994	0.916501	0.598283	0.0238841	0.146468
fat_pct_htdat_adj_cgrp_pred_females_within5stddevs	Chr5_93580601	Chr5	93580601	A	G	0.132069	0.963	0.916704	0.0832956	-0.079	0.00449148	4.44e-69	309.4	53991	4.85248	0.0188086	9611	4.77348	0.0191539	537	4.69448	0.0205018	0.00095311	0.103041	0.069187	0.173181	0.550353	0.103994	0.916501	0.598283	0.0238841	0.146468
fat_pct_htdat_adj_cgrp_pred_females_within5stddevs	BovineHD0500026572	Chr5	93632872	T	C	0.0272452	1	0.460788	0.539212	-0.0437	0.00248545	4.71e-69	309.3	13649	4.88651	0.0189896	31811	4.8428	0.018795	18679	4.79909	0.0189277	0.00094932	0.103067	0.0691672	0.173183	0.548161	0.104016	0.912669	0.598412	0.0239034	0.146467
fat_pct_htdat_adj_cgrp_pred_females_within5stddevs	Chr5_93626099	Chr5	93626099	T	C	0.0272291	0.992	0.460835	0.539165	-0.0437	0.00248491	5.66e-69	308.9	13659	4.88643	0.0189896	31797	4.84275	0.0187954	18683	4.79908	0.0189284	0.00094779	0.103074	0.0691624	0.173184	0.547272	0.104022	0.911144	0.598445	0.0239041	0.146468
fat_pct_htdat_adj_cgrp_pred_females_within5stddevs	BovineHD0500026570	Chr5	93626631	A	G	0.0272291	1	0.460835	0.539165	-0.0437	0.00248491	5.66e-69	308.9	13659	4.88643	0.0189896	31797	4.84275	0.0187954	18683	4.79908	0.0189284	0.00094779	0.103074	0.0691624	0.173184	0.547272	0.104022	0.911144	0.598445	0.0239041	0.146468
fat_pct_htdat_adj_cgrp_pred_females_within5stddevs	Chr5_94259725	Chr5	94259725	A	G	0.325289	0.761	0.801346	0.198654	-0.0560335	0.00318896	6.07e-69	308.7	41634	4.85772	0.0188709	19527	4.80169	0.0189572	2978	4.75	0.0195698	0.00099964	0.103889	0.0685252	0.173414	0.576448	0.104888	0.95305	0.602554	0.0239929	0.146442
fat_pct_htdat_adj_cgrp_pred_females_within5stddevs	Chr5_94144586	Chr5	94144586	G	A	0.2958	0.991	0.878841	0.121159	-0.0704241	0.00400835	6.28e-69	308.7	49698	4.84833	0.0187983	13340	4.7779	0.0191056	1101	4.71	0.0202189	0.00105618	0.103007	0.0692156	0.173279	0.609527	0.104063	1.01494	0.598103	0.0238943	0.146471
fat_pct_htdat_adj_cgrp_pred_females_within5stddevs	Chr5_94923873	Chr5	94923873	A	T	0.263801	0.925	0.865986	0.134014	-0.0670045	0.00381387	6.35e-69	308.7	48349	4.85264	0.0188254	14389	4.78563	0.0190492	1401	4.72	0.020011	0.00104	0.103332	0.069	0.173335	0.601	0.104374	0.9984	0.599746	0.023929	0.14646
fat_pct_htdat_adj_cgrp_pred_females_within5stddevs	Chr5_94146022	Chr5	94146022	T	A	0.295261	0.994	0.878841	0.121159	-0.0704165	0.00400879	6.71e-69	308.5	49697	4.84833	0.0187981	13342	4.77791	0.0191055	1100	4.71	0.0202191	0.00105595	0.103003	0.0692188	0.173278	0.609397	0.104059	1.01476	0.598084	0.0238939	0.146471
fat_pct_htdat_adj_cgrp_pred_females_within5stddevs	Chr5_94146559	Chr5	94146559	C	T	0.295295	0.99	0.878841	0.121159	-0.0704165	0.00400879	6.71e-69	308.5	49697	4.84833	0.0187981	13342	4.77791	0.0191055	1100	4.71	0.0202191	0.00105595	0.103003	0.0692188	0.173278	0.609397	0.104059	1.01476	0.598084	0.0238939	0.146471
fat_pct_htdat_adj_cgrp_pred_females_within5stddevs	Chr5_94146796	Chr5	94146796	G	A	0.295261	0.994	0.878841	0.121159	-0.0704165	0.00400879	6.71e-69	308.5	49697	4.84833	0.0187981	13342	4.77791	0.0191055	1100	4.71	0.0202191	0.00105595	0.103003	0.0692188	0.173278	0.609397	0.104059	1.01476	0.598084	0.0238939	0.146471
fat_pct_htdat_adj_cgrp_pred_females_within5stddevs	Chr5_94146836	Chr5	94146836	T	C	0.295271	0.992	0.878833	0.121167	-0.0704165	0.00400879	6.71e-69	308.5	49696	4.84833	0.0187981	13343	4.77791	0.0191055	1100	4.71	0.0202191	0.00105601	0.103003	0.0692188	0.173278	0.60943	0.104059	1.01481	0.598084	0.0238939	0.146471
fat_pct_htdat_adj_cgrp_pred_females_within5stddevs	Chr5_94147082	Chr5	94147082	A	T	0.295271	0.998	0.878833	0.121167	-0.0704165	0.00400879	6.71e-69	308.5	49696	4.84833	0.0187981	13343	4.77791	0.0191055	1100	4.71	0.0202191	0.00105601	0.103003	0.0692188	0.173278	0.60943	0.104059	1.01481	0.598084	0.0238939	0.146471
fat_pct_htdat_adj_cgrp_pred_females_within5stddevs	Chr5_94905531	Chr5	94905531	T	G	0.263274	0.919	0.867436	0.132564	-0.0672348	0.00382813	6.97e-69	308.5	48500	4.85244	0.0188265	14273	4.78521	0.0190548	1366	4.72	0.0200261	0.00103963	0.10336	0.0689	0.173339	0.6	0.1044	0.995822	0.599884	0.0239319	0.14646
fat_pct_htdat_adj_cgrp_pred_females_within5stddevs	Chr5_93597953	Chr5	93597953	T	C	0.135393	0.861	0.919456	0.0805438	-0.0799	0.00454867	7.01e-69	308.5	54313	4.852	0.0188111	9320	4.77212	0.0191737	506	4.69223	0.0205618	0.00094527	0.103105	0.0691395	0.17319	0.545802	0.10405	0.908479	0.598596	0.0238905	0.146468
fat_pct_htdat_adj_cgrp_pred_females_within5stddevs	Chr5_93587066	Chr5	93587066	C	T	0.132116	0.958	0.916743	0.0832567	-0.0789	0.00449249	7.31e-69	308.4	53996	4.85246	0.0188086	9606	4.77357	0.0191541	537	4.69468	0.0205027	0.00095005	0.10304	0.0691901	0.173181	0.548591	0.10399	0.913597	0.59827	0.0238839	0.14647
fat_pct_htdat_adj_cgrp_pred_females_within5stddevs	Chr5_93595027	Chr5	93595027	C	G	0.132428	0.918	0.917835	0.0821653	-0.0792	0.00451312	8.07e-69	308.2	54125	4.85235	0.0188124	9488	4.77312	0.0191633	526	4.69389	0.0205255	0.00094675	0.103113	0.0691341	0.173193	0.546644	0.104059	0.909819	0.598633	0.0238921	0.146469
fat_pct_htdat_adj_cgrp_pred_females_within5stddevs	Chr5_94255520	Chr5	94255520	C	T	0.324396	0.828	0.796138	0.203862	-0.0552777	0.00314926	8.4e-69	308.1	41145	4.8581	0.018876	19837	4.80283	0.0189541	3157	4.75	0.0195461	0.00099187	0.103956	0.0684742	0.173422	0.571939	0.104948	0.945106	0.602887	0.0240008	0.146441
fat_pct_htdat_adj_cgrp_pred_females_within5stddevs	Chr5_94255420	Chr5	94255420	T	C	0.323331	0.825	0.796271	0.203729	-0.0552892	0.00315083	9.18e-69	307.9	41159	4.85821	0.0188749	19826	4.80292	0.0189521	3154	4.75	0.0195437	0.0009918	0.103929	0.0684957	0.173417	0.571918	0.104921	0.945286	0.60275	0.0239974	0.146443
fat_pct_htdat_adj_cgrp_pred_females_within5stddevs	Chr5_93590502	Chr5	93590502	A	G	0.129523	0.925	0.917632	0.082368	-0.0791	0.00450992	1.12e-68	307.5	54100	4.85223	0.0188149	9512	4.77314	0.0191666	527	4.69405	0.0205279	0.00094551	0.103161	0.0690981	0.173204	0.545892	0.104106	0.908215	0.59887	0.0238974	0.146469
fat_pct_htdat_adj_cgrp_pred_females_within5stddevs	Chr5_94257975	Chr5	94257975	G	A	0.324893	0.787	0.799139	0.200861	-0.0556762	0.00317515	1.14e-68	307.5	41411	4.85786	0.0188731	19690	4.80218	0.0189561	3038	4.75	0.0195612	0.00099515	0.103915	0.0685074	0.173418	0.573843	0.104911	0.948567	0.602678	0.0239959	0.146444
fat_pct_htdat_adj_cgrp_pred_females_within5stddevs	Chr5_93591976	Chr5	93591976	G	A	0.129795	0.934	0.917585	0.0824148	-0.079	0.00450918	1.56e-68	306.9	54095	4.85224	0.0188134	9516	4.77326	0.0191645	528	4.69427	0.0205251	0.00094366	0.103132	0.0691218	0.173198	0.544848	0.104076	0.906707	0.598722	0.023894	0.146471
fat_pct_htdat_adj_cgrp_pred_females_within5stddevs	Chr5_93592513	Chr5	93592513	G	A	0.129697	0.935	0.917632	0.082368	-0.079	0.00451015	1.57e-68	306.8	54098	4.85223	0.0188132	9516	4.77323	0.0191647	525	4.69422	0.0205261	0.00094352	0.10313	0.0691238	0.173197	0.544767	0.104073	0.906593	0.598709	0.0238939	0.146471
fat_pct_htdat_adj_cgrp_pred_females_within5stddevs	Chr5_93591693	Chr5	93591693	C	T	0.129582	0.923	0.917601	0.0823992	-0.0789	0.00450919	1.9e-68	306.5	54097	4.85219	0.0188146	9514	4.77325	0.0191663	528	4.69432	0.0205274	0.00094227	0.103156	0.0691046	0.173202	0.544025	0.104098	0.905172	0.598836	0.023897	0.146471
fat_pct_htdat_adj_cgrp_pred_females_within5stddevs	Chr5_93590914	Chr5	93590914	G	A	0.12971	0.931	0.917585	0.0824148	-0.0789	0.00450963	2.16e-68	306.2	54093	4.85222	0.0188143	9520	4.77331	0.0191656	526	4.6944	0.0205265	0.00094184	0.103149	0.0691107	0.173201	0.543787	0.10409	0.904833	0.598798	0.0238961	0.146472
fat_pct_htdat_adj_cgrp_pred_females_within5stddevs	Chr5_93592244	Chr5	93592244	G	A	0.129651	0.933	0.917577	0.0824225	-0.0789	0.00450856	2.18e-68	306.2	54094	4.85218	0.0188139	9517	4.77329	0.0191656	528	4.6944	0.0205263	0.0009414	0.103144	0.0691146	0.1732	0.543537	0.104085	0.904457	0.598773	0.0238956	0.146472
fat_pct_htdat_adj_cgrp_pred_females_within5stddevs	Chr5_93591595	Chr5	93591595	T	C	0.129767	0.933	0.917616	0.0823836	-0.0789	0.00450974	2.32e-68	306.1	54097	4.85219	0.0188141	9516	4.77329	0.0191659	526	4.6944	0.0205272	0.00094111	0.103146	0.069113	0.1732	0.543363	0.104087	0.904151	0.598784	0.0238955	0.146473
fat_pct_htdat_adj_cgrp_pred_females_within5stddevs	Chr5_93595431	Chr5	93595431	C	CT	0.132633	0	0.917881	0.0821185	-0.079	0.00451499	2.44e-68	306	54131	4.85231	0.0188118	9482	4.77333	0.0191629	526	4.69436	0.0205261	0.00094022	0.103099	0.0691501	0.173189	0.542887	0.104039	0.903718	0.598546	0.0238903	0.146474
fat_pct_htdat_adj_cgrp_pred_females_within5stddevs	Chr5_93601940	Chr5	93601940	C	T	0.131825	0.922	0.917001	0.0829994	-0.0787	0.00449988	2.44e-68	306	54024	4.85256	0.0188101	9583	4.77385	0.0191549	532	4.69514	0.0205061	0.00094306	0.103058	0.0691821	0.173183	0.544547	0.104001	0.906783	0.598339	0.0238858	0.146476
fat_pct_htdat_adj_cgrp_pred_females_within5stddevs	Chr5_93594689	Chr5	93594689	A	G	0.131824	0.919	0.917702	0.0822978	-0.0789	0.00451064	2.62e-68	305.8	54111	4.85217	0.0188126	9499	4.77329	0.0191648	529	4.69441	0.020527	0.00093984	0.10312	0.0691338	0.173194	0.542654	0.10406	0.903174	0.598652	0.0238928	0.146474
fat_pct_htdat_adj_cgrp_pred_females_within5stddevs	Chr5_93589106	Chr5	93589106	G	T	0.129723	0.938	0.917562	0.0824381	-0.0788	0.0045082	3.14e-68	305.5	54093	4.85218	0.018813	9517	4.77339	0.0191643	529	4.6946	0.0205247	0.00093917	0.103125	0.0691313	0.173195	0.542262	0.104064	0.902496	0.598671	0.0238929	0.146475
fat_pct_htdat_adj_cgrp_pred_females_within5stddevs	Chr5_93602226	Chr5	93602226	A	G	0.132932	0.909	0.917804	0.0821965	-0.0789	0.00451569	3.25e-68	305.4	54120	4.85235	0.0188136	9494	4.77343	0.0191642	525	4.69452	0.0205272	0.00093958	0.103129	0.0691278	0.173197	0.542491	0.104069	0.90284	0.598694	0.0238934	0.146475
fat_pct_htdat_adj_cgrp_pred_females_within5stddevs	BovineHD0500026566	Chr5	93599151	G	A	0.0278691	1	0.465341	0.534659	-0.0434	0.00248472	3.27e-68	305.4	13928	4.88559	0.0189786	31837	4.84217	0.0187886	18374	4.79875	0.0189256	0.00093811	0.102955	0.0692643	0.173157	0.54177	0.103893	0.902961	0.597814	0.0238905	0.146481
fat_pct_htdat_adj_cgrp_pred_females_within5stddevs	Chr5_93591835	Chr5	93591835	G	A	0.129386	0.884	0.917843	0.0821575	-0.0789	0.00451401	3.34e-68	305.3	54123	4.85214	0.0188155	9493	4.77327	0.0191684	523	4.69439	0.0205326	0.00093829	0.10317	0.0690958	0.173204	0.541722	0.104109	0.901258	0.598901	0.0238981	0.146474
fat_pct_htdat_adj_cgrp_pred_females_within5stddevs	Chr5_93594255	Chr5	93594255	A	G	0.130932	0.919	0.91771	0.08229	-0.0788	0.00450912	3.63e-68	305.2	54114	4.85218	0.0188122	9494	4.77341	0.0191637	531	4.69464	0.0205246	0.00093712	0.10311	0.0691432	0.173191	0.541092	0.104047	0.900667	0.598596	0.0238915	0.146476
fat_pct_htdat_adj_cgrp_pred_females_within5stddevs	Chr5_93594844	Chr5	93594844	G	T	0.132624	0.918	0.917655	0.0823446	-0.0788	0.00450914	3.65e-68	305.2	54108	4.85234	0.0188129	9499	4.77357	0.0191623	532	4.6948	0.0205213	0.00093767	0.103116	0.0691385	0.173193	0.541402	0.104054	0.901136	0.598627	0.0238921	0.146476
fat_pct_htdat_adj_cgrp_pred_females_within5stddevs	Chr5_93594984	Chr5	93594984	A	C	0.132493	0.918	0.917772	0.0822277	-0.0788	0.0045124	3.66e-68	305.1	54121	4.8523	0.0188127	9488	4.77347	0.0191632	530	4.69465	0.0205248	0.00093779	0.103114	0.06914	0.173192	0.541474	0.104052	0.901269	0.598617	0.0238914	0.146476
fat_pct_htdat_adj_cgrp_pred_females_within5stddevs	Chr5_93592209	Chr5	93592209	C	T	0.129731	0.924	0.917687	0.0823134	-0.0788	0.00451113	3.67e-68	305.1	54105	4.85217	0.0188141	9509	4.77337	0.0191661	525	4.69457	0.0205282	0.00093813	0.103144	0.0691167	0.173199	0.541648	0.104082	0.901333	0.598768	0.0238953	0.146475
fat_pct_htdat_adj_cgrp_pred_females_within5stddevs	Chr5_93590875	Chr5	93590875	T	C	0.129699	0.931	0.917546	0.0824537	-0.0788	0.0045085	3.72e-68	305.1	54089	4.85213	0.0188138	9523	4.77338	0.0191658	527	4.69463	0.0205268	0.00093841	0.10314	0.0691198	0.173199	0.541809	0.104079	0.90163	0.598748	0.023895	0.146475
fat_pct_htdat_adj_cgrp_pred_females_within5stddevs	Chr5_93589584	Chr5	93589584	G	T	0.129754	0.935	0.917632	0.082368	-0.0788	0.00451083	3.92e-68	305	54097	4.85213	0.0188143	9518	4.77335	0.0191667	524	4.69457	0.0205291	0.00093817	0.103149	0.0691129	0.173201	0.541667	0.104088	0.901328	0.598793	0.0238958	0.146475
fat_pct_htdat_adj_cgrp_pred_females_within5stddevs	Chr5_93594039	Chr5	93594039	C	T	0.130961	0.919	0.917671	0.082329	-0.0787	0.00451051	4.78e-68	304.6	54108	4.85218	0.0188132	9501	4.77346	0.0191648	530	4.69473	0.0205264	0.00093642	0.103127	0.0691311	0.173195	0.540672	0.104064	0.899848	0.598678	0.023894	0.146477
fat_pct_htdat_adj_cgrp_pred_females_within5stddevs	Chr5_93540271	Chr5	93540271	G	A	0.128067	0.832	0.92648	0.07352	-0.0823	0.00471863	5.44e-68	304.4	55122	4.8512	0.0188	8603	4.76888	0.0192071	414	4.68656	0.0207103	0.00092316	0.102933	0.0692843	0.17314	0.533189	0.103856	0.88889	0.597691	0.023878	0.146484
fat_pct_htdat_adj_cgrp_pred_females_within5stddevs	Chr5_93592312	Chr5	93592312	G	A	0.129574	0.933	0.917624	0.0823758	-0.0787	0.00450929	5.69e-68	304.3	54099	4.85214	0.0188144	9513	4.77349	0.0191661	527	4.69483	0.0205272	0.00093531	0.103149	0.0691153	0.173199	0.540021	0.104084	0.898613	0.598783	0.0238955	0.146477
fat_pct_htdat_adj_cgrp_pred_females_within5stddevs	Chr5_94255434	Chr5	94255434	A	T	0.323638	0.824	0.796138	0.203862	-0.0549171	0.00314925	6.2e-68	304.1	41146	4.85788	0.018877	19835	4.80296	0.0189561	3158	4.75	0.0195489	0.00097897	0.103975	0.0684691	0.173423	0.564498	0.104954	0.93276	0.602949	0.0240023	0.14645
fat_pct_htdat_adj_cgrp_pred_females_within5stddevs	Chr5_93590154	Chr5	93590154	A	T	0.129761	0.927	0.917655	0.0823446	-0.0787	0.00451211	6.46e-68	304	54101	4.85219	0.0188156	9513	4.77352	0.0191672	525	4.69484	0.0205293	0.00093538	0.103169	0.0690999	0.173204	0.540042	0.104105	0.898497	0.598884	0.023898	0.146477
fat_pct_htdat_adj_cgrp_pred_females_within5stddevs	Chr5_93589422	Chr5	93589422	A	C	0.12971	0.935	0.917601	0.0823992	-0.0786	0.00451035	6.74e-68	303.9	54096	4.85222	0.0188151	9516	4.77359	0.0191659	527	4.69496	0.0205266	0.00093495	0.103158	0.0691088	0.173202	0.539805	0.104093	0.898188	0.598827	0.0238969	0.146477
fat_pct_htdat_adj_cgrp_pred_females_within5stddevs	Chr5_93592995	Chr5	93592995	G	A	0.130833	0.909	0.91771	0.08229	-0.0786	0.0045111	7.2e-68	303.8	54109	4.85226	0.0188134	9504	4.77364	0.0191637	526	4.69501	0.0205244	0.00093373	0.103125	0.0691349	0.173194	0.539123	0.104059	0.897307	0.59866	0.0238932	0.146479
fat_pct_htdat_adj_cgrp_pred_females_within5stddevs	Chr5_93607098	Chr5	93607098	T	C	0.0274318	0.998	0.463478	0.536522	-0.0433	0.00248639	7.31e-68	303.8	13805	4.88575	0.018982	31844	4.84241	0.0187898	18490	4.79908	0.0189252	0.00093392	0.102973	0.0692544	0.173161	0.539338	0.103906	0.89881	0.597889	0.0238928	0.146484
fat_pct_htdat_adj_cgrp_pred_females_within5stddevs	BovineHD0500026568	Chr5	93607712	A	G	0.0274318	1	0.463478	0.536522	-0.0433	0.00248639	7.31e-68	303.8	13805	4.88575	0.018982	31844	4.84241	0.0187898	18490	4.79908	0.0189252	0.00093392	0.102973	0.0692544	0.173161	0.539338	0.103906	0.89881	0.597889	0.0238928	0.146484
fat_pct_htdat_adj_cgrp_pred_females_within5stddevs	Chr5_93591148	Chr5	93591148	AAA	CCACAACG	0.129711	0	0.917601	0.0823992	-0.0786	0.0045094	7.5e-68	303.7	54095	4.85213	0.0188133	9518	4.77354	0.0191651	526	4.69496	0.0205263	0.0009339	0.10313	0.0691316	0.173195	0.539219	0.104064	0.897433	0.598682	0.0238936	0.146479
fat_pct_htdat_adj_cgrp_pred_females_within5stddevs	Chr5_94890668	Chr5	94890668	C	A	0.263147	0.914	0.867811	0.132189	-0.0667941	0.00383329	7.84e-68	303.6	48538	4.85227	0.018824	14245	4.78547	0.0190539	1356	4.72	0.0200287	0.00102359	0.103314	0.069	0.173325	0.591	0.104338	0.981039	0.599613	0.0239254	0.146473
fat_pct_htdat_adj_cgrp_pred_females_within5stddevs	Chr5_93601876	Chr5	93601876	A	T	0.0273963	0.985	0.463408	0.536592	-0.0433	0.00248646	8.11e-68	303.5	13797	4.88576	0.0189825	31851	4.84244	0.0187901	18491	4.79912	0.0189253	0.00093332	0.102978	0.0692509	0.173162	0.538986	0.103911	0.898191	0.597913	0.0238933	0.146484
fat_pct_htdat_adj_cgrp_pred_females_within5stddevs	Chr5_93596728	Chr5	93596728	T	C	0.132745	0.915	0.917936	0.0820639	-0.0787	0.00451517	8.23e-68	303.5	54140	4.85213	0.0188126	9471	4.77347	0.0191653	528	4.69481	0.02053	0.00093226	0.103115	0.0691432	0.173191	0.538282	0.104048	0.895989	0.598608	0.0238913	0.14648
fat_pct_htdat_adj_cgrp_pred_females_within5stddevs	Chr5_93592979	Chr5	93592979	C	G	0.130661	0.917	0.917694	0.0823056	-0.0785	0.00451071	9.48e-68	303.2	54108	4.85217	0.0188143	9504	4.77362	0.0191657	527	4.69507	0.0205271	0.00093204	0.103145	0.069121	0.173198	0.538135	0.104077	0.895529	0.598754	0.0238951	0.146479
fat_pct_htdat_adj_cgrp_pred_females_within5stddevs	BovineHD0500026567	Chr5	93601025	G	A	0.0273722	1	0.4634	0.5366	-0.0433	0.00248648	9.92e-68	303.1	13797	4.88575	0.0189829	31850	4.84246	0.0187904	18492	4.79917	0.0189254	0.00093209	0.102981	0.0692489	0.173163	0.538275	0.103914	0.896987	0.597929	0.0238936	0.146485
fat_pct_htdat_adj_cgrp_pred_females_within5stddevs	Chr5_93594624	Chr5	93594624	C	T	0.131784	0.919	0.917679	0.0823212	-0.0785	0.00451017	1.11e-67	302.9	54109	4.85216	0.0188127	9500	4.77366	0.0191639	530	4.69516	0.0205251	0.00093102	0.103115	0.0691449	0.173191	0.537569	0.104046	0.894816	0.598602	0.0238919	0.146481
fat_pct_htdat_adj_cgrp_pred_females_within5stddevs	Chr5_93609033	Chr5	93609033	G	A	0.0274369	0.994	0.463501	0.536499	-0.0433	0.00248634	1.17e-67	302.8	13808	4.88567	0.0189819	31841	4.8424	0.0187897	18490	4.79914	0.0189252	0.00093098	0.102971	0.0692582	0.17316	0.537644	0.103902	0.896024	0.597871	0.0238924	0.146486
fat_pct_htdat_adj_cgrp_pred_females_within5stddevs	Chr5_93604671	Chr5	93604671	G	C	0.0273937	0.996	0.463486	0.536514	-0.0433	0.0024861	1.26e-67	302.7	13809	4.88563	0.0189816	31837	4.84238	0.0187897	18493	4.79913	0.0189252	0.00093036	0.10297	0.0692591	0.173159	0.537284	0.1039	0.895433	0.597866	0.0238922	0.146487
fat_pct_htdat_adj_cgrp_pred_females_within5stddevs	Chr5_93594644	Chr5	93594644	A	G	0.131849	0.919	0.917687	0.0823134	-0.0785	0.00451043	1.27e-67	302.7	54108	4.85226	0.0188138	9503	4.77379	0.0191636	528	4.69532	0.0205237	0.00093023	0.10313	0.069134	0.173194	0.5371	0.10406	0.893931	0.598674	0.0238931	0.146481
fat_pct_htdat_adj_cgrp_pred_females_within5stddevs	Chr5_93593029	Chr5	93593029	A	G	0.130985	0.916	0.917601	0.0823992	-0.0784	0.00451019	1.36e-67	302.5	54096	4.85212	0.0188141	9516	4.77367	0.0191658	527	4.69523	0.0205273	0.00093057	0.103142	0.0691247	0.173197	0.537291	0.104073	0.894158	0.598735	0.0238948	0.146481
fat_pct_htdat_adj_cgrp_pred_females_within5stddevs	Chr5_93592050	Chr5	93592050	A	G	0.128968	0.886	0.917889	0.0821107	-0.0785	0.00451637	1.46e-67	302.4	54125	4.85206	0.0188138	9495	4.77353	0.0191674	519	4.69499	0.0205333	0.0009297	0.103138	0.0691282	0.173196	0.536791	0.104068	0.893361	0.598713	0.0238935	0.146482
fat_pct_htdat_adj_cgrp_pred_females_within5stddevs	Chr5_93592502	Chr5	93592502	A	G	0.129731	0.931	0.917577	0.0824225	-0.0784	0.00450911	1.51e-67	302.3	54093	4.85206	0.018814	9519	4.77366	0.0191661	527	4.69526	0.0205276	0.00092972	0.103141	0.0691259	0.173197	0.5368	0.104071	0.893353	0.598728	0.0238948	0.146482
fat_pct_htdat_adj_cgrp_pred_females_within5stddevs	Chr5_93603675	Chr5	93603675	T	G	0.132674	0.909	0.917772	0.0822277	-0.0785	0.0045159	1.56e-67	302.2	54115	4.85231	0.0188145	9500	4.7738	0.0191646	524	4.69529	0.0205272	0.00093032	0.10314	0.0691268	0.173197	0.537146	0.104071	0.893934	0.598723	0.0238947	0.146482
fat_pct_htdat_adj_cgrp_pred_females_within5stddevs	Chr5_94253601	Chr5	94253601	G	A	0.325161	0.826	0.797643	0.202357	-0.0549787	0.00316239	1.56e-67	302.2	41295	4.85786	0.0188745	19730	4.80288	0.0189546	3114	4.75	0.0195526	0.00097577	0.103926	0.0685118	0.173414	0.562682	0.104902	0.930172	0.602687	0.0239953	0.146456
fat_pct_htdat_adj_cgrp_pred_females_within5stddevs	Chr5_93590829	Chr5	93590829	T	C	0.0273423	0.935	0.46354	0.53646	-0.0432	0.00248609	1.64e-67	302.1	13812	4.88553	0.0189809	31838	4.84232	0.0187894	18489	4.79911	0.0189254	0.00092875	0.102966	0.0692638	0.173158	0.536357	0.103894	0.893934	0.59784	0.0238916	0.146488
fat_pct_htdat_adj_cgrp_pred_females_within5stddevs	Chr5_93593824	Chr5	93593824	C	T	0.130944	0.918	0.917663	0.0823368	-0.0784	0.00450939	1.86e-67	301.9	54107	4.85214	0.0188138	9502	4.77379	0.0191649	530	4.69544	0.0205254	0.00092767	0.103135	0.0691321	0.173194	0.535622	0.104062	0.891453	0.598692	0.023894	0.146483
fat_pct_htdat_adj_cgrp_pred_females_within5stddevs	Chr5_94255176	Chr5	94255176	A	G	0.32422	0.827	0.796138	0.203862	-0.0547189	0.00315074	2.13e-67	301.6	41145	4.85804	0.0188766	19837	4.80332	0.0189535	3157	4.75	0.0195448	0.00097192	0.103951	0.0684938	0.173417	0.560451	0.104923	0.926313	0.602808	0.0239991	0.146457
fat_pct_htdat_adj_cgrp_pred_females_within5stddevs	BovineHD0500026565	Chr5	93593287	C	T	0.0272644	1	0.463493	0.536507	-0.0432	0.00248605	2.21e-67	301.5	13811	4.88549	0.0189812	31834	4.84232	0.0187898	18494	4.79915	0.0189257	0.00092686	0.10297	0.0692615	0.173159	0.535266	0.103897	0.892092	0.597859	0.0238921	0.146489
fat_pct_htdat_adj_cgrp_pred_females_within5stddevs	Chr5_93593571	Chr5	93593571	A	G	0.0272644	0.996	0.463493	0.536507	-0.0432	0.00248605	2.21e-67	301.5	13811	4.88549	0.0189812	31834	4.84232	0.0187898	18494	4.79915	0.0189257	0.00092686	0.10297	0.0692615	0.173159	0.535266	0.103897	0.892092	0.597859	0.0238921	0.146489
fat_pct_htdat_adj_cgrp_pred_females_within5stddevs	Chr5_94476080	Chr5	94476080	T	TTG	0.315418	0	0.872472	0.127528	-0.0688596	0.00396558	2.24e-67	301.5	49019	4.85041	0.0188174	13881	4.78155	0.0190907	1239	4.71	0.020156	0.00105515	0.103267	0.0690297	0.173351	0.608678	0.104322	1.01144	0.599355	0.0239214	0.14648
fat_pct_htdat_adj_cgrp_pred_females_within5stddevs	Chr5_94253848	Chr5	94253848	ATAC	A	0.322967	0.842	0.795795	0.204205	-0.0545853	0.00314586	2.79e-67	301.1	41117	4.85793	0.0188762	19849	4.80334	0.0189534	3173	4.75	0.0195435	0.00096839	0.103948	0.0684975	0.173414	0.558425	0.104916	0.923007	0.602788	0.0239986	0.146459
fat_pct_htdat_adj_cgrp_pred_females_within5stddevs	Chr5_94254761	Chr5	94254761	A	G	0.323047	0.84	0.795943	0.204057	-0.0545864	0.00314719	3.15e-67	300.8	41131	4.85792	0.0188777	19840	4.80333	0.0189551	3168	4.75	0.0195458	0.00096791	0.103975	0.0684768	0.17342	0.558128	0.104943	0.922314	0.602923	0.024002	0.146458
fat_pct_htdat_adj_cgrp_pred_females_within5stddevs	Chr5_94467556	Chr5	94467556	G	C	0.314785	0.902	0.872846	0.127154	-0.0688429	0.00396929	3.19e-67	300.8	49058	4.85029	0.0188157	13851	4.78145	0.0190909	1230	4.71	0.0201595	0.001052	0.10324	0.0690524	0.173344	0.606883	0.104292	1.0087	0.599214	0.0239184	0.146482
fat_pct_htdat_adj_cgrp_pred_females_within5stddevs	Chr5_94253520	Chr5	94253520	G	C	0.323335	0.85	0.795733	0.204267	-0.0545676	0.00314642	3.24e-67	300.8	41109	4.85787	0.0188749	19857	4.80331	0.0189527	3173	4.75	0.0195434	0.00096798	0.103928	0.0685138	0.17341	0.558203	0.104896	0.922798	0.602685	0.0239956	0.14646
fat_pct_htdat_adj_cgrp_pred_females_within5stddevs	Chr5_93594673	Chr5	93594673	G	A	0.131755	0.919	0.917694	0.0823056	-0.0782	0.00451	3.37e-67	300.7	54111	4.85215	0.0188143	9498	4.77395	0.0191649	530	4.69574	0.0205254	0.00092393	0.103139	0.0691314	0.173195	0.533465	0.104063	0.887856	0.598705	0.0238944	0.146486
fat_pct_htdat_adj_cgrp_pred_females_within5stddevs	Chr5_93595799	Chr5	93595799	T	C	0.132589	0.883	0.918061	0.0819392	-0.0784	0.00451981	3.41e-67	300.7	54149	4.85198	0.0188128	9469	4.77361	0.0191677	521	4.69523	0.0205363	0.00092412	0.103121	0.0691458	0.173191	0.533586	0.104045	0.888194	0.598612	0.0238913	0.146486
fat_pct_htdat_adj_cgrp_pred_females_within5stddevs	Chr5_94255800	Chr5	94255800	C	T	0.323759	0.828	0.796091	0.203909	-0.0545761	0.0031485	3.78e-67	300.5	41139	4.85788	0.0188782	19843	4.8033	0.018956	3157	4.75	0.0195475	0.00096702	0.103985	0.06847	0.173422	0.557608	0.104952	0.921388	0.602969	0.024004	0.146459
fat_pct_htdat_adj_cgrp_pred_females_within5stddevs	Chr5_94592863	Chr5	94592863	A	G	0.300128	0.906	0.626374	0.373626	-0.0461172	0.00266134	4.15e-67	300.3	25764	4.87221	0.018917	28822	4.8261	0.0188317	9553	4.78	0.0191201	0.00099547	0.103486	0.0688606	0.173343	0.574278	0.104482	0.952766	0.600454	0.0239516	0.146475
fat_pct_htdat_adj_cgrp_pred_females_within5stddevs	Chr5_93591842	Chr5	93591842	T	C	0.129578	0.884	0.917905	0.0820951	-0.0782	0.0045153	4.6e-67	300.1	54130	4.85194	0.0188144	9487	4.77372	0.0191688	522	4.6955	0.0205349	0.00092203	0.103149	0.069125	0.173196	0.532361	0.104071	0.885959	0.598751	0.0238947	0.146487
fat_pct_htdat_adj_cgrp_pred_females_within5stddevs	Chr5_94218163	Chr5	94218163	T	C	0.333088	0.817	0.848361	0.151639	-0.0633281	0.00365626	4.79e-67	300	46483	4.85276	0.0188291	15860	4.78943	0.019025	1796	4.73	0.0199024	0.00103185	0.103375	0.0689484	0.173355	0.595221	0.104407	0.988293	0.59989	0.0239353	0.14648
fat_pct_htdat_adj_cgrp_pred_females_within5stddevs	Chr5_94255616	Chr5	94255616	C	T	0.323613	0.828	0.796013	0.203987	-0.0544908	0.00314917	6.44e-67	299.4	41129	4.85802	0.0188775	19853	4.80353	0.0189537	3157	4.75	0.0195438	0.00096427	0.103961	0.0684918	0.173417	0.556042	0.104925	0.919009	0.602837	0.0239998	0.146462
fat_pct_htdat_adj_cgrp_pred_females_within5stddevs	Chr5_94253823	Chr5	94253823	A	G	0.323027	0.843	0.79585	0.20415	-0.0544455	0.00314696	6.69e-67	299.3	41123	4.85783	0.0188756	19844	4.80339	0.0189533	3172	4.75	0.0195442	0.00096324	0.103937	0.0685101	0.173411	0.555468	0.104901	0.918241	0.602719	0.0239963	0.146463
fat_pct_htdat_adj_cgrp_pred_females_within5stddevs	BovineHD0500026660	Chr5	93943798	T	C	0.305204	1	0.563838	0.436162	-0.051006	0.0029491	7.34e-67	299.1	22829	4.88034	0.01897	26670	4.82934	0.0188241	14640	4.78	0.019137	0.0012796	0.103461	0.0688835	0.173624	0.736995	0.10474	1.22169	0.600315	0.0239363	0.146479
fat_pct_htdat_adj_cgrp_pred_females_within5stddevs	Chr5_94171941	Chr5	94171941	A	G	0.293455	0.941	0.878514	0.121486	-0.0692198	0.00400416	8.54e-67	298.8	49657	4.84853	0.0187995	13380	4.77931	0.0191017	1102	4.71	0.0202089	0.00102274	0.103007	0.0692394	0.173269	0.590262	0.10403	0.983125	0.598021	0.0238935	0.146495
fat_pct_htdat_adj_cgrp_pred_females_within5stddevs	Chr5_93520379	Chr5	93520379	G	A	0.122143	0.808	0.923292	0.0767084	-0.0798	0.00461423	8.58e-67	298.8	54729	4.85156	0.0187991	8980	4.77179	0.0191781	430	4.69203	0.0206102	0.00090121	0.102891	0.0693303	0.173122	0.52056	0.103792	0.86828	0.597435	0.0238711	0.146499
fat_pct_htdat_adj_cgrp_pred_females_within5stddevs	Chr5_94253668	Chr5	94253668	G	T	0.323144	0.844	0.795803	0.204197	-0.0543531	0.00314638	1.05e-66	298.4	41122	4.85791	0.0188759	19840	4.80356	0.0189525	3177	4.75	0.0195421	0.00096014	0.103935	0.0685138	0.173409	0.553682	0.104896	0.915326	0.602702	0.0239966	0.146465
fat_pct_htdat_adj_cgrp_pred_females_within5stddevs	Chr5_94172594	Chr5	94172594	T	C	0.293421	0.934	0.878561	0.121439	-0.0691404	0.00400525	1.3e-66	298	49660	4.84853	0.0187988	13380	4.77939	0.019101	1099	4.71	0.0202086	0.00102006	0.102993	0.0692523	0.173266	0.588725	0.104013	0.9807	0.597944	0.0238916	0.146497
fat_pct_htdat_adj_cgrp_pred_females_within5stddevs	Chr5_94254427	Chr5	94254427	TCTGTCCTCCA	T	0.32301	0.831	0.795928	0.204072	-0.0543153	0.00314818	1.53e-66	297.7	41124	4.85784	0.0188766	19852	4.80353	0.0189539	3163	4.75	0.0195447	0.00095837	0.10395	0.068504	0.173413	0.552652	0.104909	0.913526	0.60277	0.0239981	0.146467
fat_pct_htdat_adj_cgrp_pred_females_within5stddevs	Chr5_94254194	Chr5	94254194	G	A	0.323356	0.84	0.795889	0.204111	-0.0542651	0.00314786	1.96e-66	297.2	41118	4.85789	0.0188773	19859	4.80362	0.018954	3162	4.75	0.0195441	0.00095673	0.103959	0.0684982	0.173414	0.551704	0.104916	0.911905	0.602811	0.0239994	0.146468
fat_pct_htdat_adj_cgrp_pred_females_within5stddevs	Chr5_93527295	Chr5	93527295	A	G	0.122206	0.815	0.924102	0.0758977	-0.08	0.00463943	1.99e-66	297.1	54829	4.85151	0.0187988	8884	4.77154	0.0191831	426	4.69156	0.0206309	0.00089715	0.102885	0.0693388	0.173121	0.518222	0.103782	0.864455	0.597392	0.0238711	0.146503
fat_pct_htdat_adj_cgrp_pred_females_within5stddevs	Chr5_93522785	Chr5	93522785	G	T	0.122198	0.812	0.923502	0.0764979	-0.0796	0.00462137	2.7e-66	296.5	54758	4.85135	0.0187997	8949	4.77177	0.0191823	432	4.69219	0.0206206	0.0008948	0.102905	0.0693245	0.173125	0.51685	0.1038	0.862037	0.597489	0.0238727	0.146504
fat_pct_htdat_adj_cgrp_pred_females_within5stddevs	Chr5_93518041	Chr5	93518041	G	T	0.122219	0.811	0.92319	0.0768097	-0.0794	0.0046097	2.75e-66	296.5	54723	4.85167	0.0187978	8979	4.7723	0.0191736	437	4.69292	0.0206009	0.00089351	0.102858	0.0693615	0.173113	0.516142	0.103752	0.8612	0.59725	0.023867	0.146505
fat_pct_htdat_adj_cgrp_pred_females_within5stddevs	Chr5_93522673	Chr5	93522673	T	C	0.122494	0.811	0.923557	0.0764433	-0.0795	0.00462144	3.11e-66	296.2	54769	4.85163	0.0187989	8934	4.77209	0.0191775	436	4.69254	0.0206124	0.00089339	0.102879	0.0693459	0.173118	0.516058	0.103772	0.860913	0.597353	0.0238705	0.146505
fat_pct_htdat_adj_cgrp_pred_females_within5stddevs	Chr5_93519065	Chr5	93519065	AC	A	0.121934	0.81	0.923409	0.0765915	-0.0794	0.0046174	3.46e-66	296	54748	4.85153	0.0187966	8957	4.77208	0.0191758	434	4.69264	0.0206095	0.00089276	0.102842	0.0693755	0.17311	0.515718	0.103735	0.860618	0.597164	0.023865	0.146507
fat_pct_htdat_adj_cgrp_pred_females_within5stddevs	Chr5_93894214	Chr5	93894214	T	C	0.107867	0.907	0.573808	0.426192	-0.0425	0.00247727	5.85e-66	295	21112	4.87558	0.0189449	31383	4.83303	0.0188255	11644	4.79048	0.0190307	0.0008854	0.103569	0.0688088	0.173263	0.511014	0.104455	0.847641	0.600826	0.0239639	0.146486
fat_pct_htdat_adj_cgrp_pred_females_within5stddevs	Chr5_94423873	Chr5	94423873	A	G	0.289605	0.996	0.875856	0.124144	-0.0679497	0.00395996	7.68e-66	294.4	49374	4.84939	0.0188362	13605	4.78144	0.0191191	1160	4.71	0.0201901	0.00100407	0.103625	0.0687667	0.173395	0.579065	0.104629	0.959654	0.601101	0.0239602	0.146485
fat_pct_htdat_adj_cgrp_pred_females_within5stddevs	Chr5_93519283	Chr5	93519283	G	A	0.122665	0.81	0.923221	0.0767786	-0.0792	0.00461328	7.96e-66	294.4	54724	4.85172	0.0187971	8981	4.77257	0.0191723	434	4.69342	0.0206006	0.00088813	0.102841	0.0693806	0.173109	0.513048	0.103729	0.856208	0.597143	0.023864	0.146511
fat_pct_htdat_adj_cgrp_pred_females_within5stddevs	Chr5_93568017	Chr5	93568017	C	G	0.306272	0.994	0.867787	0.132213	-0.0647	0.0037697	8.48e-66	294.2	48499	4.85289	0.0188305	14320	4.78823	0.0190406	1320	4.72357	0.019973	0.00095947	0.103383	0.0689562	0.173299	0.553652	0.104343	0.919539	0.599881	0.0239394	0.146494
fat_pct_htdat_adj_cgrp_pred_females_within5stddevs	Chr5_93566012	Chr5	93566012	C	T	0.306537	0.996	0.86785	0.13215	-0.0647	0.0037707	8.85e-66	294.2	48505	4.8529	0.0188308	14316	4.78823	0.019041	1318	4.72356	0.0199739	0.00095932	0.103388	0.0689523	0.1733	0.553558	0.104348	0.919345	0.599907	0.02394	0.146494
fat_pct_htdat_adj_cgrp_pred_females_within5stddevs	Chr5_93566024	Chr5	93566024	C	A	0.306178	0.996	0.867857	0.132143	-0.0647	0.00377074	9.19e-66	294.1	48506	4.8529	0.0188307	14315	4.78823	0.0190409	1318	4.72357	0.0199738	0.00095904	0.103386	0.0689547	0.173299	0.553401	0.104345	0.919109	0.599892	0.0239397	0.146494
fat_pct_htdat_adj_cgrp_pred_females_within5stddevs	Chr5_93567271	Chr5	93567271	G	A	0.306262	0.998	0.867779	0.132221	-0.0646	0.00376941	1.09e-65	293.7	48499	4.85287	0.0188305	14319	4.78827	0.0190407	1321	4.72366	0.0199731	0.00095773	0.103382	0.0689579	0.173298	0.552647	0.10434	0.91789	0.599874	0.0239392	0.146495
fat_pct_htdat_adj_cgrp_pred_females_within5stddevs	BovineHD4100003959	Chr5	94629446	A	G	0.280223	1	0.624838	0.375162	-0.0455508	0.00265784	1.1e-65	293.7	25627	4.87132	0.0189116	28899	4.82577	0.0188304	9613	4.78	0.0191219	0.00097276	0.103438	0.0689142	0.173325	0.561236	0.104411	0.931667	0.600155	0.0239422	0.146493
fat_pct_htdat_adj_cgrp_pred_females_within5stddevs	Chr5_93515896	Chr5	93515896	CTCTTT	C	0.122525	0.769	0.9239	0.0761003	-0.0794	0.00463427	1.23e-65	293.5	54807	4.85169	0.0188009	8902	4.7723	0.0191804	430	4.69291	0.0206217	0.00088633	0.102907	0.0693306	0.173124	0.511965	0.103793	0.853941	0.597471	0.0238729	0.146511
fat_pct_htdat_adj_cgrp_pred_females_within5stddevs	Chr5_93564473	Chr5	93564473	T	C	0.306567	0.995	0.86806	0.13194	-0.0646	0.00377385	1.27e-65	293.4	48529	4.85287	0.0188305	14295	4.78822	0.0190413	1315	4.72358	0.019976	0.00095727	0.103383	0.0689585	0.173298	0.552383	0.10434	0.917455	0.599872	0.0239397	0.146496
fat_pct_htdat_adj_cgrp_pred_females_within5stddevs	Chr5_93562938	Chr5	93562938	A	G	0.306494	0.994	0.868091	0.131909	-0.0646	0.0037735	1.33e-65	293.3	48532	4.85289	0.0188301	14293	4.78826	0.0190406	1314	4.72363	0.0199749	0.00095658	0.103374	0.0689655	0.173296	0.551991	0.104331	0.916873	0.599828	0.0239388	0.146496
fat_pct_htdat_adj_cgrp_pred_females_within5stddevs	Chr5_94034816	Chr5	94034816	T	C	0.334172	0.874	0.872254	0.127746	-0.0670084	0.00391316	1.41e-65	293.2	48989	4.84964	0.0188155	13913	4.78263	0.0190871	1237	4.72	0.0201305	0.00100064	0.103246	0.0690662	0.173313	0.577363	0.104246	0.959881	0.59918	0.0239191	0.146501
fat_pct_htdat_adj_cgrp_pred_females_within5stddevs	Chr5_93566336	Chr5	93566336	T	C	0.306299	0.981	0.867857	0.132143	-0.0645	0.0037706	1.53e-65	293.1	48506	4.85284	0.018831	14315	4.78829	0.0190415	1318	4.72375	0.0199746	0.00095564	0.103392	0.0689523	0.1733	0.55144	0.104347	0.915829	0.599915	0.0239402	0.146496
fat_pct_htdat_adj_cgrp_pred_females_within5stddevs	Chr5_93555169	Chr5	93555169	C	T	0.306625	0.998	0.868068	0.131932	-0.0646	0.00377208	1.64e-65	292.9	48533	4.853	0.0188303	14288	4.78844	0.0190392	1318	4.72388	0.0199714	0.00095465	0.103372	0.0689684	0.173295	0.550882	0.104326	0.915062	0.599812	0.0239387	0.146497
fat_pct_htdat_adj_cgrp_pred_females_within5stddevs	Chr5_93520417	Chr5	93520417	AT	A	0.122563	0.797	0.923611	0.0763888	-0.0791	0.00462483	1.72e-65	292.8	54772	4.85145	0.0187999	8935	4.7723	0.0191808	432	4.69316	0.0206191	0.00088378	0.102898	0.0693395	0.173121	0.5105	0.103782	0.85158	0.597419	0.0238722	0.146513
fat_pct_htdat_adj_cgrp_pred_females_within5stddevs	Chr5_93555752	Chr5	93555752	C	T	0.306678	0.999	0.868076	0.131924	-0.0646	0.00377225	1.72e-65	292.8	48534	4.85296	0.0188298	14287	4.78841	0.0190391	1318	4.72386	0.0199718	0.00095437	0.103364	0.0689744	0.173293	0.550726	0.104319	0.91486	0.599774	0.0239377	0.146498
fat_pct_htdat_adj_cgrp_pred_females_within5stddevs	Chr5_93563381	Chr5	93563381	C	T	0.306579	0.996	0.868115	0.131885	-0.0646	0.00377393	1.73e-65	292.8	48535	4.85287	0.0188302	14290	4.78829	0.0190409	1314	4.72371	0.0199754	0.00095495	0.103376	0.0689652	0.173296	0.55105	0.104331	0.915307	0.599834	0.0239389	0.146497
fat_pct_htdat_adj_cgrp_pred_females_within5stddevs	Chr5_93564322	Chr5	93564322	G	A	0.306567	0.996	0.868091	0.131909	-0.0646	0.00377369	1.82e-65	292.7	48533	4.85285	0.0188303	14291	4.78829	0.0190411	1315	4.72373	0.0199756	0.00095465	0.103378	0.0689638	0.173297	0.550878	0.104333	0.915007	0.599843	0.0239391	0.146497
fat_pct_htdat_adj_cgrp_pred_females_within5stddevs	Chr5_93555562	Chr5	93555562	T	C	0.306699	0.997	0.868068	0.131932	-0.0645	0.00377217	1.86e-65	292.7	48533	4.85299	0.0188303	14288	4.78846	0.0190392	1318	4.72393	0.0199714	0.00095389	0.103371	0.0689694	0.173294	0.550443	0.104325	0.914342	0.599807	0.0239386	0.146498
fat_pct_htdat_adj_cgrp_pred_females_within5stddevs	Chr5_93557073	Chr5	93557073	A	G	0.306657	0.98	0.868044	0.131956	-0.0645	0.00377186	1.99e-65	292.5	48531	4.85298	0.0188304	14289	4.78847	0.0190394	1319	4.72395	0.0199717	0.0009534	0.103374	0.0689673	0.173295	0.550161	0.104328	0.913854	0.599822	0.0239389	0.146498
fat_pct_htdat_adj_cgrp_pred_females_within5stddevs	Chr5_93558396	Chr5	93558396	G	T	0.306643	0.997	0.868044	0.131956	-0.0645	0.0037719	2.04e-65	292.5	48530	4.85299	0.0188306	14291	4.78848	0.0190395	1318	4.72397	0.0199717	0.00095327	0.103377	0.0689654	0.173295	0.550082	0.10433	0.913703	0.599834	0.0239391	0.146498
fat_pct_htdat_adj_cgrp_pred_females_within5stddevs	Chr5_93524174	Chr5	93524174	T	C	0.12197	0.813	0.923635	0.0763654	-0.0791	0.00462423	2.1e-65	292.4	54778	4.85163	0.0187974	8926	4.77255	0.0191755	435	4.69348	0.0206113	0.00088209	0.102846	0.069381	0.173109	0.509559	0.103728	0.85039	0.597154	0.023865	0.146516
fat_pct_htdat_adj_cgrp_pred_females_within5stddevs	chr5_94423368	Chr5	94423368	T	C	0.289573	1	0.875778	0.124222	-0.067681	0.00395832	2.17e-65	292.4	49366	4.84935	0.0188366	13611	4.78167	0.0191193	1162	4.71	0.0201894	0.00099668	0.103631	0.0687667	0.173394	0.574806	0.104628	0.952598	0.601116	0.0239606	0.14649
fat_pct_htdat_adj_cgrp_pred_females_within5stddevs	Chr5_93558934	Chr5	93558934	T	G	0.306538	0.985	0.868068	0.131932	-0.0645	0.00377269	2.61e-65	292	48531	4.85295	0.0188312	14292	4.78848	0.0190405	1316	4.72402	0.0199733	0.00095193	0.103388	0.0689579	0.173298	0.549303	0.10434	0.912335	0.599887	0.0239404	0.146499
fat_pct_htdat_adj_cgrp_pred_females_within5stddevs	Chr5_93559454	Chr5	93559454	A	G	0.306549	0.989	0.868068	0.131932	-0.0645	0.00377269	2.61e-65	292	48531	4.85295	0.0188312	14292	4.78848	0.0190405	1316	4.72402	0.0199733	0.00095193	0.103388	0.0689579	0.173298	0.549303	0.10434	0.912335	0.599887	0.0239404	0.146499
fat_pct_htdat_adj_cgrp_pred_females_within5stddevs	chr5_94414197	Chr5	94414197	T	C	0.295458	1	0.873532	0.126468	-0.0659315	0.00386165	3.33e-65	291.5	49338	4.84941	0.0188347	13379	4.78348	0.0190998	1422	4.72	0.0201168	0.00096045	0.103593	0.0687983	0.173352	0.554045	0.104554	0.918617	0.600918	0.0239552	0.146493
fat_pct_htdat_adj_cgrp_pred_females_within5stddevs	Chr5_94419617	Chr5	94419617	G	A	0.294911	0.985	0.874257	0.125743	-0.0661674	0.00387593	3.45e-65	291.4	49398	4.84929	0.0188336	13352	4.78312	0.0191025	1389	4.72	0.0201284	0.00096259	0.103577	0.0688113	0.173351	0.555283	0.10454	0.920788	0.600835	0.0239528	0.146494
fat_pct_htdat_adj_cgrp_pred_females_within5stddevs	Chr5_94414832	Chr5	94414832	A	T	0.295366	0.992	0.87379	0.12621	-0.065933	0.00386646	4.75e-65	290.8	49357	4.84936	0.018834	13374	4.78343	0.0191003	1408	4.72	0.0201202	0.00095882	0.103581	0.0688099	0.17335	0.553114	0.10454	0.917183	0.600849	0.0239532	0.146495
fat_pct_htdat_adj_cgrp_pred_females_within5stddevs	Chr5_94419727	Chr5	94419727	C	T	0.294748	0.979	0.874226	0.125774	-0.0660175	0.00387511	6.27e-65	290.2	49394	4.84928	0.0188332	13356	4.78327	0.0191018	1389	4.72	0.0201272	0.00095843	0.103568	0.0688209	0.173348	0.552895	0.104527	0.916924	0.600782	0.0239515	0.146497
fat_pct_htdat_adj_cgrp_pred_females_within5stddevs	Chr5_94414579	Chr5	94414579	T	C	0.295292	0.977	0.873696	0.126304	-0.0658619	0.00386664	6.58e-65	290.1	49346	4.84934	0.0188336	13384	4.78348	0.0191001	1409	4.72	0.0201202	0.00095736	0.103574	0.0688168	0.173348	0.552276	0.104531	0.91586	0.600809	0.0239523	0.146497
fat_pct_htdat_adj_cgrp_pred_females_within5stddevs	Chr5_94417892	Chr5	94417892	A	G	0.295588	0.956	0.874226	0.125774	-0.0660164	0.00387583	6.64e-65	290.1	49395	4.84928	0.0188347	13354	4.78326	0.0191035	1390	4.72	0.0201292	0.0009584	0.103595	0.0688005	0.173354	0.552859	0.104553	0.916664	0.600915	0.0239548	0.146497
fat_pct_htdat_adj_cgrp_pred_females_within5stddevs	Chr5_93550257	Chr5	93550257	T	A	0.128044	0.893	0.921834	0.0781662	-0.0786	0.00461472	7.62e-65	289.8	54597	4.85106	0.0188088	9057	4.77249	0.0191922	485	4.69393	0.0206276	0.0008895	0.103067	0.0692141	0.173171	0.513657	0.103957	0.855649	0.59825	0.0238854	0.146515
fat_pct_htdat_adj_cgrp_pred_females_within5stddevs	Chr5_94218296	Chr5	94218296	T	A	0.310342	0.896	0.854184	0.145816	-0.0629366	0.00370664	1.65e-64	288.3	47097	4.85159	0.018835	15379	4.78866	0.0190487	1663	4.73	0.0199607	0.00098672	0.103508	0.0688727	0.173368	0.569148	0.104495	0.944274	0.600462	0.0239482	0.146504
fat_pct_htdat_adj_cgrp_pred_females_within5stddevs	Chr5_94194964	Chr5	94194964	G	A	0.305912	0.848	0.854808	0.145192	-0.0633176	0.00374045	3.94e-64	286.6	47128	4.85106	0.0187901	15397	4.78774	0.0190149	1614	4.72442	0.0199511	0.00099516	0.102728	0.069488	0.173211	0.574535	0.103723	0.959439	0.596506	0.0238657	0.146534
fat_pct_htdat_adj_cgrp_pred_females_within5stddevs	Chr5_93538903	Chr5	93538903	C	T	0.291373	0.958	0.86424	0.13576	-0.0629	0.00371727	4.84e-64	286.1	48091	4.853	0.0188272	14681	4.79012	0.0190257	1367	4.72724	0.0199281	0.00092782	0.103302	0.0690397	0.173269	0.535481	0.104229	0.890174	0.599401	0.0239317	0.146516
fat_pct_htdat_adj_cgrp_pred_females_within5stddevs	Chr5_94545774	Chr5	94545774	G	T	0.257703	0.378	0.671807	0.328193	-0.0456814	0.00271026	1.34e-63	284.1	27904	4.86663	0.0188828	30370	4.82095	0.0188391	5865	4.78	0.0191821	0.0009202	0.103329	0.0690234	0.173272	0.531072	0.104249	0.882695	0.599521	0.0239278	0.14652
fat_pct_htdat_adj_cgrp_pred_females_within5stddevs	Chr5_94187392	Chr5	94187392	A	T	0.303917	0.861	0.853163	0.146837	-0.0629301	0.00373448	1.44e-63	284	46948	4.85113	0.0187886	15546	4.7882	0.0190109	1645	4.73	0.0199427	0.00099224	0.102694	0.0695205	0.173207	0.572863	0.103687	0.95696	0.596315	0.023862	0.146541
fat_pct_htdat_adj_cgrp_pred_females_within5stddevs	Chr5_94218086	Chr5	94218086	G	A	0.310124	0.893	0.854051	0.145949	-0.0623966	0.0037039	1.56e-63	283.8	47086	4.85151	0.0188346	15384	4.78911	0.0190477	1669	4.73	0.019958	0.00097059	0.103495	0.068894	0.17336	0.559871	0.104466	0.929101	0.600357	0.0239451	0.146515
fat_pct_htdat_adj_cgrp_pred_females_within5stddevs	Chr5_94780773	Chr5	94780773	T	C	0.12533	0.959	0.740719	0.259281	0.0474369	0.00281695	1.74e-63	283.6	35182	4.81422	0.0188508	24654	4.86166	0.0188445	4303	4.91	0.0192549	0.00086434	0.103065	0.0692313	0.17316	0.499157	0.103929	0.831665	0.598184	0.0239018	0.14653
fat_pct_htdat_adj_cgrp_pred_females_within5stddevs	BovineHD0500026910	Chr5	94769975	C	T	0.292964	1	0.194702	0.805298	0.0561278	0.00334018	3.18e-63	282.4	2991	4.74535	0.0196418	18994	4.80148	0.0189697	42154	4.86	0.0188736	0.0009879	0.103864	0.0686086	0.173461	0.569524	0.104852	0.942184	0.602206	0.0239845	0.146507
fat_pct_htdat_adj_cgrp_pred_females_within5stddevs	Chr5_94190586	Chr5	94190586	G	A	0.303502	0.855	0.853833	0.146167	-0.0627824	0.003737	3.38e-63	282.2	47016	4.85105	0.0187911	15496	4.78826	0.0190143	1627	4.73	0.0199478	0.00098385	0.102738	0.0694906	0.173212	0.568001	0.103722	0.948547	0.59652	0.0238667	0.146544
fat_pct_htdat_adj_cgrp_pred_females_within5stddevs	Chr5_93944444	Chr5	93944444	A	C	0.159291	0.46	0.913742	0.086258	-0.0752115	0.00448017	4.16e-63	281.8	53604	4.84659	0.0187768	10005	4.77138	0.0191935	530	4.7	0.0205998	0.0008917	0.102636	0.0695713	0.173099	0.515141	0.103528	0.86132	0.596002	0.0238462	0.146548
fat_pct_htdat_adj_cgrp_pred_females_within5stddevs	Chr5_94783249	Chr5	94783249	C	T	0.266897	0.957	0.888344	0.111656	-0.0693581	0.00413217	4.37e-63	281.7	50796	4.84878	0.0188343	12363	4.77942	0.0191529	980	4.71	0.0203245	0.00095431	0.103592	0.0688234	0.173369	0.550447	0.104546	0.91281	0.600827	0.0239544	0.146517
fat_pct_htdat_adj_cgrp_pred_females_within5stddevs	Chr5_94180802	Chr5	94180802	T	C	0.268179	0.85	0.807512	0.192488	-0.0555921	0.00331477	5.52e-63	281.3	42054	4.8549	0.0187652	19478	4.79931	0.0188858	2607	4.74	0.0195753	0.00096075	0.102091	0.0699992	0.173051	0.55518	0.103052	0.932292	0.593242	0.0237985	0.146568
fat_pct_htdat_adj_cgrp_pred_females_within5stddevs	Chr5_94817484	Chr5	94817484	G	A	0.264175	0.911	0.887884	0.112116	-0.0691288	0.00412245	5.72e-63	281.2	50745	4.84875	0.0188313	12406	4.77962	0.0191484	988	4.71	0.0203148	0.00095142	0.103538	0.068867	0.173356	0.548824	0.104489	0.910544	0.60055	0.0239484	0.14652
fat_pct_htdat_adj_cgrp_pred_females_within5stddevs	Chr5_94142353	Chr5	94142353	G	GC	0.268315	0	0.86983	0.13017	-0.0647315	0.00386132	6.2e-63	281	48764	4.84892	0.0188076	14052	4.78419	0.0190763	1323	4.72	0.0200974	0.00094887	0.103111	0.0692015	0.173261	0.547654	0.10406	0.911854	0.598395	0.0239002	0.146535
fat_pct_htdat_adj_cgrp_pred_females_within5stddevs	Chr5_94190727	Chr5	94190727	C	T	0.303655	0.86	0.853163	0.146837	-0.0625347	0.00373368	7.99e-63	280.5	46947	4.85104	0.01879	15548	4.78851	0.0190123	1644	4.73	0.0199438	0.00097981	0.102715	0.0695127	0.173207	0.565684	0.103695	0.944897	0.59639	0.0238642	0.146549
fat_pct_htdat_adj_cgrp_pred_females_within5stddevs	Chr5_94476006	Chr5	94476006	C	G	0.291275	0.994	0.882747	0.117253	-0.068546	0.00409286	8.16e-63	280.5	50144	4.84834	0.018824	12949	4.77979	0.0191408	1046	4.71	0.0202952	0.00097265	0.103421	0.0689601	0.173354	0.561077	0.104393	0.931713	0.599955	0.0239339	0.146526
fat_pct_htdat_adj_cgrp_pred_females_within5stddevs	Chr5_94187601	Chr5	94187601	A	T	0.303766	0.857	0.853545	0.146455	-0.0625479	0.0037357	8.77e-63	280.3	46987	4.851	0.0187891	15517	4.78845	0.0190123	1635	4.73	0.0199452	0.00097811	0.102701	0.0695238	0.173203	0.564718	0.103679	0.943398	0.59632	0.0238621	0.14655
fat_pct_htdat_adj_cgrp_pred_females_within5stddevs	Chr5_94471597	Chr5	94471597	C	A	0.291222	0.994	0.882755	0.117245	-0.0684858	0.00409305	1.06e-62	280	50145	4.84833	0.0188238	12948	4.77984	0.0191405	1046	4.71	0.0202951	0.00097088	0.103416	0.0689654	0.173352	0.560064	0.104387	0.930083	0.599925	0.0239332	0.146527
fat_pct_htdat_adj_cgrp_pred_females_within5stddevs	Chr5_94141847	Chr5	94141847	T	A	0.268139	0.985	0.869822	0.130178	-0.0645769	0.00386106	1.19e-62	279.7	48763	4.84887	0.0188072	14053	4.78429	0.0190762	1323	4.72	0.0200975	0.00094439	0.103103	0.0692106	0.173258	0.545079	0.104048	0.907656	0.598345	0.0238991	0.146538
fat_pct_htdat_adj_cgrp_pred_females_within5stddevs	Chr5_94764291	Chr5	94764291	A	G	0.289948	0.979	0.813351	0.186649	-0.0567902	0.00339795	1.45e-62	279.3	42952	4.85686	0.0188716	18431	4.80007	0.0189814	2756	4.74	0.0196862	0.00097922	0.103866	0.0686148	0.17346	0.564524	0.104845	0.933972	0.602188	0.023984	0.146514
fat_pct_htdat_adj_cgrp_pred_females_within5stddevs	Chr5_93197667	Chr5	93197667	A	T	0.112458	0.713	0.901745	0.0982554	-0.0702	0.0042011	1.55e-62	279.2	52201	4.85145	0.0187766	11272	4.78125	0.0190724	666	4.71105	0.0202546	0.00087321	0.102458	0.0697169	0.173048	0.504604	0.103331	0.845057	0.595081	0.0238225	0.146561
fat_pct_htdat_adj_cgrp_pred_females_within5stddevs	Chr5_94772479	Chr5	94772479	AC	TA	0.291665	0	0.811285	0.188715	-0.0565442	0.00338485	1.66e-62	279.1	42751	4.85707	0.0188704	18568	4.80052	0.0189763	2820	4.74	0.0196729	0.00097901	0.103831	0.0686424	0.173453	0.564424	0.10481	0.934076	0.602012	0.0239806	0.146516
fat_pct_htdat_adj_cgrp_pred_females_within5stddevs	Chr5_94442277	Chr5	94442277	A	G	0.281853	0.978	0.881445	0.118555	-0.0678064	0.0040609	1.89e-62	278.8	49985	4.84869	0.0188288	13100	4.78088	0.0191348	1054	4.71	0.0202668	0.00096092	0.103492	0.0689088	0.173361	0.554286	0.104453	0.919956	0.600298	0.0239408	0.146528
fat_pct_htdat_adj_cgrp_pred_females_within5stddevs	Chr5_94142879	Chr5	94142879	AC	CT	0.267812	0	0.869814	0.130186	-0.0644659	0.00386138	1.97e-62	278.7	48762	4.8489	0.0188089	14054	4.78444	0.0190772	1323	4.72	0.020098	0.0009412	0.10313	0.0691923	0.173263	0.543219	0.104071	0.904382	0.598471	0.0239016	0.14654
fat_pct_htdat_adj_cgrp_pred_females_within5stddevs	Chr5_94149531	Chr5	94149531	T	A	0.262052	0.955	0.86937	0.13063	-0.0643201	0.00385539	2.4e-62	278.3	48709	4.84879	0.018807	14103	4.78447	0.0190757	1327	4.72	0.0200945	0.00093966	0.1031	0.0692164	0.173256	0.542355	0.10404	0.903177	0.598318	0.0238974	0.146541
fat_pct_htdat_adj_cgrp_pred_females_within5stddevs	Chr5_94149529	Chr5	94149529	C	T	0.262118	0.955	0.86937	0.13063	-0.064308	0.00385536	2.52e-62	278.2	48709	4.8488	0.0188069	14103	4.78449	0.0190754	1327	4.72	0.0200941	0.00093931	0.103098	0.0692186	0.173256	0.542152	0.104037	0.902861	0.598305	0.023897	0.146542
fat_pct_htdat_adj_cgrp_pred_females_within5stddevs	Chr5_94439585	Chr5	94439585	T	A	0.281771	0.987	0.881281	0.118719	-0.0676664	0.0040577	2.7e-62	278.1	49966	4.84869	0.0188283	13117	4.78103	0.0191335	1056	4.71	0.0202634	0.0009581	0.103481	0.0689189	0.173358	0.552671	0.104439	0.917376	0.600238	0.0239396	0.14653
fat_pct_htdat_adj_cgrp_pred_females_within5stddevs	Chr5_94765543	Chr5	94765543	G	A	0.290144	0.987	0.812945	0.187055	-0.0566073	0.00339501	2.8e-62	278	42908	4.85687	0.0188699	18467	4.80026	0.0189788	2764	4.74	0.0196817	0.00097455	0.103831	0.0686453	0.173451	0.56186	0.104805	0.929867	0.602001	0.0239796	0.146518
fat_pct_htdat_adj_cgrp_pred_females_within5stddevs	Chr5_94182462	Chr5	94182462	G	A	0.301784	0.89	0.850325	0.149675	-0.0619871	0.00371875	3.04e-62	277.8	46650	4.85145	0.0187851	15778	4.78946	0.0189996	1711	4.73	0.0199186	0.00097806	0.102606	0.0696047	0.173188	0.564739	0.103584	0.944224	0.595816	0.0238508	0.146559
fat_pct_htdat_adj_cgrp_pred_females_within5stddevs	Chr5_94149521	Chr5	94149521	C	T	0.262003	0.912	0.86951	0.13049	-0.0642759	0.0038581	3.52e-62	277.6	48721	4.84879	0.0188074	14097	4.78451	0.0190763	1321	4.72	0.0200963	0.00093751	0.103105	0.0692146	0.173257	0.541112	0.104042	0.901089	0.598336	0.0238978	0.146543
fat_pct_htdat_adj_cgrp_pred_females_within5stddevs	Chr5_94430091	Chr5	94430091	C	T	0.281559	0.99	0.880946	0.119054	-0.0675027	0.00405184	3.54e-62	277.5	49927	4.84874	0.0188294	13152	4.78124	0.0191329	1060	4.71	0.0202588	0.0009558	0.103499	0.0689063	0.173361	0.551333	0.104455	0.915036	0.600323	0.0239416	0.14653
fat_pct_htdat_adj_cgrp_pred_females_within5stddevs	Chr5_94443412	Chr5	94443412	G	A	0.281801	0.98	0.881359	0.118641	-0.0676173	0.00405903	3.62e-62	277.5	49976	4.84869	0.0188291	13107	4.78107	0.0191345	1056	4.71	0.0202651	0.00095616	0.103494	0.0689097	0.17336	0.551547	0.104451	0.915422	0.600301	0.0239408	0.146531
fat_pct_htdat_adj_cgrp_pred_females_within5stddevs	Chr5_94143888	Chr5	94143888	T	G	0.262401	0.988	0.869627	0.130373	-0.0642903	0.00385948	3.66e-62	277.5	48739	4.84889	0.0188071	14076	4.7846	0.019075	1324	4.72	0.0200947	0.00093722	0.103096	0.0692215	0.173255	0.540949	0.104034	0.900884	0.598292	0.0238975	0.146544
fat_pct_htdat_adj_cgrp_pred_females_within5stddevs	Chr5_94143749	Chr5	94143749	C	T	0.262856	0.986	0.869705	0.130295	-0.064281	0.00385955	3.82e-62	277.4	48748	4.84888	0.0188084	14068	4.7846	0.0190765	1323	4.72	0.0200963	0.00093647	0.10312	0.0692031	0.17326	0.540503	0.104057	0.899966	0.598411	0.0239001	0.146543
fat_pct_htdat_adj_cgrp_pred_females_within5stddevs	Chr5_94761370	Chr5	94761370	G	A	0.289579	0.971	0.813982	0.186018	-0.0566549	0.00340224	4e-62	277.3	43015	4.85652	0.0188717	18386	4.79986	0.0189851	2738	4.74	0.0196945	0.00097202	0.103883	0.0686062	0.173461	0.560367	0.104855	0.927013	0.602258	0.0239866	0.146518
fat_pct_htdat_adj_cgrp_pred_females_within5stddevs	Chr5_94764038	Chr5	94764038	C	A	0.289743	0.979	0.813405	0.186595	-0.0565696	0.00339853	4.5e-62	277.1	42955	4.85677	0.0188709	18432	4.8002	0.018981	2752	4.74	0.0196862	0.00097141	0.103853	0.0686306	0.173455	0.560037	0.104824	0.926706	0.602102	0.0239821	0.14652
fat_pct_htdat_adj_cgrp_pred_females_within5stddevs	Chr5_94735341	Chr5	94735341	C	T	0.105929	0.975	0.734241	0.265759	0.046418	0.00278924	4.76e-62	276.9	34554	4.81344	0.0188465	25079	4.85985	0.0188288	4506	4.91	0.0192202	0.00084087	0.102893	0.0693822	0.173116	0.485727	0.103733	0.810607	0.597258	0.0238762	0.146552
fat_pct_htdat_adj_cgrp_pred_females_within5stddevs	Chr5_94437542	Chr5	94437542	A	G	0.28195	0.967	0.881149	0.118851	-0.0674909	0.00405598	4.93e-62	276.9	49950	4.84866	0.0188284	13132	4.78117	0.0191334	1057	4.71	0.0202625	0.00095406	0.103483	0.0689206	0.173357	0.550341	0.104437	0.913526	0.600236	0.0239394	0.146532
fat_pct_htdat_adj_cgrp_pred_females_within5stddevs	Chr5_94443275	Chr5	94443275	C	T	0.281925	0.98	0.881375	0.118625	-0.0675384	0.00405889	4.95e-62	276.9	49979	4.8487	0.0188289	13103	4.78116	0.019134	1057	4.71	0.0202643	0.00095383	0.10349	0.0689145	0.173359	0.550204	0.104444	0.913242	0.600275	0.0239403	0.146532
fat_pct_htdat_adj_cgrp_pred_females_within5stddevs	Chr5_94143347	Chr5	94143347	C	G	0.266899	0.986	0.869853	0.130147	-0.0642294	0.00386152	5.5e-62	276.7	48766	4.8488	0.018808	14051	4.78457	0.0190772	1322	4.72	0.0200988	0.00093407	0.103113	0.0692103	0.173257	0.53912	0.104047	0.897733	0.59837	0.0238994	0.146545
fat_pct_htdat_adj_cgrp_pred_females_within5stddevs	Chr5_94145098	Chr5	94145098	A	G	0.261908	0.984	0.869572	0.130428	-0.0641646	0.00385865	5.92e-62	276.5	48733	4.84886	0.0188076	14081	4.7847	0.0190755	1325	4.72	0.0200949	0.00093389	0.103105	0.0692169	0.173256	0.539024	0.104039	0.897636	0.598328	0.0238982	0.146546
fat_pct_htdat_adj_cgrp_pred_females_within5stddevs	Chr5_94148380	Chr5	94148380	G	C	0.261749	0.976	0.869549	0.130451	-0.0641638	0.00385869	5.96e-62	276.5	48730	4.84886	0.0188074	14084	4.7847	0.0190753	1325	4.72	0.0200946	0.00093401	0.103101	0.0692199	0.173255	0.539095	0.104035	0.897782	0.598309	0.0238978	0.146546
fat_pct_htdat_adj_cgrp_pred_females_within5stddevs	Chr5_94148399	Chr5	94148399	C	T	0.261749	0.967	0.869549	0.130451	-0.0641638	0.00385869	5.96e-62	276.5	48730	4.84886	0.0188074	14084	4.7847	0.0190753	1325	4.72	0.0200946	0.00093401	0.103101	0.0692199	0.173255	0.539095	0.104035	0.897782	0.598309	0.0238978	0.146546
fat_pct_htdat_adj_cgrp_pred_females_within5stddevs	Chr5_94759786	Chr5	94759786	A	G	0.289412	0.982	0.185347	0.814653	0.056656	0.00340786	6.29e-62	276.4	2725	4.74299	0.0196999	18326	4.79965	0.018986	43088	4.86	0.01887	0.00096935	0.103861	0.0686252	0.173456	0.558845	0.104831	0.924681	0.602142	0.0239842	0.146521
fat_pct_htdat_adj_cgrp_pred_females_within5stddevs	Chr5_94145795	Chr5	94145795	T	C	0.261808	0.972	0.869557	0.130443	-0.0641498	0.00385894	6.44e-62	276.3	48730	4.84886	0.0188079	14085	4.78471	0.0190758	1324	4.72	0.0200952	0.00093356	0.103109	0.0692144	0.173257	0.538828	0.104042	0.897284	0.598346	0.0238987	0.146546
fat_pct_htdat_adj_cgrp_pred_females_within5stddevs	Chr5_94144539	Chr5	94144539	C	T	0.262023	0.988	0.869565	0.130435	-0.0641367	0.0038585	6.61e-62	276.3	48732	4.84886	0.0188076	14082	4.78473	0.0190755	1325	4.72	0.0200946	0.00093313	0.103105	0.0692178	0.173256	0.538584	0.104038	0.896911	0.598324	0.0238981	0.146546
fat_pct_htdat_adj_cgrp_pred_females_within5stddevs	Chr5_94144918	Chr5	94144918	G	C	0.261922	0.993	0.869557	0.130443	-0.0641367	0.0038585	6.61e-62	276.3	48731	4.84886	0.0188076	14083	4.78473	0.0190755	1325	4.72	0.0200946	0.00093317	0.103105	0.0692178	0.173256	0.538611	0.104038	0.896956	0.598324	0.0238981	0.146546
fat_pct_htdat_adj_cgrp_pred_females_within5stddevs	Chr5_94145838	Chr5	94145838	A	G	0.261808	0.969	0.869557	0.130443	-0.0641367	0.0038585	6.61e-62	276.3	48731	4.84886	0.0188076	14083	4.78473	0.0190755	1325	4.72	0.0200946	0.00093317	0.103105	0.0692178	0.173256	0.538611	0.104038	0.896956	0.598324	0.0238981	0.146546
fat_pct_htdat_adj_cgrp_pred_females_within5stddevs	Chr5_94145824	Chr5	94145824	A	G	0.261808	0.969	0.869549	0.130451	-0.0641359	0.00385853	6.64e-62	276.3	48730	4.84886	0.0188074	14084	4.78473	0.0190752	1325	4.72	0.0200944	0.0009332	0.103101	0.0692208	0.173255	0.538627	0.104034	0.897012	0.598305	0.0238977	0.146546
fat_pct_htdat_adj_cgrp_pred_females_within5stddevs	Chr5_94145910	Chr5	94145910	C	T	0.261808	0.994	0.869549	0.130451	-0.0641359	0.00385853	6.64e-62	276.3	48730	4.84886	0.0188074	14084	4.78473	0.0190752	1325	4.72059	0.0200944	0.0009332	0.103101	0.0692208	0.173255	0.538627	0.104034	0.897012	0.598305	0.0238977	0.146546
fat_pct_htdat_adj_cgrp_pred_females_within5stddevs	Chr5_94145927	Chr5	94145927	T	A	0.261808	0.994	0.869549	0.130451	-0.0641359	0.00385853	6.64e-62	276.3	48730	4.84886	0.0188074	14084	4.78473	0.0190752	1325	4.72	0.0200944	0.0009332	0.103101	0.0692208	0.173255	0.538627	0.104034	0.897012	0.598305	0.0238977	0.146546
fat_pct_htdat_adj_cgrp_pred_females_within5stddevs	Chr5_94146258	Chr5	94146258	C	T	0.261808	0.994	0.869549	0.130451	-0.0641359	0.00385853	6.64e-62	276.3	48730	4.84886	0.0188074	14084	4.78473	0.0190752	1325	4.72	0.0200944	0.0009332	0.103101	0.0692208	0.173255	0.538627	0.104034	0.897012	0.598305	0.0238977	0.146546
fat_pct_htdat_adj_cgrp_pred_females_within5stddevs	Chr5_94146307	Chr5	94146307	C	A	0.261808	0.994	0.869549	0.130451	-0.0641359	0.00385853	6.64e-62	276.3	48730	4.84886	0.0188074	14084	4.78473	0.0190752	1325	4.72	0.0200944	0.0009332	0.103101	0.0692208	0.173255	0.538627	0.104034	0.897012	0.598305	0.0238977	0.146546
fat_pct_htdat_adj_cgrp_pred_females_within5stddevs	Chr5_94146437	Chr5	94146437	A	C	0.261808	0.994	0.869549	0.130451	-0.0641359	0.00385853	6.64e-62	276.3	48730	4.84886	0.0188074	14084	4.78473	0.0190752	1325	4.72	0.0200944	0.0009332	0.103101	0.0692208	0.173255	0.538627	0.104034	0.897012	0.598305	0.0238977	0.146546
fat_pct_htdat_adj_cgrp_pred_females_within5stddevs	Chr5_94146541	Chr5	94146541	A	G	0.261808	0.994	0.869549	0.130451	-0.0641359	0.00385853	6.64e-62	276.3	48730	4.84886	0.0188074	14084	4.78473	0.0190752	1325	4.72	0.0200944	0.0009332	0.103101	0.0692208	0.173255	0.538627	0.104034	0.897012	0.598305	0.0238977	0.146546
fat_pct_htdat_adj_cgrp_pred_females_within5stddevs	Chr5_94146657	Chr5	94146657	T	C	0.261808	0.995	0.869549	0.130451	-0.0641359	0.00385853	6.64e-62	276.3	48730	4.84886	0.0188074	14084	4.78473	0.0190752	1325	4.72	0.0200944	0.0009332	0.103101	0.0692208	0.173255	0.538627	0.104034	0.897012	0.598305	0.0238977	0.146546
fat_pct_htdat_adj_cgrp_pred_females_within5stddevs	Chr5_94146992	Chr5	94146992	G	T	0.261808	0.984	0.869541	0.130459	-0.0641359	0.00385853	6.64e-62	276.3	48729	4.84886	0.0188074	14085	4.78473	0.0190752	1325	4.72	0.0200944	0.00093324	0.103101	0.0692208	0.173255	0.538654	0.104034	0.897057	0.598305	0.0238977	0.146546
fat_pct_htdat_adj_cgrp_pred_females_within5stddevs	BovineHD0500026736	Chr5	94147112	C	A	0.261808	1	0.869541	0.130459	-0.0641359	0.00385853	6.64e-62	276.3	48729	4.84886	0.0188074	14085	4.78473	0.0190752	1325	4.72	0.0200944	0.00093324	0.103101	0.0692208	0.173255	0.538654	0.104034	0.897057	0.598305	0.0238977	0.146546
fat_pct_htdat_adj_cgrp_pred_females_within5stddevs	Chr5_94147308	Chr5	94147308	A	G	0.261808	0.998	0.869541	0.130459	-0.0641359	0.00385853	6.64e-62	276.3	48729	4.84886	0.0188074	14085	4.78473	0.0190752	1325	4.72	0.0200944	0.00093324	0.103101	0.0692208	0.173255	0.538654	0.104034	0.897057	0.598305	0.0238977	0.146546
fat_pct_htdat_adj_cgrp_pred_females_within5stddevs	Chr5_94147613	Chr5	94147613	C	T	0.261808	0.998	0.869541	0.130459	-0.0641359	0.00385853	6.64e-62	276.3	48729	4.84886	0.0188074	14085	4.78473	0.0190752	1325	4.72	0.0200944	0.00093324	0.103101	0.0692208	0.173255	0.538654	0.104034	0.897057	0.598305	0.0238977	0.146546
fat_pct_htdat_adj_cgrp_pred_females_within5stddevs	Chr5_94147891	Chr5	94147891	A	C	0.261808	0.998	0.869541	0.130459	-0.0641359	0.00385853	6.64e-62	276.3	48729	4.84886	0.0188074	14085	4.78473	0.0190752	1325	4.72	0.0200944	0.00093324	0.103101	0.0692208	0.173255	0.538654	0.104034	0.897057	0.598305	0.0238977	0.146546
fat_pct_htdat_adj_cgrp_pred_females_within5stddevs	Chr5_94147919	Chr5	94147919	C	T	0.261808	0.999	0.869541	0.130459	-0.0641359	0.00385853	6.64e-62	276.3	48729	4.84886	0.0188074	14085	4.78473	0.0190752	1325	4.72	0.0200944	0.00093324	0.103101	0.0692208	0.173255	0.538654	0.104034	0.897057	0.598305	0.0238977	0.146546
fat_pct_htdat_adj_cgrp_pred_females_within5stddevs	Chr5_94147950	Chr5	94147950	C	G	0.261808	0.998	0.869541	0.130459	-0.0641359	0.00385853	6.64e-62	276.3	48729	4.84886	0.0188074	14085	4.78473	0.0190752	1325	4.72	0.0200944	0.00093324	0.103101	0.0692208	0.173255	0.538654	0.104034	0.897057	0.598305	0.0238977	0.146546
fat_pct_htdat_adj_cgrp_pred_females_within5stddevs	Chr5_94148013	Chr5	94148013	G	A	0.261808	0.998	0.869541	0.130459	-0.0641359	0.00385853	6.64e-62	276.3	48729	4.84886	0.0188074	14085	4.78473	0.0190752	1325	4.72	0.0200944	0.00093324	0.103101	0.0692208	0.173255	0.538654	0.104034	0.897057	0.598305	0.0238977	0.146546
fat_pct_htdat_adj_cgrp_pred_females_within5stddevs	Chr5_94148104	Chr5	94148104	A	AC	0.261808	0	0.869541	0.130459	-0.0641359	0.00385853	6.64e-62	276.3	48729	4.84886	0.0188074	14085	4.78473	0.0190752	1325	4.72	0.0200944	0.00093324	0.103101	0.0692208	0.173255	0.538654	0.104034	0.897057	0.598305	0.0238977	0.146546
fat_pct_htdat_adj_cgrp_pred_females_within5stddevs	Chr5_94148299	Chr5	94148299	G	A	0.261808	0.995	0.869541	0.130459	-0.0641359	0.00385853	6.64e-62	276.3	48729	4.84886	0.0188074	14085	4.78473	0.0190752	1325	4.72	0.0200944	0.00093324	0.103101	0.0692208	0.173255	0.538654	0.104034	0.897057	0.598305	0.0238977	0.146546
fat_pct_htdat_adj_cgrp_pred_females_within5stddevs	Chr5_94144831	Chr5	94144831	A	G	0.26187	0.993	0.869549	0.130451	-0.0640974	0.00385835	7.74e-62	276	48730	4.84885	0.0188076	14084	4.78476	0.0190755	1325	4.72	0.0200946	0.00093208	0.103104	0.069219	0.173255	0.53798	0.104036	0.895917	0.598319	0.023898	0.146547
fat_pct_htdat_adj_cgrp_pred_females_within5stddevs	Chr5_94144906	Chr5	94144906	C	G	0.261846	0.993	0.869549	0.130451	-0.0640974	0.00385835	7.74e-62	276	48730	4.84885	0.0188076	14084	4.78476	0.0190755	1325	4.72	0.0200946	0.00093208	0.103104	0.069219	0.173255	0.53798	0.104036	0.895917	0.598319	0.023898	0.146547
fat_pct_htdat_adj_cgrp_pred_females_within5stddevs	Chr5_94145130	Chr5	94145130	C	T	0.261808	0.993	0.869541	0.130459	-0.0640966	0.00385838	7.78e-62	276	48729	4.84885	0.0188074	14085	4.78476	0.0190752	1325	4.72	0.0200944	0.0009321	0.1031	0.069222	0.173254	0.537996	0.104032	0.895972	0.598299	0.0238976	0.146547
fat_pct_htdat_adj_cgrp_pred_females_within5stddevs	Chr5_94145720	Chr5	94145720	T	A	0.261808	0.993	0.869541	0.130459	-0.0640966	0.00385838	7.78e-62	276	48729	4.84885	0.0188074	14085	4.78476	0.0190752	1325	4.72	0.0200944	0.0009321	0.1031	0.069222	0.173254	0.537996	0.104032	0.895972	0.598299	0.0238976	0.146547
fat_pct_htdat_adj_cgrp_pred_females_within5stddevs	Chr5_94145757	Chr5	94145757	CA	GG	0.261808	0	0.869541	0.130459	-0.0640966	0.00385838	7.78e-62	276	48729	4.84885	0.0188074	14085	4.78476	0.0190752	1325	4.72	0.0200944	0.0009321	0.1031	0.069222	0.173254	0.537996	0.104032	0.895972	0.598299	0.0238976	0.146547
fat_pct_htdat_adj_cgrp_pred_females_within5stddevs	Chr5_94145781	Chr5	94145781	A	G	0.261808	0.993	0.869541	0.130459	-0.0640966	0.00385838	7.78e-62	276	48729	4.84885	0.0188074	14085	4.78476	0.0190752	1325	4.72	0.0200944	0.0009321	0.1031	0.069222	0.173254	0.537996	0.104032	0.895972	0.598299	0.0238976	0.146547
fat_pct_htdat_adj_cgrp_pred_females_within5stddevs	Chr5_94145222	Chr5	94145222	T	C	0.261808	0.981	0.869549	0.130451	-0.0640724	0.00385842	8.66e-62	275.8	48730	4.84885	0.0188074	14084	4.78478	0.0190752	1325	4.72071	0.0200943	0.00093135	0.103099	0.0692236	0.173254	0.537564	0.10403	0.895269	0.598291	0.0238973	0.146548
fat_pct_htdat_adj_cgrp_pred_females_within5stddevs	Chr5_93851803	Chr5	93851803	G	A	0.0401302	0.932	0.862876	0.137124	0.0612	0.00368827	9.47e-62	275.6	47947	4.82308	0.0187902	14794	4.8843	0.0189676	1398	4.95	0.0198412	0.0008871	0.10256	0.069646	0.173093	0.512501	0.103447	0.857543	0.595566	0.0238398	0.146566
fat_pct_htdat_adj_cgrp_pred_females_within5stddevs	Chr5_93852082	Chr5	93852082	C	T	0.0400916	0.932	0.862876	0.137124	0.0611879	0.00368818	1.12e-61	275.2	47947	4.82309	0.0187902	14794	4.88428	0.0189676	1398	4.95	0.0198412	0.00088598	0.10256	0.0696467	0.173093	0.511852	0.103446	0.856465	0.595563	0.0238398	0.146567
fat_pct_htdat_adj_cgrp_pred_females_within5stddevs	BovineHD0500026837	Chr5	94515466	G	T	0.242741	1	0.522825	0.477175	-0.0418227	0.00252172	1.22e-61	275.1	17859	4.87618	0.0189016	31349	4.83436	0.0187672	14931	4.79	0.01897	0.00087275	0.102534	0.069668	0.173074	0.504262	0.103406	0.843999	0.595428	0.0238471	0.146568
fat_pct_htdat_adj_cgrp_pred_females_within5stddevs	Chr5_94738085	Chr5	94738085	T	C	0.106381	0.98	0.732737	0.267263	0.0461047	0.00278471	1.96e-61	274.1	34417	4.81322	0.018849	25160	4.85933	0.0188279	4562	4.91	0.0192147	0.00083255	0.102904	0.06938	0.173117	0.480916	0.103737	0.802556	0.597294	0.0238781	0.146558
fat_pct_htdat_adj_cgrp_pred_females_within5stddevs	Chr5_93848616	Chr5	93848616	A	C	0.0400505	0.969	0.862892	0.137108	0.0610329	0.00368862	2.32e-61	273.8	47947	4.82307	0.0187909	14796	4.88411	0.0189676	1396	4.95	0.0198408	0.00088141	0.102567	0.0696452	0.173093	0.509212	0.103448	0.852033	0.595584	0.0238403	0.14657
fat_pct_htdat_adj_cgrp_pred_females_within5stddevs	Chr5_94426252	Chr5	94426252	T	C	0.281923	0.985	0.880603	0.119397	-0.0668972	0.00404432	2.54e-61	273.6	49889	4.84858	0.0188286	13184	4.78168	0.0191318	1066	4.71	0.0202547	0.00094106	0.103483	0.068928	0.173352	0.542863	0.104424	0.901193	0.600212	0.0239388	0.14654
fat_pct_htdat_adj_cgrp_pred_females_within5stddevs	Chr5_94736185	Chr5	94736185	GATATATAAATATTATTTT	G	0.106157	0.976	0.733711	0.266289	0.0460899	0.00278696	2.67e-61	273.5	34503	4.81345	0.0188485	25113	4.85954	0.0188293	4523	4.91	0.0192186	0.00083008	0.102912	0.0693758	0.173117	0.47949	0.103742	0.800142	0.597325	0.023878	0.146559
fat_pct_htdat_adj_cgrp_pred_females_within5stddevs	Chr5_94734790	Chr5	94734790	G	A	0.105803	0.98	0.732674	0.267326	0.0460724	0.00278716	3.03e-61	273.2	34404	4.81341	0.0188484	25178	4.85949	0.0188288	4557	4.91	0.0192178	0.0008315	0.102905	0.0693814	0.173118	0.480309	0.103737	0.80155	0.59729	0.0238767	0.14656
fat_pct_htdat_adj_cgrp_pred_females_within5stddevs	Chr5_94159666	Chr5	94159666	C	T	0.363577	0.963	0.446889	0.553111	0.0432304	0.00261564	3.16e-61	273.2	13828	4.78925	0.0190199	29670	4.83248	0.0187875	20641	4.88	0.0189173	0.00092389	0.102857	0.0694196	0.1732	0.533423	0.103781	0.890233	0.597045	0.0238719	0.146562
fat_pct_htdat_adj_cgrp_pred_females_within5stddevs	Chr5_94738325	Chr5	94738325	AC	GT	0.105659	0	0.73276	0.26724	0.0460278	0.00278577	3.44e-61	273	34413	4.81332	0.0188483	25171	4.85935	0.0188277	4555	4.91	0.0192154	0.00082972	0.102895	0.0693901	0.173115	0.479292	0.103725	0.799931	0.597236	0.0238771	0.146561
fat_pct_htdat_adj_cgrp_pred_females_within5stddevs	Chr5_93844489	Chr5	93844489	A	G	0.0400473	0.975	0.862806	0.137194	0.0609	0.00368784	3.5e-61	273	47937	4.82309	0.0187915	14805	4.88401	0.018968	1397	4.94	0.0198407	0.00087884	0.102576	0.0696398	0.173095	0.507724	0.103455	0.849495	0.595625	0.0238411	0.146572
fat_pct_htdat_adj_cgrp_pred_females_within5stddevs	chr5_94734020	Chr5	94734020	A	G	0.108382	1	0.733204	0.266796	0.046067	0.00278904	3.76e-61	272.8	34457	4.81349	0.0188474	25140	4.85955	0.0188284	4542	4.91	0.0192186	0.00083026	0.102892	0.0693929	0.173115	0.4796	0.103722	0.800466	0.59722	0.0238753	0.146562
fat_pct_htdat_adj_cgrp_pred_females_within5stddevs	chr5_94732929	Chr5	94732929	T	C	0.10817	1	0.733197	0.266803	0.0460234	0.00278891	4.8e-61	272.3	34460	4.81357	0.0188473	25133	4.8596	0.0188289	4546	4.91	0.0192195	0.0008287	0.102895	0.0693918	0.173115	0.478701	0.103723	0.798956	0.59723	0.0238759	0.146563
fat_pct_htdat_adj_cgrp_pred_females_within5stddevs	Chr5_94854605	Chr5	94854605	A	C	0.254688	0.898	0.886777	0.113223	-0.0677864	0.00411134	6.12e-61	271.8	50629	4.84861	0.0188295	12496	4.78082	0.0191441	1014	4.71	0.0203039	0.00092271	0.103496	0.0689226	0.173341	0.532307	0.104418	0.883662	0.600259	0.0239408	0.146544
fat_pct_htdat_adj_cgrp_pred_females_within5stddevs	Chr5_94738347	Chr5	94738347	TGCTG	CGCT	0.105663	0	0.732628	0.267372	0.0458933	0.00278449	6.73e-61	271.6	34404	4.81334	0.0188504	25172	4.85924	0.0188294	4563	4.91	0.0192161	0.00082514	0.102927	0.0693681	0.17312	0.476628	0.103752	0.795299	0.597388	0.0238813	0.146563
fat_pct_htdat_adj_cgrp_pred_females_within5stddevs	Chr5_94732502	Chr5	94732502	T	C	0.108201	0.989	0.733306	0.266694	0.0459563	0.00278947	7.53e-61	271.4	34467	4.8136	0.0188474	25133	4.85956	0.018829	4539	4.91	0.0192197	0.00082608	0.102896	0.0693932	0.173115	0.477183	0.103722	0.796433	0.597228	0.0238757	0.146565
fat_pct_htdat_adj_cgrp_pred_females_within5stddevs	Chr5_94737950	Chr5	94737950	T	A	0.106404	0.979	0.732791	0.267209	0.0458362	0.00278482	9.74e-61	270.9	34425	4.81335	0.0188505	25151	4.85919	0.0188292	4563	4.91	0.0192158	0.00082277	0.102925	0.0693716	0.173119	0.475261	0.103748	0.793048	0.597371	0.0238802	0.146565
fat_pct_htdat_adj_cgrp_pred_females_within5stddevs	Chr5_94222605	Chr5	94222605	AA	GG	0.303493	0	0.792139	0.207861	-0.0517414	0.00314377	9.88e-61	270.9	40728	4.85726	0.0188692	20158	4.80552	0.0189429	3253	4.75	0.0195291	0.00088162	0.103771	0.0687093	0.173362	0.508542	0.104653	0.842422	0.60164	0.0239759	0.146538
fat_pct_htdat_adj_cgrp_pred_females_within5stddevs	BovineHD0500026664	Chr5	93947639	C	T	0.223858	1	0.293293	0.706707	-0.0478305	0.00290633	1e-60	270.8	6372	4.90579	0.0192322	24879	4.85796	0.018831	32888	4.81013	0.0188741	0.00094838	0.103042	0.0692798	0.173271	0.547339	0.103991	0.911982	0.597964	0.023903	0.146562
fat_pct_htdat_adj_cgrp_pred_females_within5stddevs	Chr5_94738310	Chr5	94738310	A	G	0.106285	0.981	0.732628	0.267372	0.045806	0.00278456	1.13e-60	270.6	34407	4.81341	0.0188506	25166	4.85921	0.0188297	4566	4.91	0.0192166	0.000822	0.102931	0.0693676	0.173121	0.474816	0.103753	0.792271	0.597399	0.0238811	0.146566
fat_pct_htdat_adj_cgrp_pred_females_within5stddevs	Chr5_94734647	Chr5	94734647	A	G	0.105987	0.984	0.732316	0.267684	0.0457873	0.00278529	1.36e-60	270.2	34373	4.81352	0.0188482	25194	4.8593	0.0188281	4572	4.91	0.0192162	0.00082194	0.102895	0.0693967	0.173114	0.474799	0.103717	0.792486	0.597214	0.0238744	0.146568
fat_pct_htdat_adj_cgrp_pred_females_within5stddevs	Chr5_94738336	Chr5	94738336	C	T	0.105733	0.981	0.732643	0.267357	0.0457652	0.00278493	1.5e-60	270	34407	4.81346	0.0188512	25168	4.85923	0.0188306	4564	4.9	0.0192179	0.00082051	0.102943	0.0693595	0.173123	0.473946	0.103764	0.790749	0.597455	0.023882	0.146567
fat_pct_htdat_adj_cgrp_pred_females_within5stddevs	Chr5_94738321	Chr5	94738321	G	A	0.105777	0.981	0.732635	0.267365	0.0457491	0.0027849	1.64e-60	269.9	34405	4.8134	0.0188516	25171	4.85915	0.0188303	4563	4.9	0.0192169	0.00081995	0.102943	0.0693601	0.173123	0.473623	0.103763	0.790215	0.597453	0.023882	0.146567
fat_pct_htdat_adj_cgrp_pred_females_within5stddevs	Chr5_94738392	Chr5	94738392	T	G	0.104892	0.981	0.732706	0.267294	0.0457289	0.00278545	1.95e-60	269.5	34412	4.81341	0.0188508	25166	4.85914	0.0188295	4561	4.9	0.0192163	0.00081909	0.102929	0.0693721	0.17312	0.473134	0.103748	0.7895	0.597377	0.0238807	0.146569
fat_pct_htdat_adj_cgrp_pred_females_within5stddevs	Chr5_94731139	Chr5	94731139	G	A	0.108252	0.973	0.732822	0.267178	0.0457481	0.00278686	1.99e-60	269.5	34418	4.81364	0.0188469	25169	4.85939	0.0188278	4552	4.91	0.0192172	0.00081955	0.10288	0.0694103	0.17311	0.473428	0.1037	0.790312	0.597132	0.0238738	0.14657
fat_pct_htdat_adj_cgrp_pred_females_within5stddevs	Chr5_93734889	Chr5	93734889	G	A	0.238403	0.915	0.898213	0.101787	-0.0711	0.00433418	2.11e-60	269.4	51894	4.84904	0.0187981	11433	4.7779	0.0191484	812	4.70677	0.0204334	0.00092522	0.102917	0.0693816	0.173224	0.534119	0.103842	0.890987	0.597318	0.023881	0.146569
fat_pct_htdat_adj_cgrp_pred_females_within5stddevs	Chr5_94728517	Chr5	94728517	ATTGAACAGAGT	A	0.108026	0.961	0.731996	0.268004	0.045579	0.00277947	2.65e-60	268.9	34353	4.81345	0.0188489	25193	4.85902	0.0188273	4593	4.9	0.0192121	0.0008151	0.102895	0.0693996	0.17311	0.470854	0.10371	0.785934	0.597205	0.0238753	0.146571
fat_pct_htdat_adj_cgrp_pred_females_within5stddevs	Chr5_93730694	Chr5	93730694	T	A	0.238463	0.969	0.898159	0.101841	-0.071	0.00433298	2.79e-60	268.8	51889	4.84903	0.0187976	11436	4.77799	0.0191475	814	4.70695	0.0204318	0.00092324	0.102907	0.0693908	0.173221	0.532986	0.10383	0.889187	0.597262	0.0238797	0.146571
fat_pct_htdat_adj_cgrp_pred_females_within5stddevs	Chr5_94460999	Chr5	94460999	C	A	0.291001	0.987	0.876643	0.123357	-0.0650889	0.00397126	3.04e-60	268.6	49461	4.84974	0.0188398	13532	4.78465	0.019114	1146	4.72	0.0201816	0.00091628	0.103631	0.0688248	0.173372	0.528509	0.104547	0.876434	0.600913	0.0239555	0.146548
fat_pct_htdat_adj_cgrp_pred_females_within5stddevs	Chr5_93398295	Chr5	93398295	C	T	0.228635	0.939	0.906671	0.0933285	-0.0732	0.00446932	4.34e-60	267.9	52840	4.84732	0.0188152	10626	4.77416	0.0192161	673	4.70101	0.0206023	0.00090569	0.103277	0.0691031	0.173286	0.522657	0.104183	0.869328	0.599124	0.0239158	0.146561
fat_pct_htdat_adj_cgrp_pred_females_within5stddevs	Chr5_94738288	Chr5	94738288	T	C	0.106281	0.981	0.732604	0.267396	0.0455805	0.00278506	4.49e-60	267.8	34401	4.81347	0.0188502	25175	4.85905	0.0188287	4563	4.9	0.0192153	0.00081398	0.102915	0.0693871	0.173116	0.470193	0.103729	0.784718	0.597293	0.0238787	0.146573
fat_pct_htdat_adj_cgrp_pred_females_within5stddevs	Chr5_93379487	Chr5	93379487	T	C	0.23483	0.964	0.90781	0.0921904	-0.0737	0.00450594	5.42e-60	267.5	52967	4.84706	0.0188128	10518	4.77337	0.0192248	654	4.69968	0.0206366	0.00090901	0.103241	0.0691324	0.173283	0.52458	0.10415	0.872784	0.598938	0.0239116	0.146563
fat_pct_htdat_adj_cgrp_pred_females_within5stddevs	Chr5_94730789	Chr5	94730789	G	A	0.10815	0.983	0.732745	0.267255	0.0455675	0.00278639	5.51e-60	267.4	34415	4.81375	0.018847	25165	4.85932	0.0188281	4559	4.9	0.0192174	0.00081324	0.102882	0.069414	0.173109	0.469787	0.103695	0.784265	0.597122	0.0238737	0.146575
fat_pct_htdat_adj_cgrp_pred_females_within5stddevs	Hapmap36414-SCAFFOLD150043_20489	Chr5	93567346	G	A	0.273513	1	0.857809	0.142191	-0.0596	0.00364588	5.77e-60	267.4	47459	4.85324	0.0188395	15120	4.79363	0.0190189	1560	4.73402	0.019877	0.00086692	0.103464	0.0689584	0.173289	0.500271	0.104331	0.83093	0.600061	0.0239432	0.146556
fat_pct_htdat_adj_cgrp_pred_females_within5stddevs	Chr5_93567368	Chr5	93567368	G	A	0.273513	0.998	0.857809	0.142191	-0.0596	0.00364588	5.77e-60	267.4	47459	4.85324	0.0188395	15120	4.79363	0.0190189	1560	4.73402	0.019877	0.00086692	0.103464	0.0689584	0.173289	0.500271	0.104331	0.83093	0.600061	0.0239432	0.146556
fat_pct_htdat_adj_cgrp_pred_females_within5stddevs	Chr5_93369521	Chr5	93369521	C	T	0.235115	0.96	0.907817	0.0921826	-0.0736	0.00450645	8.35e-60	266.6	52968	4.84703	0.0188126	10517	4.77345	0.0192249	654	4.69987	0.0206372	0.0009062	0.103237	0.0691377	0.173281	0.522967	0.104143	0.87015	0.59891	0.0239109	0.146566
fat_pct_htdat_adj_cgrp_pred_females_within5stddevs	Chr5_93361159	Chr5	93361159	G	T	0.235079	0.953	0.907817	0.0921826	-0.0735	0.0045066	1.16e-59	265.9	52968	4.84703	0.0188123	10517	4.77353	0.0192246	654	4.70004	0.0206371	0.00090401	0.103231	0.0691438	0.173279	0.521709	0.104135	0.868113	0.598876	0.02391	0.146567
fat_pct_htdat_adj_cgrp_pred_females_within5stddevs	Chr5_93363138	Chr5	93363138	G	A	0.235039	0.973	0.907817	0.0921826	-0.0735	0.0045066	1.16e-59	266	52968	4.84702	0.0188125	10517	4.77353	0.0192249	654	4.70003	0.0206374	0.00090404	0.103235	0.069141	0.17328	0.521724	0.104139	0.868111	0.598894	0.0239105	0.146567
fat_pct_htdat_adj_cgrp_pred_females_within5stddevs	Chr5_93396870	Chr5	93396870	A	G	0.230949	0.938	0.906944	0.0930557	-0.0729	0.00447969	2.01e-59	264.9	52869	4.84714	0.0188134	10603	4.77424	0.0192182	667	4.70134	0.0206123	0.00089714	0.103245	0.0691355	0.173278	0.517746	0.104143	0.861454	0.598938	0.023912	0.146569
fat_pct_htdat_adj_cgrp_pred_females_within5stddevs	chr5_94425189	Chr5	94425189	A	G	0.28308	1	0.878607	0.121393	-0.0652218	0.00400783	2.03e-59	264.8	49667	4.84863	0.018834	13372	4.78341	0.0191278	1100	4.72	0.0202276	0.00090741	0.103562	0.0688878	0.173357	0.523433	0.104469	0.868587	0.600534	0.023947	0.146559
fat_pct_htdat_adj_cgrp_pred_females_within5stddevs	Chr5_94731553	Chr5	94731553	C	T	0.108282	0.98	0.732682	0.267318	0.0453243	0.00278667	2.35e-59	264.5	34405	4.81385	0.0188482	25177	4.85917	0.0188289	4557	4.9	0.0192179	0.0008047	0.102896	0.0694101	0.17311	0.46485	0.1037	0.77599	0.597169	0.0238742	0.146582
fat_pct_htdat_adj_cgrp_pred_females_within5stddevs	Chr5_93403389	Chr5	93403389	A	T	0.222515	0.923	0.905011	0.094989	-0.0718	0.00442446	3.8e-59	263.6	52648	4.84762	0.0188195	10797	4.77579	0.0192058	694	4.70396	0.0205598	0.00088713	0.103336	0.0690675	0.173291	0.51193	0.104223	0.851179	0.599385	0.023922	0.14657
fat_pct_htdat_adj_cgrp_pred_females_within5stddevs	Chr5_93411428	Chr5	93411428	A	C	0.220533	0.934	0.904567	0.0954334	-0.0715	0.00440992	5.52e-59	262.8	52603	4.84763	0.0188185	10830	4.77613	0.0192016	706	4.70464	0.0205466	0.00088249	0.103317	0.0690846	0.173284	0.509273	0.104199	0.846924	0.59928	0.0239199	0.146572
fat_pct_htdat_adj_cgrp_pred_females_within5stddevs	Chr5_93408303	Chr5	93408303	G	A	0.220937	0.937	0.904723	0.0952774	-0.0713	0.00441524	1.29e-58	261.1	52618	4.8477	0.0188194	10820	4.77635	0.0192022	701	4.705	0.0205492	0.00087763	0.103329	0.0690792	0.173286	0.506464	0.104206	0.842203	0.599327	0.0239205	0.146576
fat_pct_htdat_adj_cgrp_pred_females_within5stddevs	Chr5_93402181	Chr5	93402181	C	G	0.222543	0.948	0.905073	0.0949266	-0.0715	0.00442487	1.52e-58	260.8	52661	4.84758	0.0188191	10779	4.77612	0.0192055	699	4.70466	0.0205598	0.00087743	0.103327	0.0690815	0.173286	0.50635	0.104204	0.842031	0.599315	0.0239199	0.146577
fat_pct_htdat_adj_cgrp_pred_females_within5stddevs	Chr5_93403944	Chr5	93403944	T	G	0.22208	0.935	0.905019	0.0949812	-0.0714	0.00442299	1.59e-58	260.7	52653	4.8476	0.0188187	10788	4.77618	0.0192043	698	4.70476	0.0205572	0.00087685	0.103318	0.0690889	0.173283	0.506023	0.104195	0.841555	0.599268	0.023919	0.146577
fat_pct_htdat_adj_cgrp_pred_females_within5stddevs	Chr5_93411581	Chr5	93411581	C	T	0.22156	0.928	0.904528	0.0954723	-0.0711	0.00440873	2.1e-58	260.2	52598	4.84771	0.0188198	10835	4.7766	0.0192009	706	4.70549	0.0205435	0.00087334	0.103334	0.0690775	0.173285	0.503993	0.104207	0.838083	0.599345	0.0239209	0.146578
fat_pct_htdat_adj_cgrp_pred_females_within5stddevs	Chr5_93945058	Chr5	93945058	T	A	0.357148	0.946	0.586679	0.413321	0.0448037	0.00277971	2.51e-58	259.8	23643	4.7985	0.018954	27972	4.84331	0.018792	12524	4.88811	0.0190388	0.00097352	0.102948	0.0693805	0.173302	0.561748	0.103922	0.936784	0.597394	0.0238856	0.146592
fat_pct_htdat_adj_cgrp_pred_females_within5stddevs	Chr5_94158504	Chr5	94158504	A	G	0.312958	0.993	0.787306	0.212694	-0.0497157	0.00308858	3.56e-58	259.1	39895	4.85614	0.0188147	21204	4.80643	0.0188895	3040	4.76	0.0194605	0.00082778	0.102833	0.0694726	0.173133	0.478119	0.10366	0.798551	0.596805	0.0238675	0.146597
fat_pct_htdat_adj_cgrp_pred_females_within5stddevs	Chr5_93234217	Chr5	93234217	C	T	0.113248	0.985	0.82884	0.17116	-0.053	0.00329811	4.51e-58	258.6	44108	4.85367	0.0188046	18106	4.80063	0.0189293	1925	4.74759	0.0196159	0.00079819	0.102798	0.0695011	0.173097	0.461122	0.103596	0.770482	0.596625	0.0238504	0.146599
fat_pct_htdat_adj_cgrp_pred_females_within5stddevs	Chr5_94203632	Chr5	94203632	T	C	0.253978	0.871	0.873977	0.126023	-0.0631691	0.00393238	6.03e-58	258	49228	4.84903	0.0188262	13656	4.78586	0.0191001	1255	4.72	0.0201526	0.000879	0.103397	0.069033	0.173309	0.507186	0.104276	0.842953	0.599647	0.0239262	0.146581
fat_pct_htdat_adj_cgrp_pred_females_within5stddevs	Chr5_94256009	Chr5	94256009	C	T	0.251248	0.911	0.73156	0.26844	-0.0456325	0.00284294	7.38e-58	257.6	34771	4.86203	0.01888	24301	4.8164	0.0188749	5067	4.77	0.0192934	0.00081786	0.103551	0.068914	0.173283	0.471978	0.104369	0.783623	0.600417	0.0239492	0.146577
fat_pct_htdat_adj_cgrp_pred_females_within5stddevs	Chr5_94208510	Chr5	94208510	G	A	0.253223	0.876	0.873696	0.126304	-0.0630435	0.00392855	7.84e-58	257.5	49196	4.84916	0.0188294	13684	4.78612	0.0191008	1259	4.72	0.0201495	0.00087718	0.103447	0.0689954	0.17332	0.506103	0.104324	0.840817	0.599893	0.0239329	0.146581
fat_pct_htdat_adj_cgrp_pred_females_within5stddevs	Chr5_94256310	Chr5	94256310	T	C	0.251589	0.893	0.731715	0.268285	-0.0455906	0.00284339	9.73e-58	257.1	34786	4.86196	0.0188795	24291	4.81637	0.0188748	5062	4.77	0.0192938	0.00081605	0.103545	0.0689196	0.173281	0.470943	0.104361	0.781951	0.600385	0.0239485	0.146579
fat_pct_htdat_adj_cgrp_pred_females_within5stddevs	Chr5_93577740	Chr5	93577740	C	A	0.0967867	0.693	0.748562	0.251438	-0.0454	0.00283354	9.89e-58	257.1	35765	4.86439	0.0188841	24494	4.81896	0.0188559	3880	4.77353	0.0192494	0.00077691	0.103409	0.0690267	0.173212	0.448529	0.104185	0.745697	0.599695	0.0239231	0.146583
fat_pct_htdat_adj_cgrp_pred_females_within5stddevs	Chr5_93425202	Chr5	93425202	A	G	0.218663	0.95	0.903959	0.0960414	-0.0704	0.00439341	1.06e-57	256.9	52533	4.84772	0.0188193	10892	4.7773	0.0191964	714	4.70688	0.020529	0.00086106	0.10332	0.0690965	0.173277	0.496926	0.104181	0.826504	0.599246	0.0239184	0.146586
fat_pct_htdat_adj_cgrp_pred_females_within5stddevs	Chr5_94256029	Chr5	94256029	TG	T	0.251107	0.911	0.731528	0.268472	-0.0455626	0.0028431	1.11e-57	256.8	34768	4.86197	0.0188804	24303	4.81641	0.0188754	5068	4.77	0.0192941	0.00081541	0.103558	0.0689103	0.173284	0.470563	0.104373	0.781243	0.600447	0.0239496	0.146579
fat_pct_htdat_adj_cgrp_pred_females_within5stddevs	Chr5_94255942	Chr5	94255942	GA	G	0.251272	0.911	0.731552	0.268448	-0.0455541	0.00284327	1.18e-57	256.7	34770	4.86189	0.0188779	24302	4.81633	0.0188738	5067	4.77	0.0192933	0.00081506	0.103522	0.0689392	0.173276	0.470385	0.104337	0.781186	0.600262	0.0239453	0.14658
fat_pct_htdat_adj_cgrp_pred_females_within5stddevs	Chr5_94256082	Chr5	94256082	A	G	0.251346	0.911	0.731614	0.268386	-0.0455455	0.00284332	1.25e-57	256.6	34778	4.86196	0.0188797	24294	4.81641	0.0188748	5067	4.77	0.0192936	0.00081464	0.103546	0.0689206	0.173281	0.470124	0.10436	0.780599	0.600382	0.0239485	0.14658
fat_pct_htdat_adj_cgrp_pred_females_within5stddevs	Chr5_93999991	Chr5	93999991	G	A	0.25771	0.438	0.902524	0.0974758	-0.068925	0.00430421	1.35e-57	256.4	52246	4.84696	0.0188019	11282	4.77804	0.019172	611	4.71	0.0204615	0.00083587	0.103034	0.0693217	0.173191	0.482628	0.10387	0.804731	0.597798	0.0238873	0.146597
fat_pct_htdat_adj_cgrp_pred_females_within5stddevs	Chr5_93412640	Chr5	93412640	GG	TT	0.220831	0	0.904543	0.0954567	-0.0706	0.00440951	1.51e-57	256.2	52599	4.84768	0.0188202	10835	4.7771	0.0192009	705	4.70652	0.0205435	0.00086028	0.103335	0.0690862	0.173282	0.496462	0.104195	0.825639	0.599318	0.0239205	0.146588
fat_pct_htdat_adj_cgrp_pred_females_within5stddevs	Chr5_94215420	Chr5	94215420	G	A	0.253189	0.877	0.873727	0.126273	-0.0628828	0.00392939	1.59e-57	256.1	49198	4.84916	0.0188306	13684	4.78628	0.0191018	1257	4.72	0.0201505	0.00087253	0.103466	0.0689837	0.173323	0.503411	0.104339	0.836241	0.599979	0.0239343	0.146584
fat_pct_htdat_adj_cgrp_pred_females_within5stddevs	Chr5_94549575	Chr5	94549575	G	T	0.297104	0.987	0.790946	0.209054	-0.0495401	0.00309589	1.63e-57	256.1	40323	4.8558	0.0188555	20815	4.80626	0.0189338	3001	4.76	0.0195093	0.00081161	0.103572	0.0689011	0.173285	0.46837	0.104384	0.777529	0.600511	0.0239535	0.14658
fat_pct_htdat_adj_cgrp_pred_females_within5stddevs	Chr5_94550088	Chr5	94550088	T	C	0.297104	0.97	0.790946	0.209054	-0.0495401	0.00309589	1.63e-57	256.1	40323	4.8558	0.0188555	20815	4.80626	0.0189338	3001	4.76	0.0195093	0.00081161	0.103572	0.0689011	0.173285	0.46837	0.104384	0.777529	0.600511	0.0239535	0.14658
fat_pct_htdat_adj_cgrp_pred_females_within5stddevs	Chr5_94551919	Chr5	94551919	T	TCAAA	0.297104	0	0.790946	0.209054	-0.0495401	0.00309589	1.63e-57	256.1	40323	4.8558	0.0188555	20815	4.80626	0.0189338	3001	4.76	0.0195093	0.00081161	0.103572	0.0689011	0.173285	0.46837	0.104384	0.777529	0.600511	0.0239535	0.14658
fat_pct_htdat_adj_cgrp_pred_females_within5stddevs	chr5_94552044	Chr5	94552044	G	A	0.297104	1	0.790938	0.209062	-0.0495367	0.00309585	1.65e-57	256	40322	4.8558	0.0188556	20816	4.80626	0.0189338	3001	4.76	0.0195094	0.00081152	0.103573	0.0689003	0.173285	0.468316	0.104385	0.777434	0.600517	0.0239536	0.14658
fat_pct_htdat_adj_cgrp_pred_females_within5stddevs	Chr5_94224957	Chr5	94224957	C	A	0.297887	0.956	0.782722	0.217278	-0.0492925	0.00308222	1.89e-57	255.8	39883	4.85768	0.0188864	20640	4.80838	0.0189441	3616	4.76	0.0194952	0.00082645	0.103998	0.0685687	0.173393	0.476632	0.104824	0.788412	0.602653	0.0239975	0.146567
fat_pct_htdat_adj_cgrp_pred_females_within5stddevs	Chr5_94223589	Chr5	94223589	G	A	0.297892	0.955	0.782769	0.217231	-0.0492653	0.00308295	2.31e-57	255.4	39887	4.85774	0.0188863	20638	4.80847	0.0189434	3614	4.76	0.019494	0.00082541	0.103991	0.0685748	0.173392	0.476037	0.104817	0.787478	0.602617	0.023997	0.146568
fat_pct_htdat_adj_cgrp_pred_females_within5stddevs	Chr5_93248858	Chr5	93248858	T	C	0.113328	0.976	0.829113	0.170887	-0.0527	0.0032998	2.69e-57	255.1	44140	4.85355	0.0188048	18077	4.80085	0.01893	1922	4.74815	0.0196175	0.00078697	0.102799	0.0695087	0.173095	0.454647	0.103586	0.759725	0.596602	0.0238499	0.146608
fat_pct_htdat_adj_cgrp_pred_females_within5stddevs	Chr5_93256009	Chr5	93256009	C	T	0.114613	0.936	0.829807	0.170193	-0.0528	0.00330721	3.01e-57	254.8	44210	4.85348	0.0188057	18026	4.80069	0.0189325	1903	4.7479	0.0196239	0.00078726	0.102819	0.0694941	0.1731	0.454801	0.103606	0.75986	0.596698	0.0238531	0.146608
fat_pct_htdat_adj_cgrp_pred_females_within5stddevs	Chr5_93258619	Chr5	93258619	A	G	0.114667	0.936	0.829823	0.170177	-0.0528	0.00330725	3.2e-57	254.7	44212	4.85348	0.0188056	18024	4.80069	0.0189324	1903	4.74791	0.0196239	0.00078685	0.102816	0.0694967	0.173099	0.454568	0.103602	0.759493	0.596682	0.0238528	0.146608
fat_pct_htdat_adj_cgrp_pred_females_within5stddevs	Chr5_93263667	Chr5	93263667	T	C	0.114511	0.921	0.829823	0.170177	-0.0528	0.00330751	3.21e-57	254.7	44210	4.85348	0.0188063	18028	4.80069	0.018933	1901	4.74791	0.0196246	0.00078695	0.102828	0.0694871	0.173102	0.454616	0.103615	0.759495	0.596743	0.0238541	0.146608
fat_pct_htdat_adj_cgrp_pred_females_within5stddevs	Chr5_94257567	Chr5	94257567	A	C	0.251759	0.863	0.732542	0.267458	-0.045413	0.00284814	4.04e-57	254.2	34855	4.86174	0.0188777	24259	4.81632	0.0188742	5025	4.77	0.0192959	0.00080813	0.103518	0.0689481	0.173274	0.466386	0.104326	0.774617	0.600222	0.0239445	0.146586
fat_pct_htdat_adj_cgrp_pred_females_within5stddevs	Chr5_93253417	Chr5	93253417	G	T	0.114493	0.792	0.829534	0.170466	-0.0527	0.00330413	4.09e-57	254.2	44181	4.85358	0.0188073	18049	4.8009	0.0189324	1909	4.74822	0.0196212	0.00078491	0.10284	0.0694787	0.173104	0.453434	0.103625	0.757453	0.596801	0.0238561	0.146609
fat_pct_htdat_adj_cgrp_pred_females_within5stddevs	Chr5_93432310	Chr5	93432310	A	T	0.216493	0.958	0.902696	0.0973043	-0.0695	0.00436301	4.59e-57	254	52383	4.84802	0.018822	11030	4.77849	0.019188	726	4.70896	0.0204978	0.00084934	0.103353	0.0690781	0.17328	0.490157	0.104202	0.815094	0.599386	0.0239218	0.146592
fat_pct_htdat_adj_cgrp_pred_females_within5stddevs	Chr5_93266948	Chr5	93266948	C	A	0.114843	0.923	0.830018	0.169982	-0.0527	0.00330842	4.67e-57	253.9	44232	4.85349	0.0188067	18009	4.80077	0.0189331	1898	4.74805	0.0196247	0.00078435	0.102832	0.0694856	0.173102	0.453113	0.103616	0.756973	0.596758	0.0238549	0.14661
fat_pct_htdat_adj_cgrp_pred_females_within5stddevs	Chr5_94523419	Chr5	94523419	G	A	0.223458	0.993	0.502175	0.497825	-0.0406717	0.00255343	5.26e-57	253.7	16570	4.87643	0.0189171	31278	4.83576	0.0187684	16291	4.8	0.0189654	0.00082708	0.102549	0.0697079	0.173084	0.477847	0.103376	0.800067	0.595325	0.0238454	0.14662
fat_pct_htdat_adj_cgrp_pred_females_within5stddevs	Chr5_94168450	Chr5	94168450	G	A	0.313037	0.855	0.788693	0.211307	-0.0493485	0.00309864	5.47e-57	253.6	40002	4.85573	0.0188189	21168	4.80638	0.0188971	2969	4.76	0.0194744	0.00081171	0.102915	0.0694212	0.173148	0.468794	0.103727	0.782543	0.597176	0.0238781	0.146608
fat_pct_htdat_adj_cgrp_pred_females_within5stddevs	Chr5_93265417	Chr5	93265417	G	A	0.114937	0.924	0.829916	0.170084	-0.0527	0.00330806	5.58e-57	253.6	44222	4.85344	0.0188058	18016	4.80076	0.0189328	1901	4.74808	0.0196247	0.00078346	0.10282	0.069496	0.173099	0.452607	0.103603	0.75621	0.596694	0.0238529	0.146611
fat_pct_htdat_adj_cgrp_pred_females_within5stddevs	Chr5_93264741	Chr5	93264741	GGA	G	0.115034	0.925	0.829916	0.170084	-0.0527	0.003308	6.08e-57	253.4	44221	4.85343	0.0188063	18018	4.80076	0.0189333	1900	4.7481	0.0196253	0.00078289	0.102828	0.06949	0.173101	0.452273	0.103611	0.755605	0.596734	0.0238541	0.146611
fat_pct_htdat_adj_cgrp_pred_females_within5stddevs	Chr5_94220244	Chr5	94220244	C	T	0.297835	0.957	0.782862	0.217138	-0.0490293	0.00308204	7.25e-57	253.1	39906	4.85765	0.0188838	20612	4.80862	0.0189408	3621	4.75959	0.0194911	0.00081726	0.103944	0.0686173	0.173379	0.471375	0.104761	0.780119	0.60236	0.0239911	0.146575
fat_pct_htdat_adj_cgrp_pred_females_within5stddevs	Chr5_93268068	Chr5	93268068	C	T	0.115165	0.902	0.830158	0.169842	-0.0527	0.00331015	7.28e-57	253.1	44245	4.8534	0.0188058	18001	4.80074	0.0189333	1893	4.74808	0.0196264	0.00078191	0.10282	0.0694968	0.173099	0.451712	0.103602	0.754721	0.596693	0.0238527	0.146612
fat_pct_htdat_adj_cgrp_pred_females_within5stddevs	BovineHD0500026741	Chr5	94157516	C	T	0.282067	1	0.23534	0.76466	0.0480761	0.00302292	7.77e-57	252.9	3720	4.76124	0.019407	22749	4.80931	0.0188772	37670	4.86	0.0188239	0.00083187	0.102892	0.0694413	0.173165	0.480389	0.103724	0.802001	0.597052	0.0238757	0.14661
fat_pct_htdat_adj_cgrp_pred_females_within5stddevs	Chr5_93806329	Chr5	93806329	A	G	0.0316946	0.973	0.858058	0.141942	0.058	0.00364944	7.99e-57	252.9	47427	4.8233	0.0188037	15216	4.88133	0.01897	1496	4.94	0.0198187	0.00082038	0.102751	0.0695515	0.173123	0.473871	0.103572	0.792091	0.596341	0.0238584	0.146615
fat_pct_htdat_adj_cgrp_pred_females_within5stddevs	Chr5_93803646	Chr5	93803646	T	C	0.0317386	0.969	0.858128	0.141872	0.058	0.00364975	8.12e-57	252.8	47436	4.82334	0.0188039	15207	4.88137	0.0189707	1496	4.94	0.01982	0.00082007	0.102756	0.0695477	0.173124	0.473692	0.103576	0.791759	0.596366	0.023859	0.146615
fat_pct_htdat_adj_cgrp_pred_females_within5stddevs	Chr5_94225253	Chr5	94225253	G	A	0.297917	0.949	0.783003	0.216997	-0.0490363	0.00308459	8.62e-57	252.7	39910	4.8574	0.0188836	20622	4.80837	0.0189432	3607	4.76	0.0194968	0.00081711	0.103956	0.0686087	0.173382	0.47128	0.104773	0.779888	0.602418	0.0239922	0.146576
fat_pct_htdat_adj_cgrp_pred_females_within5stddevs	Chr5_93804753	Chr5	93804753	G	T	0.0316946	0.985	0.858035	0.141965	0.058	0.00364849	8.76e-57	252.7	47426	4.8233	0.0188032	15215	4.8813	0.0189693	1498	4.94	0.0198176	0.00081947	0.102741	0.0695596	0.173121	0.47335	0.103561	0.79129	0.59629	0.0238573	0.146616
fat_pct_htdat_adj_cgrp_pred_females_within5stddevs	Chr5_93804761	Chr5	93804761	T	G	0.0316693	0.985	0.858035	0.141965	0.058	0.00364886	9.81e-57	252.5	47425	4.8233	0.0188031	15217	4.88128	0.0189693	1497	4.94	0.0198177	0.00081889	0.10274	0.0695614	0.17312	0.473019	0.103559	0.790751	0.59628	0.0238569	0.146616
fat_pct_htdat_adj_cgrp_pred_females_within5stddevs	Chr5_93817117	Chr5	93817117	C	G	0.0315935	0.953	0.858035	0.141965	0.058	0.00365066	9.92e-57	252.4	47424	4.82336	0.0188023	15219	4.88136	0.0189694	1496	4.94	0.0198193	0.00081963	0.102729	0.0695702	0.173119	0.473451	0.103548	0.791545	0.596224	0.0238557	0.146617
fat_pct_htdat_adj_cgrp_pred_females_within5stddevs	Chr5_93847438	Chr5	93847438	T	C	0.00286964	0.971	0.789411	0.21059	0.0503036	0.003167	1.07e-56	252.3	40342	4.81671	0.0188273	20580	4.86701	0.0188616	3217	4.92	0.0194193	0.00084133	0.10271	0.0695852	0.173137	0.485936	0.103551	0.812479	0.596128	0.0238444	0.146618
fat_pct_htdat_adj_cgrp_pred_females_within5stddevs	Chr5_93805138	Chr5	93805138	T	C	0.0316816	0.986	0.858035	0.141965	0.058	0.00364887	1.09e-56	252.3	47425	4.82331	0.0188037	15217	4.88126	0.0189698	1497	4.94	0.0198181	0.00081822	0.102749	0.069555	0.173122	0.472627	0.103567	0.790041	0.596323	0.0238579	0.146617
fat_pct_htdat_adj_cgrp_pred_females_within5stddevs	Chr5_93803070	Chr5	93803070	A	AG	0.031753	0	0.85816	0.14184	0.058	0.00365012	1.13e-56	252.2	47439	4.82332	0.0188043	15205	4.88129	0.0189708	1495	4.94	0.0198198	0.00081796	0.102761	0.0695454	0.173125	0.472468	0.103579	0.789693	0.596386	0.0238594	0.146616
fat_pct_htdat_adj_cgrp_pred_females_within5stddevs	BovineHD0500026828	Chr5	94492583	C	T	0.186428	1	0.546072	0.453928	-0.0411294	0.0025902	1.15e-56	252.1	19645	4.87552	0.0189186	30759	4.83439	0.0187772	13735	4.79	0.0189914	0.00083863	0.102685	0.069605	0.173129	0.484397	0.103524	0.810085	0.596001	0.0238537	0.146619
fat_pct_htdat_adj_cgrp_pred_females_within5stddevs	Chr5_93804479	Chr5	93804479	C	T	0.0317356	0.985	0.858027	0.141973	0.0579	0.00364866	1.17e-56	252.1	47425	4.82331	0.0188029	15216	4.88125	0.018969	1498	4.94	0.0198173	0.0008177	0.102735	0.0695661	0.173119	0.472336	0.103553	0.789648	0.596253	0.0238563	0.146617
fat_pct_htdat_adj_cgrp_pred_females_within5stddevs	chr5_94363240	Chr5	94363240	G	A	0.198511	1	0.762742	0.237258	-0.0482162	0.00303742	1.25e-56	252	37517	4.8579	0.0188695	22809	4.80968	0.0189191	3813	4.76	0.0194487	0.00084142	0.103667	0.0688369	0.173345	0.485404	0.104508	0.805126	0.600954	0.0239538	0.146587
fat_pct_htdat_adj_cgrp_pred_females_within5stddevs	Chr5_93647636	Chr5	93647636	T	C	0.0427171	0.946	0.574596	0.425404	-0.0402	0.002532	1.26e-56	252	21075	4.87044	0.0188767	31558	4.83025	0.0187773	11506	4.79006	0.0190175	0.0007897	0.102589	0.0696809	0.173059	0.456316	0.103379	0.76389	0.595513	0.0238362	0.146622
fat_pct_htdat_adj_cgrp_pred_females_within5stddevs	Chr5_93801689	Chr5	93801689	A	G	0.0317712	0.987	0.858183	0.141817	0.0579	0.00365031	1.26e-56	252	47441	4.82335	0.0188036	15204	4.8813	0.0189704	1494	4.94	0.0198198	0.00081722	0.10275	0.0695548	0.173122	0.472047	0.103567	0.78907	0.596326	0.023858	0.146617
fat_pct_htdat_adj_cgrp_pred_females_within5stddevs	Chr5_94490884	Chr5	94490884	T	G	0.186471	0.998	0.54608	0.45392	-0.0411097	0.00259031	1.32e-56	251.9	19645	4.87551	0.0189186	30760	4.8344	0.0187772	13734	4.79	0.0189914	0.00083783	0.102685	0.0696054	0.173129	0.483934	0.103523	0.809314	0.596	0.0238536	0.14662
fat_pct_htdat_adj_cgrp_pred_females_within5stddevs	Chr5_93804839	Chr5	93804839	A	G	0.0316712	0.985	0.858012	0.141988	0.0579	0.00364847	1.33e-56	251.9	47423	4.82331	0.0188036	15218	4.88121	0.0189696	1498	4.94	0.0198176	0.00081686	0.102747	0.0695575	0.173121	0.471845	0.103564	0.788756	0.59631	0.0238578	0.146618
fat_pct_htdat_adj_cgrp_pred_females_within5stddevs	Chr5_93274861	Chr5	93274861	G	C	0.114937	0.832	0.830743	0.169257	-0.0526	0.00331443	1.38e-56	251.8	44302	4.85347	0.0188086	17962	4.80088	0.0189354	1875	4.74829	0.0196293	0.00077783	0.102863	0.0694669	0.173107	0.449333	0.103641	0.750507	0.596895	0.0238576	0.146614
fat_pct_htdat_adj_cgrp_pred_females_within5stddevs	Chr5_93804888	Chr5	93804888	C	G	0.0316946	0.986	0.858035	0.141965	0.0579	0.00364875	1.38e-56	251.8	47425	4.82332	0.0188043	15217	4.88122	0.0189704	1497	4.94	0.0198186	0.00081663	0.10276	0.0695473	0.173124	0.471702	0.103577	0.78843	0.596377	0.0238593	0.146617
fat_pct_htdat_adj_cgrp_pred_females_within5stddevs	Chr5_93433867	Chr5	93433867	A	G	0.216471	0.93	0.902914	0.097086	-0.0693	0.00436996	1.39e-56	251.8	52406	4.84799	0.0188211	11012	4.77865	0.0191883	721	4.70931	0.0205022	0.00084291	0.103333	0.0690989	0.173275	0.486458	0.104176	0.809122	0.599268	0.0239184	0.146599
fat_pct_htdat_adj_cgrp_pred_females_within5stddevs	Chr5_93814298	Chr5	93814298	C	T	0.0316211	0.963	0.85805	0.14195	0.0579	0.00364908	1.39e-56	251.8	47428	4.82339	0.0188028	15213	4.88129	0.0189698	1498	4.94	0.019819	0.00081667	0.102737	0.0695657	0.173119	0.471741	0.103553	0.78865	0.596258	0.0238566	0.146618
fat_pct_htdat_adj_cgrp_pred_females_within5stddevs	Chr5_93431597	Chr5	93431597	T	C	0.217866	0.927	0.903366	0.0966339	-0.0695	0.0043801	1.41e-56	251.7	52459	4.84792	0.0188226	10964	4.77842	0.0191928	716	4.70893	0.0205136	0.0008432	0.103363	0.0690755	0.173281	0.486609	0.104206	0.80917	0.599419	0.0239227	0.146598
fat_pct_htdat_adj_cgrp_pred_females_within5stddevs	Chr5_93801930	Chr5	93801930	A	G	0.0317999	0.982	0.858167	0.141833	0.0579	0.00364992	1.43e-56	251.7	47441	4.82335	0.0188037	15202	4.88126	0.0189703	1496	4.94	0.0198195	0.0008163	0.10275	0.0695551	0.173122	0.471518	0.103567	0.788188	0.596327	0.023858	0.146618
fat_pct_htdat_adj_cgrp_pred_females_within5stddevs	Chr5_94221627	Chr5	94221627	C	T	0.296906	0.959	0.782808	0.217192	-0.0488989	0.00308224	1.44e-56	251.7	39900	4.85757	0.0188844	20617	4.80867	0.0189416	3622	4.76	0.0194923	0.00081307	0.103954	0.0686127	0.17338	0.468953	0.104767	0.776073	0.6024	0.0239919	0.146578
fat_pct_htdat_adj_cgrp_pred_females_within5stddevs	Chr5_93806959	Chr5	93806959	G	A	0.0317038	0.982	0.857973	0.142027	0.0579	0.0036484	1.45e-56	251.7	47418	4.82332	0.0188031	15223	4.8812	0.018969	1498	4.94	0.019817	0.00081648	0.102737	0.0695654	0.173119	0.471627	0.103554	0.788457	0.59626	0.0238565	0.146618
fat_pct_htdat_adj_cgrp_pred_females_within5stddevs	Chr5_93810462	Chr5	93810462	TCTC	T	0.031696	0.984	0.857926	0.142074	0.0579	0.0036472	1.51e-56	251.6	47415	4.82331	0.0188034	15223	4.88116	0.0189691	1501	4.93901	0.0198163	0.00081586	0.102743	0.069561	0.17312	0.47127	0.103559	0.787823	0.59629	0.0238573	0.146618
fat_pct_htdat_adj_cgrp_pred_females_within5stddevs	Chr5_93806995	Chr5	93806995	C	T	0.0316661	0.986	0.857973	0.142027	0.0579	0.00364836	1.55e-56	251.6	47418	4.82332	0.0188034	15223	4.88119	0.0189694	1498	4.94	0.0198174	0.00081602	0.102744	0.0695605	0.17312	0.471362	0.10356	0.787974	0.596293	0.0238572	0.146618
fat_pct_htdat_adj_cgrp_pred_females_within5stddevs	Chr5_93438587	Chr5	93438587	G	GA	0.216467	0	0.902836	0.097164	-0.0693	0.00436714	1.58e-56	251.5	52399	4.84792	0.0188217	11016	4.77866	0.0191892	724	4.70941	0.0205022	0.00084157	0.103345	0.0690897	0.173277	0.485682	0.104187	0.807754	0.599329	0.0239204	0.146599
fat_pct_htdat_adj_cgrp_pred_females_within5stddevs	Chr5_93801999	Chr5	93801999	T	C	0.0318079	0.983	0.858175	0.141825	0.0579	0.00365016	1.63e-56	251.5	47441	4.82337	0.0188038	15203	4.88125	0.0189705	1495	4.94	0.0198199	0.00081552	0.102752	0.069554	0.173122	0.471067	0.103568	0.787425	0.596336	0.0238581	0.146618
fat_pct_htdat_adj_cgrp_pred_females_within5stddevs	Chr5_93806793	Chr5	93806793	G	A	0.0317253	0.964	0.858043	0.141957	0.0579	0.00364916	1.64e-56	251.4	47425	4.82334	0.0188036	15218	4.8812	0.0189699	1496	4.94	0.0198183	0.00081567	0.102748	0.0695576	0.173121	0.471158	0.103564	0.787608	0.596312	0.0238577	0.146619
fat_pct_htdat_adj_cgrp_pred_females_within5stddevs	Chr5_94488709	Chr5	94488709	T	C	0.18652	0.99	0.546158	0.453842	-0.0410771	0.00259053	1.64e-56	251.4	19647	4.87546	0.0189185	30766	4.83439	0.0187772	13726	4.79	0.0189915	0.00083647	0.102685	0.0696072	0.173128	0.483152	0.103521	0.808022	0.595992	0.0238535	0.146621
fat_pct_htdat_adj_cgrp_pred_females_within5stddevs	Chr5_93806830	Chr5	93806830	G	A	0.0317579	0.951	0.858082	0.141918	0.0579	0.00364938	1.68e-56	251.4	47430	4.82338	0.0188036	15213	4.88124	0.0189703	1496	4.94	0.0198193	0.00081542	0.10275	0.0695563	0.173121	0.471011	0.103565	0.787351	0.596321	0.0238578	0.146619
fat_pct_htdat_adj_cgrp_pred_females_within5stddevs	Chr5_93805829	Chr5	93805829	G	T	0.0316835	0.986	0.858027	0.141973	0.0578	0.00364861	1.71e-56	251.4	47424	4.82334	0.0188038	15218	4.88119	0.0189699	1497	4.93903	0.0198181	0.00081523	0.10275	0.0695563	0.173121	0.470898	0.103565	0.787163	0.596322	0.023858	0.146619
fat_pct_htdat_adj_cgrp_pred_females_within5stddevs	Chr5_93814659	Chr5	93814659	T	C	0.0315995	0.952	0.858027	0.141973	0.0579	0.00365084	1.71e-56	251.3	47421	4.82339	0.0188022	15224	4.88127	0.0189693	1494	4.94	0.0198193	0.0008162	0.102725	0.0695761	0.173117	0.471472	0.103541	0.788286	0.596194	0.0238551	0.14662
fat_pct_htdat_adj_cgrp_pred_females_within5stddevs	Chr5_93647653	Chr5	93647653	C	G	0.0427173	0.946	0.574619	0.425381	-0.0401	0.00253216	1.74e-56	251.3	21077	4.87043	0.0188768	31557	4.83029	0.0187771	11505	4.79015	0.0190172	0.00078776	0.102587	0.0696842	0.173059	0.455197	0.103374	0.762044	0.595496	0.0238358	0.146624
fat_pct_htdat_adj_cgrp_pred_females_within5stddevs	Chr5_93805198	Chr5	93805198	C	A	0.0316959	0.986	0.858027	0.141973	0.0578	0.00364882	1.76e-56	251.3	47424	4.82334	0.0188033	15218	4.88118	0.0189695	1497	4.94	0.0198177	0.00081514	0.102742	0.0695626	0.17312	0.470852	0.103557	0.787137	0.596281	0.0238569	0.146619
fat_pct_htdat_adj_cgrp_pred_females_within5stddevs	Chr5_93805209	Chr5	93805209	G	T	0.0316959	0.986	0.858035	0.141965	0.0578	0.00364888	1.76e-56	251.3	47425	4.82334	0.0188033	15217	4.88118	0.0189694	1497	4.94	0.0198178	0.00081513	0.102742	0.0695628	0.17312	0.470847	0.103557	0.787133	0.596279	0.0238569	0.146619
fat_pct_htdat_adj_cgrp_pred_females_within5stddevs	Chr5_93648615	Chr5	93648615	G	A	0.0430531	0.947	0.574448	0.425552	-0.0401	0.0025318	1.89e-56	251.1	21066	4.87042	0.0188758	31557	4.8303	0.0187761	11516	4.79018	0.019016	0.00078709	0.102569	0.0696986	0.173054	0.454823	0.103356	0.761537	0.595404	0.0238334	0.146625
fat_pct_htdat_adj_cgrp_pred_females_within5stddevs	Chr5_93808236	Chr5	93808236	A	T	0.0317184	0.989	0.857934	0.142066	0.0578	0.00364772	2.01e-56	251	47414	4.82333	0.0188037	15226	4.88112	0.0189695	1499	4.94	0.0198171	0.00081421	0.102748	0.0695586	0.173121	0.470313	0.103562	0.786203	0.596309	0.0238577	0.14662
fat_pct_htdat_adj_cgrp_pred_females_within5stddevs	Chr5_93648771	Chr5	93648771	G	A	0.0430046	0.947	0.574416	0.425584	-0.0401	0.00253143	2.12e-56	250.9	21068	4.8704	0.0188761	31549	4.8303	0.0187765	11522	4.7902	0.0190163	0.00078615	0.102574	0.0696948	0.173055	0.454278	0.10336	0.760592	0.595431	0.0238341	0.146626
fat_pct_htdat_adj_cgrp_pred_females_within5stddevs	Chr5_93647490	Chr5	93647490	G	GA	0.0444662	0	0.57412	0.42588	-0.0401	0.00253002	2.27e-56	250.8	21058	4.87043	0.0188775	31531	4.83037	0.0187776	11550	4.7903	0.0190167	0.000785	0.102596	0.0696782	0.173059	0.453601	0.103381	0.759326	0.595538	0.0238365	0.146625
fat_pct_htdat_adj_cgrp_pred_females_within5stddevs	Chr5_93648898	Chr5	93648898	A	G	0.0437971	0.967	0.574284	0.425716	-0.0401	0.00253084	2.29e-56	250.8	21064	4.8704	0.0188765	31540	4.83033	0.0187767	11535	4.79025	0.0190163	0.00078537	0.10258	0.069691	0.173056	0.453827	0.103365	0.759807	0.595456	0.0238346	0.146626
fat_pct_htdat_adj_cgrp_pred_females_within5stddevs	Chr5_94220236	Chr5	94220236	G	A	0.29796	0.957	0.7828	0.2172	-0.0488109	0.00308258	2.33e-56	250.7	39896	4.85753	0.0188836	20624	4.80872	0.0189409	3619	4.76	0.0194918	0.00081017	0.10394	0.0686266	0.173376	0.467287	0.10475	0.77343	0.602317	0.0239897	0.146581
fat_pct_htdat_adj_cgrp_pred_females_within5stddevs	Chr5_94231694	Chr5	94231694	T	C	0.300124	0.902	0.782511	0.217489	-0.0489239	0.00308986	2.36e-56	250.7	39885	4.85747	0.0188855	20609	4.80855	0.0189441	3645	4.76	0.0194985	0.0008147	0.103978	0.0685966	0.173389	0.469869	0.104793	0.777442	0.602511	0.0239934	0.14658
fat_pct_htdat_adj_cgrp_pred_females_within5stddevs	Chr5_93807946	Chr5	93807946	A	C	0.0316948	0.986	0.857934	0.142066	0.0577	0.00364789	2.48e-56	250.6	47413	4.82336	0.0188027	15228	4.88111	0.0189688	1498	4.94	0.0198166	0.00081293	0.102731	0.0695729	0.173117	0.469584	0.103544	0.785106	0.59622	0.0238556	0.146621
fat_pct_htdat_adj_cgrp_pred_females_within5stddevs	Chr5_93848729	Chr5	93848729	C	T	0.00287703	0.968	0.789021	0.210979	0.0500981	0.00316474	2.5e-56	250.6	40301	4.8168	0.0188263	20612	4.86689	0.0188605	3226	4.92	0.0194174	0.00083561	0.102691	0.0696043	0.173131	0.482644	0.103527	0.807141	0.596017	0.0238414	0.146622
fat_pct_htdat_adj_cgrp_pred_females_within5stddevs	Chr5_94486567	Chr5	94486567	G	A	0.186571	0.999	0.546041	0.453959	-0.0410042	0.00259032	2.51e-56	250.6	19634	4.87532	0.0189184	30777	4.83432	0.0187778	13728	4.79	0.0189928	0.00083354	0.102693	0.069603	0.173129	0.481458	0.103526	0.805153	0.596025	0.0238548	0.146622
fat_pct_htdat_adj_cgrp_pred_females_within5stddevs	Chr5_93810696	Chr5	93810696	T	C	0.0316388	0.981	0.857895	0.142105	0.0577	0.00364697	2.52e-56	250.6	47411	4.82333	0.0188028	15227	4.88106	0.0189683	1501	4.94	0.0198154	0.00081261	0.10273	0.0695739	0.173116	0.469402	0.103542	0.784811	0.596213	0.0238556	0.146621
fat_pct_htdat_adj_cgrp_pred_females_within5stddevs	Chr5_93817200	Chr5	93817200	A	G	0.0315851	0.953	0.858035	0.141965	0.0578	0.00365053	2.68e-56	250.5	47424	4.8234	0.0188025	15219	4.88118	0.0189694	1496	4.94	0.019819	0.00081312	0.102728	0.0695753	0.173117	0.469695	0.103541	0.78531	0.596205	0.0238552	0.146622
fat_pct_htdat_adj_cgrp_pred_females_within5stddevs	Chr5_93810260	Chr5	93810260	C	T	0.0316744	0.988	0.857934	0.142066	0.0577	0.00364778	2.7e-56	250.4	47414	4.82335	0.0188029	15226	4.88107	0.0189687	1499	4.94	0.0198163	0.00081234	0.102733	0.0695721	0.173117	0.469242	0.103545	0.784528	0.596226	0.0238557	0.146621
fat_pct_htdat_adj_cgrp_pred_females_within5stddevs	Chr5_94487080	Chr5	94487080	C	T	0.184211	0.992	0.546017	0.453983	-0.0409872	0.00259018	2.75e-56	250.4	19635	4.87531	0.0189182	30772	4.83432	0.0187776	13732	4.79	0.0189925	0.00083286	0.102688	0.069607	0.173128	0.481067	0.103521	0.804534	0.596001	0.0238539	0.146623
fat_pct_htdat_adj_cgrp_pred_females_within5stddevs	Chr5_93944804	Chr5	93944804	T	A	0.0425589	0.985	0.858931	0.141069	0.0575912	0.00363972	2.8e-56	250.4	47513	4.82328	0.0187958	15156	4.88087	0.0189598	1470	4.93846	0.019803	0.00080377	0.102604	0.0696729	0.173081	0.46439	0.103408	0.777282	0.595576	0.0238391	0.146626
fat_pct_htdat_adj_cgrp_pred_females_within5stddevs	BovineHD0500026826	Chr5	94486599	T	G	0.186571	1	0.546025	0.453975	-0.040987	0.00259041	2.81e-56	250.4	19632	4.87531	0.0189185	30779	4.83432	0.0187779	13728	4.79	0.0189928	0.00083285	0.102694	0.0696023	0.173129	0.481057	0.103527	0.804477	0.596032	0.0238549	0.146623
fat_pct_htdat_adj_cgrp_pred_females_within5stddevs	Chr5_93649635	Chr5	93649635	G	A	0.0441363	0.947	0.574292	0.425708	-0.04	0.00253102	2.91e-56	250.3	21063	4.87038	0.0188768	31543	4.83034	0.018777	11533	4.7903	0.0190166	0.00078399	0.102584	0.0696888	0.173057	0.453023	0.103368	0.758442	0.595474	0.0238348	0.146627
fat_pct_htdat_adj_cgrp_pred_females_within5stddevs	Chr5_93648798	Chr5	93648798	A	G	0.0447104	0.979	0.574081	0.425919	-0.04	0.00253013	2.95e-56	250.3	21054	4.8704	0.0188769	31534	4.83037	0.0187769	11551	4.79035	0.019016	0.00078345	0.102583	0.0696894	0.173056	0.452715	0.103367	0.757933	0.595471	0.0238351	0.146627
fat_pct_htdat_adj_cgrp_pred_females_within5stddevs	Chr5_93649085	Chr5	93649085	C	G	0.0447134	0.988	0.57405	0.42595	-0.04	0.00253007	2.98e-56	250.2	21051	4.87043	0.0188774	31536	4.83041	0.0187771	11552	4.79038	0.019016	0.00078336	0.102589	0.0696851	0.173057	0.452661	0.103372	0.757808	0.595498	0.0238355	0.146627
fat_pct_htdat_adj_cgrp_pred_females_within5stddevs	Chr5_93649394	Chr5	93649394	A	G	0.0435266	0.947	0.574354	0.425646	-0.04	0.00253133	3.08e-56	250.2	21064	4.87036	0.0188763	31549	4.83032	0.0187766	11526	4.79029	0.0190164	0.00078378	0.102576	0.069695	0.173055	0.452905	0.10336	0.758296	0.595435	0.023834	0.146627
fat_pct_htdat_adj_cgrp_pred_females_within5stddevs	Chr5_93943857	Chr5	93943857	C	T	0.0425888	0.993	0.858939	0.141061	0.0575746	0.00364012	3.09e-56	250.2	47513	4.82328	0.018796	15157	4.88086	0.0189599	1469	4.94	0.0198033	0.00080327	0.102606	0.069672	0.173081	0.4641	0.103409	0.776788	0.595583	0.0238393	0.146626
fat_pct_htdat_adj_cgrp_pred_females_within5stddevs	Chr5_93832262	Chr5	93832262	G	T	0.0318627	0.935	0.858152	0.141848	0.0578	0.00365286	3.1e-56	250.2	47439	4.82322	0.0188016	15204	4.881	0.0189665	1496	4.94	0.0198153	0.00081266	0.102701	0.0695974	0.173111	0.469444	0.103514	0.785074	0.596065	0.0238511	0.146623
fat_pct_htdat_adj_cgrp_pred_females_within5stddevs	Chr5_93820835	Chr5	93820835	A	G	0.0318342	0.941	0.858082	0.141918	0.0578	0.00365153	3.12e-56	250.2	47428	4.82337	0.0188023	15217	4.88112	0.0189688	1494	4.94	0.0198185	0.00081236	0.102722	0.0695807	0.173115	0.46926	0.103535	0.784627	0.596173	0.0238546	0.146622
fat_pct_htdat_adj_cgrp_pred_females_within5stddevs	Chr5_93807950	Chr5	93807950	T	A	0.031704	0.986	0.857949	0.142051	0.0577	0.00364816	3.22e-56	250.1	47415	4.82336	0.018803	15226	4.88105	0.0189689	1498	4.94	0.0198168	0.00081128	0.102734	0.0695718	0.173117	0.468629	0.103545	0.783499	0.59623	0.0238557	0.146622
fat_pct_htdat_adj_cgrp_pred_females_within5stddevs	Chr5_93433877	Chr5	93433877	C	T	0.216717	0.93	0.902875	0.097125	-0.0691	0.00436853	3.27e-56	250.1	52403	4.84805	0.0188212	11013	4.77896	0.0191869	723	4.70988	0.0204988	0.00083695	0.103331	0.0691046	0.173272	0.483027	0.104168	0.803466	0.599244	0.0239185	0.146603
fat_pct_htdat_adj_cgrp_pred_females_within5stddevs	Chr5_94232043	Chr5	94232043	A	G	0.299863	0.904	0.782504	0.217496	-0.0488538	0.00308952	3.29e-56	250	39885	4.85747	0.0188858	20608	4.80862	0.0189441	3646	4.76	0.0194981	0.00081239	0.103981	0.0685957	0.173389	0.468535	0.104794	0.775229	0.602521	0.0239939	0.146582
fat_pct_htdat_adj_cgrp_pred_females_within5stddevs	Chr5_93648663	Chr5	93648663	G	A	0.0430283	0.947	0.574424	0.425576	-0.04	0.0025317	3.36e-56	250	21065	4.87034	0.0188763	31556	4.83031	0.0187767	11518	4.79028	0.0190167	0.00078343	0.102578	0.0696939	0.173056	0.452702	0.103362	0.757946	0.595443	0.0238345	0.146628
fat_pct_htdat_adj_cgrp_pred_females_within5stddevs	Chr5_93446695	Chr5	93446695	G	C	0.216764	0.916	0.903047	0.0969535	-0.0691	0.00437315	3.53e-56	249.9	52419	4.84785	0.01882	11003	4.77872	0.0191893	717	4.70959	0.0205065	0.00083688	0.103316	0.0691169	0.173269	0.482992	0.104152	0.803512	0.599165	0.0239163	0.146604
fat_pct_htdat_adj_cgrp_pred_females_within5stddevs	Chr5_93441645	Chr5	93441645	T	G	0.216022	0.946	0.902657	0.0973433	-0.069	0.00436247	3.54e-56	249.9	52377	4.84802	0.0188211	11037	4.77906	0.0191858	725	4.7101	0.0204944	0.00083576	0.103329	0.0691063	0.173271	0.482345	0.104165	0.802347	0.599234	0.0239179	0.146603
fat_pct_htdat_adj_cgrp_pred_females_within5stddevs	Chr5_93649840	Chr5	93649840	C	G	0.0447789	0.993	0.57405	0.42595	-0.04	0.00253016	3.55e-56	249.9	21050	4.8704	0.0188774	31538	4.83041	0.0187772	11551	4.79041	0.0190162	0.00078231	0.10259	0.0696853	0.173057	0.452053	0.103372	0.756791	0.595499	0.0238355	0.146628
fat_pct_htdat_adj_cgrp_pred_females_within5stddevs	Chr5_94228384	Chr5	94228384	G	A	0.299515	0.897	0.78255	0.21745	-0.0488361	0.00308949	3.59e-56	249.9	39879	4.85755	0.0188857	20626	4.80872	0.0189431	3634	4.76	0.0194963	0.00081168	0.103972	0.068603	0.173387	0.46813	0.104784	0.774618	0.602475	0.0239926	0.146582
fat_pct_htdat_adj_cgrp_pred_females_within5stddevs	Chr5_94232402	Chr5	94232402	C	G	0.299651	0.904	0.782535	0.217465	-0.0488371	0.00308963	3.61e-56	249.9	39889	4.85743	0.0188847	20604	4.8086	0.0189434	3646	4.76	0.0194977	0.00081175	0.103963	0.0686101	0.173385	0.468179	0.104775	0.774757	0.60243	0.0239913	0.146583
fat_pct_htdat_adj_cgrp_pred_females_within5stddevs	Chr5_93647948	Chr5	93647948	G	C	0.0444928	0.984	0.574105	0.425895	-0.04	0.00253	3.86e-56	249.7	21057	4.87038	0.0188781	31531	4.83039	0.0187781	11551	4.79041	0.0190171	0.00078166	0.102604	0.0696745	0.17306	0.451671	0.103386	0.756065	0.59557	0.0238374	0.146627
fat_pct_htdat_adj_cgrp_pred_females_within5stddevs	Chr5_93649123	Chr5	93649123	T	C	0.0433926	0.948	0.574378	0.425622	-0.04	0.00253152	4.04e-56	249.6	21066	4.87033	0.0188757	31548	4.83033	0.018776	11525	4.79034	0.0190158	0.00078218	0.102565	0.069705	0.173052	0.45199	0.103348	0.756845	0.595374	0.0238328	0.146629
fat_pct_htdat_adj_cgrp_pred_females_within5stddevs	Chr5_94238079	Chr5	94238079	C	G	0.299711	0.903	0.782293	0.217707	-0.0487852	0.00308828	4.23e-56	249.5	39863	4.85746	0.0188839	20625	4.80868	0.018942	3651	4.76	0.0194954	0.00081068	0.103945	0.0686249	0.173381	0.467571	0.104756	0.773873	0.602336	0.0239896	0.146584
fat_pct_htdat_adj_cgrp_pred_females_within5stddevs	Chr5_94227438	Chr5	94227438	T	A	0.299998	0.877	0.782691	0.217309	-0.048813	0.00309013	4.26e-56	249.5	39894	4.85752	0.0188855	20614	4.80871	0.0189432	3631	4.76	0.0194968	0.00081053	0.10397	0.0686057	0.173386	0.467471	0.104781	0.77355	0.602461	0.0239924	0.146583
fat_pct_htdat_adj_cgrp_pred_females_within5stddevs	Chr5_93459705	Chr5	93459705	T	C	0.217027	0.888	0.903163	0.0968366	-0.0691	0.00437503	4.58e-56	249.4	52437	4.84788	0.0188228	10982	4.77879	0.0191919	720	4.7097	0.0205096	0.00083496	0.103363	0.0690808	0.173279	0.481859	0.104198	0.801319	0.599402	0.0239218	0.146603
fat_pct_htdat_adj_cgrp_pred_females_within5stddevs	Chr5_93444802	Chr5	93444802	C	T	0.215822	0.957	0.902532	0.097468	-0.0688	0.00435874	4.72e-56	249.3	52367	4.84804	0.0188232	11041	4.77922	0.0191867	731	4.71039	0.0204926	0.00083337	0.103364	0.0690803	0.173278	0.480945	0.104197	0.799799	0.599405	0.0239225	0.146603
fat_pct_htdat_adj_cgrp_pred_females_within5stddevs	Chr5_93650251	Chr5	93650251	T	C	0.0444619	0.95	0.574237	0.425763	-0.04	0.00253083	4.78e-56	249.3	21061	4.87036	0.0188771	31540	4.8304	0.018777	11538	4.79044	0.0190162	0.00078078	0.102584	0.0696912	0.173056	0.451171	0.103365	0.755362	0.595466	0.0238347	0.146629
fat_pct_htdat_adj_cgrp_pred_females_within5stddevs	Chr5_93649860	Chr5	93649860	T	A	0.0447615	0.993	0.574042	0.425958	-0.0399	0.00253019	4.85e-56	249.3	21049	4.87037	0.0188774	31539	4.83042	0.0187772	11551	4.79047	0.0190161	0.00078039	0.102589	0.0696874	0.173057	0.450942	0.103369	0.754949	0.595491	0.0238353	0.146629
fat_pct_htdat_adj_cgrp_pred_females_within5stddevs	Chr5_93650189	Chr5	93650189	T	C	0.0447551	0.991	0.574058	0.425942	-0.0399	0.00253014	4.97e-56	249.2	21051	4.87036	0.0188775	31537	4.83042	0.0187772	11551	4.79048	0.0190161	0.00078019	0.102589	0.0696873	0.173057	0.450828	0.103369	0.754758	0.595492	0.0238354	0.146629
fat_pct_htdat_adj_cgrp_pred_females_within5stddevs	Chr5_93530802	Chr5	93530802	T	C	0.0997022	0.822	0.913836	0.0861644	-0.069	0.00437423	5.52e-56	249	53635	4.85141	0.0188147	9955	4.78239	0.0191324	549	4.71336	0.0204052	0.00075032	0.103071	0.0693105	0.173132	0.433378	0.103821	0.722699	0.597924	0.0238822	0.146614
fat_pct_htdat_adj_cgrp_pred_females_within5stddevs	Chr5_93837091	Chr5	93837091	G	A	0.0318588	0.935	0.858066	0.141934	0.0576	0.0036523	5.52e-56	249	47429	4.82329	0.0188023	15213	4.88093	0.0189676	1497	4.94	0.0198164	0.00080906	0.102715	0.0695892	0.173113	0.467358	0.103524	0.781518	0.596126	0.0238532	0.146626
fat_pct_htdat_adj_cgrp_pred_females_within5stddevs	Chr5_93649687	Chr5	93649687	T	G	0.0441367	0.949	0.574261	0.425739	-0.0399	0.00253081	5.63e-56	249	21061	4.87031	0.0188769	31543	4.83038	0.0187769	11535	4.79045	0.0190163	0.00077973	0.102582	0.0696933	0.173055	0.450565	0.103362	0.754364	0.595454	0.0238344	0.14663
fat_pct_htdat_adj_cgrp_pred_females_within5stddevs	Chr5_93648822	Chr5	93648822	G	A	0.0446721	0.979	0.574066	0.425934	-0.0399	0.00252997	5.88e-56	248.9	21054	4.87032	0.0188776	31532	4.83041	0.0187776	11553	4.7905	0.0190166	0.00077903	0.102595	0.0696839	0.173058	0.450159	0.103374	0.753609	0.595516	0.0238362	0.14663
fat_pct_htdat_adj_cgrp_pred_females_within5stddevs	Chr5_94236759	Chr5	94236759	C	T	0.299824	0.901	0.782418	0.217582	-0.0486945	0.00308931	7.3e-56	248.4	39876	4.85731	0.0188829	20615	4.80861	0.0189423	3648	4.76	0.0194972	0.00080733	0.103934	0.0686362	0.173378	0.465649	0.104742	0.770784	0.602272	0.0239879	0.146587
fat_pct_htdat_adj_cgrp_pred_females_within5stddevs	Chr5_93650223	Chr5	93650223	ACT	A	0.0444776	0.95	0.574253	0.425747	-0.0399	0.00253101	8.03e-56	248.3	21060	4.87027	0.0188775	31544	4.8304	0.0187775	11535	4.79052	0.0190169	0.00077763	0.102592	0.0696873	0.173057	0.449349	0.10337	0.75228	0.595498	0.0238355	0.146631
fat_pct_htdat_adj_cgrp_pred_females_within5stddevs	Chr5_94225761	Chr5	94225761	G	C	0.299084	0.864	0.783268	0.216732	-0.0486687	0.00308916	8.23e-56	248.2	39943	4.85734	0.0188828	20590	4.80867	0.0189418	3606	4.76	0.0194963	0.0008042	0.10393	0.06864	0.173374	0.463851	0.104734	0.767846	0.602249	0.0239879	0.146588
fat_pct_htdat_adj_cgrp_pred_females_within5stddevs	Chr5_94176340	Chr5	94176340	G	A	0.306879	0.936	0.788647	0.211353	-0.0487819	0.00309717	8.8e-56	248.1	40021	4.8556	0.0188123	21124	4.80682	0.0188896	2994	4.76	0.0194658	0.0007933	0.102788	0.0695342	0.173116	0.458251	0.103582	0.765874	0.596488	0.0238632	0.146625
fat_pct_htdat_adj_cgrp_pred_females_within5stddevs	Chr5_94231638	Chr5	94231638	GT	G	0.300195	0.898	0.782597	0.217403	-0.048647	0.00309073	1.04e-55	247.7	39892	4.85742	0.0188844	20606	4.80877	0.0189425	3641	4.76	0.0194967	0.00080528	0.103951	0.0686251	0.173381	0.464456	0.104756	0.768719	0.602348	0.0239895	0.146588
fat_pct_htdat_adj_cgrp_pred_females_within5stddevs	Chr5_93278706	Chr5	93278706	C	T	0.113516	0.804	0.831444	0.168556	-0.0522	0.00332	1.1e-55	247.6	44370	4.85333	0.0188081	17916	4.80108	0.0189359	1853	4.74884	0.0196325	0.00076507	0.102851	0.0694861	0.173102	0.441976	0.103616	0.73837	0.596801	0.023856	0.146624
fat_pct_htdat_adj_cgrp_pred_females_within5stddevs	Chr5_93850186	Chr5	93850186	A	G	0.00334203	0.791	0.793916	0.206084	0.0503808	0.0032025	1.18e-55	247.5	40643	4.81771	0.0188213	20556	4.86809	0.0188676	2940	4.92	0.0194484	0.00083057	0.102663	0.0696338	0.173127	0.479748	0.103493	0.802538	0.595849	0.0238384	0.146631
fat_pct_htdat_adj_cgrp_pred_females_within5stddevs	Chr5_94226384	Chr5	94226384	A	G	0.298457	0.902	0.782925	0.217075	-0.0485675	0.00308722	1.18e-55	247.5	39919	4.85745	0.0188841	20594	4.80888	0.0189414	3626	4.76	0.0194938	0.00080177	0.103943	0.0686319	0.173376	0.462446	0.104745	0.765456	0.602306	0.0239891	0.146589
fat_pct_htdat_adj_cgrp_pred_females_within5stddevs	Chr5_93466604	Chr5	93466604	C	G	0.209828	0.894	0.901004	0.0989959	-0.068	0.00432255	1.29e-55	247.3	52181	4.84846	0.0188259	11217	4.78049	0.0191757	741	4.71251	0.0204541	0.00082431	0.103393	0.0690628	0.17328	0.47571	0.104217	0.790955	0.599533	0.0239258	0.146607
fat_pct_htdat_adj_cgrp_pred_females_within5stddevs	Chr5_93464703	Chr5	93464703	G	A	0.215962	0.923	0.90268	0.0973199	-0.0686	0.00436453	1.44e-55	247.1	52378	4.84788	0.018821	11038	4.77927	0.0191875	723	4.71066	0.0204985	0.000827	0.103328	0.0691138	0.173269	0.477292	0.104155	0.794007	0.599206	0.0239181	0.14661
fat_pct_htdat_adj_cgrp_pred_females_within5stddevs	Chr5_94235054	Chr5	94235054	G	A	0.301558	0.861	0.785224	0.214776	-0.0488035	0.00310505	1.48e-55	247	40124	4.85709	0.0188777	20479	4.80828	0.0189404	3536	4.76	0.0195037	0.00080336	0.103853	0.0687034	0.17336	0.463408	0.104656	0.76762	0.601849	0.0239798	0.146593
fat_pct_htdat_adj_cgrp_pred_females_within5stddevs	Chr5_93352923	Chr5	93352923	G	GA	0.241908	0	0.8966	0.1034	-0.0668	0.00425503	1.82e-55	246.6	51676	4.84823	0.0188177	11662	4.78141	0.0191578	801	4.71459	0.0203997	0.00082792	0.103256	0.0691719	0.173255	0.477862	0.104083	0.79544	0.598835	0.0239091	0.146614
fat_pct_htdat_adj_cgrp_pred_females_within5stddevs	Chr5_94177314	Chr5	94177314	G	A	0.30698	0.927	0.788576	0.211424	-0.0486111	0.00309551	1.84e-55	246.6	40018	4.85556	0.0188119	21121	4.80695	0.018889	3000	4.76	0.0194644	0.00078795	0.102779	0.0695447	0.173112	0.455166	0.103567	0.760807	0.596431	0.0238618	0.146629
fat_pct_htdat_adj_cgrp_pred_females_within5stddevs	Chr5_94232965	Chr5	94232965	G	A	0.30146	0.867	0.785193	0.214807	-0.0486558	0.00310395	2.86e-55	245.7	40129	4.85707	0.0188786	20465	4.80841	0.0189408	3545	4.76	0.0195033	0.00079859	0.103864	0.0686977	0.173361	0.460654	0.104663	0.763014	0.601895	0.0239815	0.146596
fat_pct_htdat_adj_cgrp_pred_females_within5stddevs	Chr5_94157041	Chr5	94157041	G	A	0.290614	0.996	0.777881	0.222119	-0.0475818	0.00303691	3.22e-55	245.5	39005	4.85646	0.0188228	21775	4.80888	0.0188841	3359	4.76	0.019426	0.00078237	0.102909	0.0694458	0.173137	0.451876	0.103692	0.754513	0.597077	0.0238728	0.146628
fat_pct_htdat_adj_cgrp_pred_females_within5stddevs	Chr5_94583549	Chr5	94583549	C	T	0.0972207	0.983	0.296614	0.703386	-0.0419234	0.00267762	3.81e-55	245.1	5588	4.89707	0.0191501	26873	4.85514	0.0188124	31678	4.81	0.0188528	0.00073338	0.102811	0.0695235	0.173068	0.423753	0.103544	0.708276	0.596578	0.0238543	0.146632
fat_pct_htdat_adj_cgrp_pred_females_within5stddevs	Chr5_94246565	Chr5	94246565	A	G	0.298763	0.921	0.780609	0.219391	-0.0482048	0.00307952	4.04e-55	245	39698	4.85747	0.0188863	20739	4.80927	0.0189416	3702	4.76	0.0194896	0.00079591	0.10397	0.0686164	0.173383	0.459047	0.104766	0.759699	0.602423	0.0239911	0.146594
fat_pct_htdat_adj_cgrp_pred_females_within5stddevs	Chr5_94226228	Chr5	94226228	C	A	0.2985	0.903	0.782964	0.217036	-0.0483154	0.00308792	4.49e-55	244.8	39921	4.85733	0.0188854	20595	4.80901	0.018943	3623	4.76	0.0194958	0.00079337	0.103965	0.0686212	0.173379	0.457591	0.104758	0.757333	0.602394	0.0239925	0.146595
fat_pct_htdat_adj_cgrp_pred_females_within5stddevs	Chr5_94515815	Chr5	94515815	C	T	0.299301	0.952	0.791157	0.208843	-0.0484587	0.00309708	4.49e-55	244.8	40361	4.8555	0.0188458	20766	4.80705	0.0189232	3012	4.76	0.0194986	0.00077599	0.103382	0.0690776	0.173235	0.447941	0.104158	0.745017	0.599455	0.0239314	0.146614
fat_pct_htdat_adj_cgrp_pred_females_within5stddevs	Chr5_94245748	Chr5	94245748	C	T	0.298688	0.919	0.780672	0.219328	-0.0481762	0.00308019	4.93e-55	244.6	39702	4.85748	0.0188869	20739	4.8093	0.0189421	3698	4.76	0.0194902	0.0007948	0.10398	0.0686094	0.173385	0.458403	0.104775	0.758577	0.602471	0.0239922	0.146595
fat_pct_htdat_adj_cgrp_pred_females_within5stddevs	Chr5_94260936	Chr5	94260936	T	C	0.230394	0.578	0.717644	0.282356	-0.0438419	0.00280445	5.55e-55	244.4	33116	4.86183	0.0188751	25826	4.81799	0.0188633	5197	4.77	0.0192641	0.00077896	0.103413	0.0690537	0.173246	0.449626	0.104192	0.747617	0.599612	0.023931	0.146614
fat_pct_htdat_adj_cgrp_pred_females_within5stddevs	Chr5_94250550	Chr5	94250550	G	A	0.298885	0.882	0.78029	0.21971	-0.0480708	0.00307612	6.09e-55	244.2	39664	4.85742	0.0188852	20766	4.80935	0.0189405	3709	4.76	0.0194873	0.00079232	0.103953	0.0686322	0.173377	0.456991	0.104745	0.756425	0.602328	0.0239892	0.146597
fat_pct_htdat_adj_cgrp_pred_females_within5stddevs	Chr5_93801253	Chr5	93801253	G	A	0.0340464	0.826	0.848735	0.151265	0.0555	0.00355411	6.25e-55	244.2	46442	4.82289	0.0188029	15990	4.87842	0.0189479	1707	4.93	0.0197424	0.00079189	0.102688	0.0696219	0.173102	0.45747	0.10348	0.765256	0.595951	0.0238491	0.146638
fat_pct_htdat_adj_cgrp_pred_females_within5stddevs	Chr5_94246348	Chr5	94246348	T	G	0.29875	0.918	0.780679	0.219321	-0.0481094	0.00307957	6.58e-55	244.1	39706	4.85744	0.0188869	20732	4.80933	0.0189422	3701	4.76	0.0194902	0.00079258	0.10398	0.068611	0.173384	0.457123	0.104773	0.756473	0.602465	0.023992	0.146596
fat_pct_htdat_adj_cgrp_pred_females_within5stddevs	Chr5_94251781	Chr5	94251781	C	T	0.297785	0.903	0.779666	0.220334	-0.0479436	0.0030712	7.86e-55	243.7	39602	4.8575	0.0188869	20810	4.80956	0.0189406	3727	4.76	0.0194844	0.00078974	0.103975	0.0686162	0.173381	0.455492	0.104764	0.75382	0.602435	0.0239922	0.146597
fat_pct_htdat_adj_cgrp_pred_females_within5stddevs	Chr5_93854637	Chr5	93854637	G	C	0.228932	0.903	0.911154	0.0888461	-0.0716	0.00458619	8.68e-55	243.5	53356	4.84657	0.018808	10169	4.775	0.0192384	614	4.7	0.0207017	0.00082921	0.103133	0.0692754	0.173238	0.478656	0.103962	0.797608	0.59819	0.0238942	0.146625
fat_pct_htdat_adj_cgrp_pred_females_within5stddevs	BovineHD0500026860	Chr5	94586978	C	T	0.0970509	1	0.297845	0.702155	-0.0417454	0.00267539	8.8e-55	243.5	5632	4.89675	0.0191494	26943	4.85501	0.0188129	31564	4.81	0.0188539	0.00072891	0.102823	0.0695178	0.17307	0.421162	0.103552	0.703901	0.596627	0.0238554	0.146635
fat_pct_htdat_adj_cgrp_pred_females_within5stddevs	Chr5_93857487	Chr5	93857487	A	G	0.113137	0.545	0.95562	0.0443802	-0.0961	0.00615893	9e-55	243.4	58565	4.84548	0.0187712	5455	4.74938	0.0196181	119	4.65	0.0222092	0.00078323	0.102512	0.0697616	0.173057	0.452583	0.103296	0.758239	0.595054	0.0238269	0.146646
fat_pct_htdat_adj_cgrp_pred_females_within5stddevs	Chr5_94537656	Chr5	94537656	A	G	0.299554	0.903	0.791983	0.208017	-0.0483857	0.00310129	9.04e-55	243.4	40447	4.85539	0.0188453	20700	4.80701	0.0189239	2992	4.76	0.0195017	0.0007714	0.103376	0.0690854	0.173233	0.445296	0.104147	0.740679	0.599415	0.0239306	0.146617
fat_pct_htdat_adj_cgrp_pred_females_within5stddevs	Chr5_94587064	Chr5	94587064	G	C	0.0970509	0.994	0.29783	0.70217	-0.0417327	0.00267537	9.45e-55	243.3	5632	4.89674	0.0191492	26941	4.855	0.0188127	31566	4.81	0.0188536	0.00072844	0.10282	0.0695213	0.173069	0.420895	0.103548	0.703481	0.596606	0.023855	0.146636
fat_pct_htdat_adj_cgrp_pred_females_within5stddevs	Chr5_94252816	Chr5	94252816	T	C	0.298154	0.88	0.779931	0.220069	-0.0479365	0.00307351	9.79e-55	243.3	39628	4.8575	0.0188865	20792	4.80956	0.0189403	3719	4.76	0.0194849	0.00078882	0.103966	0.0686237	0.173379	0.454968	0.104755	0.753012	0.602389	0.0239909	0.146599
fat_pct_htdat_adj_cgrp_pred_females_within5stddevs	Chr5_94156889	Chr5	94156889	G	A	0.290794	0.995	0.777818	0.222182	-0.0473538	0.00303626	9.89e-55	243.2	39000	4.85637	0.0188232	21777	4.80902	0.0188845	3362	4.76	0.0194261	0.00077504	0.102914	0.0694476	0.173137	0.447648	0.103689	0.747469	0.597082	0.0238731	0.146633
fat_pct_htdat_adj_cgrp_pred_females_within5stddevs	Chr5_94536937	Chr5	94536937	G	A	0.299627	0.904	0.791991	0.208009	-0.0483378	0.00310113	1.14e-54	243	40450	4.85537	0.0188455	20695	4.80703	0.0189241	2994	4.76	0.0195018	0.00076985	0.103379	0.0690845	0.173233	0.444402	0.104148	0.739185	0.599425	0.0239307	0.146618
fat_pct_htdat_adj_cgrp_pred_females_within5stddevs	Chr5_94156781	Chr5	94156781	C	T	0.29071	0.997	0.777756	0.222244	-0.0473149	0.00303587	1.17e-54	242.9	38993	4.85635	0.0188234	21783	4.80903	0.0188848	3363	4.76	0.0194264	0.00077393	0.102919	0.0694445	0.173137	0.447001	0.103693	0.746365	0.597104	0.0238736	0.146634
fat_pct_htdat_adj_cgrp_pred_females_within5stddevs	Chr5_94156687	Chr5	94156687	C	T	0.29071	0.997	0.777764	0.222236	-0.0473145	0.00303607	1.19e-54	242.9	38993	4.85637	0.0188234	21784	4.80906	0.0188846	3362	4.76	0.019426	0.00077389	0.102917	0.0694462	0.173137	0.446983	0.103691	0.746347	0.597093	0.0238733	0.146634
fat_pct_htdat_adj_cgrp_pred_females_within5stddevs	Chr5_93764233	Chr5	93764233	G	C	0.22832	0.891	0.910912	0.0890878	-0.0714	0.00458042	1.2e-54	242.8	53328	4.84658	0.0188094	10194	4.77521	0.0192382	617	4.7	0.0206974	0.00082692	0.103157	0.0692579	0.173242	0.477322	0.103984	0.795239	0.598308	0.0238966	0.146626
fat_pct_htdat_adj_cgrp_pred_females_within5stddevs	Chr5_94156876	Chr5	94156876	C	T	0.290776	0.997	0.77778	0.22222	-0.0473068	0.00303587	1.22e-54	242.8	38996	4.85635	0.018823	21780	4.80904	0.0188844	3363	4.76	0.019426	0.0007736	0.102911	0.0694505	0.173136	0.446819	0.103685	0.746108	0.597066	0.0238727	0.146634
fat_pct_htdat_adj_cgrp_pred_females_within5stddevs	Chr5_93762173	Chr5	93762173	A	G	0.22832	0.916	0.910904	0.0890956	-0.0714	0.00458014	1.24e-54	242.8	53327	4.84657	0.0188096	10195	4.7752	0.0192386	617	4.7	0.0206979	0.00082667	0.103162	0.0692545	0.173243	0.477173	0.103989	0.794961	0.59833	0.0238972	0.146626
fat_pct_htdat_adj_cgrp_pred_females_within5stddevs	Chr5_93649469	Chr5	93649469	T	C	0.0420514	0.99	0.566964	0.433036	-0.0393	0.00252487	1.27e-54	242.7	20517	4.87049	0.018891	31695	4.83115	0.0187861	11927	4.79181	0.0190189	0.00075985	0.102758	0.0695706	0.173089	0.438995	0.103518	0.734028	0.596292	0.0238516	0.146639
fat_pct_htdat_adj_cgrp_pred_females_within5stddevs	Chr5_93649565	Chr5	93649565	A	G	0.0420353	0.979	0.566964	0.433036	-0.0393	0.00252487	1.27e-54	242.7	20517	4.87049	0.018891	31695	4.83115	0.0187861	11927	4.79181	0.0190189	0.00075985	0.102758	0.0695706	0.173089	0.438995	0.103518	0.734028	0.596292	0.0238516	0.146639
fat_pct_htdat_adj_cgrp_pred_females_within5stddevs	Chr5_94251963	Chr5	94251963	T	G	0.297856	0.895	0.779752	0.220248	-0.0478446	0.00307142	1.32e-54	242.7	39616	4.85747	0.0188867	20793	4.80962	0.0189403	3730	4.76	0.0194842	0.00078626	0.103968	0.0686236	0.173378	0.453492	0.104755	0.750569	0.602394	0.0239909	0.1466
fat_pct_htdat_adj_cgrp_pred_females_within5stddevs	Chr5_93764154	Chr5	93764154	C	T	0.22832	0.892	0.910904	0.0890956	-0.0713	0.00458025	1.34e-54	242.6	53327	4.84658	0.0188097	10195	4.77523	0.0192385	617	4.7	0.0206976	0.0008262	0.103162	0.0692551	0.173243	0.476904	0.103988	0.794519	0.598327	0.0238971	0.146626
fat_pct_htdat_adj_cgrp_pred_females_within5stddevs	Chr5_93765438	Chr5	93765438	C	A	0.22832	0.89	0.91092	0.08908	-0.0713	0.00458068	1.48e-54	242.4	53329	4.84656	0.0188096	10193	4.77524	0.0192386	617	4.7	0.0206982	0.00082552	0.10316	0.0692567	0.173242	0.476514	0.103986	0.793883	0.598318	0.0238969	0.146627
fat_pct_htdat_adj_cgrp_pred_females_within5stddevs	Chr5_94251872	Chr5	94251872	T	C	0.29746	0.9	0.779713	0.220287	-0.047821	0.00307151	1.5e-54	242.4	39605	4.85746	0.0188868	20810	4.80964	0.0189405	3724	4.76	0.0194844	0.00078558	0.103971	0.0686219	0.173379	0.453101	0.104757	0.749909	0.602407	0.0239913	0.1466
fat_pct_htdat_adj_cgrp_pred_females_within5stddevs	Chr5_94252415	Chr5	94252415	C	G	0.297782	0.901	0.779557	0.220443	-0.0478053	0.00307053	1.51e-54	242.4	39588	4.85742	0.0188869	20824	4.80962	0.0189408	3727	4.76	0.0194846	0.00078547	0.103975	0.0686195	0.173379	0.453032	0.10476	0.749775	0.602423	0.0239925	0.1466
fat_pct_htdat_adj_cgrp_pred_females_within5stddevs	Chr5_94251546	Chr5	94251546	A	C	0.29781	0.905	0.779643	0.220357	-0.0477965	0.00307081	1.61e-54	242.3	39603	4.85744	0.0188862	20805	4.80964	0.0189399	3731	4.76	0.0194835	0.00078496	0.10396	0.0686314	0.173376	0.452747	0.104745	0.749399	0.602347	0.0239898	0.146601
fat_pct_htdat_adj_cgrp_pred_females_within5stddevs	Chr5_93759409	Chr5	93759409	G	A	0.228327	0.896	0.910904	0.0890956	-0.0713	0.00458055	1.87e-54	242	53327	4.84656	0.0188094	10195	4.77531	0.0192384	617	4.7	0.0206978	0.00082404	0.103157	0.0692606	0.173241	0.475662	0.103981	0.792496	0.598297	0.0238964	0.146628
fat_pct_htdat_adj_cgrp_pred_females_within5stddevs	Chr5_93884366	Chr5	93884366	T	C	0.228571	0.952	0.911107	0.0888929	-0.0713	0.00458504	1.91e-54	241.9	53350	4.84668	0.018809	10175	4.77537	0.019237	614	4.70405	0.0206977	0.00082382	0.103146	0.0692689	0.173239	0.475541	0.10397	0.792364	0.598244	0.0238963	0.146629
fat_pct_htdat_adj_cgrp_pred_females_within5stddevs	Chr5_94252005	Chr5	94252005	A	G	0.297881	0.901	0.77958	0.22042	-0.0477316	0.00307027	2.14e-54	241.7	39595	4.85743	0.0188867	20813	4.8097	0.0189402	3731	4.76	0.0194835	0.00078299	0.103968	0.0686266	0.173377	0.451608	0.104751	0.747476	0.602382	0.023991	0.146602
fat_pct_htdat_adj_cgrp_pred_females_within5stddevs	Chr5_93861066	Chr5	93861066	T	A	0.00290484	0.968	0.788202	0.211798	0.0491	0.0031583	2.34e-54	241.5	40227	4.81726	0.0188286	20655	4.86634	0.0188629	3257	4.92	0.0194178	0.00080434	0.102729	0.0695966	0.17313	0.464585	0.103533	0.776886	0.596133	0.0238448	0.146643
fat_pct_htdat_adj_cgrp_pred_females_within5stddevs	Chr5_94253309	Chr5	94253309	C	T	0.297676	0.899	0.779627	0.220373	-0.0477054	0.00307099	2.59e-54	241.3	39598	4.85741	0.0188874	20813	4.80971	0.0189411	3728	4.76	0.0194848	0.00078201	0.103981	0.0686168	0.17338	0.451036	0.104763	0.746452	0.602448	0.0239927	0.146603
fat_pct_htdat_adj_cgrp_pred_females_within5stddevs	Chr5_94157191	Chr5	94157191	C	T	0.262897	0.995	0.244726	0.755274	0.0462546	0.00297915	2.94e-54	241.1	4065	4.76521	0.0193776	23263	4.81147	0.018873	36811	4.86	0.0188318	0.00079091	0.102963	0.0694146	0.173168	0.456727	0.103754	0.762292	0.597311	0.0238808	0.146637
fat_pct_htdat_adj_cgrp_pred_females_within5stddevs	Chr5_94251692	Chr5	94251692	T	C	0.297873	0.893	0.779814	0.220186	-0.0476635	0.00307183	3.42e-54	240.8	39620	4.85738	0.0188865	20793	4.80972	0.0189403	3726	4.76	0.0194844	0.00078016	0.103964	0.0686317	0.173376	0.449981	0.104744	0.744823	0.602356	0.0239896	0.146605
fat_pct_htdat_adj_cgrp_pred_females_within5stddevs	Chr5_94157279	Chr5	94157279	T	G	0.262812	0.984	0.24468	0.75532	0.046207	0.00297943	3.85e-54	240.5	4066	4.76525	0.0193786	23255	4.81146	0.0188736	36818	4.86	0.0188321	0.00078918	0.102969	0.0694107	0.173169	0.455725	0.103759	0.760589	0.597339	0.0238813	0.146638
fat_pct_htdat_adj_cgrp_pred_females_within5stddevs	Chr5_93642414	Chr5	93642414	A	C	0.0322381	0.973	0.575601	0.424399	-0.0393	0.00253501	4.42e-54	240.2	21148	4.86962	0.0188837	31541	4.83033	0.0187851	11450	4.79104	0.0190267	0.00075428	0.102711	0.0696138	0.173079	0.435799	0.103465	0.729014	0.596031	0.0238461	0.146647
fat_pct_htdat_adj_cgrp_pred_females_within5stddevs	Chr5_93778710	Chr5	93778710	T	C	0.111195	0.661	0.421241	0.578759	-0.0389	0.00250681	4.54e-54	240.2	11189	4.88411	0.0190238	31658	4.84526	0.018801	21292	4.81	0.0189109	0.00073596	0.103042	0.0693546	0.173133	0.425083	0.103778	0.709164	0.597703	0.0238731	0.146636
fat_pct_htdat_adj_cgrp_pred_females_within5stddevs	chr5_94610767	Chr5	94610767	C	A	0.0474176	0.986	0.787563	0.212437	0.0467407	0.00301612	4.61e-54	240.2	39911	4.81835	0.018824	21205	4.86509	0.018856	3023	4.91	0.0193636	0.00073103	0.102729	0.0695995	0.17306	0.422414	0.10346	0.706579	0.596124	0.0238536	0.146647
fat_pct_htdat_adj_cgrp_pred_females_within5stddevs	Chr5_93713445	Chr5	93713445	G	A	0.228363	0.921	0.910904	0.0890956	-0.071	0.00458171	4.88e-54	240	53326	4.8466	0.0188094	10197	4.77561	0.0192376	616	4.70462	0.0206969	0.00081792	0.103153	0.069268	0.173239	0.472134	0.103971	0.78668	0.598263	0.0238963	0.146633
fat_pct_htdat_adj_cgrp_pred_females_within5stddevs	Chr5_94251725	Chr5	94251725	T	C	0.298131	0.901	0.779884	0.220116	-0.0476166	0.00307374	5.03e-54	240	39626	4.85734	0.0188875	20790	4.80973	0.0189416	3723	4.76	0.0194866	0.00077845	0.103982	0.0686193	0.17338	0.448982	0.104761	0.743069	0.602441	0.023992	0.146606
fat_pct_htdat_adj_cgrp_pred_females_within5stddevs	Chr5_94223031	Chr5	94223031	GG	AA	0.283456	0	0.806639	0.193361	-0.0505439	0.00326328	5.24e-54	239.9	41812	4.85508	0.0188631	19850	4.80453	0.0189619	2477	4.75	0.0196109	0.00079692	0.103702	0.0688391	0.173338	0.459752	0.104499	0.762616	0.601027	0.0239612	0.146615
fat_pct_htdat_adj_cgrp_pred_females_within5stddevs	Chr5_94150511	Chr5	94150511	T	C	0.285185	0.995	0.774825	0.225175	-0.0466977	0.00301497	5.26e-54	239.9	38709	4.85646	0.0188214	21975	4.80976	0.0188785	3455	4.76	0.0194094	0.00076093	0.102865	0.0694938	0.17312	0.439538	0.103626	0.734302	0.596808	0.0238638	0.146643
fat_pct_htdat_adj_cgrp_pred_females_within5stddevs	Chr5_94150483	Chr5	94150483	A	G	0.285179	0.995	0.774841	0.225159	-0.0466956	0.00301516	5.4e-54	239.8	38710	4.85646	0.0188214	21975	4.80976	0.0188785	3454	4.76	0.0194095	0.00076082	0.102865	0.0694938	0.17312	0.439477	0.103626	0.734199	0.596808	0.0238638	0.146643
fat_pct_htdat_adj_cgrp_pred_females_within5stddevs	Chr5_94157301	Chr5	94157301	A	G	0.262899	0.996	0.244789	0.755211	0.0461318	0.00297893	5.47e-54	239.8	4068	4.7654	0.019378	23265	4.81154	0.0188734	36806	4.86	0.0188322	0.00078685	0.10297	0.0694121	0.173169	0.454381	0.103757	0.758357	0.597336	0.0238812	0.14664
fat_pct_htdat_adj_cgrp_pred_females_within5stddevs	Chr5_94157270	Chr5	94157270	A	C	0.262824	0.984	0.244641	0.755359	0.0461284	0.00297968	5.92e-54	239.7	4063	4.76537	0.019379	23256	4.8115	0.0188738	36820	4.86	0.0188322	0.00078641	0.102971	0.0694114	0.173169	0.454129	0.103758	0.75793	0.597341	0.0238813	0.14664
fat_pct_htdat_adj_cgrp_pred_females_within5stddevs	Chr5_94170952	Chr5	94170952	C	A	0.289732	0.933	0.776828	0.223172	-0.0469203	0.00303101	6e-54	239.6	38898	4.85619	0.0188253	21854	4.80927	0.0188866	3387	4.76	0.0194265	0.00076334	0.102952	0.0694269	0.173142	0.440873	0.103715	0.735994	0.597241	0.0238778	0.146641
fat_pct_htdat_adj_cgrp_pred_females_within5stddevs	Chr5_94207835	Chr5	94207835	A	C	0.268747	0.891	0.778785	0.221215	-0.0469723	0.0030345	6.06e-54	239.6	39383	4.85753	0.0188565	21135	4.81055	0.0189044	3621	4.76358	0.0194321	0.00076023	0.103412	0.0690668	0.173239	0.438835	0.104172	0.729786	0.599563	0.0239332	0.146626
fat_pct_htdat_adj_cgrp_pred_females_within5stddevs	Chr5_94159617	Chr5	94159617	G	A	0.262961	0.902	0.245833	0.754167	0.0460087	0.00297374	6.84e-54	239.4	4095	4.76586	0.0193708	23345	4.81187	0.0188705	36699	4.86	0.0188322	0.00078491	0.102951	0.069428	0.173164	0.453274	0.103736	0.756639	0.597236	0.0238795	0.146641
fat_pct_htdat_adj_cgrp_pred_females_within5stddevs	Chr5_94157329	Chr5	94157329	T	C	0.262855	0.996	0.244804	0.755196	0.0460768	0.00297882	7.22e-54	239.3	4068	4.76549	0.0193777	23267	4.81157	0.0188731	36804	4.86	0.018832	0.00078501	0.102964	0.0694177	0.173167	0.453322	0.103749	0.756635	0.597304	0.0238805	0.146641
fat_pct_htdat_adj_cgrp_pred_females_within5stddevs	Chr5_94170935	Chr5	94170935	C	A	0.289682	0.933	0.776789	0.223211	-0.0468883	0.00303153	7.36e-54	239.2	38892	4.85616	0.0188246	21861	4.80927	0.0188861	3386	4.76	0.0194264	0.00076239	0.10294	0.069437	0.173139	0.440334	0.103702	0.735173	0.597179	0.0238761	0.146642
fat_pct_htdat_adj_cgrp_pred_females_within5stddevs	Chr5_94157303	Chr5	94157303	G	C	0.262815	0.996	0.244796	0.755204	0.0460517	0.00297871	8.15e-54	239	4069	4.76553	0.0193781	23264	4.81158	0.0188735	36806	4.86	0.0188323	0.00078413	0.102971	0.0694132	0.173168	0.452816	0.103755	0.755755	0.597334	0.0238811	0.146641
fat_pct_htdat_adj_cgrp_pred_females_within5stddevs	Chr5_94170923	Chr5	94170923	C	T	0.289895	0.933	0.776813	0.223187	-0.0468616	0.00303114	8.18e-54	239	38896	4.85615	0.0188249	21856	4.80929	0.0188864	3387	4.76243	0.0194266	0.00076146	0.102945	0.0694338	0.17314	0.439797	0.103706	0.734251	0.597201	0.0238767	0.146642
fat_pct_htdat_adj_cgrp_pred_females_within5stddevs	Chr5_94168434	Chr5	94168434	C	T	0.272677	0.862	0.726609	0.273391	-0.0443573	0.00286935	8.31e-54	239	33960	4.85944	0.0188125	25288	4.81509	0.0188257	4891	4.77	0.019271	0.00078171	0.102474	0.0698025	0.173058	0.451704	0.103256	0.757063	0.594823	0.0238282	0.146658
fat_pct_htdat_adj_cgrp_pred_females_within5stddevs	Chr5_94149334	Chr5	94149334	A	T	0.144853	0.767	0.749474	0.250526	0.0462132	0.0029895	8.36e-54	239	36469	4.81249	0.0188884	23203	4.85871	0.018857	4467	4.9	0.0192946	0.000802	0.103328	0.0691336	0.173264	0.462875	0.10413	0.770185	0.599137	0.0239183	0.14663
fat_pct_htdat_adj_cgrp_pred_females_within5stddevs	Chr5_94158252	Chr5	94158252	A	G	0.262952	0.991	0.244835	0.755165	0.0460104	0.00297862	1e-53	238.6	4069	4.76562	0.0193769	23269	4.81163	0.0188727	36801	4.86	0.0188319	0.00078281	0.10296	0.069423	0.173166	0.45206	0.103743	0.754573	0.597274	0.0238799	0.146643
fat_pct_htdat_adj_cgrp_pred_females_within5stddevs	Chr5_94158240	Chr5	94158240	C	G	0.262904	0.992	0.244804	0.755196	0.0460113	0.0029788	1.01e-53	238.6	4068	4.76561	0.0193773	23267	4.81163	0.018873	36804	4.86	0.018832	0.00078278	0.102962	0.0694209	0.173166	0.452037	0.103745	0.754517	0.597288	0.0238802	0.146643
fat_pct_htdat_adj_cgrp_pred_females_within5stddevs	Chr5_94157646	Chr5	94157646	A	T	0.262981	0.995	0.244851	0.755149	0.0459832	0.00297838	1.13e-53	238.4	4071	4.76566	0.0193771	23267	4.81165	0.0188729	36801	4.86	0.018832	0.00078192	0.102962	0.0694217	0.173166	0.451545	0.103744	0.753702	0.597284	0.02388	0.146643
fat_pct_htdat_adj_cgrp_pred_females_within5stddevs	Chr5_93644185	Chr5	93644185	G	A	0.0321348	0.961	0.5755	0.4245	-0.0391	0.00253454	1.18e-53	238.3	21136	4.86947	0.018884	31552	4.83034	0.0187857	11451	4.79122	0.0190275	0.00074786	0.102719	0.0696124	0.173079	0.432094	0.103467	0.722807	0.596055	0.0238469	0.146652
fat_pct_htdat_adj_cgrp_pred_females_within5stddevs	Chr5_94157952	Chr5	94157952	C	T	0.26295	0.992	0.244859	0.755141	0.0459567	0.00297852	1.31e-53	238.1	4071	4.7657	0.0193771	23268	4.81166	0.0188729	36800	4.86	0.0188319	0.00078104	0.102961	0.0694236	0.173165	0.451036	0.103742	0.752868	0.597274	0.0238799	0.146644
fat_pct_htdat_adj_cgrp_pred_females_within5stddevs	Chr5_93778684	Chr5	93778684	A	G	0.111407	0.661	0.421405	0.578595	-0.0387	0.00250643	1.36e-53	238	11205	4.88395	0.0190236	31647	4.84529	0.0188005	21287	4.81	0.0189098	0.00072907	0.103028	0.0693708	0.173128	0.421117	0.103757	0.70267	0.597615	0.0238713	0.146642
fat_pct_htdat_adj_cgrp_pred_females_within5stddevs	Chr5_94157712	Chr5	94157712	C	T	0.263005	0.99	0.244867	0.755133	0.0459449	0.00297845	1.39e-53	238	4071	4.76573	0.0193772	23269	4.81167	0.0188731	36799	4.86	0.0188322	0.00078065	0.102965	0.0694203	0.173166	0.450812	0.103746	0.752468	0.597296	0.0238803	0.146644
fat_pct_htdat_adj_cgrp_pred_females_within5stddevs	Chr5_94158947	Chr5	94158947	G	T	0.263006	0.992	0.244828	0.755172	0.0459462	0.0029786	1.4e-53	237.9	4069	4.76571	0.0193772	23268	4.81166	0.0188728	36802	4.86	0.0188318	0.00078061	0.102959	0.0694252	0.173165	0.450792	0.10374	0.752474	0.597265	0.0238798	0.146644
fat_pct_htdat_adj_cgrp_pred_females_within5stddevs	Chr5_94159765	Chr5	94159765	G	A	0.263125	0.977	0.244687	0.755313	0.0459357	0.00297859	1.47e-53	237.8	4065	4.76572	0.0193777	23258	4.81165	0.0188733	36816	4.86	0.0188322	0.00077996	0.102966	0.0694199	0.173166	0.450409	0.103746	0.751793	0.5973	0.0238805	0.146644
fat_pct_htdat_adj_cgrp_pred_females_within5stddevs	Chr5_94160324	Chr5	94160324	G	A	0.26318	0.976	0.244687	0.755313	0.0459346	0.00297895	1.52e-53	237.8	4064	4.76574	0.0193776	23260	4.81167	0.0188732	36815	4.86	0.0188323	0.00077992	0.102966	0.0694199	0.173166	0.450387	0.103746	0.751754	0.5973	0.0238805	0.146645
fat_pct_htdat_adj_cgrp_pred_females_within5stddevs	Chr5_94174285	Chr5	94174285	G	A	0.183103	0.924	0.472926	0.527074	-0.0380753	0.00247	1.63e-53	237.6	14324	4.87854	0.0189384	32018	4.84047	0.0187607	17797	4.8	0.0189069	0.00072274	0.102406	0.0698591	0.172988	0.417798	0.103129	0.700813	0.594467	0.0238165	0.146663
fat_pct_htdat_adj_cgrp_pred_females_within5stddevs	Chr5_94160248	Chr5	94160248	T	C	0.263253	0.979	0.244672	0.755328	0.045892	0.00297869	1.86e-53	237.4	4065	4.76579	0.0193776	23256	4.81168	0.0188732	36818	4.86	0.0188321	0.00077844	0.102964	0.0694223	0.173165	0.449534	0.103743	0.750352	0.597288	0.0238803	0.146646
fat_pct_htdat_adj_cgrp_pred_females_within5stddevs	Chr5_94160696	Chr5	94160696	T	C	0.263408	0.976	0.244648	0.755352	0.045877	0.00297846	1.97e-53	237.3	4065	4.76579	0.0193784	23253	4.81167	0.0188738	36821	4.86	0.0188324	0.00077788	0.102972	0.0694166	0.173167	0.449209	0.10375	0.749763	0.597325	0.023881	0.146646
fat_pct_htdat_adj_cgrp_pred_females_within5stddevs	BovineHD0500026575	Chr5	93642027	A	G	0.0320766	0.968	0.576132	0.423868	-0.039	0.00253552	2.25e-53	237	21194	4.86934	0.0188834	31517	4.83031	0.0187854	11428	4.79128	0.0190278	0.00074411	0.10271	0.0696221	0.173077	0.429932	0.103455	0.719264	0.596001	0.0238455	0.146655
fat_pct_htdat_adj_cgrp_pred_females_within5stddevs	Chr5_94159979	Chr5	94159979	G	A	0.263282	0.976	0.244703	0.755297	0.04582	0.00297862	2.69e-53	236.6	4065	4.76591	0.0193776	23260	4.81173	0.0188732	36814	4.86	0.0188321	0.00077606	0.102964	0.0694243	0.173165	0.448165	0.10374	0.748083	0.59728	0.0238801	0.146647
fat_pct_htdat_adj_cgrp_pred_females_within5stddevs	Chr5_94160764	Chr5	94160764	C	G	0.263425	0.976	0.244703	0.755297	0.04581	0.00297845	2.79e-53	236.6	4066	4.76592	0.0193776	23258	4.81173	0.0188733	36815	4.86	0.0188322	0.00077572	0.102965	0.0694235	0.173165	0.447968	0.103741	0.747748	0.597286	0.0238801	0.146648
fat_pct_htdat_adj_cgrp_pred_females_within5stddevs	Chr5_93640259	Chr5	93640259	C	A	0.0319523	0.997	0.576178	0.423822	-0.039	0.00253545	3.19e-53	236.3	21198	4.86928	0.0188837	31515	4.8303	0.018786	11426	4.79133	0.0190286	0.00074187	0.102719	0.0696168	0.173078	0.428633	0.103461	0.717051	0.596041	0.0238466	0.146656
fat_pct_htdat_adj_cgrp_pred_females_within5stddevs	Chr5_93771983	Chr5	93771983	G	T	0.228815	0.582	0.91258	0.0874195	-0.0713	0.00464028	3.2e-53	236.3	53446	4.84646	0.018807	10172	4.77514	0.0192487	521	4.7	0.0207458	0.00081178	0.103108	0.0693128	0.173232	0.468606	0.10392	0.781159	0.598002	0.0238906	0.146644
fat_pct_htdat_adj_cgrp_pred_females_within5stddevs	BovineHD0500026574	Chr5	93641182	T	C	0.0319374	1	0.576202	0.423798	-0.039	0.00253557	3.3e-53	236.2	21202	4.86927	0.0188843	31510	4.8303	0.0187865	11427	4.79133	0.0190291	0.0007417	0.102728	0.0696102	0.17308	0.428532	0.10347	0.716831	0.596084	0.0238476	0.146656
fat_pct_htdat_adj_cgrp_pred_females_within5stddevs	Chr5_93591238	Chr5	93591238	T	C	0.227277	0.915	0.911076	0.0889241	-0.0705	0.00458774	3.39e-53	236.2	53343	4.84649	0.0188092	10185	4.77599	0.0192392	611	4.70549	0.0207028	0.00080543	0.103146	0.0692831	0.173235	0.464937	0.103951	0.774816	0.598194	0.023895	0.146643
fat_pct_htdat_adj_cgrp_pred_females_within5stddevs	Chr5_93545179	Chr5	93545179	G	T	0.227054	0.966	0.91085	0.0891501	-0.0704	0.00458068	3.42e-53	236.2	53317	4.84659	0.0188104	10208	4.77619	0.0192375	614	4.7058	0.0206954	0.00080473	0.103165	0.0692679	0.173238	0.464524	0.10397	0.774004	0.598292	0.0238983	0.146642
fat_pct_htdat_adj_cgrp_pred_females_within5stddevs	Chr5_93644472	Chr5	93644472	G	A	0.0320987	0.961	0.575609	0.424391	-0.0389	0.00253451	3.45e-53	236.1	21146	4.86928	0.0188845	31546	4.83033	0.0187866	11447	4.79139	0.0190288	0.00074108	0.102731	0.069608	0.17308	0.428173	0.103472	0.716213	0.596099	0.0238477	0.146656
fat_pct_htdat_adj_cgrp_pred_females_within5stddevs	Chr5_93567656	Chr5	93567656	A	T	0.227083	0.989	0.911053	0.0889474	-0.0705	0.0045871	3.5e-53	236.1	53340	4.84647	0.0188091	10188	4.77599	0.0192392	611	4.70551	0.0207026	0.00080518	0.103144	0.0692849	0.173234	0.464794	0.103949	0.774592	0.598182	0.0238947	0.146643
fat_pct_htdat_adj_cgrp_pred_females_within5stddevs	Chr5_93573035	Chr5	93573035	G	A	0.227137	0.983	0.911045	0.0889552	-0.0705	0.0045871	3.5e-53	236.1	53339	4.84647	0.0188091	10189	4.77599	0.0192392	611	4.70551	0.0207026	0.00080524	0.103144	0.0692849	0.173234	0.46483	0.103949	0.774653	0.598182	0.0238947	0.146643
fat_pct_htdat_adj_cgrp_pred_females_within5stddevs	Chr5_93640356	Chr5	93640356	T	A	0.0319374	0.995	0.576171	0.42383	-0.039	0.00253535	3.52e-53	236.1	21199	4.86925	0.0188838	31512	4.8303	0.0187861	11428	4.79134	0.0190287	0.00074119	0.10272	0.0696165	0.173078	0.428241	0.103462	0.716392	0.596044	0.0238467	0.146657
fat_pct_htdat_adj_cgrp_pred_females_within5stddevs	Chr5_93641206	Chr5	93641206	TT	CC	0.0319426	0	0.576209	0.423791	-0.039	0.00253559	3.65e-53	236	21202	4.86926	0.0188842	31511	4.8303	0.0187864	11426	4.79135	0.019029	0.00074108	0.102726	0.069612	0.173079	0.428176	0.103467	0.716249	0.596074	0.0238474	0.146657
fat_pct_htdat_adj_cgrp_pred_females_within5stddevs	Chr5_93641261	Chr5	93641261	A	C	0.0319374	0.996	0.576202	0.423798	-0.039	0.00253552	3.66e-53	236	21202	4.86926	0.0188842	31510	4.8303	0.0187864	11427	4.79135	0.019029	0.00074104	0.102727	0.0696119	0.173079	0.428148	0.103468	0.716201	0.596074	0.0238474	0.146657
fat_pct_htdat_adj_cgrp_pred_females_within5stddevs	Chr5_93637725	Chr5	93637725	A	G	0.0319376	0.995	0.576061	0.423939	-0.0389	0.00253524	3.81e-53	235.9	21192	4.86925	0.0188838	31512	4.83031	0.0187861	11435	4.79136	0.0190287	0.00074068	0.102721	0.0696164	0.173078	0.427943	0.103462	0.715894	0.596046	0.0238465	0.146657
fat_pct_htdat_adj_cgrp_pred_females_within5stddevs	Chr5_93310977	Chr5	93310977	C	T	0.113507	0.7	0.839349	0.160651	-0.0518	0.00337605	4.45e-53	235.6	45180	4.85202	0.0188065	17310	4.80019	0.0189524	1649	4.74837	0.019685	0.00072426	0.102862	0.0695065	0.173093	0.418421	0.103587	0.699181	0.596757	0.0238552	0.146653
fat_pct_htdat_adj_cgrp_pred_females_within5stddevs	Chr5_93557257	Chr5	93557257	C	T	0.22712	0.976	0.911021	0.0889786	-0.0704	0.0045856	4.6e-53	235.6	53337	4.8466	0.0188099	10190	4.77622	0.0192376	612	4.70584	0.0206982	0.00080305	0.103154	0.0692784	0.173235	0.463559	0.103957	0.772482	0.598228	0.0238962	0.146644
fat_pct_htdat_adj_cgrp_pred_females_within5stddevs	Chr5_93546967	Chr5	93546967	T	C	0.227026	0.968	0.910873	0.0891267	-0.0703	0.00458155	4.64e-53	235.5	53319	4.84659	0.0188102	10207	4.77627	0.0192373	613	4.70596	0.0206955	0.00080278	0.10316	0.0692739	0.173236	0.463401	0.103962	0.772182	0.598258	0.0238977	0.146644
fat_pct_htdat_adj_cgrp_pred_females_within5stddevs	chr5_94404679	Chr5	94404679	G	T	0.183467	1	0.210418	0.789582	0.0483679	0.00315257	5.01e-53	235.4	2937	4.75847	0.0195441	21118	4.80683	0.0189459	40084	4.86	0.0188627	0.00077736	0.103672	0.0688736	0.173323	0.448508	0.104449	0.744254	0.600837	0.023953	0.146627
fat_pct_htdat_adj_cgrp_pred_females_within5stddevs	Chr5_93546044	Chr5	93546044	T	C	0.226972	0.968	0.910881	0.0891189	-0.0703	0.00458204	5.19e-53	235.3	53320	4.8466	0.01881	10206	4.77631	0.0192369	613	4.70602	0.0206952	0.00080212	0.103156	0.0692772	0.173235	0.463023	0.103958	0.77158	0.598238	0.0238971	0.146644
fat_pct_htdat_adj_cgrp_pred_females_within5stddevs	Chr5_93577813	Chr5	93577813	T	G	0.227033	0.632	0.911037	0.088963	-0.0703	0.00458715	5.64e-53	235.2	53337	4.84648	0.0188092	10192	4.77614	0.0192391	610	4.70579	0.0207022	0.00080207	0.103146	0.0692858	0.173234	0.463001	0.103948	0.771612	0.598184	0.0238947	0.146645
fat_pct_htdat_adj_cgrp_pred_females_within5stddevs	Chr5_93640577	Chr5	93640577	A	G	0.0319682	0.974	0.576319	0.423681	-0.0389	0.00253578	5.98e-53	235	21210	4.86917	0.0188838	31509	4.83029	0.0187862	11420	4.79142	0.0190291	0.00073804	0.102722	0.0696181	0.173078	0.426422	0.10346	0.713362	0.596041	0.0238468	0.146659
fat_pct_htdat_adj_cgrp_pred_females_within5stddevs	Chr5_93645056	Chr5	93645056	T	C	0.0329226	0.977	0.574183	0.425817	-0.0388	0.00253232	6.71e-53	234.8	21037	4.8694	0.018884	31581	4.8306	0.0187841	11521	4.79179	0.0190239	0.00073628	0.102694	0.06964	0.173071	0.425421	0.103431	0.711859	0.595902	0.0238435	0.146661
fat_pct_htdat_adj_cgrp_pred_females_within5stddevs	Chr5_93780021	Chr5	93780021	A	G	0.228725	0.586	0.912479	0.0875208	-0.071	0.00463651	6.84e-53	234.8	53438	4.84635	0.0188066	10175	4.77531	0.019249	526	4.7	0.0207449	0.00080609	0.103102	0.069321	0.173229	0.465334	0.103908	0.775776	0.59796	0.0238899	0.146647
fat_pct_htdat_adj_cgrp_pred_females_within5stddevs	Chr5_93642114	Chr5	93642114	C	T	0.0319874	0.95	0.576248	0.423752	-0.0389	0.00253595	6.9e-53	234.7	21198	4.86916	0.0188837	31524	4.83031	0.018786	11417	4.79145	0.0190289	0.00073728	0.102718	0.0696213	0.173077	0.425985	0.103456	0.712656	0.596023	0.0238463	0.14666
fat_pct_htdat_adj_cgrp_pred_females_within5stddevs	BovineHD0500026571	Chr5	93632086	A	G	0.0320223	1	0.576139	0.423861	-0.0389	0.00253585	6.94e-53	234.7	21196	4.86923	0.018883	31514	4.83037	0.0187848	11429	4.79152	0.0190271	0.00073724	0.102698	0.0696372	0.173073	0.425971	0.103435	0.712753	0.59592	0.0238435	0.146661
fat_pct_htdat_adj_cgrp_pred_females_within5stddevs	Chr5_93640241	Chr5	93640241	G	T	0.0321394	0.954	0.576412	0.423588	-0.0388	0.002536	8.24e-53	234.4	21216	4.86913	0.0188839	31509	4.8303	0.0187864	11414	4.79148	0.0190294	0.00073612	0.102724	0.069618	0.173078	0.425311	0.10346	0.711501	0.596047	0.0238468	0.146661
fat_pct_htdat_adj_cgrp_pred_females_within5stddevs	Chr5_94217575	Chr5	94217575	G	A	0.268425	0.899	0.777491	0.222509	-0.0463142	0.00302636	9.07e-53	234.2	39265	4.85756	0.0188591	21205	4.81124	0.0189038	3669	4.76	0.0194256	0.00074217	0.103435	0.0690618	0.173239	0.428407	0.104177	0.71241	0.599634	0.0239345	0.146638
fat_pct_htdat_adj_cgrp_pred_females_within5stddevs	Chr5_93240073	Chr5	93240073	G	A	0.0812905	0.973	0.58742	0.41258	0.0382	0.00249904	1e-52	234	22132	4.80449	0.0188964	31089	4.84272	0.0187663	10918	4.88095	0.0189674	0.00070835	0.102473	0.0698152	0.172997	0.409457	0.103182	0.686505	0.594777	0.0238306	0.14667
fat_pct_htdat_adj_cgrp_pred_females_within5stddevs	Chr5_94174272	Chr5	94174272	C	T	0.176141	0.916	0.463821	0.536179	-0.0378012	0.00247364	1.27e-52	233.5	13815	4.87903	0.0189471	31868	4.84123	0.0187624	18456	4.8	0.0189023	0.00071073	0.102423	0.0698555	0.172989	0.410849	0.103134	0.689128	0.594521	0.0238181	0.146673
fat_pct_htdat_adj_cgrp_pred_females_within5stddevs	Chr5_93282858	Chr5	93282858	A	AT	0.112271	0	0.83542	0.16458	-0.0511	0.00334763	1.33e-52	233.4	44783	4.85247	0.0188028	17600	4.80132	0.018939	1756	4.75017	0.019653	0.00071936	0.102765	0.069588	0.173072	0.415639	0.103484	0.695135	0.596247	0.0238437	0.146662
fat_pct_htdat_adj_cgrp_pred_females_within5stddevs	Chr5_93291436	Chr5	93291436	T	C	0.112756	0.745	0.834976	0.165024	-0.051	0.0033415	1.65e-52	233	44731	4.85263	0.0188062	17647	4.80163	0.0189395	1761	4.75062	0.0196487	0.00071697	0.102815	0.0695499	0.173082	0.414235	0.103532	0.692506	0.596496	0.0238498	0.146661
fat_pct_htdat_adj_cgrp_pred_females_within5stddevs	Chr5_93778657	Chr5	93778657	C	A	0.106149	0.659	0.411146	0.588854	-0.0384	0.00251501	1.67e-52	233	10670	4.88455	0.0190386	31401	4.84617	0.018806	22068	4.81	0.018908	0.00071355	0.103094	0.0693316	0.173139	0.412124	0.103808	0.687376	0.597904	0.0238775	0.146652
fat_pct_htdat_adj_cgrp_pred_females_within5stddevs	Chr5_94174081	Chr5	94174081	G	T	0.176339	0.925	0.463408	0.536592	-0.0377366	0.00247399	1.96e-52	232.7	13798	4.87897	0.0189485	31849	4.84124	0.0187636	18492	4.8	0.0189034	0.00070821	0.102444	0.0698415	0.172993	0.409386	0.103152	0.68657	0.594617	0.0238197	0.146674
fat_pct_htdat_adj_cgrp_pred_females_within5stddevs	Chr5_93635598	Chr5	93635598	G	C	0.0319882	0.997	0.576139	0.423861	-0.0387	0.00253576	2.12e-52	232.5	21196	4.86908	0.0188833	31514	4.83041	0.018785	11429	4.79175	0.0190273	0.00073015	0.102701	0.0696407	0.173072	0.42188	0.103431	0.705935	0.595914	0.0238434	0.146666
fat_pct_htdat_adj_cgrp_pred_females_within5stddevs	Chr5_93517061	Chr5	93517061	C	T	0.21807	0.847	0.909907	0.0900934	-0.0693	0.00454858	2.21e-52	232.4	53209	4.8467	0.0188114	10303	4.77736	0.0192289	627	4.70801	0.0206643	0.0007884	0.103172	0.069272	0.173232	0.455113	0.10396	0.758369	0.598292	0.0238983	0.146651
fat_pct_htdat_adj_cgrp_pred_females_within5stddevs	Chr5_93251488	Chr5	93251488	C	G	0.0814293	0.984	0.582095	0.417905	0.0381	0.0024979	2.62e-52	232.1	21741	4.80423	0.0188967	31188	4.84228	0.018763	11210	4.88033	0.0189603	0.0007045	0.10242	0.0698617	0.172986	0.407261	0.103124	0.683161	0.594491	0.0238242	0.146677
fat_pct_htdat_adj_cgrp_pred_females_within5stddevs	BovineHD0500026479	Chr5	93238238	T	C	0.0812879	1	0.581963	0.418037	0.038	0.00249699	3.14e-52	231.7	21737	4.80415	0.0188972	31179	4.84216	0.0187627	11223	4.88017	0.0189589	0.00070298	0.102415	0.0698663	0.172984	0.406381	0.103118	0.68172	0.594464	0.0238236	0.146678
fat_pct_htdat_adj_cgrp_pred_females_within5stddevs	Chr5_93251507	Chr5	93251507	CT	TC	0.0814186	0	0.58208	0.41792	0.038	0.00249781	3.42e-52	231.5	21741	4.80424	0.0188968	31186	4.84224	0.0187629	11212	4.88025	0.0189599	0.00070286	0.102417	0.0698653	0.172985	0.406313	0.10312	0.681597	0.594472	0.0238237	0.146678
fat_pct_htdat_adj_cgrp_pred_females_within5stddevs	Chr5_93239645	Chr5	93239645	A	G	0.0812905	0.994	0.58197	0.41803	0.038	0.00249705	3.45e-52	231.5	21737	4.80417	0.0188973	31180	4.84216	0.0187627	11222	4.88016	0.018959	0.00070243	0.102416	0.0698662	0.172984	0.406065	0.103118	0.681189	0.594466	0.0238236	0.146678
fat_pct_htdat_adj_cgrp_pred_females_within5stddevs	Chr5_93241549	Chr5	93241549	CT	C	0.0864641	0.993	0.813218	0.186782	-0.0482	0.00317104	3.52e-52	231.5	42437	4.8536	0.0188174	19444	4.80536	0.0189185	2258	4.75711	0.0195407	0.00070715	0.102953	0.0694454	0.173106	0.408509	0.10366	0.682183	0.597181	0.0238613	0.14666
fat_pct_htdat_adj_cgrp_pred_females_within5stddevs	Chr5_93251120	Chr5	93251120	T	TA	0.0814428	0	0.582119	0.417881	0.038	0.00249777	3.58e-52	231.5	21744	4.80427	0.0188967	31185	4.84227	0.018763	11210	4.88027	0.0189603	0.00070254	0.102418	0.0698644	0.172985	0.406126	0.103121	0.681277	0.594478	0.0238239	0.146678
fat_pct_htdat_adj_cgrp_pred_females_within5stddevs	Chr5_93242936	Chr5	93242936	T	A	0.0813331	0.991	0.581791	0.418209	0.038	0.00249712	3.71e-52	231.4	21723	4.80419	0.0188966	31185	4.84217	0.0187621	11231	4.88016	0.0189585	0.00070211	0.102404	0.0698755	0.172982	0.405887	0.103106	0.680958	0.594407	0.0238222	0.146679
fat_pct_htdat_adj_cgrp_pred_females_within5stddevs	Chr5_94386274	Chr5	94386274	TATC	T	0.182027	0.95	0.210496	0.789504	0.0478914	0.00314866	3.78e-52	231.3	2929	4.7593	0.0195435	21144	4.80719	0.0189472	40066	4.86	0.0188647	0.00076233	0.103701	0.0688602	0.173324	0.43983	0.104464	0.729756	0.600953	0.0239566	0.146636
[truncated: 13,677 more rows]
