# Supplementary material for: Sequence-based Association Analysis Reveals an MGST1 eQTL with Pleiotropic Effects on Bovine Milk Composition
Source: Sci Rep. 2016 May 5;6:25376. doi: 10.1038/srep25376 (PMC4857175; doi:10.1038/srep25376)
Supplement: Supplementary Dataset 5 [file srep25376-s6.xls]

## Sheet: siremod_withoutgapvariants_fat_
phenName	VarName	chr	bp	R2_top_var	p	q	trend_est	trend_se	pval	waldFstat	n_0	lsmean_0	se_0	n_1	lsmean_1	se_1	n_2	lsmean_2	se_2	add_var	genot_var	res_var	tot_var	pct_pheno_var_explan	tot_gen_var	pct_gen_var_explan	h2	h2_se	mse
fat_pct_htdat_adj_cgrp_pred_females_within5stddevs	Chr5_92945829	Chr5	92945829	0.00337018	0.648233	0.351767	-0.00448801	0.00263335	0.0883304	2.905	27062	4.83494	0.0186826	29030	4.83046	0.0186282	8047	4.82597	0.0189432	9.19e-06	0.100781	0.0684646	0.169255	0.0054273	0.10079	0.00911396	0.595471	0.0238764	0.14405
fat_pct_htdat_adj_cgrp_pred_females_within5stddevs	Chr5_92946254	Chr5	92946254	0.00080966	0.971749	0.0282511	-0.00617769	0.00684475	0.366771	0.8146	60518	4.83239	0.0186121	3618	4.82621	0.0196981	3	4.82004	0.0228763	2.1e-06	0.100835	0.0684268	0.169264	0.00123796	0.100838	0.00207802	0.595735	0.0238807	0.144053
fat_pct_htdat_adj_cgrp_pred_females_within5stddevs	Chr5_92946257	Chr5	92946257	0.00077727	0.969379	0.030621	-0.0129511	0.00658432	0.0491917	3.869	60213	4.83285	0.0186133	3924	4.8199	0.0196068	2	4.80695	0.0225634	9.96e-06	0.100851	0.0684077	0.169268	0.00588277	0.100861	0.00987271	0.595838	0.0238831	0.144046
fat_pct_htdat_adj_cgrp_pred_females_within5stddevs	Chr5_92946260	Chr5	92946260	4.84421e-05	0.982694	0.0173062	-0.0145606	0.00857997	0.0896942	2.88	61920	4.83247	0.0186098	2218	4.81791	0.0203866	1	4.80335	0.0251423	7.21e-06	0.100837	0.0684205	0.169265	0.00426028	0.100844	0.00715077	0.595762	0.0238814	0.144048
fat_pct_htdat_adj_cgrp_pred_females_within5stddevs	Chr5_92946269	Chr5	92946269	0.00068472	0.963072	0.0369276	-0.00659619	0.0060252	0.273623	1.199	59407	4.83252	0.0186124	4727	4.82592	0.0194295	5	4.81933	0.0219362	3.09e-06	0.100823	0.0684356	0.169262	0.00182838	0.100826	0.0030694	0.595675	0.0238794	0.144053
fat_pct_htdat_adj_cgrp_pred_females_within5stddevs	Chr5_92946716	Chr5	92946716	0.0288512	0.951605	0.0483949	0.0137798	0.00571848	0.0159687	5.807	58110	4.83059	0.01862	5850	4.84437	0.0192993	179	4.85815	0.021532	1.75e-05	0.100875	0.0683839	0.169276	0.0103318	0.100893	0.0173346	0.595981	0.0238863	0.14404
fat_pct_htdat_adj_cgrp_pred_females_within5stddevs	Chr5_92946752	Chr5	92946752	0.0743674	0.635339	0.364661	-0.00833202	0.00273998	0.00235967	9.247	26821	4.83841	0.0187207	27858	4.83008	0.0186146	9460	4.82174	0.0189091	3.22e-05	0.10076	0.0684657	0.169258	0.0190054	0.100792	0.0319153	0.595418	0.0238752	0.144036
fat_pct_htdat_adj_cgrp_pred_females_within5stddevs	Chr5_92946797	Chr5	92946797	0.00350425	0.982226	0.0177739	0.00699169	0.00904188	0.439374	0.5979	61877	4.83171	0.0186106	2244	4.8387	0.0205026	18	4.8457	0.0256491	1.71e-06	0.100791	0.0684618	0.169255	0.00100843	0.100793	0.00169339	0.595507	0.0238758	0.144055
fat_pct_htdat_adj_cgrp_pred_females_within5stddevs	Chr5_92947108	Chr5	92947108	0.0659663	0.844377	0.155623	0.000551841	0.00351187	0.875138	0.02469	45614	4.83188	0.0186361	17087	4.83244	0.0187723	1438	4.83299	0.0195489	8e-08	0.100825	0.0684365	0.169262	4.73e-05	0.100826	7.94e-05	0.595677	0.0238796	0.144056
fat_pct_htdat_adj_cgrp_pred_females_within5stddevs	Chr5_92947265	Chr5	92947265	0.00179936	0.991136	0.00886356	-0.0238985	0.0124497	0.0549133	3.685	63007	4.83278	0.018611	1127	4.80889	0.022176	5	4.78499	0.0307762	1e-05	0.100819	0.0684325	0.169262	0.00592861	0.100829	0.00995234	0.595677	0.0238768	0.144047
fat_pct_htdat_adj_cgrp_pred_females_within5stddevs	Chr5_92947439	Chr5	92947439	0.00179936	0.991136	0.00886356	-0.0238985	0.0124497	0.0549133	3.685	63007	4.83278	0.018611	1127	4.80889	0.022176	5	4.78499	0.0307762	1e-05	0.100819	0.0684325	0.169262	0.00592861	0.100829	0.00995234	0.595677	0.0238768	0.144047
fat_pct_htdat_adj_cgrp_pred_females_within5stddevs	Chr5_92947465	Chr5	92947465	0.00179936	0.991136	0.00886356	-0.0238985	0.0124497	0.0549133	3.685	63007	4.83278	0.018611	1127	4.80889	0.022176	5	4.78499	0.0307762	1e-05	0.100819	0.0684325	0.169262	0.00592861	0.100829	0.00995234	0.595677	0.0238768	0.144047
fat_pct_htdat_adj_cgrp_pred_females_within5stddevs	Chr5_92947494	Chr5	92947494	0.00179936	0.991136	0.00886356	-0.0238985	0.0124497	0.0549133	3.685	63007	4.83278	0.018611	1127	4.80889	0.022176	5	4.78499	0.0307762	1e-05	0.100819	0.0684325	0.169262	0.00592861	0.100829	0.00995234	0.595677	0.0238768	0.144047
fat_pct_htdat_adj_cgrp_pred_females_within5stddevs	Chr5_92947641	Chr5	92947641	0.00349796	0.97047	0.0295296	-0.0300563	0.00720881	3.06e-05	17.38	60412	4.83363	0.0186136	3666	4.80357	0.0198234	61	4.77352	0.023311	5.18e-05	0.100881	0.0683515	0.169284	0.0305861	0.100933	0.0512989	0.596108	0.0238913	0.144012
fat_pct_htdat_adj_cgrp_pred_females_within5stddevs	Chr5_92947714	Chr5	92947714	0.00231045	0.981525	0.0184755	0.00789014	0.00830492	0.342087	0.9026	61770	4.83166	0.0186124	2368	4.83955	0.0202162	1	4.84744	0.0246761	2.26e-06	0.100834	0.0684278	0.169264	0.00133393	0.100836	0.00223914	0.595728	0.0238802	0.144053
fat_pct_htdat_adj_cgrp_pred_females_within5stddevs	Chr5_92947721	Chr5	92947721	0.00214819	0.982343	0.017657	0.000354494	0.00849937	0.966731	0.00174	61875	4.83203	0.0186112	2263	4.83238	0.0203	1	4.83274	0.0249456	4.36e-09	0.10082	0.068441	0.169261	2.58e-06	0.10082	4.32e-06	0.595647	0.0238788	0.144056
fat_pct_htdat_adj_cgrp_pred_females_within5stddevs	Chr5_92948423	Chr5	92948423	0.023473	0.969067	0.0309328	0.0196262	0.00726954	0.00694035	7.289	60256	4.8312	0.018609	3798	4.85083	0.0198642	85	4.87045	0.0234216	2.31e-05	0.100811	0.0684305	0.169264	0.013643	0.100834	0.0229017	0.595663	0.0238793	0.144039
fat_pct_htdat_adj_cgrp_pred_females_within5stddevs	Chr5_92948460	Chr5	92948460	0.0640393	0.842896	0.157104	0.000206911	0.0034934	0.95277	0.003508	45465	4.83198	0.0186372	17195	4.83219	0.0187669	1479	4.8324	0.0195308	1.13e-08	0.100823	0.0684386	0.169262	6.7e-06	0.100823	1.12e-05	0.595663	0.0238793	0.144056
fat_pct_htdat_adj_cgrp_pred_females_within5stddevs	Chr5_92948474	Chr5	92948474	0.00353335	0.982226	0.0177739	0.00670939	0.00903703	0.457828	0.5512	61878	4.83173	0.0186106	2242	4.83843	0.0205004	19	4.84514	0.025642	1.57e-06	0.100793	0.0684611	0.169255	0.000928643	0.100794	0.00155939	0.595512	0.023876	0.144055
fat_pct_htdat_adj_cgrp_pred_females_within5stddevs	Chr5_92948724	Chr5	92948724	0.0625165	0.839785	0.160215	-0.000672487	0.00345655	0.845742	0.03785	45166	4.83226	0.0186389	17394	4.83158	0.0187574	1579	4.83091	0.019498	1.22e-07	0.100818	0.0684427	0.16926	7.19e-05	0.100818	0.000120707	0.595637	0.0238789	0.144056
fat_pct_htdat_adj_cgrp_pred_females_within5stddevs	Chr5_92948836	Chr5	92948836	0.00336575	0.648225	0.351775	-0.00444421	0.0026334	0.0914864	2.848	27061	4.83492	0.0186826	29031	4.83047	0.0186282	8047	4.82603	0.0189432	9.01e-06	0.100781	0.0684647	0.169255	0.00532194	0.10079	0.00893703	0.595471	0.0238764	0.14405
fat_pct_htdat_adj_cgrp_pred_females_within5stddevs	Chr5_92948941	Chr5	92948941	0.0873641	0.214175	0.785825	-0.0202461	0.00309649	6.27e-11	42.75	3150	4.86318	0.0191898	21174	4.84293	0.0186639	39815	4.82269	0.0186442	0.000137977	0.100548	0.0685511	0.169237	0.0815286	0.100686	0.137036	0.59461	0.0238644	0.143962
fat_pct_htdat_adj_cgrp_pred_females_within5stddevs	Chr5_92949702	Chr5	92949702	0.0937488	0.75624	0.24376	0.0133625	0.00295457	6.12e-06	20.45	36855	4.82515	0.0186561	23299	4.83851	0.018649	3985	4.85188	0.0191044	6.58e-05	0.100606	0.0685592	0.169231	0.0388997	0.100672	0.065391	0.594721	0.0238632	0.144014
fat_pct_htdat_adj_cgrp_pred_females_within5stddevs	Chr5_92950192	Chr5	92950192	0.0286596	0.95173	0.0482702	0.0141501	0.00572654	0.0134776	6.106	58121	4.83058	0.0186199	5844	4.84473	0.0193047	174	4.85888	0.0215459	1.84e-05	0.10088	0.0683793	0.169278	0.0108678	0.100898	0.0182329	0.596009	0.0238869	0.144039
fat_pct_htdat_adj_cgrp_pred_females_within5stddevs	Chr5_92950739	Chr5	92950739	0.00179936	0.991136	0.00886356	-0.0238985	0.0124497	0.0549133	3.685	63007	4.83278	0.018611	1127	4.80889	0.022176	5	4.78499	0.0307762	1e-05	0.100819	0.0684325	0.169262	0.00592861	0.100829	0.00995234	0.595677	0.0238768	0.144047
fat_pct_htdat_adj_cgrp_pred_females_within5stddevs	Chr5_92951279	Chr5	92951279	0.00179936	0.991136	0.00886356	-0.0238985	0.0124497	0.0549133	3.685	63007	4.83278	0.018611	1127	4.80889	0.022176	5	4.78499	0.0307762	1e-05	0.100819	0.0684325	0.169262	0.00592861	0.100829	0.00995234	0.595677	0.0238768	0.144047
fat_pct_htdat_adj_cgrp_pred_females_within5stddevs	Chr5_92951510	Chr5	92951510	0.0252184	0.808502	0.191498	-0.00607736	0.00319013	0.0567783	3.629	42249	4.83407	0.0186364	19215	4.82799	0.0187276	2675	4.82191	0.0193516	1.14e-05	0.100804	0.0684448	0.16926	0.00675695	0.100815	0.0113443	0.595596	0.0238784	0.144048
fat_pct_htdat_adj_cgrp_pred_females_within5stddevs	Chr5_92951732	Chr5	92951732	0.0803855	0.961194	0.0388063	0.0268274	0.0065856	4.63e-05	16.59	59279	4.82943	0.018611	4742	4.85625	0.0195266	118	4.88308	0.0224264	5.37e-05	0.100708	0.0684888	0.16925	0.0317227	0.100762	0.0532849	0.595212	0.0238678	0.14402
fat_pct_htdat_adj_cgrp_pred_females_within5stddevs	Chr5_92951808	Chr5	92951808	0.0937807	0.24376	0.75624	-0.0133625	0.00295457	6.12e-06	20.45	3985	4.85188	0.0191044	23299	4.83851	0.018649	36855	4.82515	0.0186561	6.58e-05	0.100606	0.0685592	0.169231	0.0388997	0.100672	0.065391	0.594721	0.0238632	0.144014
fat_pct_htdat_adj_cgrp_pred_females_within5stddevs	BovineHD0500026400	Chr5	92952004	0.0109454	0.569591	0.430409	0.00133374	0.00258532	0.605934	0.2661	21025	4.83095	0.0187278	31016	4.83229	0.0186136	12098	4.83362	0.0188564	8.72e-07	0.100827	0.0684346	0.169263	0.000515292	0.100828	0.000865033	0.595688	0.0238795	0.144055
fat_pct_htdat_adj_cgrp_pred_females_within5stddevs	Chr5_92952031	Chr5	92952031	0.0109414	0.569591	0.430409	0.00133374	0.00258532	0.605934	0.2661	21025	4.83095	0.0187278	31016	4.83229	0.0186136	12098	4.83362	0.0188564	8.72e-07	0.100827	0.0684346	0.169263	0.000515292	0.100828	0.000865033	0.595688	0.0238795	0.144055
fat_pct_htdat_adj_cgrp_pred_females_within5stddevs	Chr5_92952049	Chr5	92952049	0.00349796	0.970455	0.0295452	-0.0301455	0.00720766	2.89e-05	17.49	60410	4.83364	0.0186135	3668	4.80349	0.0198226	61	4.77335	0.023309	5.21e-05	0.100879	0.0683529	0.169284	0.0307838	0.100931	0.0516313	0.596098	0.0238912	0.144012
fat_pct_htdat_adj_cgrp_pred_females_within5stddevs	Chr5_92952190	Chr5	92952190	0.00179936	0.991136	0.00886356	-0.0238985	0.0124497	0.0549133	3.685	63007	4.83278	0.018611	1127	4.80889	0.022176	5	4.78499	0.0307762	1e-05	0.100819	0.0684325	0.169262	0.00592861	0.100829	0.00995234	0.595677	0.0238768	0.144047
fat_pct_htdat_adj_cgrp_pred_females_within5stddevs	Chr5_92952742	Chr5	92952742	0.029278	0.282574	0.717426	-0.016171	0.00274433	3.82e-09	34.72	5248	4.85445	0.0189722	25752	4.83828	0.018617	33139	4.82211	0.0186629	0.000106026	0.100496	0.068611	0.169213	0.062658	0.100602	0.105391	0.594275	0.0238534	0.143983
fat_pct_htdat_adj_cgrp_pred_females_within5stddevs	Chr5_92952774	Chr5	92952774	0.0277024	0.674153	0.325847	-0.0133713	0.00278392	1.57e-06	23.07	29978	4.84094	0.0186894	26523	4.82757	0.0186206	7638	4.8142	0.0189647	7.86e-05	0.100668	0.0685044	0.169251	0.0464107	0.100747	0.0779684	0.595062	0.0238675	0.144006
fat_pct_htdat_adj_cgrp_pred_females_within5stddevs	Chr5_92952954	Chr5	92952954	0.0293086	0.28255	0.71745	-0.0161267	0.00274433	4.22e-09	34.53	5248	4.85441	0.0189732	25749	4.83829	0.0186174	33142	4.82216	0.0186627	0.000105441	0.100499	0.0686097	0.169214	0.0623121	0.100604	0.104808	0.594286	0.0238536	0.143984
fat_pct_htdat_adj_cgrp_pred_females_within5stddevs	BovineHD0500026401	Chr5	92952984	0.0293086	0.28255	0.71745	-0.0161267	0.00274433	4.22e-09	34.53	5248	4.85441	0.0189732	25749	4.83829	0.0186174	33142	4.82216	0.0186627	0.000105441	0.100499	0.0686097	0.169214	0.0623121	0.100604	0.104808	0.594286	0.0238536	0.143984
fat_pct_htdat_adj_cgrp_pred_females_within5stddevs	Chr5_92953168	Chr5	92953168	0.0292649	0.282566	0.717434	-0.0162	0.00274446	3.59e-09	34.84	5247	4.8545	0.0189723	25753	4.8383	0.0186169	33139	4.8221	0.0186627	0.000106405	0.100494	0.0686123	0.169213	0.0628824	0.100601	0.10577	0.594266	0.0238532	0.143983
fat_pct_htdat_adj_cgrp_pred_females_within5stddevs	Chr5_92953173	Chr5	92953173	0.0292649	0.282566	0.717434	-0.0162	0.00274446	3.59e-09	34.84	5247	4.8545	0.0189723	25753	4.8383	0.0186169	33139	4.8221	0.0186627	0.000106405	0.100494	0.0686123	0.169213	0.0628824	0.100601	0.10577	0.594266	0.0238532	0.143983
fat_pct_htdat_adj_cgrp_pred_females_within5stddevs	Chr5_92953392	Chr5	92953392	0.0292681	0.282769	0.717231	-0.0161987	0.00274357	3.56e-09	34.86	5254	4.85451	0.0189727	25765	4.83831	0.0186172	33120	4.82211	0.0186627	0.000106434	0.100498	0.0686096	0.169214	0.0628989	0.100604	0.105795	0.594283	0.0238536	0.143983
fat_pct_htdat_adj_cgrp_pred_females_within5stddevs	Chr5_92953526	Chr5	92953526	0.0102053	0.634575	0.365425	-0.0106459	0.00265785	6.2e-05	16.04	26421	4.83991	0.0187034	28560	4.82927	0.0186128	9158	4.81862	0.0188993	5.26e-05	0.100707	0.0684905	0.16925	0.0310558	0.10076	0.0521657	0.595205	0.023869	0.144021
fat_pct_htdat_adj_cgrp_pred_females_within5stddevs	Chr5_92953579	Chr5	92953579	0.0292774	0.282776	0.717224	-0.0161608	0.00274345	3.87e-09	34.7	5256	4.85443	0.0189719	25762	4.83827	0.018617	33121	4.82211	0.018663	0.000105938	0.100497	0.0686104	0.169213	0.0626061	0.100603	0.105303	0.59428	0.0238535	0.143983
fat_pct_htdat_adj_cgrp_pred_females_within5stddevs	BovineHD0500026402	Chr5	92953717	0.0292876	0.282675	0.717325	-0.0160787	0.00274406	4.67e-09	34.33	5252	4.85432	0.0189722	25757	4.83824	0.0186171	33130	4.82216	0.018663	0.000104843	0.100497	0.0686114	0.169213	0.0619588	0.100602	0.104215	0.594276	0.0238534	0.143984
fat_pct_htdat_adj_cgrp_pred_females_within5stddevs	Chr5_92953768	Chr5	92953768	0.0103617	0.987059	0.0129406	0.029296	0.0100312	0.00349619	8.529	62479	4.83123	0.0186019	1660	4.86052	0.0210019	0	4.88982	0.0271547	2.19e-05	0.100697	0.0685164	0.169236	0.0129555	0.100719	0.0217687	0.59509	0.0238674	0.144039
fat_pct_htdat_adj_cgrp_pred_females_within5stddevs	Chr5_92953867	Chr5	92953867	0.00117288	0.961926	0.0380736	-0.00710152	0.00591282	0.229742	1.442	59257	4.83265	0.0186146	4880	4.82555	0.0193785	2	4.81845	0.0217824	3.69e-06	0.100831	0.0684289	0.169263	0.0021824	0.100835	0.00366343	0.595717	0.0238798	0.144052
fat_pct_htdat_adj_cgrp_pred_females_within5stddevs	Chr5_92953870	Chr5	92953870	0.00126196	0.962831	0.0371693	-0.00882662	0.00597372	0.139527	2.183	59374	4.83277	0.0186136	4762	4.82394	0.0193981	3	4.81512	0.0218512	5.58e-06	0.100819	0.0684366	0.169261	0.00329455	0.100824	0.00553079	0.595661	0.0238785	0.144051
fat_pct_htdat_adj_cgrp_pred_females_within5stddevs	Chr5_92953964	Chr5	92953964	0.0292666	0.282667	0.717333	-0.0160969	0.00274409	4.49e-09	34.41	5251	4.85436	0.0189727	25758	4.83827	0.0186171	33130	4.82217	0.0186626	0.000105078	0.100495	0.0686126	0.169213	0.0620979	0.1006	0.104451	0.594267	0.0238532	0.143984
fat_pct_htdat_adj_cgrp_pred_females_within5stddevs	Chr5_92953995	Chr5	92953995	0.029268	0.282667	0.717333	-0.0160969	0.00274409	4.49e-09	34.41	5251	4.85436	0.0189727	25758	4.83827	0.0186171	33130	4.82217	0.0186626	0.000105078	0.100495	0.0686126	0.169213	0.0620979	0.1006	0.104451	0.594267	0.0238532	0.143984
fat_pct_htdat_adj_cgrp_pred_females_within5stddevs	Chr5_92954038	Chr5	92954038	0.0277348	0.674325	0.325675	-0.0132077	0.00278501	2.12e-06	22.49	29985	4.84082	0.0186892	26531	4.82761	0.0186206	7623	4.81441	0.0189652	7.66e-05	0.100666	0.0685072	0.16925	0.0452701	0.100743	0.0760546	0.595048	0.0238672	0.144007
fat_pct_htdat_adj_cgrp_pred_females_within5stddevs	Chr5_92954586	Chr5	92954586	0.027733	0.674317	0.325683	-0.0131756	0.00278494	2.24e-06	22.38	29985	4.8408	0.0186892	26530	4.82763	0.0186206	7624	4.81445	0.0189651	7.62e-05	0.100666	0.0685076	0.16925	0.0450507	0.100742	0.0756864	0.595046	0.0238671	0.144007
fat_pct_htdat_adj_cgrp_pred_females_within5stddevs	Chr5_92954653	Chr5	92954653	0.0292697	0.717325	0.282675	0.0160628	0.00274415	4.84e-09	34.26	33129	4.82217	0.0186629	25759	4.83823	0.0186169	5251	4.8543	0.018972	0.000104635	0.100495	0.0686131	0.169213	0.0618363	0.1006	0.104011	0.594265	0.0238531	0.143984
fat_pct_htdat_adj_cgrp_pred_females_within5stddevs	Chr5_92954767	Chr5	92954767	0.0277318	0.674317	0.325683	-0.0131809	0.0027849	2.22e-06	22.4	29985	4.84081	0.0186892	26530	4.82763	0.0186205	7624	4.81445	0.018965	7.63e-05	0.100665	0.0685082	0.16925	0.0450871	0.100742	0.0757481	0.595042	0.023867	0.144007
fat_pct_htdat_adj_cgrp_pred_females_within5stddevs	Chr5_92954870	Chr5	92954870	0.00336023	0.648194	0.351806	-0.00443602	0.00263334	0.0920786	2.838	27058	4.83491	0.0186827	29033	4.83048	0.0186281	8048	4.82604	0.0189431	8.97e-06	0.100781	0.0684647	0.169255	0.00530256	0.10079	0.00890449	0.595471	0.0238763	0.14405
fat_pct_htdat_adj_cgrp_pred_females_within5stddevs	Chr5_92955029	Chr5	92955029	0.00336178	0.64817	0.35183	-0.00449264	0.00263334	0.0880013	2.911	27055	4.83495	0.0186826	29036	4.83046	0.0186281	8048	4.82596	0.0189432	9.21e-06	0.100781	0.0684647	0.169255	0.00543894	0.10079	0.00913351	0.595471	0.0238763	0.14405
fat_pct_htdat_adj_cgrp_pred_females_within5stddevs	Chr5_92955149	Chr5	92955149	0.00336023	0.64817	0.35183	-0.00449264	0.00263334	0.0880013	2.911	27055	4.83495	0.0186826	29036	4.83046	0.0186281	8048	4.82596	0.0189432	9.21e-06	0.100781	0.0684647	0.169255	0.00543894	0.10079	0.00913351	0.595471	0.0238763	0.14405
fat_pct_htdat_adj_cgrp_pred_females_within5stddevs	Chr5_92955351	Chr5	92955351	0.0804023	0.961194	0.0388063	0.0267016	0.00658494	5.02e-05	16.44	59278	4.82941	0.0186112	4744	4.85612	0.0195245	117	4.88282	0.0224224	5.32e-05	0.100707	0.0684895	0.16925	0.031426	0.100761	0.0527869	0.595209	0.0238677	0.14402
fat_pct_htdat_adj_cgrp_pred_females_within5stddevs	Chr5_92955550	Chr5	92955550	0.0102076	0.634513	0.365487	-0.0104673	0.00265808	8.23e-05	15.51	26414	4.83978	0.0187035	28566	4.82931	0.0186127	9159	4.81885	0.0188992	5.08e-05	0.100706	0.0684932	0.16925	0.0300249	0.100756	0.0504356	0.595191	0.0238687	0.144022
fat_pct_htdat_adj_cgrp_pred_females_within5stddevs	Chr5_92955572	Chr5	92955572	0.00336178	0.648163	0.351837	-0.00451166	0.00263332	0.0866625	2.935	27054	4.83496	0.0186826	29037	4.83045	0.0186281	8048	4.82594	0.0189432	9.28e-06	0.100781	0.0684648	0.169255	0.00548516	0.10079	0.00921114	0.59547	0.0238763	0.14405
fat_pct_htdat_adj_cgrp_pred_females_within5stddevs	Chr5_92955648	Chr5	92955648	0.0938053	0.243861	0.756139	-0.0132617	0.00295408	7.16e-06	20.15	3988	4.85172	0.019104	23306	4.83846	0.0186489	36845	4.8252	0.0186561	6.49e-05	0.100605	0.0685608	0.169231	0.0383261	0.10067	0.0644279	0.594713	0.023863	0.144015
fat_pct_htdat_adj_cgrp_pred_females_within5stddevs	Hapmap34380-BES4_Contig293_1272	Chr5	92955993	4.98902e-06	0.617238	0.382762	-0.00191342	0.00261864	0.46497	0.5339	24726	4.83336	0.0186938	29726	4.83145	0.0186241	9687	4.82954	0.0189201	1.73e-06	0.100805	0.0684515	0.169258	0.00102208	0.100807	0.00171611	0.595575	0.0238779	0.144055
fat_pct_htdat_adj_cgrp_pred_females_within5stddevs	Chr5_92956047	Chr5	92956047	0.00180683	0.991129	0.00887136	-0.0238958	0.0124442	0.0548336	3.687	63006	4.8328	0.0186112	1128	4.8089	0.0221701	5	4.785	0.0307631	1e-05	0.100821	0.0684313	0.169262	0.00593243	0.100831	0.00995862	0.595685	0.023877	0.144047
fat_pct_htdat_adj_cgrp_pred_females_within5stddevs	Chr5_92956169	Chr5	92956169	0.0625418	0.839598	0.160402	-0.00073477	0.00345279	0.83148	0.04529	45161	4.83228	0.0186388	17380	4.83154	0.0187571	1598	4.83081	0.0194961	1.45e-07	0.100817	0.0684429	0.16926	8.59e-05	0.100817	0.000144237	0.595635	0.0238788	0.144056
fat_pct_htdat_adj_cgrp_pred_females_within5stddevs	Chr5_92956192	Chr5	92956192	0.00336178	0.648163	0.351837	-0.00451166	0.00263332	0.0866625	2.935	27054	4.83496	0.0186826	29037	4.83045	0.0186281	8048	4.82594	0.0189432	9.28e-06	0.100781	0.0684648	0.169255	0.00548516	0.10079	0.00921114	0.59547	0.0238763	0.14405
fat_pct_htdat_adj_cgrp_pred_females_within5stddevs	Chr5_92956250	Chr5	92956250	0.080429	0.961194	0.0388063	0.0267016	0.00658494	5.02e-05	16.44	59278	4.82941	0.0186112	4744	4.85612	0.0195245	117	4.88282	0.0224224	5.32e-05	0.100707	0.0684895	0.16925	0.031426	0.100761	0.0527869	0.595209	0.0238677	0.14402
fat_pct_htdat_adj_cgrp_pred_females_within5stddevs	Chr5_92956284	Chr5	92956284	0.0277098	0.674317	0.325683	-0.0131881	0.0027849	2.19e-06	22.43	29985	4.84081	0.0186892	26530	4.82762	0.0186206	7624	4.81443	0.0189653	7.64e-05	0.100667	0.068507	0.16925	0.0451365	0.100743	0.07583	0.595049	0.0238672	0.144007
fat_pct_htdat_adj_cgrp_pred_females_within5stddevs	Chr5_92956491	Chr5	92956491	0.0234893	0.969075	0.030925	0.0196442	0.0072708	0.00689845	7.3	60257	4.8312	0.0186089	3797	4.85084	0.0198646	85	4.87049	0.0234231	2.31e-05	0.10081	0.068431	0.169264	0.0136648	0.100833	0.0229384	0.59566	0.0238793	0.144039
fat_pct_htdat_adj_cgrp_pred_females_within5stddevs	Chr5_92956629	Chr5	92956629	0.0938053	0.243861	0.756139	-0.0132617	0.00295408	7.16e-06	20.15	3988	4.85172	0.019104	23306	4.83846	0.0186489	36845	4.8252	0.0186561	6.49e-05	0.100605	0.0685608	0.169231	0.0383261	0.10067	0.0644279	0.594713	0.023863	0.144015
fat_pct_htdat_adj_cgrp_pred_females_within5stddevs	Chr5_92956698	Chr5	92956698	0.00336281	0.648186	0.351814	-0.00446657	0.00263331	0.0898573	2.877	27057	4.83493	0.0186827	29034	4.83047	0.0186281	8048	4.826	0.0189431	9.1e-06	0.100781	0.0684647	0.169255	0.00537589	0.10079	0.00902763	0.595471	0.0238763	0.14405
fat_pct_htdat_adj_cgrp_pred_females_within5stddevs	Chr5_92956857	Chr5	92956857	0.0245935	0.66543	0.33457	-0.0142842	0.0027739	2.62e-07	26.52	29306	4.84199	0.0186963	26748	4.8277	0.0186153	8085	4.81342	0.0189446	9.09e-05	0.100654	0.0685076	0.169252	0.0536783	0.100744	0.0901802	0.595016	0.023865	0.143998
fat_pct_htdat_adj_cgrp_pred_females_within5stddevs	Chr5_92957073	Chr5	92957073	0.00132412	0.988767	0.0112334	-0.0380636	0.010799	0.000424206	12.42	62703	4.83286	0.0186081	1431	4.7948	0.0213979	5	4.75674	0.0283322	3.22e-05	0.100822	0.0684095	0.169264	0.0190148	0.100854	0.0319126	0.595764	0.0238814	0.144026
fat_pct_htdat_adj_cgrp_pred_females_within5stddevs	Chr5_92957111	Chr5	92957111	0.0246066	0.66543	0.33457	-0.0142842	0.0027739	2.62e-07	26.52	29306	4.84199	0.0186963	26748	4.8277	0.0186153	8085	4.81342	0.0189446	9.09e-05	0.100654	0.0685076	0.169252	0.0536783	0.100744	0.0901802	0.595016	0.023865	0.143998
fat_pct_htdat_adj_cgrp_pred_females_within5stddevs	Chr5_92957189	Chr5	92957189	0.0804023	0.961194	0.0388063	0.0267016	0.00658494	5.02e-05	16.44	59278	4.82941	0.0186112	4744	4.85612	0.0195245	117	4.88282	0.0224224	5.32e-05	0.100707	0.0684895	0.16925	0.031426	0.100761	0.0527869	0.595209	0.0238677	0.14402
fat_pct_htdat_adj_cgrp_pred_females_within5stddevs	Chr5_92957315	Chr5	92957315	3.3655e-05	0.608351	0.391649	-0.00291947	0.00259107	0.259854	1.27	23986	4.83415	0.0186995	30066	4.83123	0.0186199	10087	4.82831	0.0188986	4.06e-06	0.100796	0.0684565	0.169257	0.00239963	0.1008	0.00402929	0.595537	0.023877	0.144054
fat_pct_htdat_adj_cgrp_pred_females_within5stddevs	Chr5_92957342	Chr5	92957342	0.00180683	0.991113	0.00888695	-0.0244755	0.0124318	0.0489823	3.876	63004	4.83281	0.0186113	1130	4.80834	0.0221641	5	4.78386	0.0307444	1.06e-05	0.100822	0.0684299	0.169263	0.00623459	0.100833	0.0104657	0.595692	0.0238771	0.144047
fat_pct_htdat_adj_cgrp_pred_females_within5stddevs	Chr5_92957416	Chr5	92957416	0.0804023	0.961194	0.0388063	0.0267016	0.00658494	5.02e-05	16.44	59278	4.82941	0.0186112	4744	4.85612	0.0195245	117	4.88282	0.0224224	5.32e-05	0.100707	0.0684895	0.16925	0.031426	0.100761	0.0527869	0.595209	0.0238677	0.14402
fat_pct_htdat_adj_cgrp_pred_females_within5stddevs	Chr5_92957429	Chr5	92957429	0.00351878	0.982242	0.0177583	0.00722527	0.00904334	0.424316	0.6383	61880	4.8317	0.0186105	2240	4.83893	0.020504	19	4.84615	0.0256523	1.82e-06	0.10079	0.0684625	0.169255	0.00107601	0.100792	0.00180689	0.595502	0.0238757	0.144055
fat_pct_htdat_adj_cgrp_pred_females_within5stddevs	Chr5_92957532	Chr5	92957532	0.00180683	0.991105	0.00889474	-0.024169	0.012425	0.0517563	3.784	63003	4.8328	0.0186112	1131	4.80863	0.022161	5	4.78446	0.0307343	1.03e-05	0.100822	0.06843	0.169263	0.00608469	0.100833	0.0102141	0.595692	0.0238771	0.144047
fat_pct_htdat_adj_cgrp_pred_females_within5stddevs	Chr5_92957631	Chr5	92957631	5.04616e-06	0.617261	0.382739	-0.00186883	0.00261863	0.475435	0.5093	24729	4.83333	0.0186939	29723	4.83146	0.0186241	9687	4.8296	0.0189201	1.65e-06	0.100805	0.0684513	0.169258	0.000974972	0.100807	0.00163701	0.595577	0.0238779	0.144055
fat_pct_htdat_adj_cgrp_pred_females_within5stddevs	Chr5_92957657	Chr5	92957657	0.0277149	0.674363	0.325637	-0.0131162	0.00278504	2.49e-06	22.18	29990	4.84075	0.0186891	26526	4.82764	0.0186207	7623	4.81452	0.0189655	7.56e-05	0.100666	0.0685079	0.16925	0.0446424	0.100742	0.0750007	0.595045	0.0238671	0.144008
fat_pct_htdat_adj_cgrp_pred_females_within5stddevs	Chr5_92957670	Chr5	92957670	0.0277149	0.674348	0.325652	-0.0131258	0.00278503	2.45e-06	22.21	29988	4.84077	0.0186892	26528	4.82764	0.0186206	7623	4.81452	0.0189652	7.57e-05	0.100666	0.0685082	0.16925	0.0447088	0.100742	0.0751126	0.595043	0.0238671	0.144008
fat_pct_htdat_adj_cgrp_pred_females_within5stddevs	Chr5_92957672	Chr5	92957672	0.0277223	0.674348	0.325652	-0.0131258	0.00278503	2.45e-06	22.21	29988	4.84077	0.0186892	26528	4.82764	0.0186206	7623	4.81452	0.0189652	7.57e-05	0.100666	0.0685082	0.16925	0.0447088	0.100742	0.0751126	0.595043	0.0238671	0.144008
fat_pct_htdat_adj_cgrp_pred_females_within5stddevs	Chr5_92957680	Chr5	92957680	0.0277177	0.674348	0.325652	-0.0131258	0.00278503	2.45e-06	22.21	29988	4.84077	0.0186892	26528	4.82764	0.0186206	7623	4.81452	0.0189652	7.57e-05	0.100666	0.0685082	0.16925	0.0447088	0.100742	0.0751126	0.595043	0.0238671	0.144008
fat_pct_htdat_adj_cgrp_pred_females_within5stddevs	Chr5_92957690	Chr5	92957690	0.0277195	0.674348	0.325652	-0.0131258	0.00278503	2.45e-06	22.21	29988	4.84077	0.0186892	26528	4.82764	0.0186206	7623	4.81452	0.0189652	7.57e-05	0.100666	0.0685082	0.16925	0.0447088	0.100742	0.0751126	0.595043	0.0238671	0.144008
fat_pct_htdat_adj_cgrp_pred_females_within5stddevs	Chr5_92957696	Chr5	92957696	0.023473	0.969075	0.030925	0.0196442	0.0072708	0.00689845	7.3	60257	4.8312	0.0186089	3797	4.85084	0.0198646	85	4.87049	0.0234231	2.31e-05	0.10081	0.068431	0.169264	0.0136648	0.100833	0.0229384	0.59566	0.0238793	0.144039
fat_pct_htdat_adj_cgrp_pred_females_within5stddevs	Chr5_92957763	Chr5	92957763	0.029282	0.282683	0.717317	-0.0160561	0.002744	4.9e-09	34.24	5252	4.85429	0.0189721	25758	4.83823	0.018617	33129	4.82218	0.018663	0.000104549	0.100496	0.0686121	0.169213	0.0617852	0.100601	0.103924	0.594272	0.0238533	0.143984
fat_pct_htdat_adj_cgrp_pred_females_within5stddevs	Chr5_92958001	Chr5	92958001	4.9322e-06	0.617277	0.382723	-0.00182551	0.0026186	0.485722	0.486	24731	4.8333	0.0186939	29721	4.83148	0.0186242	9687	4.82965	0.0189202	1.57e-06	0.100805	0.0684512	0.169258	0.000930283	0.100807	0.00156198	0.595577	0.0238779	0.144055
fat_pct_htdat_adj_cgrp_pred_females_within5stddevs	Chr5_92958343	Chr5	92958343	0.00180683	0.991105	0.00889474	-0.0241985	0.012431	0.0515846	3.789	63003	4.8328	0.0186113	1131	4.80861	0.0221636	5	4.78441	0.030743	1.03e-05	0.100823	0.0684296	0.169263	0.00609957	0.100833	0.010239	0.595695	0.0238772	0.144047
fat_pct_htdat_adj_cgrp_pred_females_within5stddevs	Chr5_92958489	Chr5	92958489	0.0804065	0.961194	0.0388063	0.0267016	0.00658494	5.02e-05	16.44	59278	4.82941	0.0186112	4744	4.85612	0.0195245	117	4.88282	0.0224224	5.32e-05	0.100707	0.0684895	0.16925	0.031426	0.100761	0.0527869	0.595209	0.0238677	0.14402
fat_pct_htdat_adj_cgrp_pred_females_within5stddevs	Chr5_92958560	Chr5	92958560	0.00180683	0.991113	0.00888695	-0.0244755	0.0124318	0.0489823	3.876	63004	4.83281	0.0186113	1130	4.80834	0.0221641	5	4.78386	0.0307444	1.06e-05	0.100822	0.0684299	0.169263	0.00623459	0.100833	0.0104657	0.595692	0.0238771	0.144047
fat_pct_htdat_adj_cgrp_pred_females_within5stddevs	Chr5_92958578	Chr5	92958578	0.00180683	0.991113	0.00888695	-0.0244755	0.0124318	0.0489823	3.876	63004	4.83281	0.0186113	1130	4.80834	0.0221641	5	4.78386	0.0307444	1.06e-05	0.100822	0.0684299	0.169263	0.00623459	0.100833	0.0104657	0.595692	0.0238771	0.144047
fat_pct_htdat_adj_cgrp_pred_females_within5stddevs	Chr5_92958598	Chr5	92958598	0.0101886	0.874998	0.125002	-0.0128933	0.00374059	0.00056752	11.88	48425	4.83543	0.018626	15393	4.82253	0.0188035	321	4.80964	0.0197027	3.64e-05	0.100706	0.0685014	0.169244	0.0214867	0.100743	0.0360968	0.595164	0.0238682	0.144031
fat_pct_htdat_adj_cgrp_pred_females_within5stddevs	Chr5_92958607	Chr5	92958607	0.00180683	0.991105	0.00889474	-0.024169	0.012425	0.0517563	3.784	63003	4.8328	0.0186112	1131	4.80863	0.022161	5	4.78446	0.0307343	1.03e-05	0.100822	0.06843	0.169263	0.00608469	0.100833	0.0102141	0.595692	0.0238771	0.144047
fat_pct_htdat_adj_cgrp_pred_females_within5stddevs	Chr5_92958688	Chr5	92958688	0.023473	0.969075	0.030925	0.0196442	0.0072708	0.00689845	7.3	60257	4.8312	0.0186089	3797	4.85084	0.0198646	85	4.87049	0.0234231	2.31e-05	0.10081	0.068431	0.169264	0.0136648	0.100833	0.0229384	0.59566	0.0238793	0.144039
fat_pct_htdat_adj_cgrp_pred_females_within5stddevs	Chr5_92958783	Chr5	92958783	5.22951e-06	0.617284	0.382716	-0.00185395	0.00261858	0.47895	0.5013	24732	4.83332	0.0186938	29720	4.83147	0.0186242	9687	4.82962	0.0189202	1.62e-06	0.100805	0.0684512	0.169258	0.000959483	0.100807	0.001611	0.595577	0.0238779	0.144055
fat_pct_htdat_adj_cgrp_pred_females_within5stddevs	Chr5_92958829	Chr5	92958829	0.0804497	0.961194	0.0388063	0.0267016	0.00658494	5.02e-05	16.44	59278	4.82941	0.0186112	4744	4.85612	0.0195245	117	4.88282	0.0224224	5.32e-05	0.100707	0.0684895	0.16925	0.031426	0.100761	0.0527869	0.595209	0.0238677	0.14402
fat_pct_htdat_adj_cgrp_pred_females_within5stddevs	Chr5_92958955	Chr5	92958955	0.0018213	0.991121	0.00887915	-0.0249835	0.0124438	0.044679	4.031	63005	4.83283	0.0186113	1129	4.80784	0.0221708	5	4.78286	0.0307637	1.1e-05	0.100824	0.0684283	0.169263	0.00649041	0.100835	0.0108949	0.595702	0.0238773	0.144046
fat_pct_htdat_adj_cgrp_pred_females_within5stddevs	BovineHD0500026403	Chr5	92959128	3.35644e-05	0.608358	0.391642	-0.00287789	0.00259106	0.266703	1.234	23987	4.83412	0.0186995	30065	4.83124	0.0186199	10087	4.82836	0.0188986	3.95e-06	0.100797	0.0684562	0.169257	0.00233174	0.100801	0.00391529	0.595539	0.023877	0.144054
fat_pct_htdat_adj_cgrp_pred_females_within5stddevs	Chr5_92959182	Chr5	92959182	0.0018213	0.991129	0.00887136	-0.0252611	0.0124446	0.0423715	4.12	63006	4.83283	0.0186113	1128	4.80757	0.0221714	5	4.78231	0.0307651	1.12e-05	0.100823	0.0684287	0.169263	0.00662971	0.100834	0.0111288	0.595699	0.0238772	0.144046
fat_pct_htdat_adj_cgrp_pred_females_within5stddevs	Chr5_92959403	Chr5	92959403	0.0291243	0.283158	0.716842	-0.0160524	0.00274277	4.86e-09	34.25	5257	4.85426	0.0189709	25809	4.83821	0.0186168	33073	4.82215	0.0186633	0.000104608	0.100498	0.0686112	0.169213	0.06182	0.100602	0.103982	0.594278	0.0238535	0.143984
fat_pct_htdat_adj_cgrp_pred_females_within5stddevs	Chr5_92959425	Chr5	92959425	0.00182155	0.991105	0.00889474	-0.0241911	0.0124307	0.0516499	3.787	63003	4.83281	0.0186114	1131	4.80861	0.0221631	5	4.78442	0.030742	1.03e-05	0.100824	0.0684288	0.169263	0.00609584	0.100834	0.0102326	0.5957	0.0238773	0.144047
fat_pct_htdat_adj_cgrp_pred_females_within5stddevs	Chr5_92959429	Chr5	92959429	0.0244803	0.665944	0.334056	-0.0141912	0.00277668	3.22e-07	26.12	29315	4.84189	0.0186961	26796	4.8277	0.0186158	8028	4.81351	0.0189465	8.96e-05	0.100656	0.0685062	0.169252	0.0529408	0.100746	0.0889399	0.595028	0.0238654	0.143999
fat_pct_htdat_adj_cgrp_pred_females_within5stddevs	Chr5_92959516	Chr5	92959516	0.0804679	0.961194	0.0388063	0.0267016	0.00658494	5.02e-05	16.44	59278	4.82941	0.0186112	4744	4.85612	0.0195245	117	4.88282	0.0224224	5.32e-05	0.100707	0.0684895	0.16925	0.031426	0.100761	0.0527869	0.595209	0.0238677	0.14402
fat_pct_htdat_adj_cgrp_pred_females_within5stddevs	Chr5_92959569	Chr5	92959569	0.0272843	0.808744	0.191256	0.00320952	0.00318298	0.313296	1.017	41880	4.8309	0.0186433	19984	4.83411	0.0187202	2275	4.83732	0.0193282	3.19e-06	0.10084	0.0684227	0.169266	0.00188264	0.100843	0.00316002	0.595761	0.0238809	0.144053
fat_pct_htdat_adj_cgrp_pred_females_within5stddevs	Chr5_92960239	Chr5	92960239	0.0873705	0.785957	0.214043	0.0203463	0.00309802	5.16e-11	43.13	39823	4.82263	0.0186444	21175	4.84298	0.0186638	3141	4.86332	0.0191901	0.000139284	0.100549	0.0685495	0.169238	0.0823009	0.100688	0.138332	0.594618	0.0238645	0.143961
fat_pct_htdat_adj_cgrp_pred_females_within5stddevs	Chr5_92960478	Chr5	92960478	0.107274	0.497864	0.502136	0.0168607	0.00264225	1.77e-10	40.72	17048	4.81492	0.0187783	29769	4.83178	0.0185859	17322	4.84864	0.0187671	0.00014214	0.100485	0.0686053	0.169233	0.0839907	0.100627	0.141254	0.594269	0.0238546	0.143969
fat_pct_htdat_adj_cgrp_pred_females_within5stddevs	Chr5_92960544	Chr5	92960544	0.187689	0.901916	0.0980838	-0.00757525	0.00462178	0.101211	2.686	52093	4.83334	0.0186238	11510	4.82577	0.0189971	536	4.81819	0.0204366	1.02e-05	0.100817	0.0684367	0.169264	0.00599823	0.100827	0.0100695	0.595656	0.0238794	0.14405
fat_pct_htdat_adj_cgrp_pred_females_within5stddevs	Chr5_92961114	Chr5	92961114	0.0301595	0.79086	0.20914	-0.00465984	0.00306148	0.127993	2.317	40387	4.83381	0.0186439	20676	4.82915	0.0187043	3076	4.82449	0.0192576	7.18e-06	0.100828	0.068429	0.169264	0.00424367	0.100835	0.00712353	0.595709	0.0238809	0.14405
fat_pct_htdat_adj_cgrp_pred_females_within5stddevs	Chr5_92961155	Chr5	92961155	0.0302552	0.79079	0.20921	-0.00472352	0.00306135	0.122848	2.381	40379	4.83384	0.0186439	20683	4.82912	0.0187043	3077	4.82439	0.0192575	7.38e-06	0.100828	0.0684287	0.169264	0.00436153	0.100836	0.00732133	0.595711	0.023881	0.14405
fat_pct_htdat_adj_cgrp_pred_females_within5stddevs	Chr5_92961403	Chr5	92961403	0.0301515	0.790868	0.209132	-0.00474213	0.0030613	0.121373	2.4	40388	4.83384	0.0186438	20675	4.8291	0.0187044	3076	4.82436	0.0192577	7.44e-06	0.100829	0.0684284	0.169264	0.00439476	0.100836	0.00737709	0.595713	0.023881	0.14405
fat_pct_htdat_adj_cgrp_pred_females_within5stddevs	Chr5_92961733	Chr5	92961733	0.0302006	0.790853	0.209147	-0.00478887	0.0030614	0.117758	2.447	40386	4.83386	0.0186437	20677	4.82907	0.0187044	3076	4.82428	0.0192578	7.59e-06	0.100827	0.0684293	0.169264	0.00448208	0.100835	0.00752374	0.595707	0.0238809	0.14405
fat_pct_htdat_adj_cgrp_pred_females_within5stddevs	Chr5_92961820	Chr5	92961820	0.023473	0.969075	0.030925	0.0196442	0.0072708	0.00689845	7.3	60257	4.8312	0.0186089	3797	4.85084	0.0198646	85	4.87049	0.0234231	2.31e-05	0.10081	0.068431	0.169264	0.0136648	0.100833	0.0229384	0.59566	0.0238793	0.144039
fat_pct_htdat_adj_cgrp_pred_females_within5stddevs	Chr5_92961901	Chr5	92961901	0.03025	0.790892	0.209108	-0.00465822	0.00306198	0.128187	2.314	40392	4.83381	0.0186438	20670	4.82915	0.0187044	3077	4.8245	0.019258	7.18e-06	0.100828	0.0684294	0.169264	0.00424027	0.100835	0.00711784	0.595707	0.0238808	0.14405
fat_pct_htdat_adj_cgrp_pred_females_within5stddevs	Chr5_92961994	Chr5	92961994	0.0302637	0.790907	0.209093	-0.00469037	0.00306205	0.125583	2.346	40394	4.83383	0.0186439	20668	4.82914	0.0187043	3077	4.82445	0.0192578	7.28e-06	0.100828	0.0684291	0.169264	0.00429877	0.100835	0.00721602	0.595709	0.0238809	0.14405
fat_pct_htdat_adj_cgrp_pred_females_within5stddevs	Chr5_92962204	Chr5	92962204	0.0150409	0.553283	0.446717	-0.0042364	0.00251048	0.0915154	2.848	19657	4.83576	0.0187377	31660	4.83153	0.0186102	12822	4.82729	0.0188199	8.87e-06	0.10083	0.0684261	0.169265	0.00524126	0.100839	0.00879781	0.595725	0.023882	0.144049
fat_pct_htdat_adj_cgrp_pred_females_within5stddevs	Chr5_92962251	Chr5	92962251	0.0302581	0.790876	0.209124	-0.00464327	0.00306191	0.129408	2.3	40390	4.83381	0.0186438	20672	4.82916	0.0187044	3077	4.82452	0.0192579	7.13e-06	0.100828	0.0684292	0.169264	0.00421332	0.100835	0.00707259	0.595708	0.0238809	0.14405
fat_pct_htdat_adj_cgrp_pred_females_within5stddevs	Chr5_92962296	Chr5	92962296	0.0302172	0.790915	0.209085	-0.00467458	0.00306223	0.126884	2.33	40394	4.83381	0.0186437	20669	4.82914	0.0187048	3076	4.82447	0.0192589	7.23e-06	0.100829	0.0684286	0.169264	0.00426974	0.100836	0.00716725	0.595712	0.023881	0.14405
fat_pct_htdat_adj_cgrp_pred_females_within5stddevs	Chr5_92963100	Chr5	92963100	0.0255263	0.808744	0.191256	-0.00598376	0.003193	0.0609321	3.512	42279	4.83403	0.0186361	19186	4.82804	0.0187283	2674	4.82206	0.0193543	1.11e-05	0.100803	0.0684457	0.16926	0.00654411	0.100814	0.0109871	0.595591	0.0238782	0.144048
fat_pct_htdat_adj_cgrp_pred_females_within5stddevs	Chr5_92964421	Chr5	92964421	0.0303104	0.79097	0.20903	-0.00452724	0.00306263	0.139354	2.185	40400	4.83376	0.0186435	20664	4.82923	0.0187047	3075	4.8247	0.0192591	6.78e-06	0.100826	0.0684306	0.169264	0.00400407	0.100833	0.00672143	0.5957	0.0238807	0.14405
fat_pct_htdat_adj_cgrp_pred_females_within5stddevs	Chr5_92965229	Chr5	92965229	0.0566526	0.952291	0.0477089	0.0155404	0.00581073	0.00748769	7.153	58201	4.83002	0.0186183	5756	4.84557	0.019278	182	4.86111	0.0215446	2.19e-05	0.100753	0.0684762	0.169251	0.0129655	0.100775	0.0217756	0.595364	0.0238736	0.144041
fat_pct_htdat_adj_cgrp_pred_females_within5stddevs	Chr5_92965881	Chr5	92965881	0.0304038	0.790946	0.209054	-0.00454205	0.00306227	0.138019	2.2	40397	4.83377	0.0186437	20667	4.82922	0.0187045	3075	4.82468	0.0192584	6.82e-06	0.100826	0.0684305	0.169264	0.00403064	0.100833	0.00676604	0.595701	0.0238807	0.14405
fat_pct_htdat_adj_cgrp_pred_females_within5stddevs	Chr5_92966100	Chr5	92966100	0.0287163	0.949921	0.0500787	0.0122759	0.00560669	0.0285629	4.794	57902	4.8307	0.01862	6050	4.84297	0.019267	187	4.85525	0.0214151	1.43e-05	0.100868	0.0683919	0.169274	0.00847014	0.100882	0.0142124	0.595935	0.0238849	0.144043
fat_pct_htdat_adj_cgrp_pred_females_within5stddevs	Chr5_92966310	Chr5	92966310	0.030371	0.791071	0.208929	-0.00454005	0.00306409	0.138427	2.195	40408	4.83376	0.0186435	20661	4.82922	0.018705	3070	4.82468	0.0192601	6.81e-06	0.100827	0.06843	0.169264	0.00402532	0.100834	0.00675707	0.595704	0.0238808	0.14405
fat_pct_htdat_adj_cgrp_pred_females_within5stddevs	Chr5_92966690	Chr5	92966690	0.0303983	0.79097	0.20903	-0.00455457	0.00306261	0.136979	2.212	40400	4.83377	0.0186436	20664	4.82922	0.0187046	3075	4.82466	0.0192587	6.86e-06	0.100826	0.0684307	0.169264	0.00405257	0.100833	0.00680286	0.595699	0.0238807	0.14405
fat_pct_htdat_adj_cgrp_pred_females_within5stddevs	Chr5_92966713	Chr5	92966713	0.0804721	0.961194	0.0388063	0.0267016	0.00658494	5.02e-05	16.44	59278	4.82941	0.0186112	4744	4.85612	0.0195245	117	4.88282	0.0224224	5.32e-05	0.100707	0.0684895	0.16925	0.031426	0.100761	0.0527869	0.595209	0.0238677	0.14402
fat_pct_htdat_adj_cgrp_pred_females_within5stddevs	Chr5_92967322	Chr5	92967322	0.186717	0.904395	0.0956049	-0.00624533	0.00468004	0.182058	1.781	52365	4.83308	0.0186224	11284	4.82683	0.0190117	490	4.82059	0.0204914	6.74e-06	0.100804	0.068449	0.16926	0.00398497	0.100811	0.00669071	0.595582	0.0238775	0.144052
fat_pct_htdat_adj_cgrp_pred_females_within5stddevs	Chr5_92967427	Chr5	92967427	0.056538	0.952338	0.0476621	0.0156693	0.00581262	0.00702523	7.267	58207	4.83004	0.018618	5750	4.84571	0.0192817	182	4.86138	0.0215525	2.23e-05	0.100755	0.0684739	0.169252	0.0131692	0.100778	0.0221171	0.595378	0.0238739	0.144041
fat_pct_htdat_adj_cgrp_pred_females_within5stddevs	Chr5_92967641	Chr5	92967641	0.0566465	0.952299	0.0477011	0.0155063	0.00581147	0.00762735	7.119	58202	4.83003	0.0186183	5755	4.84554	0.0192782	182	4.86104	0.0215454	2.18e-05	0.100753	0.0684764	0.169251	0.0129067	0.100775	0.0216769	0.595363	0.0238736	0.144041
fat_pct_htdat_adj_cgrp_pred_females_within5stddevs	Chr5_92967866	Chr5	92967866	0.0287676	0.951332	0.0486677	0.0131546	0.00570022	0.0210177	5.326	58076	4.83067	0.0186197	5883	4.84382	0.0192966	180	4.85698	0.0215176	1.6e-05	0.100875	0.0683853	0.169276	0.00946587	0.100891	0.015882	0.595974	0.0238861	0.144041
fat_pct_htdat_adj_cgrp_pred_females_within5stddevs	Chr5_92968333	Chr5	92968333	0.00349269	0.970408	0.029592	-0.0298699	0.00720179	3.36e-05	17.2	60405	4.83362	0.0186136	3672	4.80375	0.0198209	62	4.77388	0.0233023	5.12e-05	0.100881	0.068352	0.169284	0.0302699	0.100932	0.050769	0.596107	0.0238912	0.144013
fat_pct_htdat_adj_cgrp_pred_females_within5stddevs	Chr5_92968373	Chr5	92968373	0.015039	0.553291	0.446709	-0.00409517	0.00251066	0.102872	2.661	19658	4.83564	0.0187376	31659	4.83154	0.0186102	12822	4.82745	0.0188199	8.29e-06	0.100829	0.0684271	0.169265	0.00489762	0.100838	0.00822107	0.59572	0.0238819	0.144049
fat_pct_htdat_adj_cgrp_pred_females_within5stddevs	Chr5_92968560	Chr5	92968560	0.00181431	0.991113	0.00888695	-0.024498	0.0124375	0.0488793	3.88	63004	4.83282	0.0186114	1130	4.80832	0.0221663	5	4.78382	0.0307521	1.06e-05	0.100824	0.0684287	0.169263	0.00624603	0.100834	0.0104847	0.5957	0.0238773	0.144046
fat_pct_htdat_adj_cgrp_pred_females_within5stddevs	Chr5_92968687	Chr5	92968687	0.0804763	0.961186	0.0388141	0.0266845	0.00658397	5.06e-05	16.43	59277	4.82942	0.0186112	4745	4.8561	0.0195243	117	4.88279	0.0224214	5.31e-05	0.100709	0.0684887	0.16925	0.0313919	0.100762	0.0527293	0.595214	0.0238678	0.14402
fat_pct_htdat_adj_cgrp_pred_females_within5stddevs	Chr5_92968843	Chr5	92968843	0.00349269	0.970408	0.029592	-0.0298699	0.00720179	3.36e-05	17.2	60405	4.83362	0.0186136	3672	4.80375	0.0198209	62	4.77388	0.0233023	5.12e-05	0.100881	0.068352	0.169284	0.0302699	0.100932	0.050769	0.596107	0.0238912	0.144013
fat_pct_htdat_adj_cgrp_pred_females_within5stddevs	Chr5_92968858	Chr5	92968858	0.00349788	0.970431	0.0295686	-0.0295727	0.00720303	4.04e-05	16.86	60407	4.8336	0.0186134	3671	4.80403	0.0198215	61	4.77446	0.0233043	5.02e-05	0.100877	0.0683562	0.169283	0.0296479	0.100927	0.049728	0.596082	0.0238906	0.144014
fat_pct_htdat_adj_cgrp_pred_females_within5stddevs	Chr5_92968936	Chr5	92968936	0.0874401	0.214183	0.785817	-0.0201753	0.00309649	7.3e-11	42.45	3150	4.86306	0.0191892	21175	4.84288	0.0186636	39814	4.8227	0.0186443	0.000137018	0.100547	0.068553	0.169237	0.0809625	0.100684	0.136088	0.5946	0.0238642	0.143963
fat_pct_htdat_adj_cgrp_pred_females_within5stddevs	Chr5_92969124	Chr5	92969124	0.00349269	0.970408	0.029592	-0.0298699	0.00720179	3.36e-05	17.2	60405	4.83362	0.0186136	3672	4.80375	0.0198209	62	4.77388	0.0233023	5.12e-05	0.100881	0.068352	0.169284	0.0302699	0.100932	0.050769	0.596107	0.0238912	0.144013
fat_pct_htdat_adj_cgrp_pred_females_within5stddevs	Chr5_92969128	Chr5	92969128	0.0304011	0.791048	0.208952	-0.004549	0.0030631	0.137523	2.206	40411	4.83377	0.0186436	20652	4.82922	0.0187047	3076	4.82467	0.0192592	6.84e-06	0.100826	0.0684305	0.169264	0.00404155	0.100833	0.00678435	0.5957	0.0238807	0.14405
fat_pct_htdat_adj_cgrp_pred_females_within5stddevs	Chr5_92969217	Chr5	92969217	0.0874442	0.214168	0.785832	-0.020168	0.00309658	7.42e-11	42.42	3149	4.86304	0.0191891	21175	4.84287	0.0186635	39815	4.82271	0.0186442	0.000136911	0.100545	0.0685546	0.169236	0.0808993	0.100682	0.135984	0.59459	0.0238639	0.143963
fat_pct_htdat_adj_cgrp_pred_females_within5stddevs	Chr5_92969401	Chr5	92969401	0.00457935	0.713645	0.286355	-0.00444553	0.00269268	0.0987502	2.726	32831	4.83455	0.0186707	25883	4.8301	0.0186467	5425	4.82565	0.0190079	8.08e-06	0.100858	0.0684045	0.169271	0.00477181	0.100866	0.00800791	0.595867	0.0238846	0.144048
fat_pct_htdat_adj_cgrp_pred_females_within5stddevs	Chr5_92969413	Chr5	92969413	0.00228431	0.990918	0.00908184	0.0137743	0.0116814	0.238337	1.39	62974	4.83178	0.018609	1165	4.84556	0.0218532	0	4.85933	0.0296941	3.41e-06	0.100828	0.0684316	0.169263	0.00201752	0.100831	0.00338676	0.5957	0.0238801	0.144052
fat_pct_htdat_adj_cgrp_pred_females_within5stddevs	Chr5_92969532	Chr5	92969532	0.00349269	0.970408	0.029592	-0.0298699	0.00720179	3.36e-05	17.2	60405	4.83362	0.0186136	3672	4.80375	0.0198209	62	4.77388	0.0233023	5.12e-05	0.100881	0.068352	0.169284	0.0302699	0.100932	0.050769	0.596107	0.0238912	0.144013
fat_pct_htdat_adj_cgrp_pred_females_within5stddevs	Chr5_92969534	Chr5	92969534	0.056635	0.952283	0.0477167	0.0155298	0.00581009	0.00752188	7.144	58200	4.83003	0.0186184	5757	4.84556	0.0192779	182	4.86109	0.021544	2.19e-05	0.100754	0.0684757	0.169251	0.0129499	0.100776	0.0217492	0.595367	0.0238736	0.144041
fat_pct_htdat_adj_cgrp_pred_females_within5stddevs	Chr5_92969580	Chr5	92969580	0.00182155	0.991105	0.00889474	-0.0241911	0.0124307	0.0516499	3.787	63003	4.83281	0.0186114	1131	4.80861	0.0221631	5	4.78442	0.030742	1.03e-05	0.100824	0.0684288	0.169263	0.00609584	0.100834	0.0102326	0.5957	0.0238773	0.144047
fat_pct_htdat_adj_cgrp_pred_females_within5stddevs	Chr5_92969708	Chr5	92969708	0.0804332	0.961186	0.0388141	0.0266845	0.00658397	5.06e-05	16.43	59277	4.82942	0.0186112	4745	4.8561	0.0195243	117	4.88279	0.0224214	5.31e-05	0.100709	0.0684887	0.16925	0.0313919	0.100762	0.0527293	0.595214	0.0238678	0.14402
fat_pct_htdat_adj_cgrp_pred_females_within5stddevs	Chr5_92970056	Chr5	92970056	0.00347625	0.970408	0.029592	-0.0298699	0.00720179	3.36e-05	17.2	60405	4.83362	0.0186136	3672	4.80375	0.0198209	62	4.77388	0.0233023	5.12e-05	0.100881	0.068352	0.169284	0.0302699	0.100932	0.050769	0.596107	0.0238912	0.144013
fat_pct_htdat_adj_cgrp_pred_females_within5stddevs	Chr5_92970188	Chr5	92970188	0.0305029	0.791118	0.208882	-0.00453821	0.00306357	0.138519	2.194	40419	4.83376	0.0186436	20645	4.82922	0.0187049	3075	4.82469	0.0192596	6.81e-06	0.100827	0.06843	0.169264	0.0040214	0.100834	0.00675049	0.595704	0.0238808	0.14405
fat_pct_htdat_adj_cgrp_pred_females_within5stddevs	Chr5_92970241	Chr5	92970241	0.0045837	0.713778	0.286222	-0.00434506	0.00269293	0.106639	2.603	32846	4.83448	0.0186704	25870	4.83014	0.0186468	5423	4.82579	0.0190084	7.71e-06	0.100857	0.0684059	0.16927	0.0045573	0.100864	0.00764804	0.595859	0.0238843	0.144048
fat_pct_htdat_adj_cgrp_pred_females_within5stddevs	Chr5_92970282	Chr5	92970282	0.0633362	0.842693	0.157307	3.54e-05	0.0034909	0.991904	0.000103	45444	4.83203	0.0186384	17211	4.83207	0.0187636	1484	4.83211	0.0195226	3.33e-10	0.100822	0.0684394	0.169261	1.97e-07	0.100822	3.3e-07	0.595658	0.0238792	0.144056
fat_pct_htdat_adj_cgrp_pred_females_within5stddevs	BovineHD0500026405	Chr5	92970467	0.00347625	0.970408	0.029592	-0.0298699	0.00720179	3.36e-05	17.2	60405	4.83362	0.0186136	3672	4.80375	0.0198209	62	4.77388	0.0233023	5.12e-05	0.100881	0.068352	0.169284	0.0302699	0.100932	0.050769	0.596107	0.0238912	0.144013
fat_pct_htdat_adj_cgrp_pred_females_within5stddevs	Chr5_92970733	Chr5	92970733	0.00347625	0.970408	0.029592	-0.0298699	0.00720179	3.36e-05	17.2	60405	4.83362	0.0186136	3672	4.80375	0.0198209	62	4.77388	0.0233023	5.12e-05	0.100881	0.068352	0.169284	0.0302699	0.100932	0.050769	0.596107	0.0238912	0.144013
fat_pct_htdat_adj_cgrp_pred_females_within5stddevs	Chr5_92970867	Chr5	92970867	0.00182155	0.991113	0.00888695	-0.024498	0.0124375	0.0488793	3.88	63004	4.83282	0.0186114	1130	4.80832	0.0221663	5	4.78382	0.0307521	1.06e-05	0.100824	0.0684287	0.169263	0.00624603	0.100834	0.0104847	0.5957	0.0238773	0.144046
fat_pct_htdat_adj_cgrp_pred_females_within5stddevs	Chr5_92971207	Chr5	92971207	0.056635	0.952291	0.0477089	0.0154957	0.00581083	0.0076621	7.111	58201	4.83003	0.0186183	5756	4.84553	0.0192781	182	4.86102	0.0215449	2.18e-05	0.100753	0.068476	0.169251	0.0128911	0.100775	0.0216506	0.595366	0.0238736	0.144041
fat_pct_htdat_adj_cgrp_pred_females_within5stddevs	Chr5_92971283	Chr5	92971283	0.0804721	0.961186	0.0388141	0.0266845	0.00658397	5.06e-05	16.43	59277	4.82942	0.0186112	4745	4.8561	0.0195243	117	4.88279	0.0224214	5.31e-05	0.100709	0.0684887	0.16925	0.0313919	0.100762	0.0527293	0.595214	0.0238678	0.14402
fat_pct_htdat_adj_cgrp_pred_females_within5stddevs	Chr5_92971439	Chr5	92971439	0.00389311	0.912487	0.0875131	-0.00603505	0.00420286	0.151025	2.062	53060	4.83314	0.0186234	10932	4.8271	0.0189237	147	4.82107	0.0201175	5.82e-06	0.100832	0.0684263	0.169264	0.00343658	0.100838	0.00576855	0.595729	0.0238807	0.144051
fat_pct_htdat_adj_cgrp_pred_females_within5stddevs	Chr5_92971441	Chr5	92971441	0.00392921	0.957904	0.0420961	-0.0230055	0.00599002	0.000122841	14.75	58843	4.8342	0.0186187	5192	4.8112	0.0193863	104	4.78819	0.0218349	4.27e-05	0.100888	0.0683522	0.169283	0.025214	0.100931	0.0422895	0.596123	0.0238885	0.144018
fat_pct_htdat_adj_cgrp_pred_females_within5stddevs	Chr5_92971692	Chr5	92971692	0.0258097	0.809016	0.190984	-0.00581465	0.00319531	0.0688024	3.311	42313	4.83397	0.0186361	19153	4.82815	0.0187288	2673	4.82234	0.0193559	1.04e-05	0.100803	0.0684461	0.16926	0.00617273	0.100814	0.0103636	0.59559	0.0238782	0.144048
fat_pct_htdat_adj_cgrp_pred_females_within5stddevs	Chr5_92971947	Chr5	92971947	0.00459956	0.71356	0.28644	-0.00426102	0.00269196	0.113456	2.505	32829	4.83443	0.0186702	25876	4.83017	0.0186468	5434	4.82591	0.0190085	7.42e-06	0.100856	0.0684068	0.16927	0.00438471	0.100863	0.00735848	0.595854	0.0238842	0.144049
fat_pct_htdat_adj_cgrp_pred_females_within5stddevs	Chr5_92972018	Chr5	92972018	0.0634939	0.842693	0.157307	8.85e-05	0.00349279	0.97978	0.0006423	45441	4.83202	0.0186383	17217	4.83211	0.0187642	1481	4.8322	0.0195245	2.08e-09	0.100822	0.0684392	0.169261	1.23e-06	0.100822	2.06e-06	0.59566	0.0238792	0.144056
fat_pct_htdat_adj_cgrp_pred_females_within5stddevs	Chr5_92972033	Chr5	92972033	0.00347625	0.9704	0.0295998	-0.0301828	0.00719832	2.76e-05	17.58	60404	4.83364	0.0186135	3673	4.80345	0.0198201	62	4.77327	0.0232989	5.23e-05	0.10088	0.0683516	0.169284	0.0309151	0.100932	0.0518509	0.596106	0.0238913	0.144012
fat_pct_htdat_adj_cgrp_pred_females_within5stddevs	Chr5_92972137	Chr5	92972137	0.0637508	0.842771	0.157229	3.42e-05	0.00349401	0.992195	9.57e-05	45449	4.83203	0.0186381	17211	4.83207	0.0187646	1479	4.8321	0.0195258	3.1e-10	0.100822	0.0684394	0.169261	1.83e-07	0.100822	3.07e-07	0.595658	0.0238792	0.144056
fat_pct_htdat_adj_cgrp_pred_females_within5stddevs	Chr5_92972243	Chr5	92972243	0.00347625	0.970392	0.0296076	-0.0301068	0.00719769	2.88e-05	17.5	60403	4.83363	0.0186135	3674	4.80352	0.0198201	62	4.77342	0.0232985	5.21e-05	0.10088	0.0683519	0.169284	0.0307675	0.100932	0.0516035	0.596105	0.0238912	0.144012
fat_pct_htdat_adj_cgrp_pred_females_within5stddevs	Chr5_92972304	Chr5	92972304	0.023473	0.969075	0.030925	0.0196442	0.0072708	0.00689845	7.3	60257	4.8312	0.0186089	3797	4.85084	0.0198646	85	4.87049	0.0234231	2.31e-05	0.10081	0.068431	0.169264	0.0136648	0.100833	0.0229384	0.59566	0.0238793	0.144039
fat_pct_htdat_adj_cgrp_pred_females_within5stddevs	Chr5_92972337	Chr5	92972337	0.0151632	0.553345	0.446655	-0.00387439	0.00251052	0.122771	2.382	19659	4.83544	0.0187372	31664	4.83157	0.0186101	12816	4.82769	0.01882	7.42e-06	0.100826	0.0684301	0.169264	0.0043837	0.100834	0.00735866	0.595702	0.0238813	0.14405
fat_pct_htdat_adj_cgrp_pred_females_within5stddevs	Chr5_92972416	Chr5	92972416	0.00347108	0.970392	0.0296076	-0.0301068	0.00719769	2.88e-05	17.5	60403	4.83363	0.0186135	3674	4.80352	0.0198201	62	4.77342	0.0232985	5.21e-05	0.10088	0.0683519	0.169284	0.0307675	0.100932	0.0516035	0.596105	0.0238912	0.144012
fat_pct_htdat_adj_cgrp_pred_females_within5stddevs	Chr5_92972571	Chr5	92972571	0.00347108	0.970369	0.029631	-0.0304036	0.00719546	2.39e-05	17.85	60400	4.83365	0.0186136	3677	4.80325	0.019819	62	4.77284	0.0232953	5.32e-05	0.100881	0.06835	0.169284	0.0314012	0.100934	0.0526653	0.596115	0.0238914	0.144011
fat_pct_htdat_adj_cgrp_pred_females_within5stddevs	Chr5_92972740	Chr5	92972740	0.00349761	0.982218	0.0177817	0.00734381	0.00903856	0.416509	0.6602	61877	4.8317	0.0186105	2243	4.83904	0.0205013	19	4.84638	0.0256446	1.88e-06	0.10079	0.0684627	0.169255	0.00111305	0.100792	0.00186908	0.5955	0.0238757	0.144055
fat_pct_htdat_adj_cgrp_pred_females_within5stddevs	Chr5_92972921	Chr5	92972921	0.00347108	0.970369	0.029631	-0.0304036	0.00719546	2.39e-05	17.85	60400	4.83365	0.0186136	3677	4.80325	0.019819	62	4.77284	0.0232953	5.32e-05	0.100881	0.06835	0.169284	0.0314012	0.100934	0.0526653	0.596115	0.0238914	0.144011
fat_pct_htdat_adj_cgrp_pred_females_within5stddevs	Chr5_92973108	Chr5	92973108	0.00347204	0.970377	0.0296232	-0.0304036	0.00719546	2.39e-05	17.85	60401	4.83365	0.0186136	3676	4.80325	0.019819	62	4.77284	0.0232953	5.31e-05	0.100881	0.06835	0.169284	0.0313932	0.100934	0.0526519	0.596115	0.0238914	0.144011
fat_pct_htdat_adj_cgrp_pred_females_within5stddevs	Chr5_92973384	Chr5	92973384	0.00347296	0.970369	0.029631	-0.0302964	0.00719444	2.55e-05	17.73	60400	4.83364	0.0186136	3677	4.80335	0.0198186	62	4.77305	0.023294	5.28e-05	0.10088	0.068351	0.169284	0.0311802	0.100933	0.0522951	0.596109	0.0238913	0.144011
fat_pct_htdat_adj_cgrp_pred_females_within5stddevs	Chr5_92973418	Chr5	92973418	0.00345412	0.97033	0.0296699	-0.0300055	0.00718983	3.01e-05	17.42	60395	4.83363	0.0186136	3682	4.80363	0.0198167	62	4.77362	0.0232879	5.18e-05	0.100881	0.0683516	0.169284	0.0306233	0.100932	0.0513615	0.596107	0.0238912	0.144012
fat_pct_htdat_adj_cgrp_pred_females_within5stddevs	Chr5_92973508	Chr5	92973508	0.080347	0.961085	0.0389155	0.0277998	0.00657494	2.36e-05	17.88	59265	4.82931	0.0186111	4756	4.85711	0.0195224	118	4.88491	0.0224129	5.78e-05	0.100709	0.0684848	0.169252	0.0341558	0.100767	0.0573694	0.595229	0.023868	0.144017
fat_pct_htdat_adj_cgrp_pred_females_within5stddevs	Chr5_92973599	Chr5	92973599	0.0566463	0.952151	0.0478492	0.0164119	0.00580304	0.0046832	7.998	58184	4.82993	0.0186181	5772	4.84634	0.019278	183	4.86275	0.0215406	2.45e-05	0.100755	0.0684722	0.169252	0.0145009	0.10078	0.0243531	0.595384	0.0238741	0.144039
fat_pct_htdat_adj_cgrp_pred_females_within5stddevs	Chr5_92973617	Chr5	92973617	0.185956	0.902283	0.0977175	-0.00758449	0.00463053	0.101441	2.683	52133	4.83332	0.0186232	11477	4.82573	0.019002	529	4.81815	0.0204502	1.01e-05	0.100819	0.0684355	0.169264	0.00599284	0.100829	0.0100604	0.595664	0.0238795	0.144049
fat_pct_htdat_adj_cgrp_pred_females_within5stddevs	Chr5_92973704	Chr5	92973704	0.00345412	0.970314	0.0296855	-0.0298635	0.00718882	3.27e-05	17.26	60393	4.83363	0.0186136	3684	4.80376	0.0198162	62	4.7739	0.0232864	5.14e-05	0.100881	0.0683519	0.169284	0.0303495	0.100932	0.0509024	0.596107	0.0238912	0.144012
fat_pct_htdat_adj_cgrp_pred_females_within5stddevs	Chr5_92973793	Chr5	92973793	0.063117	0.844182	0.155818	-0.000375273	0.00350911	0.914835	0.01144	45575	4.83216	0.0186381	17140	4.83178	0.0187662	1424	4.83141	0.0195342	3.7e-08	0.100819	0.0684415	0.169261	2.19e-05	0.100819	3.67e-05	0.595645	0.023879	0.144056
fat_pct_htdat_adj_cgrp_pred_females_within5stddevs	Chr5_92974125	Chr5	92974125	0.00345412	0.970307	0.0296933	-0.0298661	0.00718763	3.25e-05	17.27	60392	4.83363	0.0186136	3685	4.80376	0.0198157	62	4.7739	0.0232849	5.14e-05	0.10088	0.0683524	0.169284	0.0303626	0.100931	0.0509246	0.596103	0.0238911	0.144012
fat_pct_htdat_adj_cgrp_pred_females_within5stddevs	Chr5_92974182	Chr5	92974182	0.00459383	0.713567	0.286433	-0.00420946	0.00269189	0.11788	2.445	32830	4.83441	0.0186703	25875	4.8302	0.0186467	5434	4.82599	0.0190081	7.24e-06	0.100855	0.0684075	0.16927	0.00427917	0.100862	0.00718142	0.59585	0.0238841	0.144049
fat_pct_htdat_adj_cgrp_pred_females_within5stddevs	Chr5_92974256	Chr5	92974256	0.0884533	0.213552	0.786448	-0.0206131	0.00310068	3e-11	44.19	3140	4.86378	0.0191924	21114	4.84316	0.0186642	39885	4.82255	0.0186437	0.000142722	0.100544	0.0685507	0.169238	0.0843323	0.100687	0.141748	0.594603	0.0238644	0.143959
fat_pct_htdat_adj_cgrp_pred_females_within5stddevs	Chr5_92974274	Chr5	92974274	0.00345412	0.970299	0.0297011	-0.0298661	0.00718763	3.25e-05	17.27	60392	4.83363	0.0186136	3684	4.80376	0.0198157	63	4.7739	0.0232849	5.14e-05	0.10088	0.0683524	0.169284	0.0303703	0.100931	0.0509376	0.596103	0.0238911	0.144012
fat_pct_htdat_adj_cgrp_pred_females_within5stddevs	Chr5_92974432	Chr5	92974432	0.00344201	0.970299	0.0297011	-0.0298661	0.00718763	3.25e-05	17.27	60392	4.83363	0.0186136	3684	4.80376	0.0198157	63	4.7739	0.0232849	5.14e-05	0.10088	0.0683524	0.169284	0.0303703	0.100931	0.0509376	0.596103	0.0238911	0.144012
fat_pct_htdat_adj_cgrp_pred_females_within5stddevs	Chr5_92974443	Chr5	92974443	0.0306965	0.791242	0.208758	-0.00451379	0.00306425	0.140743	2.17	40434	4.83375	0.0186436	20631	4.82924	0.0187049	3074	4.82472	0.01926	6.73e-06	0.100827	0.0684303	0.169264	0.0039765	0.100834	0.00667512	0.595702	0.0238807	0.14405
fat_pct_htdat_adj_cgrp_pred_females_within5stddevs	Chr5_92974678	Chr5	92974678	0.0152285	0.553376	0.446624	-0.00408438	0.0025106	0.103773	2.647	19661	4.83563	0.0187372	31664	4.83154	0.0186101	12814	4.82746	0.01882	8.25e-06	0.100827	0.0684294	0.169264	0.00487168	0.100835	0.00817776	0.595704	0.0238814	0.144049
fat_pct_htdat_adj_cgrp_pred_females_within5stddevs	Chr5_92975163	Chr5	92975163	0.0142183	0.834625	0.165375	-0.0142489	0.00343578	3.37e-05	17.2	43667	4.8367	0.0186297	19730	4.82245	0.0187391	742	4.8082	0.019464	5.6e-05	0.100637	0.0685432	0.169236	0.0331179	0.100693	0.0556618	0.59485	0.0238616	0.144021
fat_pct_htdat_adj_cgrp_pred_females_within5stddevs	Chr5_92975238	Chr5	92975238	0.00344715	0.970314	0.0296855	-0.0297807	0.0071888	3.44e-05	17.16	60393	4.83362	0.0186135	3684	4.80384	0.0198165	62	4.77406	0.023287	5.11e-05	0.100879	0.0683533	0.169284	0.0301817	0.10093	0.0506217	0.596099	0.023891	0.144013
fat_pct_htdat_adj_cgrp_pred_females_within5stddevs	Chr5_92975438	Chr5	92975438	0.00458396	0.286409	0.713591	0.0042073	0.00269181	0.118058	2.443	5435	4.82599	0.0190082	25870	4.8302	0.0186467	32834	4.83441	0.0186703	7.24e-06	0.100856	0.0684071	0.16927	0.00427457	0.100863	0.00717367	0.595853	0.0238842	0.144049
fat_pct_htdat_adj_cgrp_pred_females_within5stddevs	Chr5_92975574	Chr5	92975574	0.0102799	0.989008	0.0109918	0.0230782	0.0108772	0.0338665	4.502	62729	4.83152	0.0186048	1410	4.8546	0.0214276	0	4.87768	0.028439	1.16e-05	0.100753	0.0684828	0.169247	0.00684195	0.100764	0.011492	0.59534	0.0238727	0.144047
fat_pct_htdat_adj_cgrp_pred_females_within5stddevs	Chr5_92975590	Chr5	92975590	0.00164262	0.967072	0.0329285	0.00822707	0.00630711	0.192099	1.701	59918	4.83139	0.0186145	4218	4.83962	0.0194931	3	4.84785	0.0222042	4.31e-06	0.10083	0.0684286	0.169263	0.00254676	0.100835	0.00427504	0.595716	0.0238803	0.144051
fat_pct_htdat_adj_cgrp_pred_females_within5stddevs	Chr5_92975599	Chr5	92975599	0.00126475	0.967196	0.0328038	0.00390237	0.00631912	0.536874	0.3814	59934	4.83174	0.018614	4202	4.83564	0.0194984	3	4.83955	0.0222207	9.66e-07	0.100824	0.0684368	0.169262	0.000570909	0.100825	0.000958423	0.595673	0.0238794	0.144055
fat_pct_htdat_adj_cgrp_pred_females_within5stddevs	Chr5_92975602	Chr5	92975602	0.00136062	0.967547	0.032453	0.00496759	0.00635405	0.434336	0.6112	59977	4.83169	0.0186128	4161	4.83666	0.0195218	1	4.84163	0.0222826	1.55e-06	0.100822	0.0684375	0.169261	0.000915567	0.100824	0.00153704	0.595666	0.0238793	0.144054
fat_pct_htdat_adj_cgrp_pred_females_within5stddevs	Chr5_92975604	Chr5	92975604	0.00122728	0.967453	0.0325465	0.00348507	0.00634716	0.582955	0.3015	59966	4.83178	0.0186136	4171	4.83526	0.0195077	2	4.83875	0.0222532	7.65e-07	0.100819	0.0684409	0.169261	0.000451889	0.10082	0.00075865	0.595646	0.0238787	0.144055
fat_pct_htdat_adj_cgrp_pred_females_within5stddevs	Chr5_92975631	Chr5	92975631	0.00345321	0.970314	0.0296855	-0.0300779	0.00719024	2.88e-05	17.5	60392	4.83364	0.0186134	3686	4.80356	0.0198168	61	4.77348	0.0232883	5.21e-05	0.100878	0.0683535	0.169284	0.030787	0.10093	0.0516371	0.596094	0.0238909	0.144012
fat_pct_htdat_adj_cgrp_pred_females_within5stddevs	Chr5_92975727	Chr5	92975727	0.00343175	0.970299	0.0297011	-0.0298661	0.00718763	3.25e-05	17.27	60392	4.83363	0.0186136	3684	4.80376	0.0198157	63	4.7739	0.0232849	5.14e-05	0.10088	0.0683524	0.169284	0.0303703	0.100931	0.0509376	0.596103	0.0238911	0.144012
fat_pct_htdat_adj_cgrp_pred_females_within5stddevs	Chr5_92975757	Chr5	92975757	0.00343688	0.970299	0.0297011	-0.0298661	0.00718763	3.25e-05	17.27	60392	4.83363	0.0186136	3684	4.80376	0.0198157	63	4.7739	0.0232849	5.14e-05	0.10088	0.0683524	0.169284	0.0303703	0.100931	0.0509376	0.596103	0.0238911	0.144012
fat_pct_htdat_adj_cgrp_pred_females_within5stddevs	Chr5_92976177	Chr5	92976177	0.0258816	0.809048	0.190952	-0.00582992	0.00319556	0.0680994	3.328	42317	4.83397	0.0186361	19149	4.82814	0.0187287	2673	4.82231	0.0193558	1.05e-05	0.100803	0.0684459	0.16926	0.00620441	0.100814	0.0104168	0.595591	0.0238782	0.144048
fat_pct_htdat_adj_cgrp_pred_females_within5stddevs	Chr5_92976364	Chr5	92976364	0.00343175	0.970299	0.0297011	-0.0298661	0.00718763	3.25e-05	17.27	60392	4.83363	0.0186136	3684	4.80376	0.0198157	63	4.7739	0.0232849	5.14e-05	0.10088	0.0683524	0.169284	0.0303703	0.100931	0.0509376	0.596103	0.0238911	0.144012
fat_pct_htdat_adj_cgrp_pred_females_within5stddevs	Chr5_92976744	Chr5	92976744	0.00353495	0.982203	0.0177973	0.00708601	0.00903216	0.432732	0.6155	61875	4.83171	0.0186105	2245	4.83879	0.0204986	19	4.84588	0.0256358	1.76e-06	0.100791	0.0684621	0.169255	0.00103716	0.100793	0.00174164	0.595504	0.0238758	0.144055
fat_pct_htdat_adj_cgrp_pred_females_within5stddevs	BovineHD0500026406	Chr5	92977014	0.00342716	0.970385	0.0296154	-0.0295501	0.00719711	4.03e-05	16.86	60402	4.8336	0.0186134	3675	4.80405	0.01982	62	4.7745	0.0232981	5.02e-05	0.100877	0.0683559	0.169283	0.029648	0.100927	0.049728	0.596083	0.0238905	0.144014
fat_pct_htdat_adj_cgrp_pred_females_within5stddevs	Chr5_92977240	Chr5	92977240	0.0306547	0.791196	0.208804	-0.00451417	0.00306408	0.140687	2.17	40430	4.83375	0.0186436	20633	4.82924	0.0187048	3076	4.82472	0.0192597	6.73e-06	0.100827	0.0684303	0.169264	0.00397782	0.100834	0.00667735	0.595702	0.0238807	0.14405
fat_pct_htdat_adj_cgrp_pred_females_within5stddevs	Chr5_92977333	Chr5	92977333	0.0109772	0.987005	0.0129952	0.0323954	0.01001	0.00121158	10.47	62472	4.83109	0.018602	1667	4.86348	0.0209841	0	4.89588	0.0271115	2.69e-05	0.100697	0.0685121	0.169236	0.0159076	0.100724	0.026728	0.595104	0.023867	0.144035
fat_pct_htdat_adj_cgrp_pred_females_within5stddevs	Chr5_92977335	Chr5	92977335	0.0306493	0.791188	0.208812	-0.00455001	0.00306412	0.137567	2.205	40429	4.83377	0.0186436	20634	4.82922	0.0187048	3076	4.82467	0.0192596	6.84e-06	0.100827	0.0684302	0.169264	0.00404134	0.100834	0.00678397	0.595703	0.0238807	0.14405
fat_pct_htdat_adj_cgrp_pred_females_within5stddevs	Chr5_92977523	Chr5	92977523	0.0803329	0.961053	0.0389467	0.0281415	0.00657418	1.87e-05	18.32	59260	4.82927	0.0186112	4762	4.85741	0.0195211	117	4.88555	0.0224101	5.93e-05	0.100709	0.0684842	0.169252	0.0350275	0.100768	0.058833	0.59523	0.0238681	0.144016
fat_pct_htdat_adj_cgrp_pred_females_within5stddevs	Chr5_92977630	Chr5	92977630	0.0626657	0.843442	0.156558	-0.000881005	0.00350135	0.801337	0.06331	45502	4.83231	0.0186376	17191	4.83143	0.0187655	1446	4.83055	0.0195307	2.05e-07	0.100816	0.068444	0.16926	0.000121106	0.100816	0.000203324	0.595627	0.0238787	0.144056
fat_pct_htdat_adj_cgrp_pred_females_within5stddevs	Chr5_92978161	Chr5	92978161	0.00343596	0.970299	0.0297011	-0.0298661	0.00718763	3.25e-05	17.27	60392	4.83363	0.0186136	3684	4.80376	0.0198157	63	4.7739	0.0232849	5.14e-05	0.10088	0.0683524	0.169284	0.0303703	0.100931	0.0509376	0.596103	0.0238911	0.144012
fat_pct_htdat_adj_cgrp_pred_females_within5stddevs	Chr5_92978342	Chr5	92978342	0.0161816	0.660659	0.339341	-0.0101345	0.00267796	0.000154206	14.32	28450	4.83874	0.0186823	27848	4.82861	0.0186201	7841	4.81848	0.0189403	4.61e-05	0.100673	0.0685215	0.169241	0.0272112	0.100719	0.0457236	0.595013	0.023866	0.144026
fat_pct_htdat_adj_cgrp_pred_females_within5stddevs	Chr5_92978661	Chr5	92978661	0.0896698	0.213279	0.786721	-0.0207612	0.00310222	2.21e-11	44.79	3134	4.864	0.0191929	21091	4.84324	0.0186642	39914	4.82248	0.0186436	0.000144646	0.100543	0.0685502	0.169238	0.0854687	0.100688	0.143658	0.594601	0.0238647	0.143958
fat_pct_htdat_adj_cgrp_pred_females_within5stddevs	Chr5_92979080	Chr5	92979080	0.0567739	0.952081	0.0479194	0.0163197	0.0057976	0.00488074	7.924	58176	4.82992	0.0186182	5779	4.84624	0.019275	184	4.86256	0.0215322	2.43e-05	0.100753	0.0684739	0.169252	0.0143584	0.100778	0.0241143	0.595373	0.0238738	0.144039
fat_pct_htdat_adj_cgrp_pred_females_within5stddevs	Chr5_92979338	Chr5	92979338	0.00148079	0.989835	0.0101654	-0.0206008	0.0113901	0.0705108	3.271	62838	4.83246	0.0186088	1298	4.81186	0.0216973	3	4.79126	0.0292357	8.54e-06	0.100826	0.0684286	0.169263	0.00504572	0.100834	0.00846986	0.595705	0.0238801	0.144048
fat_pct_htdat_adj_cgrp_pred_females_within5stddevs	Chr5_92979620	Chr5	92979620	0.0306795	0.791211	0.208789	-0.00455685	0.00306411	0.136975	2.212	40432	4.83377	0.0186436	20631	4.82921	0.0187048	3076	4.82466	0.0192597	6.86e-06	0.100827	0.0684303	0.169264	0.00405317	0.100834	0.00680384	0.595702	0.0238807	0.14405
fat_pct_htdat_adj_cgrp_pred_females_within5stddevs	Chr5_92979729	Chr5	92979729	0.0554954	0.854277	0.145723	0.0151781	0.00361925	2.75e-05	17.59	46157	4.82717	0.0186349	17271	4.84235	0.0187605	711	4.85753	0.0195666	5.74e-05	0.100688	0.0685021	0.169247	0.0338897	0.100745	0.0569332	0.595117	0.0238706	0.144018
fat_pct_htdat_adj_cgrp_pred_females_within5stddevs	Chr5_92980052	Chr5	92980052	0.00346259	0.970314	0.0296855	-0.0297254	0.00719247	3.59e-05	17.08	60393	4.83363	0.0186137	3684	4.8039	0.019817	62	4.77418	0.0232899	5.09e-05	0.100882	0.0683515	0.169284	0.0300695	0.100933	0.0504325	0.596111	0.0238913	0.144013
fat_pct_htdat_adj_cgrp_pred_females_within5stddevs	Chr5_92980305	Chr5	92980305	0.0638312	0.843566	0.156434	-0.000721639	0.00350227	0.836753	0.04246	45525	4.83227	0.0186379	17161	4.83154	0.0187653	1453	4.83082	0.0195303	1.37e-07	0.100817	0.0684429	0.16926	8.12e-05	0.100817	0.000136327	0.595635	0.0238788	0.144056
fat_pct_htdat_adj_cgrp_pred_females_within5stddevs	Chr5_92980526	Chr5	92980526	0.0567319	0.952081	0.0479194	0.0163334	0.0057963	0.0048354	7.941	58177	4.82992	0.0186182	5777	4.84626	0.0192748	185	4.86259	0.0215311	2.43e-05	0.100753	0.0684739	0.169252	0.0143826	0.100778	0.0241549	0.595373	0.0238738	0.144039
fat_pct_htdat_adj_cgrp_pred_females_within5stddevs	Chr5_92980549	Chr5	92980549	0.00345324	0.970291	0.0297089	-0.0303449	0.00718664	2.42e-05	17.83	60391	4.83365	0.0186136	3685	4.80331	0.0198159	63	4.77296	0.0232844	5.31e-05	0.100882	0.0683496	0.169285	0.0313598	0.100935	0.0525956	0.596118	0.0238915	0.144011
fat_pct_htdat_adj_cgrp_pred_females_within5stddevs	Chr5_92980784	Chr5	92980784	0.090266	0.213185	0.786815	-0.0207691	0.00310299	2.2e-11	44.8	3130	4.86402	0.0191933	21087	4.84325	0.0186643	39922	4.82248	0.0186438	0.000144708	0.100546	0.0685482	0.169239	0.0855056	0.10069	0.143716	0.594614	0.023865	0.143957
fat_pct_htdat_adj_cgrp_pred_females_within5stddevs	Chr5_92981023	Chr5	92981023	0.00181431	0.991113	0.00888695	-0.024498	0.0124375	0.0488793	3.88	63004	4.83282	0.0186114	1130	4.80832	0.0221663	5	4.78382	0.0307521	1.06e-05	0.100824	0.0684287	0.169263	0.00624603	0.100834	0.0104847	0.5957	0.0238773	0.144046
fat_pct_htdat_adj_cgrp_pred_females_within5stddevs	Chr5_92981068	Chr5	92981068	0.00344017	0.970291	0.0297089	-0.0303449	0.00718664	2.42e-05	17.83	60391	4.83365	0.0186136	3685	4.80331	0.0198159	63	4.77296	0.0232844	5.31e-05	0.100882	0.0683496	0.169285	0.0313598	0.100935	0.0525956	0.596118	0.0238915	0.144011
fat_pct_htdat_adj_cgrp_pred_females_within5stddevs	Chr5_92981200	Chr5	92981200	0.0152869	0.553306	0.446694	-0.00422701	0.00251005	0.0921793	2.836	19659	4.83575	0.0187375	31659	4.83153	0.0186102	12821	4.8273	0.0188199	8.83e-06	0.100829	0.0684268	0.169265	0.00521802	0.100838	0.00875888	0.59572	0.0238819	0.144049
fat_pct_htdat_adj_cgrp_pred_females_within5stddevs	Chr5_92981234	Chr5	92981234	0.00344017	0.970291	0.0297089	-0.0303449	0.00718664	2.42e-05	17.83	60391	4.83365	0.0186136	3685	4.80331	0.0198159	63	4.77296	0.0232844	5.31e-05	0.100882	0.0683496	0.169285	0.0313598	0.100935	0.0525956	0.596118	0.0238915	0.144011
fat_pct_htdat_adj_cgrp_pred_females_within5stddevs	Chr5_92981457	Chr5	92981457	0.00345324	0.970299	0.0297011	-0.0301713	0.00718769	2.7e-05	17.62	60392	4.83364	0.0186137	3684	4.80347	0.0198164	63	4.7733	0.023286	5.25e-05	0.100882	0.0683497	0.169285	0.030994	0.100935	0.0519821	0.596119	0.0238915	0.144012
fat_pct_htdat_adj_cgrp_pred_females_within5stddevs	Chr5_92981629	Chr5	92981629	0.00960136	0.988961	0.0110385	0.0254799	0.0108373	0.0187199	5.528	62723	4.83136	0.0186023	1416	4.85684	0.021384	0	4.88232	0.0283443	1.42e-05	0.100699	0.0685222	0.169236	0.00837577	0.100713	0.0140744	0.595074	0.0238668	0.144047
fat_pct_htdat_adj_cgrp_pred_females_within5stddevs	Chr5_92981702	Chr5	92981702	0.00344717	0.970291	0.0297089	-0.0303449	0.00718664	2.42e-05	17.83	60391	4.83365	0.0186136	3685	4.80331	0.0198159	63	4.77296	0.0232844	5.31e-05	0.100882	0.0683496	0.169285	0.0313598	0.100935	0.0525956	0.596118	0.0238915	0.144011
fat_pct_htdat_adj_cgrp_pred_females_within5stddevs	Chr5_92981754	Chr5	92981754	0.00354244	0.982172	0.0178285	0.00699033	0.00902799	0.43876	0.5995	61871	4.83171	0.0186106	2249	4.8387	0.0204965	19	4.84569	0.0256295	1.71e-06	0.100792	0.0684615	0.169255	0.00101108	0.100794	0.00169783	0.595508	0.0238759	0.144055
fat_pct_htdat_adj_cgrp_pred_females_within5stddevs	Chr5_92981877	Chr5	92981877	0.00344017	0.970291	0.0297089	-0.0303449	0.00718664	2.42e-05	17.83	60391	4.83365	0.0186136	3685	4.80331	0.0198159	63	4.77296	0.0232844	5.31e-05	0.100882	0.0683496	0.169285	0.0313598	0.100935	0.0525956	0.596118	0.0238915	0.144011
fat_pct_htdat_adj_cgrp_pred_females_within5stddevs	Chr5_92981905	Chr5	92981905	0.023473	0.969075	0.030925	0.0196442	0.0072708	0.00689845	7.3	60257	4.8312	0.0186089	3797	4.85084	0.0198646	85	4.87049	0.0234231	2.31e-05	0.10081	0.068431	0.169264	0.0136648	0.100833	0.0229384	0.59566	0.0238793	0.144039
fat_pct_htdat_adj_cgrp_pred_females_within5stddevs	Chr5_92981935	Chr5	92981935	0.0153422	0.553392	0.446608	-0.00434291	0.00251012	0.0836073	2.993	19665	4.83584	0.0187367	31658	4.8315	0.0186103	12816	4.82716	0.0188207	9.32e-06	0.100828	0.068427	0.169265	0.00550787	0.100838	0.00924543	0.595718	0.0238818	0.144048
fat_pct_htdat_adj_cgrp_pred_females_within5stddevs	Chr5_92982102	Chr5	92982102	0.0234811	0.969114	0.030886	0.0196683	0.0072743	0.00685705	7.311	60262	4.83121	0.0186087	3792	4.85087	0.0198666	85	4.87054	0.0234288	2.32e-05	0.100807	0.0684333	0.169264	0.0136816	0.10083	0.0229672	0.595645	0.0238789	0.144039
fat_pct_htdat_adj_cgrp_pred_females_within5stddevs	Chr5_92982342	Chr5	92982342	0.0109036	0.987223	0.0127769	0.0260012	0.0100918	0.00998385	6.638	62500	4.83132	0.0186012	1639	4.85732	0.0210284	0	4.88332	0.027241	1.71e-05	0.100683	0.0685325	0.169232	0.010078	0.1007	0.0169368	0.594998	0.0238647	0.144044
fat_pct_htdat_adj_cgrp_pred_females_within5stddevs	Chr5_92982619	Chr5	92982619	0.00344717	0.970291	0.0297089	-0.0303449	0.00718664	2.42e-05	17.83	60391	4.83365	0.0186136	3685	4.80331	0.0198159	63	4.77296	0.0232844	5.31e-05	0.100882	0.0683496	0.169285	0.0313598	0.100935	0.0525956	0.596118	0.0238915	0.144011
fat_pct_htdat_adj_cgrp_pred_females_within5stddevs	Chr5_92982782	Chr5	92982782	0.0306657	0.791196	0.208804	-0.00453515	0.00306406	0.138848	2.191	40430	4.83376	0.0186436	20633	4.82923	0.0187048	3076	4.82469	0.0192596	6.8e-06	0.100827	0.0684305	0.169264	0.00401489	0.100833	0.00673959	0.595701	0.0238807	0.14405
fat_pct_htdat_adj_cgrp_pred_females_within5stddevs	Chr5_92982818	Chr5	92982818	0.0509942	0.848532	0.151468	0.0163341	0.00357842	5.01e-06	20.84	45523	4.82652	0.0186386	17802	4.84286	0.0187496	814	4.85919	0.0195272	6.86e-05	0.100702	0.0684835	0.169254	0.0405204	0.10077	0.0680581	0.595216	0.0238736	0.14401
fat_pct_htdat_adj_cgrp_pred_females_within5stddevs	Chr5_92983020	Chr5	92983020	0.00345324	0.970299	0.0297011	-0.0301713	0.00718769	2.7e-05	17.62	60392	4.83364	0.0186137	3684	4.80347	0.0198164	63	4.7733	0.023286	5.25e-05	0.100882	0.0683497	0.169285	0.030994	0.100935	0.0519821	0.596119	0.0238915	0.144012
fat_pct_htdat_adj_cgrp_pred_females_within5stddevs	Chr5_92983163	Chr5	92983163	0.0306657	0.791219	0.208781	-0.00449212	0.00306417	0.14265	2.149	40433	4.83374	0.0186435	20630	4.82925	0.018705	3076	4.82476	0.01926	6.67e-06	0.100827	0.0684301	0.169264	0.00393872	0.100834	0.00661171	0.595704	0.0238807	0.14405
fat_pct_htdat_adj_cgrp_pred_females_within5stddevs	Chr5_92983187	Chr5	92983187	0.00344017	0.970299	0.0297011	-0.0301713	0.00718769	2.7e-05	17.62	60392	4.83364	0.0186137	3684	4.80347	0.0198164	63	4.7733	0.023286	5.25e-05	0.100882	0.0683497	0.169285	0.030994	0.100935	0.0519821	0.596119	0.0238915	0.144012
fat_pct_htdat_adj_cgrp_pred_females_within5stddevs	Chr5_92983447	Chr5	92983447	0.00180683	0.991113	0.00888695	-0.024498	0.0124375	0.0488793	3.88	63004	4.83282	0.0186114	1130	4.80832	0.0221663	5	4.78382	0.0307521	1.06e-05	0.100824	0.0684287	0.169263	0.00624603	0.100834	0.0104847	0.5957	0.0238773	0.144046
fat_pct_htdat_adj_cgrp_pred_females_within5stddevs	Chr5_92983680	Chr5	92983680	0.063519	0.843293	0.156707	-0.000316719	0.00349904	0.927878	0.008193	45502	4.83214	0.0186386	17172	4.83183	0.0187639	1465	4.83151	0.0195258	2.65e-08	0.10082	0.0684411	0.169261	1.57e-05	0.10082	2.63e-05	0.595647	0.023879	0.144056
fat_pct_htdat_adj_cgrp_pred_females_within5stddevs	Chr5_92983734	Chr5	92983734	0.023473	0.969075	0.030925	0.0196442	0.0072708	0.00689845	7.3	60257	4.8312	0.0186089	3797	4.85084	0.0198646	85	4.87049	0.0234231	2.31e-05	0.10081	0.068431	0.169264	0.0136648	0.100833	0.0229384	0.59566	0.0238793	0.144039
fat_pct_htdat_adj_cgrp_pred_females_within5stddevs	Chr5_92983764	Chr5	92983764	0.00344717	0.970299	0.0297011	-0.0301713	0.00718769	2.7e-05	17.62	60392	4.83364	0.0186137	3684	4.80347	0.0198164	63	4.7733	0.023286	5.25e-05	0.100882	0.0683497	0.169285	0.030994	0.100935	0.0519821	0.596119	0.0238915	0.144012
fat_pct_htdat_adj_cgrp_pred_females_within5stddevs	Chr5_92983768	Chr5	92983768	0.00344717	0.970291	0.0297089	-0.0303449	0.00718664	2.42e-05	17.83	60391	4.83365	0.0186136	3685	4.80331	0.0198159	63	4.77296	0.0232844	5.31e-05	0.100882	0.0683496	0.169285	0.0313598	0.100935	0.0525956	0.596118	0.0238915	0.144011
fat_pct_htdat_adj_cgrp_pred_females_within5stddevs	Chr5_92984239	Chr5	92984239	0.00348173	0.970299	0.0297011	-0.0305513	0.00719112	2.16e-05	18.05	60391	4.83367	0.0186136	3686	4.80312	0.0198165	62	4.77257	0.0232883	5.38e-05	0.100881	0.0683499	0.169285	0.0317797	0.100935	0.0532999	0.596114	0.0238915	0.144011
fat_pct_htdat_adj_cgrp_pred_females_within5stddevs	Chr5_92984360	Chr5	92984360	0.00354244	0.982203	0.0177973	0.00712367	0.00903293	0.43033	0.6219	61875	4.8317	0.0186106	2245	4.83883	0.0204984	19	4.84595	0.025636	1.77e-06	0.100791	0.0684621	0.169255	0.00104822	0.100793	0.0017602	0.595504	0.0238758	0.144055
fat_pct_htdat_adj_cgrp_pred_females_within5stddevs	Chr5_92984367	Chr5	92984367	0.00347565	0.97033	0.0296699	-0.0305816	0.00719545	2.14e-05	18.06	60395	4.83367	0.0186136	3682	4.80309	0.0198183	62	4.7725	0.0232941	5.39e-05	0.100881	0.0683494	0.169285	0.0318105	0.100935	0.0533513	0.596117	0.0238915	0.14401
fat_pct_htdat_adj_cgrp_pred_females_within5stddevs	Chr5_92984630	Chr5	92984630	0.0306849	0.791203	0.208797	-0.00448632	0.00306388	0.143128	2.144	40432	4.83374	0.0186436	20630	4.82926	0.0187048	3077	4.82477	0.0192597	6.65e-06	0.100827	0.0684303	0.169264	0.00392878	0.100834	0.00659504	0.595702	0.0238807	0.144051
fat_pct_htdat_adj_cgrp_pred_females_within5stddevs	Chr5_92984638	Chr5	92984638	0.0804894	0.960991	0.039009	0.0278618	0.00656421	2.19e-05	18.02	59255	4.8293	0.0186112	4764	4.85716	0.0195188	120	4.88502	0.0224002	5.82e-05	0.10071	0.0684841	0.169252	0.0343875	0.100768	0.0577579	0.595233	0.0238681	0.144016
fat_pct_htdat_adj_cgrp_pred_females_within5stddevs	Chr5_92984683	Chr5	92984683	0.0306959	0.791196	0.208804	-0.00455058	0.00306411	0.137516	2.206	40430	4.83377	0.0186436	20633	4.82922	0.0187048	3076	4.82467	0.0192596	6.84e-06	0.100827	0.0684301	0.169264	0.00404224	0.100834	0.00678548	0.595703	0.0238807	0.14405
fat_pct_htdat_adj_cgrp_pred_females_within5stddevs	Chr5_92984895	Chr5	92984895	0.00347565	0.970322	0.0296777	-0.0305254	0.00719534	2.21e-05	18	60394	4.83367	0.0186137	3683	4.80314	0.0198182	62	4.77262	0.0232938	5.37e-05	0.100882	0.0683491	0.169285	0.0317016	0.100936	0.0531684	0.59612	0.0238916	0.144011
fat_pct_htdat_adj_cgrp_pred_females_within5stddevs	Chr5_92984935	Chr5	92984935	0.00347565	0.970322	0.0296777	-0.0305254	0.00719534	2.21e-05	18	60394	4.83367	0.0186137	3683	4.80314	0.0198182	62	4.77262	0.0232938	5.37e-05	0.100882	0.0683491	0.169285	0.0317016	0.100936	0.0531684	0.59612	0.0238916	0.144011
fat_pct_htdat_adj_cgrp_pred_females_within5stddevs	BovineHD0500026407	Chr5	92985204	0.00347565	0.970322	0.0296777	-0.0305254	0.00719534	2.21e-05	18	60394	4.83367	0.0186137	3683	4.80314	0.0198182	62	4.77262	0.0232938	5.37e-05	0.100882	0.0683491	0.169285	0.0317016	0.100936	0.0531684	0.59612	0.0238916	0.144011
fat_pct_htdat_adj_cgrp_pred_females_within5stddevs	Chr5_92985264	Chr5	92985264	0.00347565	0.970322	0.0296777	-0.0305254	0.00719534	2.21e-05	18	60394	4.83367	0.0186137	3683	4.80314	0.0198182	62	4.77262	0.0232938	5.37e-05	0.100882	0.0683491	0.169285	0.0317016	0.100936	0.0531684	0.59612	0.0238916	0.144011
fat_pct_htdat_adj_cgrp_pred_females_within5stddevs	Chr5_92985331	Chr5	92985331	0.0306823	0.791188	0.208812	-0.0046264	0.00306401	0.13107	2.28	40429	4.8338	0.0186436	20634	4.82917	0.0187048	3076	4.82454	0.0192596	7.07e-06	0.100827	0.0684299	0.169264	0.00417818	0.100834	0.00701365	0.595704	0.0238807	0.14405
fat_pct_htdat_adj_cgrp_pred_females_within5stddevs	Chr5_92985745	Chr5	92985745	0.0306987	0.791203	0.208797	-0.00452189	0.00306406	0.140007	2.178	40432	4.83376	0.0186436	20630	4.82923	0.0187048	3077	4.82471	0.0192595	6.76e-06	0.100827	0.0684304	0.169264	0.00399133	0.100833	0.00670004	0.595702	0.0238807	0.14405
fat_pct_htdat_adj_cgrp_pred_females_within5stddevs	Chr5_92986113	Chr5	92986113	0.183868	0.903335	0.0966651	-0.00538611	0.00465134	0.246881	1.341	52227	4.83296	0.0186234	11424	4.82757	0.0190035	488	4.82219	0.0204622	5.07e-06	0.100811	0.0684451	0.169261	0.00299325	0.100816	0.00502541	0.595611	0.0238783	0.144053
fat_pct_htdat_adj_cgrp_pred_females_within5stddevs	Chr5_92986704	Chr5	92986704	0.0567433	0.952065	0.047935	0.0162335	0.00579524	0.00509328	7.847	58175	4.82994	0.0186182	5779	4.84617	0.0192746	185	4.8624	0.0215302	2.41e-05	0.100754	0.0684739	0.169252	0.0142115	0.100778	0.0238675	0.595374	0.0238738	0.144039
fat_pct_htdat_adj_cgrp_pred_females_within5stddevs	Chr5_92987021	Chr5	92987021	0.00180683	0.991113	0.00888695	-0.024498	0.0124375	0.0488793	3.88	63004	4.83282	0.0186114	1130	4.80832	0.0221663	5	4.78382	0.0307521	1.06e-05	0.100824	0.0684287	0.169263	0.00624603	0.100834	0.0104847	0.5957	0.0238773	0.144046
fat_pct_htdat_adj_cgrp_pred_females_within5stddevs	Chr5_92987038	Chr5	92987038	0.0806094	0.960991	0.039009	0.0277357	0.00656459	2.39e-05	17.85	59255	4.82931	0.0186112	4764	4.85705	0.0195188	120	4.88478	0.0224005	5.77e-05	0.10071	0.0684843	0.169252	0.0340769	0.100767	0.0572365	0.595232	0.0238681	0.144017
fat_pct_htdat_adj_cgrp_pred_females_within5stddevs	Chr5_92987354	Chr5	92987354	0.0306022	0.792116	0.207884	-0.00444751	0.00306936	0.147341	2.1	40519	4.83371	0.0186428	20573	4.82926	0.0187062	3047	4.82482	0.0192648	6.51e-06	0.100823	0.0684336	0.169263	0.00384869	0.100829	0.00646083	0.595681	0.0238802	0.144051
fat_pct_htdat_adj_cgrp_pred_females_within5stddevs	Chr5_92987616	Chr5	92987616	0.00347565	0.970322	0.0296777	-0.0305254	0.00719534	2.21e-05	18	60394	4.83367	0.0186137	3683	4.80314	0.0198182	62	4.77262	0.0232938	5.37e-05	0.100882	0.0683491	0.169285	0.0317016	0.100936	0.0531684	0.59612	0.0238916	0.144011
fat_pct_htdat_adj_cgrp_pred_females_within5stddevs	Chr5_92987630	Chr5	92987630	0.0805578	0.960999	0.0390012	0.0278801	0.00656521	2.17e-05	18.03	59256	4.82929	0.0186112	4763	4.85717	0.0195189	120	4.88506	0.022401	5.83e-05	0.10071	0.068484	0.169252	0.034426	0.100768	0.0578226	0.595233	0.0238681	0.144016
fat_pct_htdat_adj_cgrp_pred_females_within5stddevs	Chr5_92988216	Chr5	92988216	0.183237	0.902477	0.0975226	-0.0064913	0.00463413	0.161291	1.962	52140	4.83319	0.018625	11488	4.8267	0.018995	511	4.8202	0.0204372	7.42e-06	0.10082	0.0684364	0.169264	0.00438198	0.100827	0.00735625	0.595664	0.0238796	0.144051
fat_pct_htdat_adj_cgrp_pred_females_within5stddevs	Chr5_92988228	Chr5	92988228	0.00347565	0.97033	0.0296699	-0.0303879	0.00719643	2.42e-05	17.83	60395	4.83366	0.0186138	3682	4.80327	0.0198187	62	4.77288	0.0232952	5.32e-05	0.100884	0.0683478	0.169285	0.0314087	0.100937	0.0526765	0.59613	0.0238918	0.144011
fat_pct_htdat_adj_cgrp_pred_females_within5stddevs	Chr5_92988368	Chr5	92988368	0.0626529	0.845211	0.154789	-6.1e-05	0.00351973	0.986183	0.0002999	45672	4.83206	0.0186366	17078	4.832	0.0187713	1389	4.83194	0.0195493	9.72e-10	0.100821	0.0684399	0.169261	5.74e-07	0.100821	9.64e-07	0.595655	0.0238791	0.144056
fat_pct_htdat_adj_cgrp_pred_females_within5stddevs	Chr5_92988499	Chr5	92988499	0.00347565	0.97033	0.0296699	-0.0303879	0.00719643	2.42e-05	17.83	60395	4.83366	0.0186138	3682	4.80327	0.0198187	62	4.77288	0.0232952	5.32e-05	0.100884	0.0683478	0.169285	0.0314087	0.100937	0.0526765	0.59613	0.0238918	0.144011
fat_pct_htdat_adj_cgrp_pred_females_within5stddevs	Chr5_92988670	Chr5	92988670	0.0616514	0.845905	0.154095	-0.00063633	0.00352636	0.8568	0.03256	45737	4.83223	0.0186354	17037	4.83159	0.0187743	1365	4.83096	0.0195587	1.06e-07	0.100817	0.068443	0.16926	6.24e-05	0.100817	0.000104706	0.595635	0.0238788	0.144056
fat_pct_htdat_adj_cgrp_pred_females_within5stddevs	Chr5_92989144	Chr5	92989144	0.0234569	0.969075	0.030925	0.0196442	0.0072708	0.00689845	7.3	60257	4.8312	0.0186089	3797	4.85084	0.0198646	85	4.87049	0.0234231	2.31e-05	0.10081	0.068431	0.169264	0.0136648	0.100833	0.0229384	0.59566	0.0238793	0.144039
fat_pct_htdat_adj_cgrp_pred_females_within5stddevs	Chr5_92989212	Chr5	92989212	0.00347565	0.97033	0.0296699	-0.0303851	0.00719647	2.42e-05	17.83	60395	4.83365	0.0186138	3682	4.80327	0.0198192	62	4.77288	0.0232961	5.32e-05	0.100884	0.0683479	0.169285	0.0314027	0.100937	0.0526665	0.596129	0.0238918	0.144011
fat_pct_htdat_adj_cgrp_pred_females_within5stddevs	Chr5_92989217	Chr5	92989217	0.0932782	0.78715	0.21285	0.0210493	0.00310557	1.23e-11	45.94	39958	4.82236	0.0186433	21058	4.84341	0.0186641	3123	4.86446	0.0191942	0.00014847	0.100538	0.0685512	0.169238	0.0877286	0.100687	0.147457	0.594586	0.0238642	0.143955
fat_pct_htdat_adj_cgrp_pred_females_within5stddevs	Chr5_92989266	Chr5	92989266	0.0805494	0.960991	0.039009	0.0277357	0.00656459	2.39e-05	17.85	59255	4.82931	0.0186112	4764	4.85705	0.0195188	120	4.88478	0.0224005	5.77e-05	0.10071	0.0684843	0.169252	0.0340769	0.100767	0.0572365	0.595232	0.0238681	0.144017
fat_pct_htdat_adj_cgrp_pred_females_within5stddevs	Chr5_92989329	Chr5	92989329	0.00347565	0.970322	0.0296777	-0.0305254	0.00719534	2.21e-05	18	60394	4.83367	0.0186137	3683	4.80314	0.0198182	62	4.77262	0.0232938	5.37e-05	0.100882	0.0683491	0.169285	0.0317016	0.100936	0.0531684	0.59612	0.0238916	0.144011
fat_pct_htdat_adj_cgrp_pred_females_within5stddevs	Chr5_92989504	Chr5	92989504	0.0281728	0.947349	0.0526513	0.00752684	0.00546225	0.168216	1.899	57585	4.83118	0.0186196	6354	4.83871	0.0192269	200	4.84624	0.0212681	5.65e-06	0.100852	0.068411	0.169269	0.00333885	0.100858	0.00560356	0.595831	0.0238825	0.14405
fat_pct_htdat_adj_cgrp_pred_females_within5stddevs	Chr5_92989529	Chr5	92989529	0.0567204	0.952042	0.0479583	0.0162181	0.00579361	0.00512283	7.836	58172	4.82994	0.0186183	5782	4.84616	0.0192745	185	4.86238	0.0215291	2.4e-05	0.100755	0.068473	0.169252	0.0141911	0.100779	0.0238331	0.59538	0.0238739	0.144039
fat_pct_htdat_adj_cgrp_pred_females_within5stddevs	Chr5_92989612	Chr5	92989612	0.063632	0.843909	0.156091	-0.000699715	0.00350486	0.841762	0.03986	45551	4.83226	0.0186377	17153	4.83156	0.0187661	1435	4.83086	0.019533	1.29e-07	0.100817	0.0684433	0.16926	7.62e-05	0.100817	0.000127941	0.595633	0.0238788	0.144056
fat_pct_htdat_adj_cgrp_pred_females_within5stddevs	Chr5_92989700	Chr5	92989700	0.00347565	0.970322	0.0296777	-0.0305254	0.00719534	2.21e-05	18	60394	4.83367	0.0186137	3683	4.80314	0.0198182	62	4.77262	0.0232938	5.37e-05	0.100882	0.0683491	0.169285	0.0317016	0.100936	0.0531684	0.59612	0.0238916	0.144011
fat_pct_htdat_adj_cgrp_pred_females_within5stddevs	Chr5_92989760	Chr5	92989760	0.183505	0.902267	0.097733	-0.0064055	0.00461986	0.165595	1.922	52122	4.83316	0.0186244	11497	4.82676	0.0189935	520	4.82035	0.0204285	7.24e-06	0.100815	0.0684404	0.169262	0.00427516	0.100822	0.00717724	0.595638	0.0238789	0.144051
fat_pct_htdat_adj_cgrp_pred_females_within5stddevs	Chr5_92989861	Chr5	92989861	0.0630039	0.844057	0.155943	-0.000321748	0.00350364	0.926832	0.008433	45578	4.83214	0.0186377	17118	4.83182	0.0187663	1443	4.8315	0.019533	2.73e-08	0.100819	0.0684413	0.169261	1.61e-05	0.10082	2.7e-05	0.595646	0.023879	0.144056
fat_pct_htdat_adj_cgrp_pred_females_within5stddevs	Chr5_92989935	Chr5	92989935	0.0306881	0.791196	0.208804	-0.00454404	0.00306411	0.138083	2.199	40431	4.83376	0.0186436	20631	4.82922	0.0187048	3077	4.82468	0.0192597	6.82e-06	0.100827	0.0684305	0.169264	0.00403063	0.100833	0.00676602	0.595701	0.0238807	0.14405
fat_pct_htdat_adj_cgrp_pred_females_within5stddevs	Chr5_92990059	Chr5	92990059	0.00347565	0.970322	0.0296777	-0.0305254	0.00719534	2.21e-05	18	60394	4.83367	0.0186137	3683	4.80314	0.0198182	62	4.77262	0.0232938	5.37e-05	0.100882	0.0683491	0.169285	0.0317016	0.100936	0.0531684	0.59612	0.0238916	0.144011
fat_pct_htdat_adj_cgrp_pred_females_within5stddevs	Chr5_92990087	Chr5	92990087	0.0307018	0.791203	0.208797	-0.00452009	0.0030642	0.140183	2.176	40432	4.83375	0.0186436	20630	4.82923	0.0187049	3077	4.82471	0.0192598	6.75e-06	0.100827	0.0684301	0.169264	0.00398815	0.100834	0.00669467	0.595704	0.0238807	0.14405
fat_pct_htdat_adj_cgrp_pred_females_within5stddevs	Chr5_92990172	Chr5	92990172	0.00420098	0.955643	0.0443568	-0.00119838	0.00556433	0.82948	0.04638	58461	4.83218	0.018617	5666	4.83098	0.0192568	12	4.82978	0.0213772	1.22e-07	0.100817	0.0684428	0.16926	7.19e-05	0.100818	0.000120765	0.595636	0.0238785	0.144056
fat_pct_htdat_adj_cgrp_pred_females_within5stddevs	Chr5_92990179	Chr5	92990179	0.00348565	0.955869	0.0441307	0.000607446	0.00557861	0.913291	0.01186	58488	4.83198	0.018616	5641	4.83259	0.0192705	10	4.8332	0.0214101	3.11e-08	0.100821	0.0684402	0.169261	1.84e-05	0.100821	3.09e-05	0.595653	0.0238788	0.144056
fat_pct_htdat_adj_cgrp_pred_females_within5stddevs	Chr5_92990392	Chr5	92990392	0.00348502	0.97033	0.0296699	-0.0306327	0.00719636	2.08e-05	18.12	60395	4.83367	0.0186137	3682	4.80304	0.0198186	62	4.77241	0.0232951	5.4e-05	0.100883	0.0683481	0.169285	0.0319167	0.100937	0.0535286	0.596126	0.0238917	0.14401
fat_pct_htdat_adj_cgrp_pred_females_within5stddevs	Chr5_92990548	Chr5	92990548	0.00033101	0.991861	0.00813857	-0.0297658	0.0124589	0.0168924	5.708	63099	4.83264	0.0186082	1036	4.80287	0.0222554	4	4.77311	0.0308996	1.43e-05	0.100813	0.0684324	0.16926	0.00845102	0.100828	0.0141868	0.595663	0.0238781	0.144042
fat_pct_htdat_adj_cgrp_pred_females_within5stddevs	Chr5_92990592	Chr5	92990592	0.0258931	0.809079	0.190921	-0.00591957	0.00319581	0.0639893	3.431	42321	4.834	0.0186361	19145	4.82808	0.0187287	2673	4.82216	0.0193558	1.08e-05	0.100803	0.0684462	0.16926	0.0063959	0.100813	0.0107383	0.595588	0.0238781	0.144048
fat_pct_htdat_adj_cgrp_pred_females_within5stddevs	Chr5_92990608	Chr5	92990608	0.0942496	0.212141	0.787859	-0.0211509	0.00311064	1.06e-11	46.23	3102	4.86464	0.0191975	21009	4.84349	0.0186651	40028	4.82234	0.0186435	0.000149541	0.100544	0.0685459	0.16924	0.0883605	0.100694	0.148511	0.594619	0.0238649	0.143954
fat_pct_htdat_adj_cgrp_pred_females_within5stddevs	Chr5_92990913	Chr5	92990913	0.00348598	0.97033	0.0296699	-0.0306327	0.00719636	2.08e-05	18.12	60395	4.83367	0.0186137	3682	4.80304	0.0198186	62	4.77241	0.0232951	5.4e-05	0.100883	0.0683481	0.169285	0.0319167	0.100937	0.0535286	0.596126	0.0238917	0.14401
fat_pct_htdat_adj_cgrp_pred_females_within5stddevs	Chr5_92990940	Chr5	92990940	0.0567555	0.952057	0.0479427	0.0163076	0.00579461	0.00489034	7.92	58174	4.82993	0.0186182	5780	4.84624	0.0192746	185	4.86254	0.02153	2.43e-05	0.100754	0.0684738	0.169252	0.0143438	0.100778	0.0240897	0.595374	0.0238738	0.144039
fat_pct_htdat_adj_cgrp_pred_females_within5stddevs	Chr5_92991015	Chr5	92991015	0.0633412	0.843332	0.156668	-0.000249331	0.00349595	0.943143	0.005087	45519	4.83212	0.0186384	17143	4.83187	0.018764	1477	4.83162	0.019525	1.64e-08	0.10082	0.0684408	0.169261	9.71e-06	0.10082	1.63e-05	0.595649	0.0238791	0.144056
fat_pct_htdat_adj_cgrp_pred_females_within5stddevs	Chr5_92991111	Chr5	92991111	0.0259086	0.809071	0.190929	-0.00591957	0.00319581	0.0639893	3.431	42321	4.834	0.0186361	19144	4.82808	0.0187287	2674	4.82216	0.0193558	1.08e-05	0.100803	0.0684462	0.16926	0.0063961	0.100813	0.0107387	0.595588	0.0238781	0.144048
fat_pct_htdat_adj_cgrp_pred_females_within5stddevs	Chr5_92991443	Chr5	92991443	0.0633234	0.843972	0.156028	0.000148275	0.00350366	0.966244	0.001791	45572	4.832	0.0186375	17119	4.83215	0.0187675	1448	4.8323	0.0195355	5.79e-09	0.100823	0.0684388	0.169261	3.42e-06	0.100823	5.74e-06	0.595662	0.0238793	0.144056
fat_pct_htdat_adj_cgrp_pred_females_within5stddevs	Chr5_92991545	Chr5	92991545	0.00181431	0.991113	0.00888695	-0.024498	0.0124375	0.0488793	3.88	63004	4.83282	0.0186114	1130	4.80832	0.0221663	5	4.78382	0.0307521	1.06e-05	0.100824	0.0684287	0.169263	0.00624603	0.100834	0.0104847	0.5957	0.0238773	0.144046
fat_pct_htdat_adj_cgrp_pred_females_within5stddevs	Chr5_92991713	Chr5	92991713	0.00348598	0.970338	0.0296621	-0.0304803	0.00719749	2.29e-05	17.93	60396	4.83366	0.0186136	3681	4.80318	0.0198191	62	4.7727	0.0232968	5.35e-05	0.100881	0.0683503	0.169284	0.0315919	0.100934	0.0529852	0.596113	0.0238914	0.144011
fat_pct_htdat_adj_cgrp_pred_females_within5stddevs	Chr5_92991971	Chr5	92991971	0.00350244	0.970338	0.0296621	-0.0307355	0.00719764	1.96e-05	18.23	60396	4.83368	0.0186138	3681	4.80294	0.0198188	62	4.77221	0.0232962	5.44e-05	0.100884	0.0683468	0.169285	0.032123	0.100939	0.0538739	0.596133	0.0238919	0.14401
fat_pct_htdat_adj_cgrp_pred_females_within5stddevs	Chr5_92992039	Chr5	92992039	0.00348598	0.97033	0.0296699	-0.0306327	0.00719636	2.08e-05	18.12	60395	4.83367	0.0186137	3682	4.80304	0.0198186	62	4.77241	0.0232951	5.4e-05	0.100883	0.0683481	0.169285	0.0319167	0.100937	0.0535286	0.596126	0.0238917	0.14401
fat_pct_htdat_adj_cgrp_pred_females_within5stddevs	Chr5_92992129	Chr5	92992129	0.0630437	0.843878	0.156122	0.000547027	0.00350084	0.875832	0.02442	45564	4.83188	0.0186382	17123	4.83243	0.018766	1452	4.83297	0.0195309	7.88e-08	0.100826	0.0684365	0.169262	4.66e-05	0.100826	7.82e-05	0.595677	0.0238796	0.144056
fat_pct_htdat_adj_cgrp_pred_females_within5stddevs	Chr5_92992133	Chr5	92992133	0.0306854	0.791211	0.208789	-0.00462947	0.00306386	0.130797	2.283	40434	4.8338	0.0186435	20627	4.82917	0.0187048	3078	4.82454	0.0192596	7.08e-06	0.100826	0.0684305	0.169264	0.00418338	0.100833	0.00702242	0.5957	0.0238807	0.14405
fat_pct_htdat_adj_cgrp_pred_females_within5stddevs	Chr5_92992141	Chr5	92992141	0.0307076	0.791235	0.208765	-0.00467233	0.00306401	0.127288	2.325	40437	4.83381	0.0186436	20624	4.82914	0.0187049	3078	4.82447	0.0192598	7.21e-06	0.100827	0.0684296	0.169264	0.00426084	0.100834	0.00715239	0.595706	0.0238808	0.14405
fat_pct_htdat_adj_cgrp_pred_females_within5stddevs	Chr5_92992217	Chr5	92992217	0.00348502	0.970346	0.0296543	-0.0307368	0.00719883	1.96e-05	18.23	60397	4.83368	0.0186138	3680	4.80294	0.0198193	62	4.7722	0.0232977	5.44e-05	0.100884	0.0683472	0.169285	0.0321177	0.100938	0.0538652	0.596131	0.0238919	0.14401
fat_pct_htdat_adj_cgrp_pred_females_within5stddevs	Chr5_92992262	Chr5	92992262	0.0259086	0.809071	0.190929	-0.00591957	0.00319581	0.0639893	3.431	42321	4.834	0.0186361	19144	4.82808	0.0187287	2674	4.82216	0.0193558	1.08e-05	0.100803	0.0684462	0.16926	0.0063961	0.100813	0.0107387	0.595588	0.0238781	0.144048
fat_pct_htdat_adj_cgrp_pred_females_within5stddevs	Chr5_92992478	Chr5	92992478	0.0588917	0.849686	0.150314	0.0006978	0.00357585	0.845282	0.03808	46065	4.83185	0.0186358	16866	4.83254	0.018782	1208	4.83324	0.0195909	1.24e-07	0.100827	0.0684356	0.169262	7.35e-05	0.100827	0.00012336	0.595683	0.0238798	0.144056
fat_pct_htdat_adj_cgrp_pred_females_within5stddevs	Chr5_92992712	Chr5	92992712	0.00350574	0.970369	0.029631	-0.0309735	0.00720096	1.7e-05	18.5	60400	4.83369	0.018614	3677	4.80271	0.0198204	62	4.77174	0.0233008	5.52e-05	0.100888	0.0683431	0.169286	0.0325889	0.100943	0.0546531	0.596155	0.0238924	0.144009
fat_pct_htdat_adj_cgrp_pred_females_within5stddevs	Chr5_92992752	Chr5	92992752	0.00350574	0.970361	0.0296388	-0.0312316	0.00719721	1.43e-05	18.83	60400	4.8337	0.0186139	3676	4.80246	0.0198197	63	4.77123	0.0232973	5.61e-05	0.100888	0.0683424	0.169287	0.0331427	0.100944	0.0555814	0.596158	0.0238925	0.144008
fat_pct_htdat_adj_cgrp_pred_females_within5stddevs	Chr5_92992815	Chr5	92992815	0.0259062	0.809079	0.190921	-0.00592899	0.00319579	0.0635655	3.442	42321	4.834	0.0186361	19145	4.82808	0.0187287	2673	4.82215	0.0193559	1.09e-05	0.100803	0.0684462	0.16926	0.00641628	0.100813	0.0107725	0.595588	0.0238782	0.144048
fat_pct_htdat_adj_cgrp_pred_females_within5stddevs	Chr5_92992979	Chr5	92992979	0.0805542	0.960952	0.039048	0.0277121	0.00655991	2.4e-05	17.85	59250	4.82932	0.0186112	4769	4.85703	0.0195181	120	4.88474	0.0223964	5.76e-05	0.100712	0.0684828	0.169252	0.0340514	0.100769	0.0571927	0.595242	0.0238683	0.144017
fat_pct_htdat_adj_cgrp_pred_females_within5stddevs	Chr5_92993250	Chr5	92993250	0.0347028	0.689464	0.310536	-0.0146366	0.00279714	1.68e-07	27.38	31212	4.8412	0.0186756	26019	4.82656	0.0186227	6908	4.81193	0.0189864	9.17e-05	0.100603	0.0685448	0.16924	0.0542039	0.100695	0.0911014	0.594764	0.0238614	0.143997
fat_pct_htdat_adj_cgrp_pred_females_within5stddevs	Chr5_92993339	Chr5	92993339	0.0635309	0.843941	0.156059	-0.000581732	0.00350413	0.868147	0.02756	45565	4.83222	0.0186373	17129	4.83164	0.018767	1445	4.83106	0.0195349	8.91e-08	0.100817	0.0684428	0.16926	5.27e-05	0.100818	8.84e-05	0.595636	0.0238789	0.144056
fat_pct_htdat_adj_cgrp_pred_females_within5stddevs	Chr5_92993513	Chr5	92993513	0.0234406	0.969067	0.0309328	0.019505	0.00727192	0.00731524	7.194	60256	4.83121	0.0186088	3798	4.85071	0.0198653	85	4.87022	0.0234251	2.28e-05	0.100808	0.0684327	0.169264	0.013475	0.100831	0.0226203	0.59565	0.023879	0.144039
fat_pct_htdat_adj_cgrp_pred_females_within5stddevs	Chr5_92993643	Chr5	92993643	0.0567616	0.952042	0.0479583	0.0162429	0.00579342	0.00505395	7.861	58172	4.82994	0.0186183	5782	4.84618	0.0192744	185	4.86242	0.0215288	2.41e-05	0.100755	0.068473	0.169252	0.0142345	0.100779	0.023906	0.59538	0.0238739	0.144039
fat_pct_htdat_adj_cgrp_pred_females_within5stddevs	Chr5_92993775	Chr5	92993775	0.00349634	0.970346	0.0296543	-0.030878	0.00719625	1.78e-05	18.41	60398	4.83367	0.0186138	3678	4.80279	0.0198199	63	4.77191	0.0232971	5.49e-05	0.100886	0.0683453	0.169286	0.0324133	0.10094	0.05436	0.596141	0.0238921	0.14401
fat_pct_htdat_adj_cgrp_pred_females_within5stddevs	BovineHD0500026408	Chr5	92993807	0.0960925	0.209709	0.790291	-0.0225696	0.00313367	5.99e-13	51.87	3045	4.86688	0.0192081	20811	4.84431	0.0186667	40283	4.82175	0.0186435	0.000168842	0.100546	0.068531	0.169246	0.0997617	0.100715	0.167644	0.594676	0.0238664	0.14394
fat_pct_htdat_adj_cgrp_pred_females_within5stddevs	Chr5_92993883	Chr5	92993883	0.0346347	0.689448	0.310552	-0.0146509	0.00279644	1.62e-07	27.45	31205	4.84122	0.0186754	26031	4.82657	0.0186222	6903	4.81192	0.0189853	9.19e-05	0.100597	0.0685493	0.169239	0.0543117	0.100689	0.0912871	0.594735	0.0238609	0.143997
fat_pct_htdat_adj_cgrp_pred_females_within5stddevs	Chr5_92993924	Chr5	92993924	0.00348598	0.970346	0.0296543	-0.030818	0.00719515	1.85e-05	18.35	60398	4.83367	0.0186138	3678	4.80285	0.0198195	63	4.77203	0.0232957	5.47e-05	0.100886	0.0683449	0.169286	0.0322873	0.100941	0.0541484	0.596145	0.0238922	0.14401
fat_pct_htdat_adj_cgrp_pred_females_within5stddevs	Chr5_92994429	Chr5	92994429	0.00349019	0.970346	0.0296543	-0.030878	0.00719625	1.78e-05	18.41	60398	4.83367	0.0186138	3678	4.80279	0.0198199	63	4.77191	0.0232971	5.49e-05	0.100886	0.0683453	0.169286	0.0324133	0.10094	0.05436	0.596141	0.0238921	0.14401
fat_pct_htdat_adj_cgrp_pred_females_within5stddevs	Chr5_92994555	Chr5	92994555	0.00349628	0.970346	0.0296543	-0.030818	0.00719515	1.85e-05	18.35	60398	4.83367	0.0186138	3678	4.80285	0.0198195	63	4.77203	0.0232957	5.47e-05	0.100886	0.0683449	0.169286	0.0322873	0.100941	0.0541484	0.596145	0.0238922	0.14401
fat_pct_htdat_adj_cgrp_pred_females_within5stddevs	Chr5_92994625	Chr5	92994625	0.00349628	0.970346	0.0296543	-0.030878	0.00719625	1.78e-05	18.41	60398	4.83367	0.0186138	3678	4.80279	0.0198199	63	4.77191	0.0232971	5.49e-05	0.100886	0.0683453	0.169286	0.0324133	0.10094	0.05436	0.596141	0.0238921	0.14401
fat_pct_htdat_adj_cgrp_pred_females_within5stddevs	Chr5_92994916	Chr5	92994916	0.0250536	0.811464	0.188536	-0.0062509	0.00322251	0.0524135	3.763	42450	4.83408	0.0186354	19193	4.82783	0.0187327	2496	4.82157	0.0193731	1.2e-05	0.100801	0.0684469	0.16926	0.00706358	0.100813	0.0118594	0.595582	0.0238781	0.144047
fat_pct_htdat_adj_cgrp_pred_females_within5stddevs	Chr5_92995206	Chr5	92995206	0.0034911	0.970353	0.0296465	-0.0309821	0.00719626	1.67e-05	18.54	60399	4.83367	0.0186139	3677	4.80269	0.0198201	63	4.77171	0.0232973	5.52e-05	0.100887	0.0683439	0.169286	0.0326238	0.100942	0.054712	0.59615	0.0238923	0.144009
fat_pct_htdat_adj_cgrp_pred_females_within5stddevs	Chr5_92995210	Chr5	92995210	0.00181431	0.991113	0.00888695	-0.024498	0.0124375	0.0488793	3.88	63004	4.83282	0.0186114	1130	4.80832	0.0221663	5	4.78382	0.0307521	1.06e-05	0.100824	0.0684287	0.169263	0.00624603	0.100834	0.0104847	0.5957	0.0238773	0.144046
fat_pct_htdat_adj_cgrp_pred_females_within5stddevs	Chr5_92995269	Chr5	92995269	0.007332	0.991791	0.00820873	0.0348704	0.0124395	0.00506152	7.858	63086	4.83154	0.0186038	1053	4.86641	0.0222804	0	4.90128	0.0309227	1.98e-05	0.100752	0.068475	0.169247	0.0116982	0.100772	0.0196471	0.595367	0.0238738	0.144039
fat_pct_htdat_adj_cgrp_pred_females_within5stddevs	Chr5_92995280	Chr5	92995280	0.00349019	0.970346	0.0296543	-0.030878	0.00719625	1.78e-05	18.41	60398	4.83367	0.0186138	3678	4.80279	0.0198199	63	4.77191	0.0232971	5.49e-05	0.100886	0.0683453	0.169286	0.0324133	0.10094	0.05436	0.596141	0.0238921	0.14401
fat_pct_htdat_adj_cgrp_pred_females_within5stddevs	Chr5_92995375	Chr5	92995375	0.00349207	0.970338	0.0296621	-0.030714	0.00719515	1.97e-05	18.22	60397	4.83366	0.0186138	3679	4.80295	0.0198193	63	4.77223	0.0232955	5.43e-05	0.100885	0.0683464	0.169286	0.032078	0.100939	0.0537982	0.596136	0.023892	0.14401
fat_pct_htdat_adj_cgrp_pred_females_within5stddevs	Chr5_92995419	Chr5	92995419	0.00349537	0.970346	0.0296543	-0.030878	0.00719625	1.78e-05	18.41	60398	4.83367	0.0186138	3678	4.80279	0.0198199	63	4.77191	0.0232971	5.49e-05	0.100886	0.0683453	0.169286	0.0324133	0.10094	0.05436	0.596141	0.0238921	0.14401
fat_pct_htdat_adj_cgrp_pred_females_within5stddevs	Chr5_92995518	Chr5	92995518	0.0804773	0.961014	0.0389856	0.027165	0.00656562	3.52e-05	17.12	59258	4.82943	0.0186112	4761	4.85659	0.0195242	120	4.88376	0.0224103	5.53e-05	0.100718	0.0684793	0.169253	0.03267	0.100774	0.0548703	0.595271	0.0238691	0.144018
fat_pct_htdat_adj_cgrp_pred_females_within5stddevs	Chr5_92995748	Chr5	92995748	0.0567319	0.952034	0.0479661	0.0163122	0.00579288	0.00486556	7.929	58171	4.82993	0.0186182	5783	4.84624	0.0192742	185	4.86255	0.0215282	2.43e-05	0.100754	0.0684732	0.169252	0.0143585	0.100779	0.0241142	0.595378	0.0238739	0.144039
fat_pct_htdat_adj_cgrp_pred_females_within5stddevs	Chr5_92995933	Chr5	92995933	0.00348598	0.970338	0.0296621	-0.030714	0.00719515	1.97e-05	18.22	60397	4.83366	0.0186138	3679	4.80295	0.0198193	63	4.77223	0.0232955	5.43e-05	0.100885	0.0683464	0.169286	0.032078	0.100939	0.0537982	0.596136	0.023892	0.14401
fat_pct_htdat_adj_cgrp_pred_females_within5stddevs	Chr5_92996044	Chr5	92996044	0.0307129	0.79118	0.20882	-0.00464832	0.00306376	0.129223	2.302	40429	4.8338	0.0186436	20633	4.82915	0.0187048	3077	4.82451	0.0192596	7.14e-06	0.100827	0.0684301	0.169264	0.00421799	0.100834	0.00708049	0.595703	0.0238807	0.14405
fat_pct_htdat_adj_cgrp_pred_females_within5stddevs	Chr5_92996278	Chr5	92996278	0.0034911	0.970338	0.0296621	-0.030714	0.00719515	1.97e-05	18.22	60397	4.83366	0.0186138	3679	4.80295	0.0198193	63	4.77223	0.0232955	5.43e-05	0.100885	0.0683464	0.169286	0.032078	0.100939	0.0537982	0.596136	0.023892	0.14401
fat_pct_htdat_adj_cgrp_pred_females_within5stddevs	Chr5_92996551	Chr5	92996551	0.0634517	0.843917	0.156083	-1.67e-05	0.00350634	0.996202	2.27e-05	45557	4.83205	0.018638	17142	4.83203	0.0187664	1440	4.83202	0.0195338	7.34e-11	0.100822	0.0684397	0.169261	4.33e-08	0.100822	7.28e-08	0.595656	0.0238792	0.144056
fat_pct_htdat_adj_cgrp_pred_females_within5stddevs	Chr5_92996660	Chr5	92996660	0.030724	0.791211	0.208789	-0.00467283	0.00306395	0.12724	2.326	40432	4.83381	0.0186435	20631	4.82914	0.0187049	3076	4.82447	0.0192597	7.21e-06	0.100827	0.0684302	0.169264	0.00426212	0.100834	0.00715458	0.595702	0.0238807	0.14405
fat_pct_htdat_adj_cgrp_pred_females_within5stddevs	Chr5_92996686	Chr5	92996686	0.0034869	0.970346	0.0296543	-0.030878	0.00719625	1.78e-05	18.41	60398	4.83367	0.0186138	3678	4.80279	0.0198199	63	4.77191	0.0232971	5.49e-05	0.100886	0.0683453	0.169286	0.0324133	0.10094	0.05436	0.596141	0.0238921	0.14401
fat_pct_htdat_adj_cgrp_pred_females_within5stddevs	Chr5_92996873	Chr5	92996873	0.00348502	0.970346	0.0296543	-0.030878	0.00719625	1.78e-05	18.41	60398	4.83367	0.0186138	3678	4.80279	0.0198199	63	4.77191	0.0232971	5.49e-05	0.100886	0.0683453	0.169286	0.0324133	0.10094	0.05436	0.596141	0.0238921	0.14401
fat_pct_htdat_adj_cgrp_pred_females_within5stddevs	Chr5_92996999	Chr5	92996999	0.0634293	0.844081	0.155919	-0.000381173	0.00350664	0.913441	0.01182	45581	4.83216	0.0186376	17115	4.83178	0.018767	1443	4.8314	0.0195355	3.82e-08	0.100819	0.0684417	0.169261	2.26e-05	0.100819	3.79e-05	0.595643	0.023879	0.144056
fat_pct_htdat_adj_cgrp_pred_females_within5stddevs	Chr5_92997222	Chr5	92997222	0.056738	0.952034	0.0479661	0.0162046	0.00579283	0.00515377	7.825	58171	4.82994	0.0186182	5783	4.84615	0.0192744	185	4.86235	0.0215285	2.4e-05	0.100755	0.0684732	0.169252	0.0141698	0.100779	0.0237973	0.595379	0.0238739	0.144039
fat_pct_htdat_adj_cgrp_pred_females_within5stddevs	Chr5_92997508	Chr5	92997508	0.00348598	0.970338	0.0296621	-0.030714	0.00719515	1.97e-05	18.22	60397	4.83366	0.0186138	3679	4.80295	0.0198193	63	4.77223	0.0232955	5.43e-05	0.100885	0.0683464	0.169286	0.032078	0.100939	0.0537982	0.596136	0.023892	0.14401
fat_pct_htdat_adj_cgrp_pred_females_within5stddevs	Chr5_92998044	Chr5	92998044	0.0203635	0.641427	0.358573	-0.0176721	0.0027298	9.63e-11	41.91	27319	4.84486	0.0187009	27643	4.82718	0.018611	9177	4.80951	0.0189187	0.000143659	0.100663	0.0684635	0.16927	0.0848698	0.100806	0.14251	0.595193	0.0238729	0.14396
fat_pct_htdat_adj_cgrp_pred_females_within5stddevs	Chr5_92998156	Chr5	92998156	0.0281303	0.947395	0.0526045	0.00743071	0.00547289	0.174554	1.843	57576	4.8312	0.0186195	6378	4.83863	0.0192297	185	4.84606	0.0212787	5.5e-06	0.100851	0.0684123	0.169269	0.00325138	0.100856	0.00545684	0.595823	0.0238823	0.14405
fat_pct_htdat_adj_cgrp_pred_females_within5stddevs	Chr5_92998399	Chr5	92998399	0.0204028	0.641497	0.358503	-0.017624	0.00272977	1.08e-10	41.68	27324	4.84486	0.0187016	27642	4.82723	0.0186108	9173	4.80961	0.0189176	0.000142865	0.100662	0.0684642	0.169269	0.0844009	0.100805	0.141724	0.59519	0.0238729	0.143961
fat_pct_htdat_adj_cgrp_pred_females_within5stddevs	Chr5_92998596	Chr5	92998596	0.00348502	0.970346	0.0296543	-0.030878	0.00719625	1.78e-05	18.41	60398	4.83367	0.0186138	3678	4.80279	0.0198199	63	4.77191	0.0232971	5.49e-05	0.100886	0.0683453	0.169286	0.0324133	0.10094	0.05436	0.596141	0.0238921	0.14401
fat_pct_htdat_adj_cgrp_pred_females_within5stddevs	Chr5_92998678	Chr5	92998678	0.0148468	0.6818	0.3182	-0.0019385	0.00265467	0.465257	0.5332	30132	4.83322	0.0186776	27196	4.83128	0.0186377	6811	4.82934	0.0189728	1.63e-06	0.100838	0.0684257	0.169265	0.000963276	0.100839	0.00161692	0.595744	0.0238814	0.144054
fat_pct_htdat_adj_cgrp_pred_females_within5stddevs	Chr5_92999029	Chr5	92999029	0.0539666	0.8502	0.1498	0.0160719	0.00359372	7.76e-06	20	45718	4.82673	0.0186386	17626	4.8428	0.0187558	795	4.85888	0.0195445	6.58e-05	0.100726	0.0684666	0.169258	0.0388728	0.100792	0.0652787	0.595333	0.0238775	0.144011
fat_pct_htdat_adj_cgrp_pred_females_within5stddevs	Chr5_92999266	Chr5	92999266	0.0280697	0.947333	0.0526669	0.00740215	0.00546792	0.175824	1.833	57570	4.8312	0.0186194	6382	4.8386	0.0192288	187	4.84601	0.0212746	5.47e-06	0.10085	0.0684128	0.169269	0.00323005	0.100856	0.00542107	0.595819	0.0238822	0.14405
fat_pct_htdat_adj_cgrp_pred_females_within5stddevs	Chr5_92999579	Chr5	92999579	0.00349628	0.970353	0.0296465	-0.0309821	0.00719626	1.67e-05	18.54	60399	4.83367	0.0186139	3677	4.80269	0.0198201	63	4.77171	0.0232973	5.52e-05	0.100887	0.0683439	0.169286	0.0326238	0.100942	0.054712	0.59615	0.0238923	0.144009
fat_pct_htdat_adj_cgrp_pred_females_within5stddevs	Chr5_92999583	Chr5	92999583	0.025907	0.809087	0.190913	-0.00583911	0.0031958	0.067687	3.338	42322	4.83397	0.0186361	19144	4.82814	0.0187288	2673	4.8223	0.0193561	1.05e-05	0.100804	0.0684456	0.16926	0.00622301	0.100814	0.010448	0.595593	0.0238783	0.144048
fat_pct_htdat_adj_cgrp_pred_females_within5stddevs	Chr5_92999593	Chr5	92999593	0.0885268	0.78683	0.21317	0.0207325	0.0031027	2.38e-11	44.65	39926	4.82249	0.018643	21081	4.84322	0.0186635	3132	4.86395	0.0191922	0.000144192	0.100531	0.0685598	0.169235	0.0852019	0.100675	0.143224	0.594539	0.023863	0.143958
fat_pct_htdat_adj_cgrp_pred_females_within5stddevs	Chr5_92999668	Chr5	92999668	0.0314352	0.779331	0.220669	-0.0104308	0.00299394	0.000494383	12.14	39204	4.83605	0.018642	21563	4.82562	0.0186976	3372	4.81519	0.0192251	3.74e-05	0.100818	0.068413	0.169269	0.0221081	0.100856	0.0371046	0.595743	0.0238828	0.144027
fat_pct_htdat_adj_cgrp_pred_females_within5stddevs	Chr5_92999739	Chr5	92999739	0.00349628	0.970346	0.0296543	-0.030818	0.00719515	1.85e-05	18.35	60398	4.83367	0.0186138	3678	4.80285	0.0198195	63	4.77203	0.0232957	5.47e-05	0.100886	0.0683449	0.169286	0.0322873	0.100941	0.0541484	0.596145	0.0238922	0.14401
fat_pct_htdat_adj_cgrp_pred_females_within5stddevs	Chr5_92999752	Chr5	92999752	0.0259017	0.809063	0.190937	-0.00588526	0.00319593	0.0655556	3.391	42319	4.83399	0.0186361	19147	4.8281	0.0187287	2673	4.82222	0.019356	1.07e-05	0.100803	0.0684462	0.16926	0.00632237	0.100814	0.0106149	0.595589	0.0238782	0.144048
fat_pct_htdat_adj_cgrp_pred_females_within5stddevs	Chr5_92999956	Chr5	92999956	0.00355073	0.982148	0.0178519	0.0070694	0.00901803	0.433091	0.6145	61869	4.83171	0.0186106	2250	4.83878	0.0204921	20	4.84585	0.0256153	1.75e-06	0.100792	0.0684615	0.169255	0.00103541	0.100794	0.00173869	0.595509	0.0238758	0.144055
fat_pct_htdat_adj_cgrp_pred_females_within5stddevs	Chr5_93000129	Chr5	93000129	0.0234326	0.969059	0.0309406	0.0194691	0.00727065	0.00741359	7.17	60255	4.83121	0.0186088	3799	4.85068	0.0198649	85	4.87015	0.0234236	2.27e-05	0.100808	0.0684328	0.169264	0.0134287	0.100831	0.0225427	0.595649	0.023879	0.144039
fat_pct_htdat_adj_cgrp_pred_females_within5stddevs	Chr5_93000177	Chr5	93000177	0.0633494	0.155467	0.844533	0.000129011	0.00351118	0.97069	0.00135	1424	4.83183	0.0195409	17095	4.83195	0.0187688	45620	4.83208	0.0186372	4.37e-09	0.100821	0.0684403	0.169261	2.58e-06	0.100821	4.34e-06	0.595652	0.0238791	0.144056
fat_pct_htdat_adj_cgrp_pred_females_within5stddevs	Chr5_93000205	Chr5	93000205	0.00349628	0.970346	0.0296543	-0.030818	0.00719515	1.85e-05	18.35	60398	4.83367	0.0186138	3678	4.80285	0.0198195	63	4.77203	0.0232957	5.47e-05	0.100886	0.0683449	0.169286	0.0322873	0.100941	0.0541484	0.596145	0.0238922	0.14401
fat_pct_htdat_adj_cgrp_pred_females_within5stddevs	Chr5_93000250	Chr5	93000250	0.0258938	0.809079	0.190921	-0.00593827	0.00319602	0.0631706	3.452	42321	4.83401	0.0186361	19145	4.82807	0.0187288	2673	4.82213	0.0193561	1.09e-05	0.100803	0.0684459	0.16926	0.00643638	0.100814	0.0108063	0.59559	0.0238782	0.144048
fat_pct_htdat_adj_cgrp_pred_females_within5stddevs	Chr5_93000417	Chr5	93000417	0.00348081	0.970346	0.0296543	-0.030818	0.00719515	1.85e-05	18.35	60398	4.83367	0.0186138	3678	4.80285	0.0198195	63	4.77203	0.0232957	5.47e-05	0.100886	0.0683449	0.169286	0.0322873	0.100941	0.0541484	0.596145	0.0238922	0.14401
fat_pct_htdat_adj_cgrp_pred_females_within5stddevs	Chr5_93000451	Chr5	93000451	0.00349537	0.970353	0.0296465	-0.0309821	0.00719626	1.67e-05	18.54	60399	4.83367	0.0186139	3677	4.80269	0.0198201	63	4.77171	0.0232973	5.52e-05	0.100887	0.0683439	0.169286	0.0326238	0.100942	0.054712	0.59615	0.0238923	0.144009
fat_pct_htdat_adj_cgrp_pred_females_within5stddevs	Chr5_93000489	Chr5	93000489	0.00349628	0.970338	0.0296621	-0.0309222	0.00719393	1.72e-05	18.48	60397	4.83367	0.0186138	3679	4.80275	0.0198192	63	4.77183	0.0232945	5.5e-05	0.100887	0.0683444	0.169286	0.0325143	0.100942	0.0545287	0.596147	0.0238922	0.144009
fat_pct_htdat_adj_cgrp_pred_females_within5stddevs	Chr5_93000875	Chr5	93000875	0.0034869	0.970338	0.0296621	-0.0309222	0.00719393	1.72e-05	18.48	60397	4.83367	0.0186138	3679	4.80275	0.0198192	63	4.77183	0.0232945	5.5e-05	0.100887	0.0683444	0.169286	0.0325143	0.100942	0.0545287	0.596147	0.0238922	0.144009
fat_pct_htdat_adj_cgrp_pred_females_within5stddevs	Chr5_93000980	Chr5	93000980	0.003127	0.902828	0.0971718	0.0150861	0.00408813	0.000224259	13.62	52294	4.8287	0.0186211	11225	4.84378	0.0188693	620	4.85887	0.0199695	3.99e-05	0.10069	0.0685101	0.16924	0.0235953	0.10073	0.0396433	0.595094	0.0238671	0.144027
fat_pct_htdat_adj_cgrp_pred_females_within5stddevs	Chr5_93001324	Chr5	93001324	0.0879915	0.213209	0.786791	-0.0206296	0.00310256	2.97e-11	44.21	3132	4.8638	0.0191925	21086	4.84317	0.0186637	39921	4.82254	0.0186431	0.000142783	0.100534	0.068559	0.169235	0.0843697	0.100676	0.141824	0.594547	0.0238632	0.143959
fat_pct_htdat_adj_cgrp_pred_females_within5stddevs	Chr5_93001588	Chr5	93001588	0.0351597	0.688263	0.311737	-0.0140998	0.00279198	4.43e-07	25.5	31087	4.84086	0.0186753	26115	4.82676	0.0186228	6937	4.81266	0.0189853	8.53e-05	0.100603	0.0685493	0.169238	0.0504085	0.100689	0.0847269	0.594749	0.0238606	0.144002
fat_pct_htdat_adj_cgrp_pred_females_within5stddevs	Chr5_93001712	Chr5	93001712	0.00314533	0.902789	0.0972107	0.015081	0.00408745	0.000224823	13.61	52290	4.8287	0.0186212	11228	4.84378	0.0188693	621	4.85886	0.019969	3.99e-05	0.100691	0.0685091	0.16924	0.0235877	0.100731	0.0396301	0.595101	0.0238674	0.144027
fat_pct_htdat_adj_cgrp_pred_females_within5stddevs	Chr5_93001941	Chr5	93001941	0.0637493	0.844447	0.155553	0.000463018	0.00350676	0.894956	0.01743	45615	4.83191	0.0186379	17094	4.83237	0.0187675	1430	4.83283	0.0195362	5.63e-08	0.100825	0.0684367	0.169262	3.33e-05	0.100825	5.59e-05	0.595676	0.0238796	0.144056
fat_pct_htdat_adj_cgrp_pred_females_within5stddevs	Chr5_93002061	Chr5	93002061	0.00313265	0.902781	0.0972185	0.0151476	0.00408755	0.000210909	13.73	52288	4.82868	0.0186212	11231	4.84383	0.0188692	620	4.85898	0.0199691	4.03e-05	0.100691	0.0685089	0.16924	0.0237984	0.100731	0.0399841	0.595101	0.0238674	0.144027
fat_pct_htdat_adj_cgrp_pred_females_within5stddevs	Chr5_93002243	Chr5	93002243	0.00349628	0.97033	0.0296699	-0.0309222	0.00719393	1.72e-05	18.48	60396	4.83367	0.0186138	3680	4.80275	0.0198192	63	4.77183	0.0232945	5.51e-05	0.100887	0.0683444	0.169286	0.0325226	0.100942	0.0545426	0.596147	0.0238922	0.144009
fat_pct_htdat_adj_cgrp_pred_females_within5stddevs	Chr5_93002462	Chr5	93002462	0.00314049	0.902789	0.0972107	0.0151641	0.00408831	0.000208151	13.76	52288	4.82868	0.0186212	11232	4.84384	0.0188694	619	4.85901	0.0199697	4.04e-05	0.100691	0.0685086	0.16924	0.0238485	0.100732	0.0400681	0.595103	0.0238674	0.144027
fat_pct_htdat_adj_cgrp_pred_females_within5stddevs	Chr5_93002674	Chr5	93002674	0.0353695	0.687873	0.312127	-0.0144717	0.00278986	2.14e-07	26.91	31055	4.8412	0.0186773	26129	4.82673	0.0186217	6955	4.81226	0.0189806	8.99e-05	0.100608	0.0685424	0.16924	0.0531379	0.100698	0.0893076	0.594784	0.0238615	0.143998
fat_pct_htdat_adj_cgrp_pred_females_within5stddevs	Chr5_93002941	Chr5	93002941	0.00349628	0.97033	0.0296699	-0.0309222	0.00719393	1.72e-05	18.48	60396	4.83367	0.0186138	3680	4.80275	0.0198192	63	4.77183	0.0232945	5.51e-05	0.100887	0.0683444	0.169286	0.0325226	0.100942	0.0545426	0.596147	0.0238922	0.144009
fat_pct_htdat_adj_cgrp_pred_females_within5stddevs	Chr5_93003272	Chr5	93003272	0.122311	0.531494	0.468506	-0.0129336	0.00263068	8.84e-07	24.17	19170	4.84411	0.0187512	29839	4.83117	0.0185904	15130	4.81824	0.0188001	8.33e-05	0.100535	0.068606	0.169224	0.049229	0.100618	0.0827955	0.594386	0.0238549	0.144007
fat_pct_htdat_adj_cgrp_pred_females_within5stddevs	Chr5_93003280	Chr5	93003280	0.025907	0.809071	0.190929	-0.00591609	0.00319599	0.0641604	3.427	42320	4.834	0.0186361	19146	4.82808	0.0187287	2673	4.82217	0.0193561	1.08e-05	0.100803	0.0684461	0.16926	0.00638858	0.100814	0.010726	0.595589	0.0238782	0.144048
fat_pct_htdat_adj_cgrp_pred_females_within5stddevs	Chr5_93003409	Chr5	93003409	0.00349725	0.970322	0.0296777	-0.0312035	0.00719259	1.44e-05	18.82	60395	4.83369	0.0186139	3681	4.80248	0.0198188	63	4.77128	0.0232929	5.61e-05	0.100888	0.0683426	0.169286	0.0331254	0.100944	0.0555525	0.596157	0.0238925	0.144008
fat_pct_htdat_adj_cgrp_pred_females_within5stddevs	Chr5_93003458	Chr5	93003458	0.00349725	0.97033	0.0296699	-0.0312035	0.00719259	1.44e-05	18.82	60396	4.83369	0.0186139	3680	4.80248	0.0198188	63	4.77128	0.0232929	5.61e-05	0.100888	0.0683426	0.169286	0.033117	0.100944	0.0555384	0.596157	0.0238925	0.144008
fat_pct_htdat_adj_cgrp_pred_females_within5stddevs	Chr5_93003639	Chr5	93003639	0.0234326	0.969059	0.0309406	0.0194691	0.00727065	0.00741359	7.17	60255	4.83121	0.0186088	3799	4.85068	0.0198649	85	4.87015	0.0234236	2.27e-05	0.100808	0.0684328	0.169264	0.0134287	0.100831	0.0225427	0.595649	0.023879	0.144039
fat_pct_htdat_adj_cgrp_pred_females_within5stddevs	Chr5_93003733	Chr5	93003733	0.00348598	0.970338	0.0296621	-0.0311715	0.00719489	1.48e-05	18.77	60397	4.83369	0.0186139	3679	4.80252	0.0198189	63	4.77135	0.0232945	5.59e-05	0.100888	0.0683429	0.169286	0.0330406	0.100944	0.0554104	0.596155	0.0238924	0.144009
fat_pct_htdat_adj_cgrp_pred_females_within5stddevs	Chr5_93004134	Chr5	93004134	0.00349725	0.970353	0.0296465	-0.0306671	0.00719623	2.03e-05	18.16	60399	4.83365	0.0186137	3677	4.80298	0.0198205	63	4.77232	0.0232981	5.41e-05	0.100885	0.0683464	0.169286	0.031964	0.100939	0.053607	0.596137	0.023892	0.14401
fat_pct_htdat_adj_cgrp_pred_females_within5stddevs	Chr5_93004413	Chr5	93004413	0.181959	0.900435	0.099565	-0.00559167	0.00457689	0.221818	1.493	51903	4.83305	0.0186245	11700	4.82745	0.0189822	536	4.82186	0.0203879	5.61e-06	0.100808	0.068447	0.16926	0.00331221	0.100813	0.00556103	0.595597	0.023878	0.144053
fat_pct_htdat_adj_cgrp_pred_females_within5stddevs	Chr5_93004473	Chr5	93004473	0.122311	0.531494	0.468506	-0.0129336	0.00263068	8.84e-07	24.17	19170	4.84411	0.0187512	29839	4.83117	0.0185904	15130	4.81824	0.0188001	8.33e-05	0.100535	0.068606	0.169224	0.049229	0.100618	0.0827955	0.594386	0.0238549	0.144007
fat_pct_htdat_adj_cgrp_pred_females_within5stddevs	Chr5_93004506	Chr5	93004506	0.0259094	0.809079	0.190921	-0.00594839	0.00319581	0.0627054	3.464	42322	4.83401	0.018636	19143	4.82806	0.0187287	2674	4.82211	0.0193559	1.09e-05	0.100802	0.0684464	0.16926	0.00645833	0.100813	0.0108432	0.595587	0.0238781	0.144048
fat_pct_htdat_adj_cgrp_pred_females_within5stddevs	Chr5_93004515	Chr5	93004515	0.0259094	0.809063	0.190937	-0.00593255	0.00319577	0.0634051	3.446	42320	4.83401	0.0186361	19145	4.82807	0.0187287	2674	4.82214	0.0193559	1.09e-05	0.100803	0.0684461	0.16926	0.00642437	0.100814	0.0107861	0.595589	0.0238782	0.144048
fat_pct_htdat_adj_cgrp_pred_females_within5stddevs	Chr5_93004563	Chr5	93004563	0.0259148	0.809071	0.190929	-0.00593255	0.00319577	0.0634051	3.446	42321	4.83401	0.0186361	19144	4.82807	0.0187287	2674	4.82214	0.0193559	1.09e-05	0.100803	0.0684461	0.16926	0.00642417	0.100814	0.0107858	0.595589	0.0238782	0.144048
fat_pct_htdat_adj_cgrp_pred_females_within5stddevs	Chr5_93004685	Chr5	93004685	0.00750151	0.99144	0.00855954	0.015724	0.0122471	0.199185	1.648	63042	4.83182	0.018606	1096	4.84755	0.0221811	1	4.86327	0.0306236	4.2e-06	0.100785	0.0684642	0.169254	0.00247933	0.100789	0.00416349	0.595483	0.0238754	0.144053
fat_pct_htdat_adj_cgrp_pred_females_within5stddevs	Chr5_93004844	Chr5	93004844	0.0259148	0.809071	0.190929	-0.00587509	0.00319589	0.0660198	3.379	42321	4.83399	0.018636	19144	4.82811	0.0187288	2674	4.82224	0.0193562	1.07e-05	0.100803	0.0684463	0.16926	0.00630034	0.100813	0.0105779	0.595588	0.0238782	0.144048
fat_pct_htdat_adj_cgrp_pred_females_within5stddevs	Chr5_93004869	Chr5	93004869	0.122311	0.531494	0.468506	-0.0129336	0.00263068	8.84e-07	24.17	19170	4.84411	0.0187512	29839	4.83117	0.0185904	15130	4.81824	0.0188001	8.33e-05	0.100535	0.068606	0.169224	0.049229	0.100618	0.0827955	0.594386	0.0238549	0.144007
fat_pct_htdat_adj_cgrp_pred_females_within5stddevs	BovineHD0500026409	Chr5	93005014	0.122311	0.531494	0.468506	-0.0129336	0.00263068	8.84e-07	24.17	19170	4.84411	0.0187512	29839	4.83117	0.0185904	15130	4.81824	0.0188001	8.33e-05	0.100535	0.068606	0.169224	0.049229	0.100618	0.0827955	0.594386	0.0238549	0.144007
fat_pct_htdat_adj_cgrp_pred_females_within5stddevs	Chr5_93005079	Chr5	93005079	0.122311	0.531494	0.468506	-0.0129336	0.00263068	8.84e-07	24.17	19170	4.84411	0.0187512	29839	4.83117	0.0185904	15130	4.81824	0.0188001	8.33e-05	0.100535	0.068606	0.169224	0.049229	0.100618	0.0827955	0.594386	0.0238549	0.144007
fat_pct_htdat_adj_cgrp_pred_females_within5stddevs	Chr5_93005578	Chr5	93005578	0.00181728	0.991121	0.00887915	-0.0243249	0.0124434	0.050606	3.821	63005	4.83281	0.0186114	1129	4.80849	0.0221695	5	4.78416	0.0307614	1.04e-05	0.100823	0.0684292	0.169263	0.00615273	0.100834	0.0103282	0.595698	0.0238773	0.144047
fat_pct_htdat_adj_cgrp_pred_females_within5stddevs	Chr5_93006009	Chr5	93006009	0.0878503	0.213279	0.786721	-0.0205968	0.00310303	3.21e-11	44.06	3130	4.86373	0.0191915	21099	4.84313	0.0186631	39910	4.82253	0.0186432	0.000142363	0.100529	0.0685627	0.169234	0.0841217	0.100672	0.141413	0.594524	0.0238626	0.14396
fat_pct_htdat_adj_cgrp_pred_females_within5stddevs	Chr5_93006064	Chr5	93006064	0.0234039	0.969106	0.0308938	0.0197759	0.00727319	0.0065494	7.393	60261	4.83119	0.0186088	3793	4.85097	0.0198654	85	4.87075	0.023426	2.34e-05	0.100808	0.0684325	0.169264	0.0138351	0.100831	0.0232248	0.595649	0.0238791	0.144039
fat_pct_htdat_adj_cgrp_pred_females_within5stddevs	Chr5_93006201	Chr5	93006201	0.01488	0.681933	0.318067	-0.00182155	0.00265525	0.492705	0.4706	30133	4.83314	0.0186769	27211	4.83132	0.0186381	6795	4.8295	0.0189744	1.44e-06	0.100836	0.0684269	0.169265	0.000850365	0.100838	0.00142741	0.595737	0.0238812	0.144054
fat_pct_htdat_adj_cgrp_pred_females_within5stddevs	Chr5_93006209	Chr5	93006209	0.0258085	0.809695	0.190305	-0.00604446	0.00320579	0.0593698	3.555	42339	4.83402	0.0186354	19188	4.82797	0.0187311	2612	4.82193	0.0193645	1.13e-05	0.100802	0.0684462	0.16926	0.00665216	0.100814	0.0111686	0.595588	0.0238781	0.144048
fat_pct_htdat_adj_cgrp_pred_females_within5stddevs	Chr5_93006212	Chr5	93006212	0.0258321	0.809601	0.190399	-0.0059164	0.00320464	0.0648686	3.408	42337	4.83398	0.0186356	19180	4.82806	0.0187307	2622	4.82215	0.0193632	1.08e-05	0.100804	0.0684456	0.16926	0.00637567	0.100814	0.0107043	0.595593	0.0238782	0.144048
fat_pct_htdat_adj_cgrp_pred_females_within5stddevs	Chr5_93006440	Chr5	93006440	0.00150254	0.991168	0.00883238	-0.0215253	0.0124736	0.084412	2.978	63011	4.83272	0.0186111	1123	4.8112	0.0221855	5	4.78967	0.0308091	8.11e-06	0.100818	0.0684352	0.169261	0.00479287	0.100826	0.008046	0.595664	0.0238768	0.144049
fat_pct_htdat_adj_cgrp_pred_females_within5stddevs	Chr5_93006671	Chr5	93006671	0.0234125	0.969059	0.0309406	0.0194626	0.0072706	0.00743286	7.166	60255	4.83121	0.0186088	3799	4.85067	0.0198652	85	4.87014	0.023424	2.27e-05	0.100809	0.0684326	0.169264	0.0134198	0.100831	0.0225276	0.595651	0.0238791	0.144039
fat_pct_htdat_adj_cgrp_pred_females_within5stddevs	Chr5_93007433	Chr5	93007433	0.0805832	0.960929	0.0390714	0.0275749	0.00655724	2.61e-05	17.68	59247	4.82934	0.0186112	4772	4.85691	0.0195178	120	4.88449	0.0223943	5.71e-05	0.100712	0.0684826	0.169252	0.0337345	0.10077	0.0566604	0.595244	0.0238683	0.144017
fat_pct_htdat_adj_cgrp_pred_females_within5stddevs	Chr5_93007615	Chr5	93007615	0.0259352	0.809094	0.190906	-0.00589304	0.00319638	0.0652373	3.399	42322	4.83399	0.0186361	19145	4.8281	0.0187288	2672	4.82221	0.0193563	1.07e-05	0.100803	0.0684459	0.16926	0.00633831	0.100814	0.0106416	0.59559	0.0238782	0.144048
fat_pct_htdat_adj_cgrp_pred_females_within5stddevs	Chr5_93007692	Chr5	93007692	0.0259352	0.809079	0.190921	-0.00587304	0.00319625	0.066144	3.376	42320	4.83399	0.0186361	19147	4.82811	0.0187287	2672	4.82224	0.0193561	1.07e-05	0.100803	0.0684464	0.16926	0.00629576	0.100813	0.0105702	0.595588	0.0238781	0.144048
fat_pct_htdat_adj_cgrp_pred_females_within5stddevs	Chr5_93007744	Chr5	93007744	0.0352899	0.687023	0.312977	-0.014799	0.0027892	1.13e-07	28.15	30952	4.84138	0.0186774	26226	4.82658	0.0186226	6961	4.81178	0.018982	9.42e-05	0.10062	0.0685302	0.169244	0.05565	0.100714	0.0935169	0.594855	0.0238634	0.143995
fat_pct_htdat_adj_cgrp_pred_females_within5stddevs	Chr5_93007842	Chr5	93007842	0.00353536	0.98214	0.0178596	0.00736732	0.00901533	0.413818	0.6678	61868	4.83169	0.0186105	2251	4.83906	0.020492	20	4.84643	0.0256135	1.9e-06	0.10079	0.0684624	0.169255	0.001125	0.100792	0.00188915	0.595502	0.0238757	0.144055
fat_pct_htdat_adj_cgrp_pred_females_within5stddevs	Chr5_93007985	Chr5	93007985	0.0259352	0.809087	0.190913	-0.00589813	0.00319632	0.0650006	3.405	42321	4.83399	0.0186361	19146	4.8281	0.0187287	2672	4.8222	0.0193562	1.07e-05	0.100803	0.0684463	0.16926	0.00634946	0.100813	0.0106604	0.595588	0.0238781	0.144048
fat_pct_htdat_adj_cgrp_pred_females_within5stddevs	Chr5_93008004	Chr5	93008004	0.0034653	0.970229	0.0297713	-0.0305075	0.00718301	2.17e-05	18.04	60384	4.83365	0.0186137	3691	4.80314	0.0198154	64	4.77264	0.0232813	5.38e-05	0.100883	0.0683482	0.169285	0.0317612	0.100937	0.0532678	0.596126	0.0238917	0.14401
fat_pct_htdat_adj_cgrp_pred_females_within5stddevs	BovineHD0500026410	Chr5	93008153	0.0259352	0.809188	0.190812	-0.00601349	0.0031972	0.0599958	3.538	42330	4.83403	0.0186361	19141	4.82802	0.0187289	2668	4.822	0.0193567	1.12e-05	0.100804	0.068445	0.16926	0.00659757	0.100815	0.0110768	0.595595	0.0238783	0.144048
fat_pct_htdat_adj_cgrp_pred_females_within5stddevs	Chr5_93008553	Chr5	93008553	0.0275942	0.947473	0.0525265	0.00769117	0.00547661	0.160214	1.972	57579	4.83117	0.0186197	6382	4.83886	0.0192304	178	4.84655	0.0212817	5.89e-06	0.100853	0.0684102	0.169269	0.00347843	0.100859	0.00583776	0.595836	0.0238826	0.14405
fat_pct_htdat_adj_cgrp_pred_females_within5stddevs	Chr5_93008758	Chr5	93008758	0.00349299	0.970229	0.0297713	-0.030348	0.00718242	2.39e-05	17.85	60384	4.83367	0.0186138	3691	4.80333	0.0198127	64	4.77298	0.0232763	5.32e-05	0.100883	0.0683488	0.169285	0.03143	0.100936	0.0527128	0.596123	0.0238916	0.144011
fat_pct_htdat_adj_cgrp_pred_females_within5stddevs	Chr5_93009168	Chr5	93009168	0.0633931	0.845967	0.154033	-0.000310885	0.00352415	0.929706	0.007782	45744	4.83214	0.0186365	17031	4.83183	0.0187717	1364	4.83152	0.0195518	2.52e-08	0.100819	0.0684416	0.169261	1.49e-05	0.100819	2.5e-05	0.595644	0.023879	0.144056
fat_pct_htdat_adj_cgrp_pred_females_within5stddevs	Chr5_93009233	Chr5	93009233	0.00350328	0.97019	0.0298103	-0.0306463	0.00717787	1.96e-05	18.23	60379	4.83369	0.0186138	3696	4.80305	0.0198109	64	4.7724	0.0232704	5.43e-05	0.100884	0.0683473	0.169285	0.0320914	0.100938	0.0538213	0.59613	0.0238918	0.14401
fat_pct_htdat_adj_cgrp_pred_females_within5stddevs	Chr5_93009844	Chr5	93009844	0.0878454	0.213224	0.786776	-0.0206196	0.00310311	3.06e-11	44.15	3130	4.86378	0.0191925	21092	4.84316	0.0186635	39917	4.82254	0.018643	0.000142652	0.10053	0.0685618	0.169235	0.0842925	0.100673	0.141699	0.59453	0.0238627	0.143959
fat_pct_htdat_adj_cgrp_pred_females_within5stddevs	Chr5_93009879	Chr5	93009879	0.0878454	0.213224	0.786776	-0.0206196	0.00310311	3.06e-11	44.15	3130	4.86378	0.0191925	21092	4.84316	0.0186635	39917	4.82254	0.018643	0.000142652	0.10053	0.0685618	0.169235	0.0842925	0.100673	0.141699	0.59453	0.0238627	0.143959
fat_pct_htdat_adj_cgrp_pred_females_within5stddevs	Chr5_93010644	Chr5	93010644	0.0878454	0.786776	0.213224	0.0206196	0.00310311	3.06e-11	44.15	39917	4.82254	0.018643	21092	4.84316	0.0186635	3130	4.86378	0.0191925	0.000142652	0.10053	0.0685618	0.169235	0.0842925	0.100673	0.141699	0.59453	0.0238627	0.143959
fat_pct_htdat_adj_cgrp_pred_females_within5stddevs	Chr5_93010647	Chr5	93010647	0.0878454	0.213224	0.786776	-0.0206196	0.00310311	3.06e-11	44.15	3130	4.86378	0.0191925	21092	4.84316	0.0186635	39917	4.82254	0.018643	0.000142652	0.10053	0.0685618	0.169235	0.0842925	0.100673	0.141699	0.59453	0.0238627	0.143959
fat_pct_htdat_adj_cgrp_pred_females_within5stddevs	Chr5_93010650	Chr5	93010650	0.0275298	0.947458	0.0525421	0.00761967	0.00547554	0.164053	1.937	57577	4.83118	0.0186195	6384	4.8388	0.019231	178	4.84642	0.0212823	5.78e-06	0.100853	0.0684103	0.169269	0.00341501	0.100859	0.00573134	0.595835	0.0238826	0.14405
fat_pct_htdat_adj_cgrp_pred_females_within5stddevs	Chr5_93010703	Chr5	93010703	0.0805832	0.960944	0.0390558	0.027901	0.00655921	2.11e-05	18.09	59249	4.8293	0.0186112	4770	4.8572	0.0195178	120	4.8851	0.0223956	5.84e-05	0.100712	0.0684822	0.169252	0.0345237	0.10077	0.0579855	0.595244	0.0238683	0.144016
fat_pct_htdat_adj_cgrp_pred_females_within5stddevs	Chr5_93010982	Chr5	93010982	0.0234328	0.969036	0.030964	0.0193166	0.00726687	0.00785848	7.066	60252	4.83122	0.0186089	3802	4.85054	0.019864	85	4.86985	0.0234197	2.24e-05	0.10081	0.0684321	0.169264	0.013229	0.100832	0.0222071	0.595655	0.0238791	0.144039
fat_pct_htdat_adj_cgrp_pred_females_within5stddevs	Chr5_93011018	Chr5	93011018	0.0805832	0.960936	0.0390636	0.0277515	0.00655818	2.32e-05	17.91	59248	4.82932	0.0186112	4771	4.85707	0.0195178	120	4.88482	0.0223949	5.78e-05	0.100712	0.0684824	0.169252	0.0341614	0.10077	0.0573772	0.595244	0.0238683	0.144016
fat_pct_htdat_adj_cgrp_pred_females_within5stddevs	Chr5_93011109	Chr5	93011109	0.0878549	0.213224	0.786776	-0.0206196	0.00310311	3.06e-11	44.15	3130	4.86378	0.0191925	21092	4.84316	0.0186635	39917	4.82254	0.018643	0.000142652	0.10053	0.0685618	0.169235	0.0842925	0.100673	0.141699	0.59453	0.0238627	0.143959
fat_pct_htdat_adj_cgrp_pred_females_within5stddevs	Chr5_93011151	Chr5	93011151	0.0878454	0.213224	0.786776	-0.0206196	0.00310311	3.06e-11	44.15	3130	4.86378	0.0191925	21092	4.84316	0.0186635	39917	4.82254	0.018643	0.000142652	0.10053	0.0685618	0.169235	0.0842925	0.100673	0.141699	0.59453	0.0238627	0.143959
fat_pct_htdat_adj_cgrp_pred_females_within5stddevs	Chr5_93011253	Chr5	93011253	0.0477779	0.847986	0.152014	0.0175623	0.00357248	8.86e-07	24.17	45444	4.82622	0.0186354	17890	4.84378	0.0187505	805	4.86134	0.0195297	7.95e-05	0.100678	0.0684943	0.169251	0.0469818	0.100757	0.0789198	0.59512	0.0238734	0.144003
fat_pct_htdat_adj_cgrp_pred_females_within5stddevs	BovineHD0500026411	Chr5	93011272	0.0878549	0.213224	0.786776	-0.0206196	0.00310311	3.06e-11	44.15	3130	4.86378	0.0191925	21092	4.84316	0.0186635	39917	4.82254	0.018643	0.000142652	0.10053	0.0685618	0.169235	0.0842925	0.100673	0.141699	0.59453	0.0238627	0.143959
fat_pct_htdat_adj_cgrp_pred_females_within5stddevs	Chr5_93011291	Chr5	93011291	0.0878549	0.213224	0.786776	-0.0206196	0.00310311	3.06e-11	44.15	3130	4.86378	0.0191925	21092	4.84316	0.0186635	39917	4.82254	0.018643	0.000142652	0.10053	0.0685618	0.169235	0.0842925	0.100673	0.141699	0.59453	0.0238627	0.143959
fat_pct_htdat_adj_cgrp_pred_females_within5stddevs	Chr5_93011316	Chr5	93011316	0.135069	0.404153	0.595847	-0.0114824	0.00271356	2.32e-05	17.91	11627	4.84592	0.0188865	28590	4.83444	0.018608	23922	4.82296	0.0187227	6.35e-05	0.100698	0.0684933	0.169255	0.0375173	0.100762	0.0630199	0.595172	0.0238719	0.144017
fat_pct_htdat_adj_cgrp_pred_females_within5stddevs	Chr5_93011334	Chr5	93011334	0.0878454	0.213224	0.786776	-0.0206196	0.00310311	3.06e-11	44.15	3130	4.86378	0.0191925	21092	4.84316	0.0186635	39917	4.82254	0.018643	0.000142652	0.10053	0.0685618	0.169235	0.0842925	0.100673	0.141699	0.59453	0.0238627	0.143959
fat_pct_htdat_adj_cgrp_pred_females_within5stddevs	Chr5_93011654	Chr5	93011654	0.0259376	0.809071	0.190929	-0.00593354	0.00319622	0.0633978	3.446	42319	4.83401	0.0186361	19148	4.82807	0.0187287	2672	4.82214	0.0193561	1.09e-05	0.100802	0.0684464	0.16926	0.00642632	0.100813	0.0107894	0.595587	0.0238781	0.144048
fat_pct_htdat_adj_cgrp_pred_females_within5stddevs	Chr5_93012116	Chr5	93012116	0.179731	0.585252	0.414748	-0.0165572	0.00278619	2.82e-09	35.31	23304	4.84552	0.0187269	28467	4.82896	0.018596	12368	4.81241	0.01888	0.000133086	0.100533	0.0685808	0.169247	0.0786343	0.100666	0.132205	0.59447	0.0238564	0.143981
fat_pct_htdat_adj_cgrp_pred_females_within5stddevs	Chr5_93012305	Chr5	93012305	0.0259376	0.809063	0.190937	-0.00593354	0.00319622	0.0633978	3.446	42319	4.83401	0.0186361	19147	4.82807	0.0187287	2673	4.82214	0.0193561	1.09e-05	0.100802	0.0684464	0.16926	0.00642652	0.100813	0.0107898	0.595587	0.0238781	0.144048
fat_pct_htdat_adj_cgrp_pred_females_within5stddevs	Chr5_93012424	Chr5	93012424	0.025943	0.809079	0.190921	-0.00592281	0.00319634	0.0638876	3.434	42320	4.834	0.0186361	19147	4.82808	0.0187288	2672	4.82216	0.0193563	1.08e-05	0.100803	0.0684459	0.16926	0.0064029	0.100814	0.01075	0.59559	0.0238782	0.144048
fat_pct_htdat_adj_cgrp_pred_females_within5stddevs	Chr5_93012494	Chr5	93012494	0.111293	0.494021	0.505979	0.0163042	0.00266877	1.01e-09	37.32	16887	4.81507	0.0188019	29598	4.83138	0.018596	17654	4.84768	0.0187712	0.000132895	0.100655	0.0684806	0.169268	0.0785115	0.100788	0.131856	0.595114	0.0238718	0.143972
fat_pct_htdat_adj_cgrp_pred_females_within5stddevs	Chr5_93012502	Chr5	93012502	0.11132	0.494005	0.505995	0.0162806	0.00266884	1.07e-09	37.21	16885	4.8151	0.018802	29600	4.83138	0.0185961	17654	4.84766	0.0187713	0.00013251	0.100656	0.0684796	0.169269	0.0782837	0.100789	0.131472	0.595121	0.023872	0.143972
fat_pct_htdat_adj_cgrp_pred_females_within5stddevs	Chr5_93012875	Chr5	93012875	0.080579	0.960936	0.0390636	0.0277243	0.00655827	2.37e-05	17.87	59248	4.82932	0.0186112	4771	4.85704	0.0195178	120	4.88477	0.022395	5.77e-05	0.100712	0.0684824	0.169252	0.0340944	0.10077	0.0572647	0.595245	0.0238683	0.144017
fat_pct_htdat_adj_cgrp_pred_females_within5stddevs	Chr5_93012927	Chr5	93012927	0.135037	0.595862	0.404138	0.0114699	0.00271361	2.37e-05	17.87	23924	4.82297	0.0187227	28588	4.83444	0.0186079	11627	4.84591	0.0188865	6.34e-05	0.100698	0.0684935	0.169255	0.0374356	0.100761	0.0628828	0.595172	0.0238719	0.144017
fat_pct_htdat_adj_cgrp_pred_females_within5stddevs	Chr5_93013003	Chr5	93013003	0.00207454	0.898276	0.101724	0.0120075	0.00401175	0.00276278	8.959	51771	4.82906	0.0186343	11687	4.84107	0.0188499	681	4.85307	0.0198895	2.63e-05	0.100834	0.0684087	0.169269	0.0155667	0.10086	0.0261248	0.595794	0.023882	0.144034
fat_pct_htdat_adj_cgrp_pred_females_within5stddevs	Chr5_93013993	Chr5	93013993	0.111289	0.506003	0.493997	-0.0162742	0.00266885	1.08e-09	37.18	17655	4.84765	0.0187712	29599	4.83138	0.0185961	16885	4.81511	0.018802	0.000132406	0.100656	0.0684803	0.169268	0.0782228	0.100788	0.131371	0.595117	0.0238719	0.143972
fat_pct_htdat_adj_cgrp_pred_females_within5stddevs	Chr5_93014018	Chr5	93014018	0.0878276	0.786799	0.213201	0.0206442	0.00310315	2.9e-11	44.26	39920	4.82253	0.018643	21089	4.84318	0.0186635	3130	4.86382	0.0191925	0.000142981	0.10053	0.0685614	0.169235	0.0844867	0.100673	0.142024	0.594532	0.0238628	0.143959
fat_pct_htdat_adj_cgrp_pred_females_within5stddevs	Chr5_93014784	Chr5	93014784	0.0878139	0.786799	0.213201	0.0206442	0.00310315	2.9e-11	44.26	39920	4.82253	0.018643	21089	4.84318	0.0186635	3130	4.86382	0.0191925	0.000142981	0.10053	0.0685614	0.169235	0.0844867	0.100673	0.142024	0.594532	0.0238628	0.143959
fat_pct_htdat_adj_cgrp_pred_females_within5stddevs	Chr5_93014860	Chr5	93014860	0.179757	0.585237	0.414763	-0.0165384	0.00278637	2.95e-09	35.23	23303	4.8455	0.0187268	28467	4.82897	0.018596	12369	4.81243	0.01888	0.000132785	0.100532	0.0685817	0.169247	0.0784563	0.100665	0.131908	0.594464	0.0238562	0.143981
fat_pct_htdat_adj_cgrp_pred_females_within5stddevs	Chr5_93015097	Chr5	93015097	0.111286	0.494029	0.505971	0.0163745	0.00266881	8.54e-10	37.64	16888	4.815	0.0188018	29597	4.83138	0.0185959	17654	4.84775	0.0187711	0.000134044	0.100653	0.068481	0.169268	0.0791901	0.100787	0.132997	0.595109	0.0238717	0.143971
fat_pct_htdat_adj_cgrp_pred_females_within5stddevs	Chr5_93015361	Chr5	93015361	0.0075159	0.964031	0.0359688	-0.0122729	0.00670577	0.0672247	3.35	59615	4.83288	0.0186165	4434	4.82061	0.0196323	90	4.80834	0.0226763	1.04e-05	0.100886	0.0683808	0.169278	0.00617081	0.100897	0.010353	0.596019	0.0238892	0.144046
fat_pct_htdat_adj_cgrp_pred_females_within5stddevs	Chr5_93015514	Chr5	93015514	0.00208288	0.898291	0.101709	0.0120312	0.00401292	0.00271754	8.989	51771	4.82905	0.0186343	11689	4.84108	0.0188501	679	4.85311	0.0198902	2.65e-05	0.100834	0.0684087	0.169269	0.0156261	0.10086	0.0262245	0.595794	0.023882	0.144034
fat_pct_htdat_adj_cgrp_pred_females_within5stddevs	Chr5_93015566	Chr5	93015566	0.00207312	0.89826	0.10174	0.0120383	0.00401136	0.00269155	9.006	51770	4.82905	0.0186343	11687	4.84109	0.0188498	682	4.85312	0.0198889	2.65e-05	0.100833	0.0684087	0.169269	0.0156487	0.10086	0.0262625	0.595794	0.023882	0.144034
fat_pct_htdat_adj_cgrp_pred_females_within5stddevs	Chr5_93015627	Chr5	93015627	0.0878044	0.786807	0.213193	0.0206447	0.0031032	2.9e-11	44.26	39921	4.82253	0.0186429	21088	4.84318	0.0186635	3130	4.86382	0.0191926	0.000142984	0.10053	0.0685616	0.169235	0.0844886	0.100673	0.142028	0.59453	0.0238627	0.143959
fat_pct_htdat_adj_cgrp_pred_females_within5stddevs	Chr5_93015952	Chr5	93015952	0.111275	0.50594	0.49406	-0.0164059	0.00266856	7.9e-10	37.8	17654	4.84778	0.018771	29593	4.83137	0.018596	16892	4.81497	0.0188019	0.000134557	0.100654	0.0684798	0.169269	0.0794931	0.100789	0.133504	0.595116	0.0238719	0.143971
fat_pct_htdat_adj_cgrp_pred_females_within5stddevs	BovineHD0500026412	Chr5	93016099	0.0878002	0.786807	0.213193	0.0206447	0.0031032	2.9e-11	44.26	39921	4.82253	0.0186429	21088	4.84318	0.0186635	3130	4.86382	0.0191926	0.000142984	0.10053	0.0685616	0.169235	0.0844886	0.100673	0.142028	0.59453	0.0238627	0.143959
fat_pct_htdat_adj_cgrp_pred_females_within5stddevs	Chr5_93016189	Chr5	93016189	0.0259059	0.809071	0.190929	-0.00591537	0.00319637	0.0642245	3.425	42319	4.834	0.018636	19148	4.82808	0.0187287	2672	4.82217	0.0193562	1.08e-05	0.100802	0.0684466	0.16926	0.00638704	0.100813	0.0107235	0.595586	0.0238781	0.144048
fat_pct_htdat_adj_cgrp_pred_females_within5stddevs	Chr5_93016212	Chr5	93016212	0.0259084	0.809063	0.190937	-0.00594251	0.00319619	0.0629968	3.457	42319	4.83401	0.018636	19147	4.82807	0.0187288	2673	4.82212	0.0193562	1.09e-05	0.100802	0.0684463	0.16926	0.00644597	0.100813	0.0108224	0.595588	0.0238781	0.144048
fat_pct_htdat_adj_cgrp_pred_females_within5stddevs	Chr5_93016547	Chr5	93016547	0.111297	0.494029	0.505971	0.0164097	0.0026685	7.83e-10	37.82	16888	4.81496	0.0188018	29597	4.83137	0.0185959	17654	4.84778	0.0187709	0.00013462	0.100653	0.0684807	0.169269	0.0795306	0.100788	0.133568	0.59511	0.0238717	0.143971
fat_pct_htdat_adj_cgrp_pred_females_within5stddevs	Chr5_93016595	Chr5	93016595	0.00181431	0.991214	0.00878561	-0.0226973	0.0125034	0.0694855	3.295	63017	4.83276	0.0186114	1117	4.81006	0.0222006	5	4.78737	0.0308549	8.97e-06	0.100822	0.0684318	0.169262	0.00530099	0.100831	0.00889867	0.595684	0.0238771	0.144048
fat_pct_htdat_adj_cgrp_pred_females_within5stddevs	Chr5_93016918	Chr5	93016918	0.00749247	0.96407	0.0359298	-0.0114564	0.00671297	0.0878993	2.913	59619	4.83281	0.0186162	4431	4.82136	0.0196372	89	4.8099	0.0226892	9.09e-06	0.100885	0.0683827	0.169277	0.00537148	0.100894	0.00901208	0.596009	0.0238889	0.144047
fat_pct_htdat_adj_cgrp_pred_females_within5stddevs	Chr5_93017124	Chr5	93017124	0.111252	0.494036	0.505964	0.016441	0.00266861	7.28e-10	37.96	16890	4.81493	0.0188019	29594	4.83137	0.018596	17655	4.84781	0.0187711	0.000135134	0.100655	0.0684787	0.169269	0.0798337	0.10079	0.134074	0.595122	0.023872	0.14397
fat_pct_htdat_adj_cgrp_pred_females_within5stddevs	Chr5_93017213	Chr5	93017213	0.00207064	0.898291	0.101709	0.0120834	0.0040128	0.0026031	9.067	51771	4.82904	0.0186344	11689	4.84112	0.0188501	679	4.8532	0.01989	2.67e-05	0.100835	0.0684072	0.169269	0.0157618	0.100862	0.0264519	0.595803	0.0238822	0.144034
fat_pct_htdat_adj_cgrp_pred_females_within5stddevs	Chr5_93017256	Chr5	93017256	0.0259237	0.809055	0.190945	-0.00591742	0.00319612	0.0641112	3.428	42318	4.834	0.018636	19148	4.82808	0.0187288	2673	4.82216	0.0193562	1.08e-05	0.100802	0.0684464	0.16926	0.00639186	0.100813	0.0107316	0.595587	0.0238781	0.144048
fat_pct_htdat_adj_cgrp_pred_females_within5stddevs	Chr5_93017399	Chr5	93017399	0.135026	0.595878	0.404122	0.0115159	0.00271377	2.2e-05	18.01	23923	4.82293	0.0187227	28592	4.83445	0.018608	11624	4.84597	0.0188866	6.39e-05	0.100698	0.0684928	0.169255	0.0377358	0.100762	0.0633866	0.595175	0.023872	0.144017
fat_pct_htdat_adj_cgrp_pred_females_within5stddevs	Chr5_93017786	Chr5	93017786	0.025929	0.809063	0.190937	-0.00594645	0.00319629	0.062831	3.461	42318	4.83401	0.018636	19149	4.82806	0.0187288	2672	4.82212	0.0193563	1.09e-05	0.100802	0.0684465	0.16926	0.00645452	0.100813	0.0108368	0.595587	0.0238781	0.144048
fat_pct_htdat_adj_cgrp_pred_females_within5stddevs	Chr5_93018025	Chr5	93018025	0.135013	0.595854	0.404146	0.0115049	0.00271372	2.24e-05	17.97	23922	4.82294	0.0187226	28591	4.83445	0.018608	11626	4.84595	0.0188866	6.37e-05	0.100698	0.0684932	0.169255	0.0376642	0.100762	0.0632666	0.595173	0.0238719	0.144017
fat_pct_htdat_adj_cgrp_pred_females_within5stddevs	Chr5_93018060	Chr5	93018060	0.0878139	0.786807	0.213193	0.0206447	0.0031032	2.9e-11	44.26	39921	4.82253	0.0186429	21088	4.84318	0.0186635	3130	4.86382	0.0191926	0.000142984	0.10053	0.0685616	0.169235	0.0844886	0.100673	0.142028	0.59453	0.0238627	0.143959
fat_pct_htdat_adj_cgrp_pred_females_within5stddevs	Chr5_93018288	Chr5	93018288	0.134988	0.59587	0.40413	0.0115256	0.00271365	2.17e-05	18.04	23922	4.82293	0.0187226	28593	4.83445	0.018608	11624	4.84598	0.0188866	6.4e-05	0.100699	0.0684927	0.169255	0.0377999	0.100763	0.0634941	0.595176	0.023872	0.144017
fat_pct_htdat_adj_cgrp_pred_females_within5stddevs	Chr5_93018376	Chr5	93018376	0.00749247	0.964062	0.0359376	-0.0111358	0.00671082	0.0970436	2.754	59618	4.8328	0.0186161	4432	4.82166	0.0196349	89	4.81053	0.0226841	8.59e-06	0.100881	0.0683866	0.169276	0.00507614	0.100889	0.00851693	0.595985	0.0238884	0.144047
fat_pct_htdat_adj_cgrp_pred_females_within5stddevs	Chr5_93018760	Chr5	93018760	0.111255	0.494091	0.505909	0.016443	0.00266845	7.23e-10	37.97	16894	4.81495	0.0188015	29593	4.83139	0.018596	17652	4.84783	0.0187715	0.000135168	0.100656	0.0684779	0.169269	0.0798536	0.100792	0.134106	0.595127	0.0238721	0.14397
fat_pct_htdat_adj_cgrp_pred_females_within5stddevs	Chr5_93018888	Chr5	93018888	0.00208573	0.898299	0.101701	0.0121086	0.00401277	0.0025495	9.105	51772	4.82903	0.0186345	11688	4.84114	0.0188501	679	4.85325	0.0198901	2.68e-05	0.100836	0.0684067	0.169269	0.0158267	0.100863	0.0265606	0.595806	0.0238823	0.144033
fat_pct_htdat_adj_cgrp_pred_females_within5stddevs	Chr5_93019026	Chr5	93019026	0.0878139	0.786807	0.213193	0.0206447	0.0031032	2.9e-11	44.26	39921	4.82253	0.0186429	21088	4.84318	0.0186635	3130	4.86382	0.0191926	0.000142984	0.10053	0.0685616	0.169235	0.0844886	0.100673	0.142028	0.59453	0.0238627	0.143959
fat_pct_htdat_adj_cgrp_pred_females_within5stddevs	Chr5_93019188	Chr5	93019188	0.135007	0.595862	0.404138	0.0115144	0.00271374	2.21e-05	18	23920	4.82294	0.0187226	28596	4.83445	0.018608	11623	4.84597	0.0188868	6.39e-05	0.100698	0.0684929	0.169255	0.0377264	0.100762	0.0633708	0.595174	0.023872	0.144017
fat_pct_htdat_adj_cgrp_pred_females_within5stddevs	Chr5_93019206	Chr5	93019206	0.0878139	0.786807	0.213193	0.0206447	0.0031032	2.9e-11	44.26	39921	4.82253	0.0186429	21088	4.84318	0.0186635	3130	4.86382	0.0191926	0.000142984	0.10053	0.0685616	0.169235	0.0844886	0.100673	0.142028	0.59453	0.0238627	0.143959
fat_pct_htdat_adj_cgrp_pred_females_within5stddevs	Chr5_93019375	Chr5	93019375	0.0259415	0.809048	0.190952	-0.00595953	0.00319608	0.0622371	3.477	42317	4.83401	0.018636	19149	4.82805	0.0187288	2673	4.82209	0.0193563	1.1e-05	0.100803	0.0684462	0.16926	0.00648336	0.100814	0.0108852	0.595588	0.0238782	0.144048
fat_pct_htdat_adj_cgrp_pred_females_within5stddevs	Chr5_93019677	Chr5	93019677	0.00024483	0.98872	0.0112802	-0.0246184	0.0108153	0.0228337	5.181	62697	4.83283	0.0186115	1437	4.80821	0.0213519	5	4.78359	0.028273	1.35e-05	0.100844	0.06841	0.169267	0.00798672	0.100857	0.013404	0.595814	0.0238816	0.144043
fat_pct_htdat_adj_cgrp_pred_females_within5stddevs	Chr5_93019900	Chr5	93019900	0.0259251	0.809001	0.190999	-0.0059036	0.00319552	0.0646852	3.413	42312	4.834	0.0186362	19153	4.8281	0.0187284	2674	4.82219	0.019355	1.08e-05	0.100803	0.0684462	0.16926	0.00636342	0.100814	0.0106838	0.595589	0.0238782	0.144048
fat_pct_htdat_adj_cgrp_pred_females_within5stddevs	Chr5_93020065	Chr5	93020065	0.17969	0.585151	0.414849	-0.016612	0.00278595	2.49e-09	35.55	23294	4.84556	0.0187271	28474	4.82895	0.0185963	12371	4.81234	0.0188802	0.000133977	0.100537	0.0685768	0.169248	0.0791603	0.100671	0.133084	0.594494	0.0238568	0.14398
fat_pct_htdat_adj_cgrp_pred_females_within5stddevs	BovineHD0500026413	Chr5	93020268	0.00208573	0.101693	0.898307	-0.0121177	0.00401277	0.00253054	9.119	679	4.85327	0.0198901	11687	4.84115	0.0188501	51773	4.82903	0.0186344	2.68e-05	0.100834	0.0684077	0.169269	0.0158494	0.100861	0.026599	0.5958	0.0238821	0.144034
fat_pct_htdat_adj_cgrp_pred_females_within5stddevs	Chr5_93020275	Chr5	93020275	0.0878139	0.786807	0.213193	0.0206447	0.0031032	2.9e-11	44.26	39921	4.82253	0.0186429	21088	4.84318	0.0186635	3130	4.86382	0.0191926	0.000142984	0.10053	0.0685616	0.169235	0.0844886	0.100673	0.142028	0.59453	0.0238627	0.143959
fat_pct_htdat_adj_cgrp_pred_females_within5stddevs	Chr5_93020315	Chr5	93020315	0.0878139	0.786807	0.213193	0.0206447	0.0031032	2.9e-11	44.26	39921	4.82253	0.0186429	21088	4.84318	0.0186635	3130	4.86382	0.0191926	0.000142984	0.10053	0.0685616	0.169235	0.0844886	0.100673	0.142028	0.59453	0.0238627	0.143959
fat_pct_htdat_adj_cgrp_pred_females_within5stddevs	Chr5_93020507	Chr5	93020507	0.0259382	0.808993	0.191007	-0.00594716	0.00319532	0.0627195	3.464	42312	4.83402	0.0186364	19152	4.82807	0.0187279	2675	4.82213	0.019354	1.09e-05	0.100802	0.0684464	0.16926	0.00645789	0.100813	0.0108424	0.595587	0.0238781	0.144048
fat_pct_htdat_adj_cgrp_pred_females_within5stddevs	Chr5_93020581	Chr5	93020581	0.0259178	0.809016	0.190984	-0.00590956	0.00319586	0.0644442	3.419	42313	4.834	0.0186362	19153	4.82809	0.0187284	2673	4.82218	0.0193553	1.08e-05	0.100803	0.0684462	0.16926	0.00637588	0.100813	0.0107047	0.595588	0.0238782	0.144048
fat_pct_htdat_adj_cgrp_pred_females_within5stddevs	Chr5_93020758	Chr5	93020758	0.0878139	0.786807	0.213193	0.0206447	0.0031032	2.9e-11	44.26	39921	4.82253	0.0186429	21088	4.84318	0.0186635	3130	4.86382	0.0191926	0.000142984	0.10053	0.0685616	0.169235	0.0844886	0.100673	0.142028	0.59453	0.0238627	0.143959
fat_pct_htdat_adj_cgrp_pred_females_within5stddevs	Chr5_93021069	Chr5	93021069	0.00208573	0.101693	0.898307	-0.0121177	0.00401277	0.00253054	9.119	679	4.85327	0.0198901	11687	4.84115	0.0188501	51773	4.82903	0.0186344	2.68e-05	0.100834	0.0684077	0.169269	0.0158494	0.100861	0.026599	0.5958	0.0238821	0.144034
fat_pct_htdat_adj_cgrp_pred_females_within5stddevs	Chr5_93021582	Chr5	93021582	0.00208573	0.101693	0.898307	-0.0121177	0.00401277	0.00253054	9.119	679	4.85327	0.0198901	11687	4.84115	0.0188501	51773	4.82903	0.0186344	2.68e-05	0.100834	0.0684077	0.169269	0.0158494	0.100861	0.026599	0.5958	0.0238821	0.144034
fat_pct_htdat_adj_cgrp_pred_females_within5stddevs	Chr5_93021825	Chr5	93021825	0.0217719	0.827297	0.172703	-0.00407672	0.0033887	0.228968	1.447	43516	4.83328	0.0186344	19092	4.8292	0.0187556	1531	4.82512	0.0194748	4.75e-06	0.100801	0.0684519	0.169258	0.00280584	0.100806	0.00471114	0.595565	0.0238773	0.144053
fat_pct_htdat_adj_cgrp_pred_females_within5stddevs	Chr5_93021843	Chr5	93021843	0.0878139	0.786807	0.213193	0.0206447	0.0031032	2.9e-11	44.26	39921	4.82253	0.0186429	21088	4.84318	0.0186635	3130	4.86382	0.0191926	0.000142984	0.10053	0.0685616	0.169235	0.0844886	0.100673	0.142028	0.59453	0.0238627	0.143959
fat_pct_htdat_adj_cgrp_pred_females_within5stddevs	Chr5_93021856	Chr5	93021856	0.0119617	0.707308	0.292692	0.00133165	0.00275573	0.628934	0.2335	32512	4.83127	0.0186763	25708	4.8326	0.0186436	5919	4.83394	0.0190146	7.34e-07	0.100827	0.0684345	0.169263	0.000433781	0.100828	0.000728199	0.595689	0.0238796	0.144055
fat_pct_htdat_adj_cgrp_pred_females_within5stddevs	Chr5_93022112	Chr5	93022112	0.0878002	0.786815	0.213185	0.0206396	0.00310319	2.93e-11	44.24	39922	4.82257	0.0186426	21087	4.84321	0.018664	3130	4.86385	0.0191938	0.00014291	0.100531	0.0685609	0.169235	0.0844446	0.100674	0.141953	0.594535	0.0238628	0.143959
fat_pct_htdat_adj_cgrp_pred_females_within5stddevs	Chr5_93022158	Chr5	93022158	0.135032	0.404239	0.595761	-0.0114744	0.00271361	2.36e-05	17.88	11626	4.84591	0.0188862	28603	4.83443	0.0186079	23910	4.82296	0.018723	6.34e-05	0.100699	0.0684928	0.169255	0.0374675	0.100762	0.062936	0.595176	0.023872	0.144017
fat_pct_htdat_adj_cgrp_pred_females_within5stddevs	Chr5_93022457	Chr5	93022457	0.111294	0.505964	0.494036	-0.0164032	0.00266845	7.94e-10	37.79	17651	4.84777	0.0187709	29602	4.83136	0.018596	16886	4.81496	0.0188021	0.000134513	0.100655	0.0684795	0.169269	0.0794673	0.100789	0.13346	0.595117	0.0238719	0.143971
fat_pct_htdat_adj_cgrp_pred_females_within5stddevs	Chr5_93022573	Chr5	93022573	0.0878139	0.786807	0.213193	0.0206447	0.0031032	2.9e-11	44.26	39921	4.82253	0.0186429	21088	4.84318	0.0186635	3130	4.86382	0.0191926	0.000142984	0.10053	0.0685616	0.169235	0.0844886	0.100673	0.142028	0.59453	0.0238627	0.143959
fat_pct_htdat_adj_cgrp_pred_females_within5stddevs	Chr5_93022715	Chr5	93022715	0.0878139	0.786807	0.213193	0.0206447	0.0031032	2.9e-11	44.26	39921	4.82253	0.0186429	21088	4.84318	0.0186635	3130	4.86382	0.0191926	0.000142984	0.10053	0.0685616	0.169235	0.0844886	0.100673	0.142028	0.59453	0.0238627	0.143959
fat_pct_htdat_adj_cgrp_pred_females_within5stddevs	Chr5_93023099	Chr5	93023099	0.00027377	0.988728	0.0112724	-0.0251782	0.0108145	0.0199056	5.42	62699	4.83285	0.0186121	1434	4.80767	0.0213516	6	4.7825	0.0282715	1.41e-05	0.100854	0.0684015	0.169269	0.00834824	0.100868	0.0140094	0.595868	0.0238828	0.144042
fat_pct_htdat_adj_cgrp_pred_females_within5stddevs	Chr5_93023182	Chr5	93023182	0.0878139	0.786807	0.213193	0.0206447	0.0031032	2.9e-11	44.26	39921	4.82253	0.0186429	21088	4.84318	0.0186635	3130	4.86382	0.0191926	0.000142984	0.10053	0.0685616	0.169235	0.0844886	0.100673	0.142028	0.59453	0.0238627	0.143959
fat_pct_htdat_adj_cgrp_pred_females_within5stddevs	Chr5_93023450	Chr5	93023450	0.0258949	0.808962	0.191038	-0.0059079	0.003195	0.064447	3.419	42308	4.83401	0.0186364	19156	4.8281	0.018728	2675	4.82219	0.019354	1.08e-05	0.100803	0.0684461	0.16926	0.00637369	0.100814	0.010701	0.595589	0.0238782	0.144048
fat_pct_htdat_adj_cgrp_pred_females_within5stddevs	Chr5_93023835	Chr5	93023835	0.0259161	0.808954	0.191046	-0.00591683	0.00319502	0.0640463	3.43	42306	4.83401	0.0186363	19159	4.82809	0.018728	2674	4.82218	0.019354	1.08e-05	0.100802	0.0684468	0.16926	0.00639319	0.100813	0.0107338	0.595585	0.0238781	0.144048
fat_pct_htdat_adj_cgrp_pred_females_within5stddevs	Chr5_93023964	Chr5	93023964	0.0878139	0.786807	0.213193	0.0206447	0.0031032	2.9e-11	44.26	39921	4.82253	0.0186429	21088	4.84318	0.0186635	3130	4.86382	0.0191926	0.000142984	0.10053	0.0685616	0.169235	0.0844886	0.100673	0.142028	0.59453	0.0238627	0.143959
fat_pct_htdat_adj_cgrp_pred_females_within5stddevs	Chr5_93024737	Chr5	93024737	0.0234364	0.969044	0.0309562	0.0196242	0.00726842	0.00693739	7.29	60253	4.8312	0.0186088	3801	4.85083	0.019864	85	4.87045	0.0234207	2.31e-05	0.100809	0.0684322	0.169264	0.0136502	0.100832	0.0229143	0.595652	0.0238791	0.144039
fat_pct_htdat_adj_cgrp_pred_females_within5stddevs	Chr5_93025193	Chr5	93025193	0.0258998	0.80897	0.19103	-0.00594004	0.00319534	0.063036	3.456	42308	4.83402	0.0186362	19157	4.82808	0.0187282	2674	4.82214	0.0193546	1.09e-05	0.100802	0.0684468	0.16926	0.00644304	0.100813	0.0108175	0.595584	0.0238781	0.144048
fat_pct_htdat_adj_cgrp_pred_females_within5stddevs	Chr5_93025382	Chr5	93025382	0.134995	0.595706	0.404294	0.0114252	0.00271333	2.55e-05	17.73	23906	4.82299	0.0187234	28604	4.83441	0.018608	11629	4.84584	0.0188858	6.29e-05	0.100701	0.0684915	0.169255	0.0371487	0.100764	0.0623995	0.595186	0.0238722	0.144017
fat_pct_htdat_adj_cgrp_pred_females_within5stddevs	Chr5_93025730	Chr5	93025730	0.111343	0.494052	0.505948	0.0163963	0.00266854	8.08e-10	37.75	16887	4.815	0.0188015	29602	4.83139	0.0185961	17650	4.84779	0.0187717	0.000134401	0.100657	0.0684777	0.169269	0.0794007	0.100792	0.133345	0.59513	0.0238722	0.143971
fat_pct_htdat_adj_cgrp_pred_females_within5stddevs	Chr5_93025765	Chr5	93025765	0.0738524	0.625704	0.374296	0.0152842	0.00292258	1.7e-07	27.35	21825	4.82011	0.0187343	36614	4.8354	0.0186061	5700	4.85068	0.0189337	0.000109421	0.100633	0.0685216	0.169264	0.0646451	0.100742	0.108615	0.594917	0.0238672	0.143996
fat_pct_htdat_adj_cgrp_pred_females_within5stddevs	Chr5_93025779	Chr5	93025779	0.0553707	0.705234	0.294766	0.0128877	0.00305493	2.46e-05	17.8	28748	4.82421	0.018696	32970	4.8371	0.0186422	2421	4.84999	0.0190837	6.91e-05	0.100774	0.0684344	0.169277	0.0407939	0.100843	0.0684776	0.595561	0.02388	0.144015
fat_pct_htdat_adj_cgrp_pred_females_within5stddevs	Chr5_93025785	Chr5	93025785	0.055906	0.703924	0.296076	0.0113712	0.00304994	0.000192932	13.9	28617	4.82502	0.0186984	33064	4.83639	0.0186395	2458	4.84776	0.0190746	5.39e-05	0.100761	0.0684539	0.169269	0.0318414	0.100815	0.0534621	0.595461	0.0238764	0.144024
fat_pct_htdat_adj_cgrp_pred_females_within5stddevs	Chr5_93026057	Chr5	93026057	0.00210137	0.898307	0.101693	0.012113	0.00401292	0.0025414	9.111	51773	4.82903	0.0186344	11687	4.84114	0.0188499	679	4.85325	0.0198899	2.68e-05	0.100834	0.068408	0.169269	0.015837	0.100861	0.0265782	0.595798	0.0238821	0.144034
fat_pct_htdat_adj_cgrp_pred_females_within5stddevs	Chr5_93026490	Chr5	93026490	0.0258902	0.808837	0.191163	-0.00598405	0.00319375	0.06098	3.511	42295	4.83403	0.0186363	19166	4.82805	0.0187279	2678	4.82206	0.0193535	1.11e-05	0.100802	0.0684466	0.16926	0.00654232	0.100813	0.0109842	0.595585	0.0238781	0.144048
fat_pct_htdat_adj_cgrp_pred_females_within5stddevs	Chr5_93026508	Chr5	93026508	0.0878139	0.786807	0.213193	0.0206447	0.0031032	2.9e-11	44.26	39921	4.82253	0.0186429	21088	4.84318	0.0186635	3130	4.86382	0.0191926	0.000142984	0.10053	0.0685616	0.169235	0.0844886	0.100673	0.142028	0.59453	0.0238627	0.143959
fat_pct_htdat_adj_cgrp_pred_females_within5stddevs	BovineHD0500026414	Chr5	93026528	0.0878139	0.786807	0.213193	0.0206447	0.0031032	2.9e-11	44.26	39921	4.82253	0.0186429	21088	4.84318	0.0186635	3130	4.86382	0.0191926	0.000142984	0.10053	0.0685616	0.169235	0.0844886	0.100673	0.142028	0.59453	0.0238627	0.143959
fat_pct_htdat_adj_cgrp_pred_females_within5stddevs	Chr5_93027124	Chr5	93027124	0.0258818	0.808775	0.191225	-0.00611449	0.00319344	0.0555353	3.666	42287	4.83408	0.0186364	19174	4.82796	0.0187277	2678	4.82185	0.0193528	1.16e-05	0.100802	0.0684459	0.16926	0.00683234	0.100814	0.011471	0.595589	0.0238782	0.144048
fat_pct_htdat_adj_cgrp_pred_females_within5stddevs	Chr5_93027629	Chr5	93027629	0.0878044	0.786807	0.213193	0.0206447	0.0031032	2.9e-11	44.26	39921	4.82253	0.0186429	21088	4.84318	0.0186635	3130	4.86382	0.0191926	0.000142984	0.10053	0.0685616	0.169235	0.0844886	0.100673	0.142028	0.59453	0.0238627	0.143959
fat_pct_htdat_adj_cgrp_pred_females_within5stddevs	Chr5_93027832	Chr5	93027832	0.00210007	0.898237	0.101763	0.0121281	0.00401153	0.00250135	9.14	51765	4.82902	0.0186346	11694	4.84115	0.0188494	680	4.85327	0.0198881	2.69e-05	0.100835	0.0684073	0.169269	0.0158861	0.100862	0.0266606	0.595802	0.0238822	0.144033
fat_pct_htdat_adj_cgrp_pred_females_within5stddevs	Chr5_93027955	Chr5	93027955	0.0878044	0.786807	0.213193	0.0206447	0.0031032	2.9e-11	44.26	39921	4.82253	0.0186429	21088	4.84318	0.0186635	3130	4.86382	0.0191926	0.000142984	0.10053	0.0685616	0.169235	0.0844886	0.100673	0.142028	0.59453	0.0238627	0.143959
fat_pct_htdat_adj_cgrp_pred_females_within5stddevs	Chr5_93028000	Chr5	93028000	0.00210676	0.898252	0.101748	0.0122407	0.00401187	0.00228093	9.309	51767	4.82899	0.0186346	11692	4.84123	0.0188494	680	4.85347	0.0198882	2.74e-05	0.100835	0.0684066	0.169269	0.0161803	0.100863	0.027154	0.595805	0.0238823	0.144033
fat_pct_htdat_adj_cgrp_pred_females_within5stddevs	Chr5_93028026	Chr5	93028026	0.0878044	0.786807	0.213193	0.0206447	0.0031032	2.9e-11	44.26	39921	4.82253	0.0186429	21088	4.84318	0.0186635	3130	4.86382	0.0191926	0.000142984	0.10053	0.0685616	0.169235	0.0844886	0.100673	0.142028	0.59453	0.0238627	0.143959
fat_pct_htdat_adj_cgrp_pred_females_within5stddevs	Chr5_93028235	Chr5	93028235	0.0878044	0.786807	0.213193	0.0206447	0.0031032	2.9e-11	44.26	39921	4.82253	0.0186429	21088	4.84318	0.0186635	3130	4.86382	0.0191926	0.000142984	0.10053	0.0685616	0.169235	0.0844886	0.100673	0.142028	0.59453	0.0238627	0.143959
fat_pct_htdat_adj_cgrp_pred_females_within5stddevs	Chr5_93028326	Chr5	93028326	0.111219	0.493693	0.506307	0.0162077	0.00266848	1.26e-09	36.89	16862	4.81514	0.018803	29606	4.83134	0.0185963	17671	4.84755	0.0187705	0.000131323	0.100658	0.0684788	0.169269	0.0775828	0.10079	0.130294	0.595129	0.0238721	0.143973
fat_pct_htdat_adj_cgrp_pred_females_within5stddevs	Chr5_93028350	Chr5	93028350	0.0878175	0.786932	0.213068	0.0207289	0.00310448	2.46e-11	44.58	39926	4.82254	0.018643	21094	4.84327	0.0186647	3119	4.864	0.0191952	0.000144091	0.10054	0.0685535	0.169237	0.0851416	0.100684	0.143113	0.594581	0.023864	0.143958
fat_pct_htdat_adj_cgrp_pred_females_within5stddevs	Chr5_93028366	Chr5	93028366	0.0878023	0.7869	0.2131	0.0206053	0.00310413	3.21e-11	44.06	39924	4.8226	0.0186427	21094	4.8432	0.0186644	3121	4.86381	0.0191948	0.000142393	0.100534	0.0685592	0.169235	0.0841392	0.100676	0.141437	0.594547	0.0238632	0.14396
fat_pct_htdat_adj_cgrp_pred_females_within5stddevs	Chr5_93028420	Chr5	93028420	0.0878139	0.786815	0.213185	0.0206371	0.00310318	2.95e-11	44.23	39922	4.82256	0.0186429	21087	4.8432	0.0186639	3130	4.86383	0.0191935	0.000142876	0.100533	0.0685596	0.169235	0.0844242	0.100676	0.141917	0.594543	0.023863	0.143959
fat_pct_htdat_adj_cgrp_pred_females_within5stddevs	Chr5_93028458	Chr5	93028458	0.00025611	0.988829	0.0111711	-0.0244715	0.0108544	0.0241663	5.083	62712	4.83284	0.0186119	1421	4.80837	0.0213674	6	4.7839	0.028326	1.32e-05	0.100848	0.068407	0.169268	0.00781616	0.100861	0.0131173	0.595834	0.0238821	0.144043
fat_pct_htdat_adj_cgrp_pred_females_within5stddevs	Chr5_93028682	Chr5	93028682	0.0878044	0.786799	0.213201	0.0206442	0.00310315	2.9e-11	44.26	39920	4.82253	0.018643	21089	4.84318	0.0186635	3130	4.86382	0.0191925	0.000142981	0.10053	0.0685614	0.169235	0.0844867	0.100673	0.142024	0.594532	0.0238628	0.143959
fat_pct_htdat_adj_cgrp_pred_females_within5stddevs	Chr5_93028746	Chr5	93028746	0.0878044	0.786807	0.213193	0.0206447	0.0031032	2.9e-11	44.26	39921	4.82253	0.0186429	21088	4.84318	0.0186635	3130	4.86382	0.0191926	0.000142984	0.10053	0.0685616	0.169235	0.0844886	0.100673	0.142028	0.59453	0.0238627	0.143959
fat_pct_htdat_adj_cgrp_pred_females_within5stddevs	Chr5_93028768	Chr5	93028768	0.00748579	0.964039	0.035961	-0.0115394	0.00670779	0.085384	2.959	59616	4.83283	0.0186162	4433	4.8213	0.0196324	90	4.80976	0.0226779	9.23e-06	0.100882	0.0683855	0.169276	0.00545412	0.100891	0.00915101	0.595991	0.0238885	0.144047
fat_pct_htdat_adj_cgrp_pred_females_within5stddevs	Chr5_93028781	Chr5	93028781	0.00209614	0.898268	0.101732	0.0122726	0.00401201	0.00222203	9.357	51769	4.829	0.0186344	11690	4.84127	0.0188502	680	4.85354	0.0198901	2.75e-05	0.100836	0.0684058	0.169269	0.0162625	0.100864	0.0272917	0.595811	0.0238824	0.144033
fat_pct_htdat_adj_cgrp_pred_females_within5stddevs	Chr5_93029294	Chr5	93029294	0.134985	0.595496	0.404504	0.0112111	0.00271327	3.6e-05	17.07	23888	4.82315	0.0187235	28613	4.83436	0.0186079	11638	4.84557	0.0188854	6.06e-05	0.100699	0.0684946	0.169254	0.0357755	0.10076	0.060095	0.59517	0.0238717	0.144019
fat_pct_htdat_adj_cgrp_pred_females_within5stddevs	Chr5_93029299	Chr5	93029299	0.17972	0.585447	0.414553	-0.0165577	0.00278628	2.82e-09	35.31	23317	4.84548	0.0187263	28466	4.82893	0.0185963	12356	4.81237	0.0188812	0.000133075	0.100535	0.0685792	0.169247	0.0786276	0.100668	0.132192	0.59448	0.0238565	0.143981
fat_pct_htdat_adj_cgrp_pred_females_within5stddevs	Chr5_93029364	Chr5	93029364	0.0021015	0.89826	0.10174	0.0121426	0.00401219	0.00247564	9.159	51767	4.82901	0.0186347	11693	4.84115	0.0188495	679	4.8533	0.0198884	2.69e-05	0.100836	0.0684064	0.169269	0.015921	0.100863	0.0267188	0.595808	0.0238824	0.144033
fat_pct_htdat_adj_cgrp_pred_females_within5stddevs	Chr5_93029375	Chr5	93029375	0.134962	0.59548	0.40452	0.0112397	0.00271333	3.44e-05	17.16	23887	4.82313	0.0187234	28613	4.83437	0.0186078	11639	4.84561	0.0188854	6.09e-05	0.100698	0.0684949	0.169254	0.0359592	0.100759	0.0604037	0.595168	0.0238717	0.144019
fat_pct_htdat_adj_cgrp_pred_females_within5stddevs	Chr5_93029513	Chr5	93029513	0.0878044	0.786807	0.213193	0.0206447	0.0031032	2.9e-11	44.26	39921	4.82253	0.0186429	21088	4.84318	0.0186635	3130	4.86382	0.0191926	0.000142984	0.10053	0.0685616	0.169235	0.0844886	0.100673	0.142028	0.59453	0.0238627	0.143959
fat_pct_htdat_adj_cgrp_pred_females_within5stddevs	Chr5_93029727	Chr5	93029727	0.179777	0.585517	0.414483	-0.0164583	0.00278642	3.51e-09	34.89	23320	4.84538	0.0187258	28469	4.82892	0.0185964	12350	4.81247	0.0188818	0.000131476	0.100534	0.0685809	0.169247	0.0776833	0.100666	0.130607	0.594472	0.0238562	0.143982
fat_pct_htdat_adj_cgrp_pred_females_within5stddevs	Chr5_93029914	Chr5	93029914	0.00747464	0.964078	0.035922	-0.0114972	0.006712	0.0867297	2.934	59621	4.83282	0.0186162	4428	4.82132	0.0196356	90	4.80983	0.022686	9.16e-06	0.100883	0.0683842	0.169277	0.00540867	0.100893	0.00907463	0.596	0.0238887	0.144047
fat_pct_htdat_adj_cgrp_pred_females_within5stddevs	Chr5_93030047	Chr5	93030047	0.135006	0.595488	0.404512	0.0112733	0.00271309	3.26e-05	17.27	23889	4.8231	0.0187235	28610	4.83437	0.0186079	11640	4.84564	0.0188854	6.12e-05	0.100699	0.0684939	0.169254	0.0361738	0.100761	0.0607637	0.595174	0.0238718	0.144018
fat_pct_htdat_adj_cgrp_pred_females_within5stddevs	Chr5_93030054	Chr5	93030054	0.0878044	0.786799	0.213201	0.0206442	0.00310315	2.9e-11	44.26	39920	4.82253	0.018643	21089	4.84318	0.0186635	3130	4.86382	0.0191925	0.000142981	0.10053	0.0685614	0.169235	0.0844867	0.100673	0.142024	0.594532	0.0238628	0.143959
fat_pct_htdat_adj_cgrp_pred_females_within5stddevs	Chr5_93030075	Chr5	93030075	0.0878139	0.786807	0.213193	0.0206366	0.00310313	2.95e-11	44.23	39921	4.82256	0.0186429	21088	4.84319	0.0186639	3130	4.86383	0.0191934	0.000142872	0.100533	0.0685594	0.169235	0.0844224	0.100676	0.141913	0.594545	0.0238631	0.143959
fat_pct_htdat_adj_cgrp_pred_females_within5stddevs	Chr5_93030160	Chr5	93030160	0.0878044	0.786799	0.213201	0.0206442	0.00310315	2.9e-11	44.26	39920	4.82253	0.018643	21089	4.84318	0.0186635	3130	4.86382	0.0191925	0.000142981	0.10053	0.0685614	0.169235	0.0844867	0.100673	0.142024	0.594532	0.0238628	0.143959
fat_pct_htdat_adj_cgrp_pred_females_within5stddevs	BovineHD0500026415	Chr5	93030238	0.0878044	0.786807	0.213193	0.0206391	0.00310314	2.93e-11	44.24	39921	4.82257	0.0186427	21088	4.84321	0.018664	3130	4.86384	0.0191937	0.000142907	0.100531	0.0685607	0.169235	0.0844427	0.100674	0.141949	0.594537	0.0238629	0.143959
fat_pct_htdat_adj_cgrp_pred_females_within5stddevs	Chr5_93030388	Chr5	93030388	0.0878044	0.786799	0.213201	0.0206442	0.00310315	2.9e-11	44.26	39920	4.82253	0.018643	21089	4.84318	0.0186635	3130	4.86382	0.0191925	0.000142981	0.10053	0.0685614	0.169235	0.0844867	0.100673	0.142024	0.594532	0.0238628	0.143959
fat_pct_htdat_adj_cgrp_pred_females_within5stddevs	Chr5_93030601	Chr5	93030601	0.0258888	0.80865	0.19135	-0.00620099	0.00319183	0.0520487	3.774	42276	4.83411	0.0186363	19180	4.82791	0.0187275	2683	4.82171	0.0193519	1.19e-05	0.100802	0.0684463	0.16926	0.00703052	0.100813	0.0118038	0.595586	0.0238782	0.144047
fat_pct_htdat_adj_cgrp_pred_females_within5stddevs	Chr5_93030663	Chr5	93030663	0.0233838	0.969083	0.0309172	0.019732	0.0072732	0.00667009	7.36	60258	4.83122	0.0186087	3796	4.85096	0.0198689	85	4.87069	0.0234321	2.33e-05	0.100809	0.0684318	0.169264	0.0137838	0.100832	0.0231384	0.595654	0.0238792	0.144039
fat_pct_htdat_adj_cgrp_pred_females_within5stddevs	Chr5_93030714	Chr5	93030714	3.91085e-05	0.947676	0.0523239	0.00464443	0.00510828	0.36325	0.8266	57431	4.8316	0.0186126	6704	4.83625	0.0191723	4	4.84089	0.0209979	2.14e-06	0.100804	0.0684517	0.169257	0.00126388	0.100806	0.00212211	0.595571	0.0238771	0.144054
fat_pct_htdat_adj_cgrp_pred_females_within5stddevs	Chr5_93030869	Chr5	93030869	0.0878139	0.786799	0.213201	0.0206442	0.00310315	2.9e-11	44.26	39920	4.82253	0.018643	21089	4.84318	0.0186635	3130	4.86382	0.0191925	0.000142981	0.10053	0.0685614	0.169235	0.0844867	0.100673	0.142024	0.594532	0.0238628	0.143959
fat_pct_htdat_adj_cgrp_pred_females_within5stddevs	Chr5_93030915	Chr5	93030915	0.0878139	0.786799	0.213201	0.0206442	0.00310315	2.9e-11	44.26	39920	4.82253	0.018643	21089	4.84318	0.0186635	3130	4.86382	0.0191925	0.000142981	0.10053	0.0685614	0.169235	0.0844867	0.100673	0.142024	0.594532	0.0238628	0.143959
fat_pct_htdat_adj_cgrp_pred_females_within5stddevs	Chr5_93030922	Chr5	93030922	0.0258964	0.808533	0.191467	-0.00626626	0.00319099	0.0495655	3.856	42264	4.83413	0.0186364	19189	4.82787	0.0187271	2686	4.8216	0.019351	1.22e-05	0.100801	0.0684465	0.16926	0.00718264	0.100813	0.0120593	0.595584	0.0238781	0.144047
fat_pct_htdat_adj_cgrp_pred_females_within5stddevs	Chr5_93031021	Chr5	93031021	0.00210879	0.898291	0.101709	0.0120605	0.00401263	0.00265131	9.034	51772	4.82903	0.0186346	11687	4.8411	0.0188496	680	4.85316	0.0198889	2.66e-05	0.100835	0.0684072	0.169269	0.0157022	0.100862	0.0263518	0.595804	0.0238823	0.144034
fat_pct_htdat_adj_cgrp_pred_females_within5stddevs	Chr5_93031120	Chr5	93031120	0.0259247	0.808549	0.191451	-0.00626973	0.00319104	0.0494428	3.86	42266	4.83413	0.0186363	19187	4.82786	0.0187273	2686	4.82159	0.0193514	1.22e-05	0.100801	0.0684464	0.16926	0.00719016	0.100813	0.0120719	0.595584	0.0238781	0.144047
fat_pct_htdat_adj_cgrp_pred_females_within5stddevs	Chr5_93031155	Chr5	93031155	0.0234202	0.969059	0.0309406	0.019788	0.00727088	0.00649956	7.407	60255	4.83119	0.0186088	3799	4.85098	0.0198647	85	4.87077	0.0234234	2.35e-05	0.100808	0.0684322	0.169264	0.0138723	0.100832	0.0232872	0.595651	0.0238791	0.144038
fat_pct_htdat_adj_cgrp_pred_females_within5stddevs	Chr5_93031170	Chr5	93031170	0.0878139	0.786799	0.213201	0.0206442	0.00310315	2.9e-11	44.26	39920	4.82253	0.018643	21089	4.84318	0.0186635	3130	4.86382	0.0191925	0.000142981	0.10053	0.0685614	0.169235	0.0844867	0.100673	0.142024	0.594532	0.0238628	0.143959
fat_pct_htdat_adj_cgrp_pred_females_within5stddevs	Chr5_93031269	Chr5	93031269	0.135035	0.595332	0.404668	0.0111599	0.00271235	3.89e-05	16.93	23880	4.82318	0.0187238	28608	4.83434	0.018608	11651	4.8455	0.0188851	6e-05	0.100703	0.068492	0.169255	0.035454	0.100763	0.0595534	0.595189	0.0238721	0.144019
fat_pct_htdat_adj_cgrp_pred_females_within5stddevs	Chr5_93031287	Chr5	93031287	0.00025584	0.988891	0.0111087	-0.0250101	0.0109021	0.0217908	5.263	62718	4.83284	0.0186119	1417	4.80783	0.0213944	4	4.78282	0.0284033	1.37e-05	0.10085	0.0684046	0.169269	0.00811884	0.100864	0.0136249	0.595849	0.0238825	0.144042
fat_pct_htdat_adj_cgrp_pred_females_within5stddevs	Chr5_93031419	Chr5	93031419	0.0259119	0.808541	0.191459	-0.0063249	0.00319103	0.0474738	3.929	42265	4.83415	0.0186364	19188	4.82783	0.0187271	2686	4.8215	0.0193509	1.24e-05	0.100801	0.0684461	0.16926	0.00731749	0.100814	0.0122856	0.595586	0.0238782	0.144047
fat_pct_htdat_adj_cgrp_pred_females_within5stddevs	Chr5_93031528	Chr5	93031528	0.025907	0.808517	0.191483	-0.00639168	0.0031908	0.0451645	4.013	42262	4.83418	0.0186364	19191	4.82778	0.0187271	2686	4.82139	0.0193508	1.26e-05	0.1008	0.0684466	0.16926	0.00747353	0.100813	0.0125476	0.595582	0.0238781	0.144047
fat_pct_htdat_adj_cgrp_pred_females_within5stddevs	Chr5_93031634	Chr5	93031634	0.0878139	0.786799	0.213201	0.0206442	0.00310315	2.9e-11	44.26	39920	4.82253	0.018643	21089	4.84318	0.0186635	3130	4.86382	0.0191925	0.000142981	0.10053	0.0685614	0.169235	0.0844867	0.100673	0.142024	0.594532	0.0238628	0.143959
fat_pct_htdat_adj_cgrp_pred_females_within5stddevs	Chr5_93031657	Chr5	93031657	0.0878139	0.786799	0.213201	0.0206442	0.00310315	2.9e-11	44.26	39920	4.82253	0.018643	21089	4.84318	0.0186635	3130	4.86382	0.0191925	0.000142981	0.10053	0.0685614	0.169235	0.0844867	0.100673	0.142024	0.594532	0.0238628	0.143959
fat_pct_htdat_adj_cgrp_pred_females_within5stddevs	Chr5_93031659	Chr5	93031659	0.0259223	0.808525	0.191475	-0.00638206	0.00319082	0.045491	4.001	42263	4.83417	0.0186364	19190	4.82779	0.018727	2686	4.82141	0.0193507	1.26e-05	0.1008	0.0684467	0.16926	0.0074508	0.100813	0.0125095	0.595581	0.0238781	0.144047
fat_pct_htdat_adj_cgrp_pred_females_within5stddevs	Chr5_93031931	Chr5	93031931	0.0878139	0.786799	0.213201	0.0206442	0.00310315	2.9e-11	44.26	39920	4.82253	0.018643	21089	4.84318	0.0186635	3130	4.86382	0.0191925	0.000142981	0.10053	0.0685614	0.169235	0.0844867	0.100673	0.142024	0.594532	0.0238628	0.143959
fat_pct_htdat_adj_cgrp_pred_females_within5stddevs	Chr5_93032330	Chr5	93032330	0.0878139	0.786799	0.213201	0.0206442	0.00310315	2.9e-11	44.26	39920	4.82253	0.018643	21089	4.84318	0.0186635	3130	4.86382	0.0191925	0.000142981	0.10053	0.0685614	0.169235	0.0844867	0.100673	0.142024	0.594532	0.0238628	0.143959
fat_pct_htdat_adj_cgrp_pred_females_within5stddevs	Chr5_93032429	Chr5	93032429	0.0878139	0.786807	0.213193	0.0206447	0.0031032	2.9e-11	44.26	39921	4.82253	0.0186429	21088	4.84318	0.0186635	3130	4.86382	0.0191926	0.000142984	0.10053	0.0685616	0.169235	0.0844886	0.100673	0.142028	0.59453	0.0238627	0.143959
fat_pct_htdat_adj_cgrp_pred_females_within5stddevs	Chr5_93032464	Chr5	93032464	0.0588438	0.83015	0.16985	0.0180324	0.00343737	1.56e-07	27.52	43426	4.8255	0.0186362	19638	4.84353	0.0187231	1075	4.86156	0.0194276	9.17e-05	0.100624	0.0685284	0.169244	0.0541808	0.100716	0.0910462	0.594871	0.0238667	0.143996
fat_pct_htdat_adj_cgrp_pred_females_within5stddevs	Chr5_93032551	Chr5	93032551	0.0878139	0.786807	0.213193	0.0206447	0.0031032	2.9e-11	44.26	39921	4.82253	0.0186429	21088	4.84318	0.0186635	3130	4.86382	0.0191926	0.000142984	0.10053	0.0685616	0.169235	0.0844886	0.100673	0.142028	0.59453	0.0238627	0.143959
fat_pct_htdat_adj_cgrp_pred_females_within5stddevs	Chr5_93032852	Chr5	93032852	0.0878002	0.786815	0.213185	0.0206626	0.00310323	2.79e-11	44.33	39922	4.82253	0.0186428	21087	4.84319	0.0186635	3130	4.86386	0.0191926	0.000143228	0.100528	0.0685629	0.169234	0.0846329	0.100672	0.142273	0.594521	0.0238625	0.143959
fat_pct_htdat_adj_cgrp_pred_females_within5stddevs	Chr5_93032904	Chr5	93032904	0.0878002	0.786815	0.213185	0.0206626	0.00310323	2.79e-11	44.33	39922	4.82253	0.0186428	21087	4.84319	0.0186635	3130	4.86386	0.0191926	0.000143228	0.100528	0.0685629	0.169234	0.0846329	0.100672	0.142273	0.594521	0.0238625	0.143959
fat_pct_htdat_adj_cgrp_pred_females_within5stddevs	Chr5_93033011	Chr5	93033011	0.0878139	0.786807	0.213193	0.0206447	0.0031032	2.9e-11	44.26	39921	4.82253	0.0186429	21088	4.84318	0.0186635	3130	4.86382	0.0191926	0.000142984	0.10053	0.0685616	0.169235	0.0844886	0.100673	0.142028	0.59453	0.0238627	0.143959
fat_pct_htdat_adj_cgrp_pred_females_within5stddevs	Chr5_93033075	Chr5	93033075	0.0878139	0.786807	0.213193	0.0206447	0.0031032	2.9e-11	44.26	39921	4.82253	0.0186429	21088	4.84318	0.0186635	3130	4.86382	0.0191926	0.000142984	0.10053	0.0685616	0.169235	0.0844886	0.100673	0.142028	0.59453	0.0238627	0.143959
fat_pct_htdat_adj_cgrp_pred_females_within5stddevs	Chr5_93033403	Chr5	93033403	0.0878002	0.786815	0.213185	0.0206257	0.0031032	3.02e-11	44.18	39922	4.82256	0.0186428	21087	4.84319	0.0186638	3130	4.86381	0.0191933	0.000142718	0.100531	0.068561	0.169235	0.0843311	0.100674	0.141762	0.594535	0.0238628	0.143959
fat_pct_htdat_adj_cgrp_pred_females_within5stddevs	Chr5_93033493	Chr5	93033493	0.0878139	0.786807	0.213193	0.0206447	0.0031032	2.9e-11	44.26	39921	4.82253	0.0186429	21088	4.84318	0.0186635	3130	4.86382	0.0191926	0.000142984	0.10053	0.0685616	0.169235	0.0844886	0.100673	0.142028	0.59453	0.0238627	0.143959
fat_pct_htdat_adj_cgrp_pred_females_within5stddevs	Chr5_93033673	Chr5	93033673	0.00748467	0.96407	0.0359298	-0.011899	0.00671091	0.0762188	3.144	59620	4.83285	0.0186163	4429	4.82096	0.0196342	90	4.80906	0.0226828	9.81e-06	0.100885	0.0683827	0.169277	0.00579454	0.100894	0.00972189	0.596007	0.023889	0.144046
fat_pct_htdat_adj_cgrp_pred_females_within5stddevs	Chr5_93033736	Chr5	93033736	0.00212522	0.898229	0.101771	0.0120076	0.00401126	0.00275924	8.961	51765	4.82905	0.0186345	11693	4.84106	0.0188494	681	4.85306	0.0198882	2.64e-05	0.100834	0.0684086	0.169269	0.0155733	0.10086	0.0261359	0.595795	0.0238821	0.144034
fat_pct_htdat_adj_cgrp_pred_females_within5stddevs	Chr5_93033851	Chr5	93033851	0.0878139	0.786807	0.213193	0.0206447	0.0031032	2.9e-11	44.26	39921	4.82253	0.0186429	21088	4.84318	0.0186635	3130	4.86382	0.0191926	0.000142984	0.10053	0.0685616	0.169235	0.0844886	0.100673	0.142028	0.59453	0.0238627	0.143959
fat_pct_htdat_adj_cgrp_pred_females_within5stddevs	Chr5_93034052	Chr5	93034052	0.0878139	0.786807	0.213193	0.0206447	0.0031032	2.9e-11	44.26	39921	4.82253	0.0186429	21088	4.84318	0.0186635	3130	4.86382	0.0191926	0.000142984	0.10053	0.0685616	0.169235	0.0844886	0.100673	0.142028	0.59453	0.0238627	0.143959
fat_pct_htdat_adj_cgrp_pred_females_within5stddevs	BovineHD0500026416	Chr5	93034084	0.0878139	0.786807	0.213193	0.0206447	0.0031032	2.9e-11	44.26	39921	4.82253	0.0186429	21088	4.84318	0.0186635	3130	4.86382	0.0191926	0.000142984	0.10053	0.0685616	0.169235	0.0844886	0.100673	0.142028	0.59453	0.0238627	0.143959
fat_pct_htdat_adj_cgrp_pred_females_within5stddevs	Chr5_93034165	Chr5	93034165	0.0878139	0.786807	0.213193	0.0206447	0.0031032	2.9e-11	44.26	39921	4.82253	0.0186429	21088	4.84318	0.0186635	3130	4.86382	0.0191926	0.000142984	0.10053	0.0685616	0.169235	0.0844886	0.100673	0.142028	0.59453	0.0238627	0.143959
fat_pct_htdat_adj_cgrp_pred_females_within5stddevs	Chr5_93034238	Chr5	93034238	0.0878139	0.786807	0.213193	0.0206447	0.0031032	2.9e-11	44.26	39921	4.82253	0.0186429	21088	4.84318	0.0186635	3130	4.86382	0.0191926	0.000142984	0.10053	0.0685616	0.169235	0.0844886	0.100673	0.142028	0.59453	0.0238627	0.143959
fat_pct_htdat_adj_cgrp_pred_females_within5stddevs	Chr5_93034389	Chr5	93034389	0.0878139	0.786807	0.213193	0.0206447	0.0031032	2.9e-11	44.26	39921	4.82253	0.0186429	21088	4.84318	0.0186635	3130	4.86382	0.0191926	0.000142984	0.10053	0.0685616	0.169235	0.0844886	0.100673	0.142028	0.59453	0.0238627	0.143959
fat_pct_htdat_adj_cgrp_pred_females_within5stddevs	Chr5_93034629	Chr5	93034629	0.0878139	0.786807	0.213193	0.0206447	0.0031032	2.9e-11	44.26	39921	4.82253	0.0186429	21088	4.84318	0.0186635	3130	4.86382	0.0191926	0.000142984	0.10053	0.0685616	0.169235	0.0844886	0.100673	0.142028	0.59453	0.0238627	0.143959
fat_pct_htdat_adj_cgrp_pred_females_within5stddevs	Chr5_93034727	Chr5	93034727	0.00211715	0.898229	0.101771	0.0120076	0.00401126	0.00275924	8.961	51765	4.82905	0.0186345	11693	4.84106	0.0188494	681	4.85306	0.0198882	2.64e-05	0.100834	0.0684086	0.169269	0.0155733	0.10086	0.0261359	0.595795	0.0238821	0.144034
fat_pct_htdat_adj_cgrp_pred_females_within5stddevs	Chr5_93034780	Chr5	93034780	0.0878139	0.786807	0.213193	0.0206447	0.0031032	2.9e-11	44.26	39921	4.82253	0.0186429	21088	4.84318	0.0186635	3130	4.86382	0.0191926	0.000142984	0.10053	0.0685616	0.169235	0.0844886	0.100673	0.142028	0.59453	0.0238627	0.143959
fat_pct_htdat_adj_cgrp_pred_females_within5stddevs	Chr5_93034855	Chr5	93034855	0.0878139	0.786807	0.213193	0.0206447	0.0031032	2.9e-11	44.26	39921	4.82253	0.0186429	21088	4.84318	0.0186635	3130	4.86382	0.0191926	0.000142984	0.10053	0.0685616	0.169235	0.0844886	0.100673	0.142028	0.59453	0.0238627	0.143959
fat_pct_htdat_adj_cgrp_pred_females_within5stddevs	Chr5_93034858	Chr5	93034858	0.0878139	0.786807	0.213193	0.0206447	0.0031032	2.9e-11	44.26	39921	4.82253	0.0186429	21088	4.84318	0.0186635	3130	4.86382	0.0191926	0.000142984	0.10053	0.0685616	0.169235	0.0844886	0.100673	0.142028	0.59453	0.0238627	0.143959
fat_pct_htdat_adj_cgrp_pred_females_within5stddevs	Chr5_93034924	Chr5	93034924	0.0878139	0.786807	0.213193	0.0206447	0.0031032	2.9e-11	44.26	39921	4.82253	0.0186429	21088	4.84318	0.0186635	3130	4.86382	0.0191926	0.000142984	0.10053	0.0685616	0.169235	0.0844886	0.100673	0.142028	0.59453	0.0238627	0.143959
fat_pct_htdat_adj_cgrp_pred_females_within5stddevs	Chr5_93034938	Chr5	93034938	0.0878139	0.786807	0.213193	0.0206447	0.0031032	2.9e-11	44.26	39921	4.82253	0.0186429	21088	4.84318	0.0186635	3130	4.86382	0.0191926	0.000142984	0.10053	0.0685616	0.169235	0.0844886	0.100673	0.142028	0.59453	0.0238627	0.143959
fat_pct_htdat_adj_cgrp_pred_females_within5stddevs	Chr5_93035016	Chr5	93035016	0.179702	0.585603	0.414397	-0.0165449	0.00278595	2.89e-09	35.27	23331	4.84545	0.0187258	28458	4.8289	0.0185965	12350	4.81236	0.018882	0.000132855	0.100537	0.0685779	0.169248	0.0784973	0.10067	0.131971	0.594489	0.0238566	0.143981
fat_pct_htdat_adj_cgrp_pred_females_within5stddevs	Chr5_93035510	Chr5	93035510	0.0878139	0.786807	0.213193	0.0206447	0.0031032	2.9e-11	44.26	39921	4.82253	0.0186429	21088	4.84318	0.0186635	3130	4.86382	0.0191926	0.000142984	0.10053	0.0685616	0.169235	0.0844886	0.100673	0.142028	0.59453	0.0238627	0.143959
fat_pct_htdat_adj_cgrp_pred_females_within5stddevs	Chr5_93035599	Chr5	93035599	0.00743233	0.964343	0.0356569	-0.0121083	0.00672777	0.0719058	3.239	59653	4.83286	0.0186162	4398	4.82076	0.0196402	88	4.80865	0.0227033	1.01e-05	0.100884	0.0683831	0.169277	0.00595623	0.100894	0.00999318	0.596005	0.0238889	0.144046
fat_pct_htdat_adj_cgrp_pred_females_within5stddevs	Chr5_93035671	Chr5	93035671	0.0878139	0.786807	0.213193	0.0206447	0.0031032	2.9e-11	44.26	39921	4.82253	0.0186429	21088	4.84318	0.0186635	3130	4.86382	0.0191926	0.000142984	0.10053	0.0685616	0.169235	0.0844886	0.100673	0.142028	0.59453	0.0238627	0.143959
fat_pct_htdat_adj_cgrp_pred_females_within5stddevs	Chr5_93035680	Chr5	93035680	0.0878139	0.786807	0.213193	0.0206447	0.0031032	2.9e-11	44.26	39921	4.82253	0.0186429	21088	4.84318	0.0186635	3130	4.86382	0.0191926	0.000142984	0.10053	0.0685616	0.169235	0.0844886	0.100673	0.142028	0.59453	0.0238627	0.143959
fat_pct_htdat_adj_cgrp_pred_females_within5stddevs	Chr5_93035688	Chr5	93035688	0.0878139	0.786815	0.213185	0.0206305	0.0031032	2.99e-11	44.2	39922	4.82255	0.0186429	21087	4.84318	0.0186638	3130	4.86381	0.0191931	0.000142784	0.100533	0.0685599	0.169235	0.0843704	0.100675	0.141827	0.594542	0.023863	0.143959
fat_pct_htdat_adj_cgrp_pred_females_within5stddevs	Chr5_93035729	Chr5	93035729	0.0878139	0.786807	0.213193	0.0206447	0.0031032	2.9e-11	44.26	39921	4.82253	0.0186429	21088	4.84318	0.0186635	3130	4.86382	0.0191926	0.000142984	0.10053	0.0685616	0.169235	0.0844886	0.100673	0.142028	0.59453	0.0238627	0.143959
fat_pct_htdat_adj_cgrp_pred_females_within5stddevs	Chr5_93035887	Chr5	93035887	0.0878139	0.786807	0.213193	0.0206447	0.0031032	2.9e-11	44.26	39921	4.82253	0.0186429	21088	4.84318	0.0186635	3130	4.86382	0.0191926	0.000142984	0.10053	0.0685616	0.169235	0.0844886	0.100673	0.142028	0.59453	0.0238627	0.143959
fat_pct_htdat_adj_cgrp_pred_females_within5stddevs	Chr5_93035908	Chr5	93035908	0.0878139	0.786807	0.213193	0.0206447	0.0031032	2.9e-11	44.26	39921	4.82253	0.0186429	21088	4.84318	0.0186635	3130	4.86382	0.0191926	0.000142984	0.10053	0.0685616	0.169235	0.0844886	0.100673	0.142028	0.59453	0.0238627	0.143959
fat_pct_htdat_adj_cgrp_pred_females_within5stddevs	Chr5_93035915	Chr5	93035915	0.113679	0.482413	0.517587	0.0146916	0.00266757	3.65e-08	30.33	16128	4.81623	0.0188162	29627	4.83092	0.0185971	18384	4.84561	0.0187585	0.000107788	0.100652	0.0684993	0.169259	0.0636822	0.10076	0.106975	0.595042	0.0238703	0.143989
fat_pct_htdat_adj_cgrp_pred_females_within5stddevs	Chr5_93035947	Chr5	93035947	0.0878044	0.786807	0.213193	0.0206447	0.0031032	2.9e-11	44.26	39921	4.82253	0.0186429	21088	4.84318	0.0186635	3130	4.86382	0.0191926	0.000142984	0.10053	0.0685616	0.169235	0.0844886	0.100673	0.142028	0.59453	0.0238627	0.143959
fat_pct_htdat_adj_cgrp_pred_females_within5stddevs	Chr5_93035982	Chr5	93035982	0.0878044	0.786807	0.213193	0.0206447	0.0031032	2.9e-11	44.26	39921	4.82253	0.0186429	21088	4.84318	0.0186635	3130	4.86382	0.0191926	0.000142984	0.10053	0.0685616	0.169235	0.0844886	0.100673	0.142028	0.59453	0.0238627	0.143959
fat_pct_htdat_adj_cgrp_pred_females_within5stddevs	Chr5_93036209	Chr5	93036209	0.0878044	0.786807	0.213193	0.0206447	0.0031032	2.9e-11	44.26	39921	4.82253	0.0186429	21088	4.84318	0.0186635	3130	4.86382	0.0191926	0.000142984	0.10053	0.0685616	0.169235	0.0844886	0.100673	0.142028	0.59453	0.0238627	0.143959
fat_pct_htdat_adj_cgrp_pred_females_within5stddevs	Chr5_93036288	Chr5	93036288	0.0878044	0.786807	0.213193	0.0206447	0.0031032	2.9e-11	44.26	39921	4.82253	0.0186429	21088	4.84318	0.0186635	3130	4.86382	0.0191926	0.000142984	0.10053	0.0685616	0.169235	0.0844886	0.100673	0.142028	0.59453	0.0238627	0.143959
fat_pct_htdat_adj_cgrp_pred_females_within5stddevs	Chr5_93036430	Chr5	93036430	0.0878178	0.786861	0.213139	0.0206303	0.00310375	3.02e-11	44.18	39924	4.82258	0.0186426	21089	4.84321	0.0186642	3126	4.86384	0.0191944	0.000142759	0.100533	0.0685599	0.169235	0.0843553	0.100675	0.141801	0.594542	0.023863	0.143959
fat_pct_htdat_adj_cgrp_pred_females_within5stddevs	Chr5_93036517	Chr5	93036517	0.087785	0.786807	0.213193	0.0206447	0.0031032	2.9e-11	44.26	39921	4.82253	0.0186429	21088	4.84318	0.0186635	3130	4.86382	0.0191926	0.000142984	0.10053	0.0685616	0.169235	0.0844886	0.100673	0.142028	0.59453	0.0238627	0.143959
fat_pct_htdat_adj_cgrp_pred_females_within5stddevs	Chr5_93036736	Chr5	93036736	0.0873766	0.787204	0.212796	0.0208119	0.00310786	2.15e-11	44.84	39930	4.8225	0.0186429	21121	4.84332	0.0186647	3088	4.86413	0.0191964	0.000145112	0.100537	0.0685548	0.169237	0.0857451	0.100682	0.144129	0.59457	0.0238635	0.143958
fat_pct_htdat_adj_cgrp_pred_females_within5stddevs	Chr5_93036739	Chr5	93036739	0.0873348	0.787391	0.212609	0.020839	0.00311018	2.1e-11	44.89	39935	4.82247	0.0186432	21135	4.84331	0.0186645	3069	4.86415	0.0191965	0.000145397	0.100536	0.0685555	0.169237	0.0859134	0.100681	0.144413	0.594565	0.0238634	0.143958
fat_pct_htdat_adj_cgrp_pred_females_within5stddevs	Chr5_93036913	Chr5	93036913	0.0878044	0.786807	0.213193	0.0206447	0.0031032	2.9e-11	44.26	39921	4.82253	0.0186429	21088	4.84318	0.0186635	3130	4.86382	0.0191926	0.000142984	0.10053	0.0685616	0.169235	0.0844886	0.100673	0.142028	0.59453	0.0238627	0.143959
fat_pct_htdat_adj_cgrp_pred_females_within5stddevs	Chr5_93036981	Chr5	93036981	0.0877752	0.786822	0.213178	0.0206958	0.00310332	2.6e-11	44.47	39922	4.82254	0.0186426	21088	4.84324	0.0186639	3129	4.86393	0.0191937	0.000143685	0.100531	0.0685605	0.169235	0.0849025	0.100675	0.142722	0.594536	0.0238629	0.143959
fat_pct_htdat_adj_cgrp_pred_females_within5stddevs	Chr5_93037038	Chr5	93037038	0.087777	0.786822	0.213178	0.020708	0.00310317	2.52e-11	44.53	39923	4.82254	0.0186426	21086	4.84324	0.018664	3130	4.86395	0.0191938	0.000143854	0.100531	0.06856	0.169235	0.0850027	0.100675	0.14289	0.594538	0.023863	0.143959
fat_pct_htdat_adj_cgrp_pred_females_within5stddevs	Chr5_93037051	Chr5	93037051	0.087777	0.786822	0.213178	0.020708	0.00310317	2.52e-11	44.53	39923	4.82254	0.0186426	21086	4.84324	0.018664	3130	4.86395	0.0191938	0.000143854	0.100531	0.06856	0.169235	0.0850027	0.100675	0.14289	0.594538	0.023863	0.143959
fat_pct_htdat_adj_cgrp_pred_females_within5stddevs	Chr5_93037058	Chr5	93037058	0.111184	0.493514	0.506486	0.0161607	0.00266754	1.38e-09	36.7	16854	4.8152	0.0188027	29599	4.83136	0.0185964	17686	4.84752	0.0187708	0.000130562	0.10066	0.0684781	0.169269	0.077133	0.10079	0.129538	0.595135	0.0238723	0.143973
fat_pct_htdat_adj_cgrp_pred_females_within5stddevs	Chr5_93037179	Chr5	93037179	0.0878139	0.786807	0.213193	0.0206447	0.0031032	2.9e-11	44.26	39921	4.82253	0.0186429	21088	4.84318	0.0186635	3130	4.86382	0.0191926	0.000142984	0.10053	0.0685616	0.169235	0.0844886	0.100673	0.142028	0.59453	0.0238627	0.143959
fat_pct_htdat_adj_cgrp_pred_females_within5stddevs	Chr5_93037197	Chr5	93037197	0.0877907	0.786815	0.213185	0.0206644	0.00310324	2.78e-11	44.34	39922	4.82253	0.0186429	21087	4.8432	0.0186636	3130	4.86386	0.0191928	0.000143254	0.100531	0.0685609	0.169235	0.084648	0.100674	0.142295	0.594534	0.0238628	0.143959
fat_pct_htdat_adj_cgrp_pred_females_within5stddevs	Chr5_93037202	Chr5	93037202	0.0877907	0.786815	0.213185	0.0206644	0.00310324	2.78e-11	44.34	39922	4.82253	0.0186429	21087	4.8432	0.0186636	3130	4.86386	0.0191928	0.000143254	0.100531	0.0685609	0.169235	0.084648	0.100674	0.142295	0.594534	0.0238628	0.143959
fat_pct_htdat_adj_cgrp_pred_females_within5stddevs	Chr5_93037260	Chr5	93037260	0.0878044	0.786807	0.213193	0.0206447	0.0031032	2.9e-11	44.26	39921	4.82253	0.0186429	21088	4.84318	0.0186635	3130	4.86382	0.0191926	0.000142984	0.10053	0.0685616	0.169235	0.0844886	0.100673	0.142028	0.59453	0.0238627	0.143959
fat_pct_htdat_adj_cgrp_pred_females_within5stddevs	Chr5_93037604	Chr5	93037604	0.00024686	0.988907	0.0110931	-0.0234141	0.0109025	0.03175	4.612	62722	4.83281	0.0186119	1411	4.8094	0.0213892	6	4.78598	0.0283957	1.2e-05	0.100846	0.0684094	0.169267	0.00710593	0.100858	0.0119257	0.595822	0.0238818	0.144044
fat_pct_htdat_adj_cgrp_pred_females_within5stddevs	Chr5_93037704	Chr5	93037704	0.0878044	0.786807	0.213193	0.0206447	0.0031032	2.9e-11	44.26	39921	4.82253	0.0186429	21088	4.84318	0.0186635	3130	4.86382	0.0191926	0.000142984	0.10053	0.0685616	0.169235	0.0844886	0.100673	0.142028	0.59453	0.0238627	0.143959
fat_pct_htdat_adj_cgrp_pred_females_within5stddevs	Chr5_93038496	Chr5	93038496	0.0258902	0.808486	0.191514	-0.00626389	0.00319057	0.049622	3.854	42258	4.83414	0.0186365	19195	4.82787	0.018727	2686	4.82161	0.0193505	1.22e-05	0.100801	0.0684464	0.16926	0.00717855	0.100813	0.0120524	0.595584	0.0238781	0.144047
fat_pct_htdat_adj_cgrp_pred_females_within5stddevs	Chr5_93038638	Chr5	93038638	0.0877907	0.786815	0.213185	0.0206626	0.00310323	2.79e-11	44.33	39922	4.82253	0.0186428	21087	4.84319	0.0186635	3130	4.86386	0.0191926	0.000143228	0.100528	0.0685629	0.169234	0.0846329	0.100672	0.142273	0.594521	0.0238625	0.143959
fat_pct_htdat_adj_cgrp_pred_females_within5stddevs	Chr5_93038670	Chr5	93038670	0.0878044	0.786807	0.213193	0.0206447	0.0031032	2.9e-11	44.26	39921	4.82253	0.0186429	21088	4.84318	0.0186635	3130	4.86382	0.0191926	0.000142984	0.10053	0.0685616	0.169235	0.0844886	0.100673	0.142028	0.59453	0.0238627	0.143959
fat_pct_htdat_adj_cgrp_pred_females_within5stddevs	Chr5_93038684	Chr5	93038684	0.139177	0.554304	0.445696	-0.0126178	0.00266782	2.25e-06	22.37	20653	4.84283	0.0187338	29799	4.83022	0.0185982	13687	4.8176	0.0188431	7.87e-05	0.100614	0.0685488	0.169241	0.0464812	0.100692	0.0781245	0.594775	0.0238621	0.144009
fat_pct_htdat_adj_cgrp_pred_females_within5stddevs	Chr5_93038796	Chr5	93038796	0.00210686	0.898237	0.101763	0.0122456	0.00401143	0.00226916	9.319	51766	4.82899	0.0186345	11692	4.84123	0.0188494	681	4.85348	0.0198882	2.74e-05	0.100835	0.068407	0.169269	0.0161954	0.100862	0.0271796	0.595803	0.0238823	0.144033
fat_pct_htdat_adj_cgrp_pred_females_within5stddevs	Chr5_93038923	Chr5	93038923	0.0878044	0.786799	0.213201	0.0206442	0.00310315	2.9e-11	44.26	39920	4.82253	0.018643	21089	4.84318	0.0186635	3130	4.86382	0.0191925	0.000142981	0.10053	0.0685614	0.169235	0.0844867	0.100673	0.142024	0.594532	0.0238628	0.143959
fat_pct_htdat_adj_cgrp_pred_females_within5stddevs	Chr5_93038942	Chr5	93038942	0.0878044	0.786799	0.213201	0.0206442	0.00310315	2.9e-11	44.26	39920	4.82253	0.018643	21089	4.84318	0.0186635	3130	4.86382	0.0191925	0.000142981	0.10053	0.0685614	0.169235	0.0844867	0.100673	0.142024	0.594532	0.0238628	0.143959
fat_pct_htdat_adj_cgrp_pred_females_within5stddevs	Chr5_93038958	Chr5	93038958	0.0878044	0.786807	0.213193	0.0206447	0.0031032	2.9e-11	44.26	39921	4.82253	0.0186429	21088	4.84318	0.0186635	3130	4.86382	0.0191926	0.000142984	0.10053	0.0685616	0.169235	0.0844886	0.100673	0.142028	0.59453	0.0238627	0.143959
fat_pct_htdat_adj_cgrp_pred_females_within5stddevs	Chr5_93039028	Chr5	93039028	0.0258695	0.808494	0.191506	-0.00629524	0.00319064	0.0484964	3.893	42259	4.83415	0.0186364	19194	4.82785	0.018727	2686	4.82155	0.0193507	1.23e-05	0.100801	0.0684466	0.16926	0.00725036	0.100813	0.012173	0.595583	0.0238781	0.144047
fat_pct_htdat_adj_cgrp_pred_females_within5stddevs	Chr5_93039163	Chr5	93039163	0.0878044	0.786799	0.213201	0.0206442	0.00310315	2.9e-11	44.26	39920	4.82253	0.018643	21089	4.84318	0.0186635	3130	4.86382	0.0191925	0.000142981	0.10053	0.0685614	0.169235	0.0844867	0.100673	0.142024	0.594532	0.0238628	0.143959
fat_pct_htdat_adj_cgrp_pred_females_within5stddevs	Chr5_93039244	Chr5	93039244	0.0878044	0.786799	0.213201	0.0206442	0.00310315	2.9e-11	44.26	39920	4.82253	0.018643	21089	4.84318	0.0186635	3130	4.86382	0.0191925	0.000142981	0.10053	0.0685614	0.169235	0.0844867	0.100673	0.142024	0.594532	0.0238628	0.143959
fat_pct_htdat_adj_cgrp_pred_females_within5stddevs	Chr5_93039747	Chr5	93039747	0.0878044	0.786799	0.213201	0.0206442	0.00310315	2.9e-11	44.26	39920	4.82253	0.018643	21089	4.84318	0.0186635	3130	4.86382	0.0191925	0.000142981	0.10053	0.0685614	0.169235	0.0844867	0.100673	0.142024	0.594532	0.0238628	0.143959
fat_pct_htdat_adj_cgrp_pred_females_within5stddevs	Chr5_93039759	Chr5	93039759	0.0878044	0.786799	0.213201	0.0206442	0.00310315	2.9e-11	44.26	39920	4.82253	0.018643	21089	4.84318	0.0186635	3130	4.86382	0.0191925	0.000142981	0.10053	0.0685614	0.169235	0.0844867	0.100673	0.142024	0.594532	0.0238628	0.143959
fat_pct_htdat_adj_cgrp_pred_females_within5stddevs	Chr5_93039812	Chr5	93039812	0.0878044	0.786799	0.213201	0.0206442	0.00310315	2.9e-11	44.26	39920	4.82253	0.018643	21089	4.84318	0.0186635	3130	4.86382	0.0191925	0.000142981	0.10053	0.0685614	0.169235	0.0844867	0.100673	0.142024	0.594532	0.0238628	0.143959
fat_pct_htdat_adj_cgrp_pred_females_within5stddevs	Chr5_93039873	Chr5	93039873	0.00025897	0.988899	0.0111009	-0.0237473	0.0108947	0.0292834	4.751	62721	4.83281	0.0186119	1412	4.80906	0.0213893	6	4.78531	0.02839	1.24e-05	0.100849	0.0684068	0.169268	0.00731462	0.100861	0.0122756	0.595838	0.0238822	0.144044
fat_pct_htdat_adj_cgrp_pred_females_within5stddevs	Chr5_93039928	Chr5	93039928	0.179649	0.585611	0.414389	-0.0165205	0.00278576	3.04e-09	35.17	23332	4.84544	0.018726	28457	4.82892	0.0185965	12350	4.8124	0.0188817	0.000132463	0.100537	0.0685777	0.169248	0.0782658	0.10067	0.131582	0.594491	0.0238567	0.143981
fat_pct_htdat_adj_cgrp_pred_females_within5stddevs	Chr5_93040003	Chr5	93040003	0.0878044	0.786799	0.213201	0.0206442	0.00310315	2.9e-11	44.26	39920	4.82253	0.018643	21089	4.84318	0.0186635	3130	4.86382	0.0191925	0.000142981	0.10053	0.0685614	0.169235	0.0844867	0.100673	0.142024	0.594532	0.0238628	0.143959
fat_pct_htdat_adj_cgrp_pred_females_within5stddevs	Chr5_93040170	Chr5	93040170	0.0878044	0.786799	0.213201	0.0206442	0.00310315	2.9e-11	44.26	39920	4.82253	0.018643	21089	4.84318	0.0186635	3130	4.86382	0.0191925	0.000142981	0.10053	0.0685614	0.169235	0.0844867	0.100673	0.142024	0.594532	0.0238628	0.143959
fat_pct_htdat_adj_cgrp_pred_females_within5stddevs	Chr5_93040172	Chr5	93040172	0.0878044	0.786799	0.213201	0.0206442	0.00310315	2.9e-11	44.26	39920	4.82253	0.018643	21089	4.84318	0.0186635	3130	4.86382	0.0191925	0.000142981	0.10053	0.0685614	0.169235	0.0844867	0.100673	0.142024	0.594532	0.0238628	0.143959
fat_pct_htdat_adj_cgrp_pred_females_within5stddevs	Chr5_93040350	Chr5	93040350	0.0878044	0.786799	0.213201	0.0206442	0.00310315	2.9e-11	44.26	39920	4.82253	0.018643	21089	4.84318	0.0186635	3130	4.86382	0.0191925	0.000142981	0.10053	0.0685614	0.169235	0.0844867	0.100673	0.142024	0.594532	0.0238628	0.143959
fat_pct_htdat_adj_cgrp_pred_females_within5stddevs	Chr5_93040398	Chr5	93040398	0.0878044	0.786799	0.213201	0.0206442	0.00310315	2.9e-11	44.26	39920	4.82253	0.018643	21089	4.84318	0.0186635	3130	4.86382	0.0191925	0.000142981	0.10053	0.0685614	0.169235	0.0844867	0.100673	0.142024	0.594532	0.0238628	0.143959
fat_pct_htdat_adj_cgrp_pred_females_within5stddevs	Chr5_93040447	Chr5	93040447	0.0878044	0.786799	0.213201	0.0206442	0.00310315	2.9e-11	44.26	39920	4.82253	0.018643	21089	4.84318	0.0186635	3130	4.86382	0.0191925	0.000142981	0.10053	0.0685614	0.169235	0.0844867	0.100673	0.142024	0.594532	0.0238628	0.143959
fat_pct_htdat_adj_cgrp_pred_females_within5stddevs	Chr5_93040476	Chr5	93040476	0.0234486	0.969044	0.0309562	0.0197628	0.00726834	0.00654925	7.393	60253	4.8312	0.0186089	3801	4.85096	0.0198641	85	4.87072	0.0234208	2.34e-05	0.100809	0.0684316	0.169264	0.0138438	0.100833	0.023239	0.595655	0.0238792	0.144038
fat_pct_htdat_adj_cgrp_pred_females_within5stddevs	Chr5_93040482	Chr5	93040482	0.111194	0.49346	0.50654	0.0161697	0.00266745	1.35e-09	36.75	16852	4.81516	0.0188032	29596	4.83133	0.0185963	17691	4.8475	0.01877	0.000130707	0.100658	0.0684794	0.169268	0.0772188	0.100789	0.129684	0.595126	0.023872	0.143973
fat_pct_htdat_adj_cgrp_pred_females_within5stddevs	Chr5_93040486	Chr5	93040486	0.0259031	0.808486	0.191514	-0.00635166	0.00319059	0.0465131	3.963	42258	4.83416	0.0186364	19195	4.82781	0.018727	2686	4.82146	0.0193505	1.25e-05	0.100801	0.0684465	0.16926	0.00738113	0.100813	0.0123925	0.595583	0.0238781	0.144047
fat_pct_htdat_adj_cgrp_pred_females_within5stddevs	BovineHD0500026417	Chr5	93040719	0.087785	0.786807	0.213193	0.0206877	0.00310308	2.64e-11	44.45	39921	4.82254	0.0186427	21088	4.84323	0.0186639	3130	4.86391	0.0191934	0.000143581	0.100531	0.0685605	0.169235	0.0848411	0.100675	0.142619	0.594536	0.0238629	0.143959
fat_pct_htdat_adj_cgrp_pred_females_within5stddevs	Chr5_93040726	Chr5	93040726	0.087785	0.786807	0.213193	0.0206877	0.00310308	2.64e-11	44.45	39921	4.82254	0.0186427	21088	4.84323	0.0186639	3130	4.86391	0.0191934	0.000143581	0.100531	0.0685605	0.169235	0.0848411	0.100675	0.142619	0.594536	0.0238629	0.143959
fat_pct_htdat_adj_cgrp_pred_females_within5stddevs	Chr5_93041476	Chr5	93041476	0.0258873	0.808486	0.191514	-0.00636265	0.0031906	0.0461364	3.977	42258	4.83417	0.0186364	19195	4.8278	0.018727	2686	4.82144	0.0193506	1.25e-05	0.100801	0.0684464	0.16926	0.00740671	0.100813	0.0124354	0.595583	0.0238781	0.144047
fat_pct_htdat_adj_cgrp_pred_females_within5stddevs	Chr5_93041479	Chr5	93041479	0.0878044	0.786799	0.213201	0.0206442	0.00310315	2.9e-11	44.26	39920	4.82253	0.018643	21089	4.84318	0.0186635	3130	4.86382	0.0191925	0.000142981	0.10053	0.0685614	0.169235	0.0844867	0.100673	0.142024	0.594532	0.0238628	0.143959
fat_pct_htdat_adj_cgrp_pred_females_within5stddevs	Chr5_93042035	Chr5	93042035	0.179688	0.585603	0.414397	-0.0164669	0.00278573	3.42e-09	34.94	23332	4.8454	0.0187261	28456	4.82893	0.0185966	12351	4.81246	0.0188817	0.000131605	0.100538	0.068578	0.169247	0.0777592	0.100669	0.13073	0.594491	0.0238567	0.143981
fat_pct_htdat_adj_cgrp_pred_females_within5stddevs	Chr5_93042173	Chr5	93042173	0.0258954	0.808471	0.191529	-0.00633333	0.00319047	0.0471399	3.941	42256	4.83416	0.0186364	19197	4.82783	0.018727	2686	4.82149	0.0193505	1.24e-05	0.100801	0.0684463	0.16926	0.00733907	0.100813	0.0123219	0.595584	0.0238781	0.144047
fat_pct_htdat_adj_cgrp_pred_females_within5stddevs	Chr5_93042274	Chr5	93042274	0.0878044	0.786799	0.213201	0.0206442	0.00310315	2.9e-11	44.26	39920	4.82253	0.018643	21089	4.84318	0.0186635	3130	4.86382	0.0191925	0.000142981	0.10053	0.0685614	0.169235	0.0844867	0.100673	0.142024	0.594532	0.0238628	0.143959
fat_pct_htdat_adj_cgrp_pred_females_within5stddevs	Chr5_93042279	Chr5	93042279	0.0878044	0.786799	0.213201	0.0206442	0.00310315	2.9e-11	44.26	39920	4.82253	0.018643	21089	4.84318	0.0186635	3130	4.86382	0.0191925	0.000142981	0.10053	0.0685614	0.169235	0.0844867	0.100673	0.142024	0.594532	0.0238628	0.143959
fat_pct_htdat_adj_cgrp_pred_females_within5stddevs	Chr5_93042309	Chr5	93042309	0.0878044	0.786799	0.213201	0.0206442	0.00310315	2.9e-11	44.26	39920	4.82253	0.018643	21089	4.84318	0.0186635	3130	4.86382	0.0191925	0.000142981	0.10053	0.0685614	0.169235	0.0844867	0.100673	0.142024	0.594532	0.0238628	0.143959
fat_pct_htdat_adj_cgrp_pred_females_within5stddevs	Chr5_93042319	Chr5	93042319	0.0878044	0.786799	0.213201	0.0206442	0.00310315	2.9e-11	44.26	39920	4.82253	0.018643	21089	4.84318	0.0186635	3130	4.86382	0.0191925	0.000142981	0.10053	0.0685614	0.169235	0.0844867	0.100673	0.142024	0.594532	0.0238628	0.143959
fat_pct_htdat_adj_cgrp_pred_females_within5stddevs	Chr5_93042325	Chr5	93042325	0.0878044	0.786799	0.213201	0.0206442	0.00310315	2.9e-11	44.26	39920	4.82253	0.018643	21089	4.84318	0.0186635	3130	4.86382	0.0191925	0.000142981	0.10053	0.0685614	0.169235	0.0844867	0.100673	0.142024	0.594532	0.0238628	0.143959
fat_pct_htdat_adj_cgrp_pred_females_within5stddevs	Chr5_93042387	Chr5	93042387	0.0878044	0.786799	0.213201	0.0206442	0.00310315	2.9e-11	44.26	39920	4.82253	0.018643	21089	4.84318	0.0186635	3130	4.86382	0.0191925	0.000142981	0.10053	0.0685614	0.169235	0.0844867	0.100673	0.142024	0.594532	0.0238628	0.143959
fat_pct_htdat_adj_cgrp_pred_females_within5stddevs	Chr5_93042432	Chr5	93042432	0.00050349	0.966877	0.0331234	0.00894392	0.00661251	0.176196	1.829	59923	4.83142	0.0186138	4183	4.84036	0.0195969	33	4.8493	0.0225623	5.12e-06	0.100833	0.0684259	0.169265	0.00302709	0.100839	0.00508118	0.595733	0.0238803	0.144051
fat_pct_htdat_adj_cgrp_pred_females_within5stddevs	Chr5_93042478	Chr5	93042478	0.0878044	0.786799	0.213201	0.0206442	0.00310315	2.9e-11	44.26	39920	4.82253	0.018643	21089	4.84318	0.0186635	3130	4.86382	0.0191925	0.000142981	0.10053	0.0685614	0.169235	0.0844867	0.100673	0.142024	0.594532	0.0238628	0.143959
fat_pct_htdat_adj_cgrp_pred_females_within5stddevs	Chr5_93042528	Chr5	93042528	0.179661	0.585603	0.414397	-0.0164252	0.00278576	3.74e-09	34.76	23331	4.84536	0.0187262	28458	4.82894	0.0185966	12350	4.81251	0.0188817	0.000130939	0.100538	0.0685781	0.169247	0.0773658	0.100669	0.130069	0.594491	0.0238567	0.143982
fat_pct_htdat_adj_cgrp_pred_females_within5stddevs	Chr5_93042594	Chr5	93042594	0.0878044	0.786799	0.213201	0.0206442	0.00310315	2.9e-11	44.26	39920	4.82253	0.018643	21089	4.84318	0.0186635	3130	4.86382	0.0191925	0.000142981	0.10053	0.0685614	0.169235	0.0844867	0.100673	0.142024	0.594532	0.0238628	0.143959
fat_pct_htdat_adj_cgrp_pred_females_within5stddevs	Chr5_93042626	Chr5	93042626	0.0258748	0.808494	0.191506	-0.00628092	0.00319036	0.04899	3.876	42260	4.83414	0.0186364	19192	4.82786	0.0187271	2687	4.82158	0.0193507	1.22e-05	0.100801	0.0684462	0.16926	0.00721741	0.100814	0.0121176	0.595585	0.0238782	0.144047
fat_pct_htdat_adj_cgrp_pred_females_within5stddevs	Chr5_93042724	Chr5	93042724	0.0878044	0.786799	0.213201	0.0206442	0.00310315	2.9e-11	44.26	39920	4.82253	0.018643	21089	4.84318	0.0186635	3130	4.86382	0.0191925	0.000142981	0.10053	0.0685614	0.169235	0.0844867	0.100673	0.142024	0.594532	0.0238628	0.143959
fat_pct_htdat_adj_cgrp_pred_females_within5stddevs	Chr5_93042845	Chr5	93042845	0.0878044	0.786799	0.213201	0.0206442	0.00310315	2.9e-11	44.26	39920	4.82253	0.018643	21089	4.84318	0.0186635	3130	4.86382	0.0191925	0.000142981	0.10053	0.0685614	0.169235	0.0844867	0.100673	0.142024	0.594532	0.0238628	0.143959
fat_pct_htdat_adj_cgrp_pred_females_within5stddevs	Chr5_93042865	Chr5	93042865	0.0258772	0.808447	0.191553	-0.00638271	0.00318999	0.045412	4.003	42254	4.83418	0.0186365	19198	4.82779	0.0187269	2687	4.82141	0.0193502	1.26e-05	0.100801	0.0684458	0.16926	0.00745464	0.100814	0.0125158	0.595587	0.0238782	0.144047
fat_pct_htdat_adj_cgrp_pred_females_within5stddevs	Chr5_93042926	Chr5	93042926	0.0878044	0.786799	0.213201	0.0206442	0.00310315	2.9e-11	44.26	39920	4.82253	0.018643	21089	4.84318	0.0186635	3130	4.86382	0.0191925	0.000142981	0.10053	0.0685614	0.169235	0.0844867	0.100673	0.142024	0.594532	0.0238628	0.143959
fat_pct_htdat_adj_cgrp_pred_females_within5stddevs	Chr5_93043073	Chr5	93043073	0.0878044	0.786799	0.213201	0.0206442	0.00310315	2.9e-11	44.26	39920	4.82253	0.018643	21089	4.84318	0.0186635	3130	4.86382	0.0191925	0.000142981	0.10053	0.0685614	0.169235	0.0844867	0.100673	0.142024	0.594532	0.0238628	0.143959
fat_pct_htdat_adj_cgrp_pred_females_within5stddevs	Chr5_93043125	Chr5	93043125	0.00744013	0.964062	0.0359376	-0.0113463	0.00671192	0.0909441	2.858	59618	4.83282	0.0186163	4432	4.82147	0.0196344	89	4.81013	0.0226837	8.92e-06	0.100883	0.0683849	0.169277	0.00526978	0.100892	0.00884167	0.595995	0.0238886	0.144047
fat_pct_htdat_adj_cgrp_pred_females_within5stddevs	Chr5_93043347	Chr5	93043347	0.0878044	0.786799	0.213201	0.0206442	0.00310315	2.9e-11	44.26	39920	4.82253	0.018643	21089	4.84318	0.0186635	3130	4.86382	0.0191925	0.000142981	0.10053	0.0685614	0.169235	0.0844867	0.100673	0.142024	0.594532	0.0238628	0.143959
fat_pct_htdat_adj_cgrp_pred_females_within5stddevs	Chr5_93043523	Chr5	93043523	0.00210999	0.898244	0.101756	0.0121202	0.00401161	0.00251808	9.128	51767	4.82902	0.0186345	11691	4.84114	0.0188494	681	4.85326	0.0198883	2.69e-05	0.100834	0.0684079	0.169269	0.0158645	0.100861	0.0266244	0.595799	0.0238822	0.144033
fat_pct_htdat_adj_cgrp_pred_females_within5stddevs	Chr5_93043697	Chr5	93043697	0.0877716	0.786791	0.213209	0.020616	0.00310305	3.08e-11	44.14	39919	4.82255	0.018643	21090	4.84316	0.0186635	3130	4.86378	0.0191925	0.000142595	0.100531	0.0685615	0.169235	0.0842585	0.100673	0.141641	0.594532	0.0238628	0.143959
fat_pct_htdat_adj_cgrp_pred_females_within5stddevs	Chr5_93043783	Chr5	93043783	0.0878044	0.786799	0.213201	0.0206442	0.00310315	2.9e-11	44.26	39920	4.82253	0.018643	21089	4.84318	0.0186635	3130	4.86382	0.0191925	0.000142981	0.10053	0.0685614	0.169235	0.0844867	0.100673	0.142024	0.594532	0.0238628	0.143959
fat_pct_htdat_adj_cgrp_pred_females_within5stddevs	Chr5_93043810	Chr5	93043810	0.00025377	0.98893	0.0110697	-0.0257329	0.0109271	0.0185277	5.546	62723	4.83289	0.0186123	1412	4.80715	0.0214016	4	4.78142	0.0284331	1.45e-05	0.100854	0.0684008	0.169269	0.00856507	0.100869	0.0143732	0.595871	0.0238829	0.144041
fat_pct_htdat_adj_cgrp_pred_females_within5stddevs	Chr5_93043855	Chr5	93043855	0.0878139	0.786807	0.213193	0.0206366	0.00310313	2.95e-11	44.23	39921	4.82256	0.0186429	21088	4.84319	0.0186639	3130	4.86383	0.0191934	0.000142872	0.100533	0.0685594	0.169235	0.0844224	0.100676	0.141913	0.594545	0.0238631	0.143959
fat_pct_htdat_adj_cgrp_pred_females_within5stddevs	Chr5_93043883	Chr5	93043883	0.0877716	0.786799	0.213201	0.0206442	0.00310315	2.9e-11	44.26	39920	4.82253	0.018643	21089	4.84318	0.0186635	3130	4.86382	0.0191925	0.000142981	0.10053	0.0685614	0.169235	0.0844867	0.100673	0.142024	0.594532	0.0238628	0.143959
fat_pct_htdat_adj_cgrp_pred_females_within5stddevs	Chr5_93043995	Chr5	93043995	0.0877716	0.786799	0.213201	0.0206442	0.00310315	2.9e-11	44.26	39920	4.82253	0.018643	21089	4.84318	0.0186635	3130	4.86382	0.0191925	0.000142981	0.10053	0.0685614	0.169235	0.0844867	0.100673	0.142024	0.594532	0.0238628	0.143959
fat_pct_htdat_adj_cgrp_pred_females_within5stddevs	Chr5_93044314	Chr5	93044314	0.0878044	0.786799	0.213201	0.0206442	0.00310315	2.9e-11	44.26	39920	4.82253	0.018643	21089	4.84318	0.0186635	3130	4.86382	0.0191925	0.000142981	0.10053	0.0685614	0.169235	0.0844867	0.100673	0.142024	0.594532	0.0238628	0.143959
fat_pct_htdat_adj_cgrp_pred_females_within5stddevs	Chr5_93044372	Chr5	93044372	0.0877716	0.786799	0.213201	0.0206442	0.00310315	2.9e-11	44.26	39920	4.82253	0.018643	21089	4.84318	0.0186635	3130	4.86382	0.0191925	0.000142981	0.10053	0.0685614	0.169235	0.0844867	0.100673	0.142024	0.594532	0.0238628	0.143959
fat_pct_htdat_adj_cgrp_pred_females_within5stddevs	Chr5_93044403	Chr5	93044403	0.0877716	0.786799	0.213201	0.0206442	0.00310315	2.9e-11	44.26	39920	4.82253	0.018643	21089	4.84318	0.0186635	3130	4.86382	0.0191925	0.000142981	0.10053	0.0685614	0.169235	0.0844867	0.100673	0.142024	0.594532	0.0238628	0.143959
fat_pct_htdat_adj_cgrp_pred_females_within5stddevs	Chr5_93044573	Chr5	93044573	0.0878044	0.786807	0.213193	0.020647	0.00310332	2.89e-11	44.26	39920	4.82253	0.018643	21090	4.84318	0.0186635	3129	4.86383	0.0191926	0.000143016	0.100531	0.0685612	0.169235	0.0845072	0.100674	0.142059	0.594533	0.0238628	0.143959
fat_pct_htdat_adj_cgrp_pred_females_within5stddevs	Chr5_93044683	Chr5	93044683	0.0878083	0.786815	0.213185	0.0206394	0.00310329	2.94e-11	44.23	39921	4.82256	0.0186429	21089	4.8432	0.018664	3129	4.86383	0.0191935	0.000142907	0.100533	0.0685592	0.169235	0.0844429	0.100676	0.141947	0.594546	0.0238631	0.143959
fat_pct_htdat_adj_cgrp_pred_females_within5stddevs	Chr5_93044772	Chr5	93044772	0.0874774	0.78743	0.21257	0.0208213	0.00311159	2.23e-11	44.78	39929	4.82244	0.0186429	21152	4.84326	0.0186633	3058	4.86408	0.0191949	0.00014513	0.100522	0.0685669	0.169234	0.0857573	0.100667	0.144169	0.594491	0.0238621	0.143958
fat_pct_htdat_adj_cgrp_pred_females_within5stddevs	Chr5_93044972	Chr5	93044972	0.0258925	0.808455	0.191545	-0.00638106	0.00319008	0.0454741	4.001	42255	4.83418	0.0186364	19197	4.82779	0.0187269	2687	4.82141	0.0193503	1.26e-05	0.100801	0.0684459	0.16926	0.00745055	0.100814	0.012509	0.595586	0.0238782	0.144047
fat_pct_htdat_adj_cgrp_pred_females_within5stddevs	Chr5_93044996	Chr5	93044996	0.0877716	0.786799	0.213201	0.0206442	0.00310315	2.9e-11	44.26	39920	4.82253	0.018643	21089	4.84318	0.0186635	3130	4.86382	0.0191925	0.000142981	0.10053	0.0685614	0.169235	0.0844867	0.100673	0.142024	0.594532	0.0238628	0.143959
fat_pct_htdat_adj_cgrp_pred_females_within5stddevs	Chr5_93045036	Chr5	93045036	0.087758	0.786807	0.213193	0.0206621	0.00310318	2.79e-11	44.33	39921	4.82253	0.0186428	21088	4.84319	0.0186635	3130	4.86385	0.0191925	0.000143225	0.100529	0.0685626	0.169234	0.084631	0.100672	0.142269	0.594523	0.0238626	0.143959
fat_pct_htdat_adj_cgrp_pred_females_within5stddevs	Chr5_93045166	Chr5	93045166	0.00025249	0.988977	0.0110229	-0.0252318	0.0109341	0.0210237	5.325	62730	4.83285	0.0186121	1404	4.80762	0.0214095	5	4.78239	0.0284506	1.39e-05	0.100852	0.068403	0.169269	0.00820034	0.100866	0.0137615	0.595859	0.0238827	0.144042
fat_pct_htdat_adj_cgrp_pred_females_within5stddevs	Chr5_93045173	Chr5	93045173	0.0877907	0.786807	0.213193	0.0206621	0.00310318	2.79e-11	44.33	39921	4.82253	0.0186428	21088	4.84319	0.0186635	3130	4.86385	0.0191925	0.000143225	0.100529	0.0685626	0.169234	0.084631	0.100672	0.142269	0.594523	0.0238626	0.143959
fat_pct_htdat_adj_cgrp_pred_females_within5stddevs	Chr5_93045198	Chr5	93045198	0.0877907	0.786807	0.213193	0.0206621	0.00310318	2.79e-11	44.33	39921	4.82253	0.0186428	21088	4.84319	0.0186635	3130	4.86385	0.0191925	0.000143225	0.100529	0.0685626	0.169234	0.084631	0.100672	0.142269	0.594523	0.0238626	0.143959
fat_pct_htdat_adj_cgrp_pred_females_within5stddevs	Chr5_93045253	Chr5	93045253	0.00716526	0.946873	0.0531268	0.0134205	0.00542338	0.0133427	6.123	57469	4.83019	0.018621	6525	4.84361	0.019184	145	4.85703	0.0211692	1.81e-05	0.100803	0.0684398	0.169261	0.0107057	0.100821	0.0179731	0.595611	0.0238788	0.144042
fat_pct_htdat_adj_cgrp_pred_females_within5stddevs	Chr5_93045412	Chr5	93045412	0.0877907	0.786807	0.213193	0.0206621	0.00310318	2.79e-11	44.33	39921	4.82253	0.0186428	21088	4.84319	0.0186635	3130	4.86385	0.0191925	0.000143225	0.100529	0.0685626	0.169234	0.084631	0.100672	0.142269	0.594523	0.0238626	0.143959
fat_pct_htdat_adj_cgrp_pred_females_within5stddevs	Chr5_93045475	Chr5	93045475	0.0877716	0.786799	0.213201	0.0206442	0.00310315	2.9e-11	44.26	39920	4.82253	0.018643	21089	4.84318	0.0186635	3130	4.86382	0.0191925	0.000142981	0.10053	0.0685614	0.169235	0.0844867	0.100673	0.142024	0.594532	0.0238628	0.143959
fat_pct_htdat_adj_cgrp_pred_females_within5stddevs	Chr5_93045501	Chr5	93045501	0.0877907	0.786799	0.213201	0.0206526	0.00310316	2.85e-11	44.29	39920	4.82253	0.0186429	21089	4.84319	0.0186636	3130	4.86384	0.0191927	0.000143097	0.100531	0.0685608	0.169235	0.0845553	0.100674	0.142139	0.594535	0.0238629	0.143959
fat_pct_htdat_adj_cgrp_pred_females_within5stddevs	Chr5_93045523	Chr5	93045523	0.0877907	0.786799	0.213201	0.0206526	0.00310316	2.85e-11	44.29	39920	4.82253	0.0186429	21089	4.84319	0.0186636	3130	4.86384	0.0191927	0.000143097	0.100531	0.0685608	0.169235	0.0845553	0.100674	0.142139	0.594535	0.0238629	0.143959
fat_pct_htdat_adj_cgrp_pred_females_within5stddevs	Chr5_93045534	Chr5	93045534	0.0877907	0.786791	0.213209	0.0206347	0.00310313	2.96e-11	44.22	39919	4.82254	0.0186431	21090	4.84317	0.0186637	3130	4.86381	0.0191926	0.000142853	0.100533	0.0685596	0.169235	0.084411	0.100676	0.141895	0.594544	0.0238631	0.143959
fat_pct_htdat_adj_cgrp_pred_females_within5stddevs	Chr5_93045584	Chr5	93045584	0.0877386	0.786799	0.213201	0.0205911	0.003103	3.25e-11	44.03	39920	4.8226	0.0186428	21089	4.84319	0.0186643	3130	4.86378	0.0191941	0.000142247	0.100535	0.0685586	0.169236	0.0840526	0.100677	0.141291	0.594551	0.0238633	0.14396
fat_pct_htdat_adj_cgrp_pred_females_within5stddevs	Chr5_93045596	Chr5	93045596	0.0877386	0.786799	0.213201	0.0205911	0.003103	3.25e-11	44.03	39920	4.8226	0.0186428	21089	4.84319	0.0186643	3130	4.86378	0.0191941	0.000142247	0.100535	0.0685586	0.169236	0.0840526	0.100677	0.141291	0.594551	0.0238633	0.14396
fat_pct_htdat_adj_cgrp_pred_females_within5stddevs	Chr5_93045635	Chr5	93045635	0.0234202	0.969044	0.0309562	0.0197628	0.00726834	0.00654925	7.393	60253	4.8312	0.0186089	3801	4.85096	0.0198641	85	4.87072	0.0234208	2.34e-05	0.100809	0.0684316	0.169264	0.0138438	0.100833	0.023239	0.595655	0.0238792	0.144038
fat_pct_htdat_adj_cgrp_pred_females_within5stddevs	Chr5_93045692	Chr5	93045692	0.00210999	0.898221	0.101779	0.0120076	0.00401126	0.00275924	8.961	51764	4.82905	0.0186345	11694	4.84106	0.0188494	681	4.85306	0.0198882	2.64e-05	0.100834	0.0684086	0.169269	0.0155743	0.10086	0.0261377	0.595795	0.0238821	0.144034
fat_pct_htdat_adj_cgrp_pred_females_within5stddevs	Chr5_93045717	Chr5	93045717	0.0877812	0.786799	0.213201	0.0206271	0.00310311	3.01e-11	44.19	39920	4.82256	0.018643	21089	4.84319	0.0186641	3130	4.86382	0.0191935	0.000142745	0.100535	0.0685576	0.169236	0.0843468	0.100678	0.141783	0.594557	0.0238635	0.143959
fat_pct_htdat_adj_cgrp_pred_females_within5stddevs	Chr5_93045903	Chr5	93045903	0.0258925	0.808447	0.191553	-0.0063831	0.00319001	0.0454005	4.004	42254	4.83418	0.0186364	19198	4.82779	0.018727	2687	4.82141	0.0193503	1.26e-05	0.100801	0.0684459	0.16926	0.00745554	0.100814	0.0125173	0.595586	0.0238782	0.144047
fat_pct_htdat_adj_cgrp_pred_females_within5stddevs	Chr5_93045924	Chr5	93045924	0.0877675	0.786799	0.213201	0.0205857	0.00310301	3.29e-11	44.01	39920	4.8226	0.0186429	21089	4.84319	0.0186644	3130	4.86377	0.0191943	0.000142172	0.100537	0.0685569	0.169236	0.0840081	0.100679	0.141213	0.594563	0.0238636	0.14396
fat_pct_htdat_adj_cgrp_pred_females_within5stddevs	Chr5_93045972	Chr5	93045972	0.0876587	0.787017	0.212983	0.0206553	0.00310632	2.97e-11	44.22	39924	4.82255	0.0186429	21109	4.8432	0.0186639	3106	4.86386	0.0191945	0.000143029	0.10053	0.0685614	0.169235	0.0845149	0.100674	0.142072	0.594532	0.0238628	0.143959
fat_pct_htdat_adj_cgrp_pred_females_within5stddevs	Chr5_93046015	Chr5	93046015	0.0877252	0.786799	0.213201	0.0206157	0.00310313	3.09e-11	44.14	39920	4.82256	0.018643	21089	4.84318	0.0186639	3130	4.86379	0.0191933	0.000142587	0.100534	0.068559	0.169235	0.0842537	0.100676	0.141629	0.594548	0.0238633	0.143959
fat_pct_htdat_adj_cgrp_pred_females_within5stddevs	Chr5_93046029	Chr5	93046029	0.00379299	0.982047	0.0179532	-0.0315107	0.00961307	0.00104642	10.74	61854	4.83268	0.0186091	2267	4.80117	0.0208569	18	4.76966	0.0266184	3.5e-05	0.100845	0.0683951	0.169276	0.0206835	0.100881	0.0347066	0.595871	0.0238871	0.144029
fat_pct_htdat_adj_cgrp_pred_females_within5stddevs	Chr5_93046035	Chr5	93046035	0.0877538	0.786799	0.213201	0.0205596	0.00310306	3.49e-11	43.9	39920	4.8226	0.018643	21089	4.84316	0.0186641	3130	4.86371	0.0191936	0.000141812	0.100535	0.0685589	0.169235	0.0837959	0.100677	0.140859	0.594551	0.0238633	0.14396
fat_pct_htdat_adj_cgrp_pred_females_within5stddevs	Chr5_93046040	Chr5	93046040	0.0877211	0.786799	0.213201	0.0205596	0.00310306	3.49e-11	43.9	39920	4.8226	0.018643	21089	4.84316	0.0186641	3130	4.86371	0.0191936	0.000141812	0.100535	0.0685589	0.169235	0.0837959	0.100677	0.140859	0.594551	0.0238633	0.14396
fat_pct_htdat_adj_cgrp_pred_females_within5stddevs	Chr5_93046103	Chr5	93046103	0.0258743	0.808447	0.191553	-0.0063831	0.00319001	0.0454005	4.004	42254	4.83418	0.0186364	19198	4.82779	0.018727	2687	4.82141	0.0193503	1.26e-05	0.100801	0.0684459	0.16926	0.00745554	0.100814	0.0125173	0.595586	0.0238782	0.144047
fat_pct_htdat_adj_cgrp_pred_females_within5stddevs	Chr5_93046106	Chr5	93046106	0.087702	0.786815	0.213185	0.0205834	0.00310326	3.32e-11	43.99	39920	4.8226	0.0186426	21091	4.84318	0.018664	3128	4.86376	0.0191939	0.000142133	0.100531	0.0685619	0.169235	0.083986	0.100673	0.141183	0.59453	0.0238629	0.14396
fat_pct_htdat_adj_cgrp_pred_females_within5stddevs	Chr5_93046109	Chr5	93046109	0.087702	0.786815	0.213185	0.0205834	0.00310326	3.32e-11	43.99	39920	4.8226	0.0186426	21091	4.84318	0.018664	3128	4.86376	0.0191939	0.000142133	0.100531	0.0685619	0.169235	0.083986	0.100673	0.141183	0.59453	0.0238629	0.14396
fat_pct_htdat_adj_cgrp_pred_females_within5stddevs	Chr5_93046213	Chr5	93046213	0.0074624	0.964047	0.0359532	-0.0111631	0.00671072	0.0962239	2.767	59616	4.8328	0.0186161	4434	4.82164	0.0196352	89	4.81047	0.0226845	8.64e-06	0.100882	0.0683855	0.169276	0.00510312	0.100891	0.0085621	0.595992	0.0238885	0.144047
fat_pct_htdat_adj_cgrp_pred_females_within5stddevs	Chr5_93046253	Chr5	93046253	0.0877198	0.786791	0.213209	0.0205932	0.00310304	3.24e-11	44.04	39919	4.82258	0.018643	21090	4.84317	0.018664	3130	4.86376	0.0191934	0.00014228	0.100534	0.0685589	0.169235	0.0840722	0.100677	0.141324	0.59455	0.0238633	0.14396
fat_pct_htdat_adj_cgrp_pred_females_within5stddevs	Chr5_93046268	Chr5	93046268	0.111106	0.493444	0.506556	0.0160626	0.0026675	1.74e-09	36.26	16850	4.81528	0.0188033	29598	4.83134	0.0185964	17691	4.8474	0.0187702	0.000128982	0.10066	0.0684791	0.169268	0.0761995	0.100789	0.127972	0.595132	0.0238722	0.143974
fat_pct_htdat_adj_cgrp_pred_females_within5stddevs	Chr5_93046279	Chr5	93046279	0.0877061	0.786791	0.213209	0.0205932	0.00310304	3.24e-11	44.04	39919	4.82258	0.018643	21090	4.84317	0.018664	3130	4.86376	0.0191934	0.00014228	0.100534	0.0685589	0.169235	0.0840722	0.100677	0.141324	0.59455	0.0238633	0.14396
fat_pct_htdat_adj_cgrp_pred_females_within5stddevs	Chr5_93046315	Chr5	93046315	0.0877061	0.786783	0.213217	0.0205535	0.00310303	3.53e-11	43.87	39918	4.82259	0.018643	21091	4.84315	0.018664	3130	4.8637	0.0191934	0.000141736	0.100534	0.0685593	0.169235	0.0837508	0.100676	0.140784	0.594548	0.0238632	0.14396
fat_pct_htdat_adj_cgrp_pred_females_within5stddevs	Chr5_93046336	Chr5	93046336	0.0877061	0.786783	0.213217	0.0205535	0.00310303	3.53e-11	43.87	39918	4.82259	0.018643	21091	4.84315	0.018664	3130	4.8637	0.0191934	0.000141736	0.100534	0.0685593	0.169235	0.0837508	0.100676	0.140784	0.594548	0.0238632	0.14396
fat_pct_htdat_adj_cgrp_pred_females_within5stddevs	Chr5_93046368	Chr5	93046368	0.0877293	0.786776	0.213224	0.0205725	0.00310303	3.39e-11	43.95	39917	4.82257	0.0186431	21092	4.84314	0.0186637	3130	4.86371	0.0191927	0.000142001	0.100533	0.0685599	0.169235	0.0839076	0.100675	0.141049	0.594543	0.0238631	0.14396
fat_pct_htdat_adj_cgrp_pred_females_within5stddevs	Chr5_93046391	Chr5	93046391	0.0877293	0.786776	0.213224	0.0205725	0.00310303	3.39e-11	43.95	39917	4.82257	0.0186431	21092	4.84314	0.0186637	3130	4.86371	0.0191927	0.000142001	0.100533	0.0685599	0.169235	0.0839076	0.100675	0.141049	0.594543	0.0238631	0.14396
fat_pct_htdat_adj_cgrp_pred_females_within5stddevs	Chr5_93046400	Chr5	93046400	0.0877293	0.786776	0.213224	0.0205725	0.00310303	3.39e-11	43.95	39917	4.82257	0.0186431	21092	4.84314	0.0186637	3130	4.86371	0.0191927	0.000142001	0.100533	0.0685599	0.169235	0.0839076	0.100675	0.141049	0.594543	0.0238631	0.14396
fat_pct_htdat_adj_cgrp_pred_females_within5stddevs	Chr5_93046410	Chr5	93046410	0.0877293	0.786776	0.213224	0.0205725	0.00310303	3.39e-11	43.95	39917	4.82257	0.0186431	21092	4.84314	0.0186637	3130	4.86371	0.0191927	0.000142001	0.100533	0.0685599	0.169235	0.0839076	0.100675	0.141049	0.594543	0.0238631	0.14396
fat_pct_htdat_adj_cgrp_pred_females_within5stddevs	BovineHD0500026418	Chr5	93046449	0.111106	0.493444	0.506556	0.0160626	0.0026675	1.74e-09	36.26	16850	4.81528	0.0188033	29598	4.83134	0.0185964	17691	4.8474	0.0187702	0.000128982	0.10066	0.0684791	0.169268	0.0761995	0.100789	0.127972	0.595132	0.0238722	0.143974
fat_pct_htdat_adj_cgrp_pred_females_within5stddevs	Chr5_93046471	Chr5	93046471	0.0877293	0.786776	0.213224	0.0205725	0.00310303	3.39e-11	43.95	39917	4.82257	0.0186431	21092	4.84314	0.0186637	3130	4.86371	0.0191927	0.000142001	0.100533	0.0685599	0.169235	0.0839076	0.100675	0.141049	0.594543	0.0238631	0.14396
fat_pct_htdat_adj_cgrp_pred_females_within5stddevs	Chr5_93046508	Chr5	93046508	0.0877293	0.786776	0.213224	0.0205725	0.00310303	3.39e-11	43.95	39917	4.82257	0.0186431	21092	4.84314	0.0186637	3130	4.86371	0.0191927	0.000142001	0.100533	0.0685599	0.169235	0.0839076	0.100675	0.141049	0.594543	0.0238631	0.14396
fat_pct_htdat_adj_cgrp_pred_females_within5stddevs	Chr5_93046720	Chr5	93046720	0.0877293	0.786776	0.213224	0.0205725	0.00310303	3.39e-11	43.95	39917	4.82257	0.0186431	21092	4.84314	0.0186637	3130	4.86371	0.0191927	0.000142001	0.100533	0.0685599	0.169235	0.0839076	0.100675	0.141049	0.594543	0.0238631	0.14396
fat_pct_htdat_adj_cgrp_pred_females_within5stddevs	Chr5_93046851	Chr5	93046851	0.0877293	0.786776	0.213224	0.0205725	0.00310303	3.39e-11	43.95	39917	4.82257	0.0186431	21092	4.84314	0.0186637	3130	4.86371	0.0191927	0.000142001	0.100533	0.0685599	0.169235	0.0839076	0.100675	0.141049	0.594543	0.0238631	0.14396
fat_pct_htdat_adj_cgrp_pred_females_within5stddevs	Chr5_93046932	Chr5	93046932	0.0877293	0.786776	0.213224	0.0205266	0.00310302	3.75e-11	43.76	39917	4.8226	0.0186431	21092	4.84312	0.0186639	3130	4.86365	0.0191931	0.000141369	0.100534	0.06856	0.169235	0.0835339	0.100675	0.140421	0.594544	0.0238631	0.14396
fat_pct_htdat_adj_cgrp_pred_females_within5stddevs	Chr5_93046936	Chr5	93046936	0.0877293	0.786776	0.213224	0.0205266	0.00310302	3.75e-11	43.76	39917	4.8226	0.0186431	21092	4.84312	0.0186639	3130	4.86365	0.0191931	0.000141369	0.100534	0.06856	0.169235	0.0835339	0.100675	0.140421	0.594544	0.0238631	0.14396
fat_pct_htdat_adj_cgrp_pred_females_within5stddevs	Chr5_93046938	Chr5	93046938	0.0877293	0.786776	0.213224	0.0205266	0.00310302	3.75e-11	43.76	39917	4.8226	0.0186431	21092	4.84312	0.0186639	3130	4.86365	0.0191931	0.000141369	0.100534	0.06856	0.169235	0.0835339	0.100675	0.140421	0.594544	0.0238631	0.14396
fat_pct_htdat_adj_cgrp_pred_females_within5stddevs	Chr5_93046980	Chr5	93046980	0.0877293	0.786768	0.213232	0.020559	0.00310305	3.49e-11	43.9	39916	4.82256	0.0186431	21093	4.84312	0.0186634	3130	4.86368	0.0191922	0.000141819	0.100531	0.0685619	0.169235	0.0838003	0.100673	0.140871	0.594531	0.0238628	0.14396
fat_pct_htdat_adj_cgrp_pred_females_within5stddevs	Chr5_93047038	Chr5	93047038	0.0877293	0.786768	0.213232	0.020559	0.00310305	3.49e-11	43.9	39916	4.82256	0.0186431	21093	4.84312	0.0186634	3130	4.86368	0.0191922	0.000141819	0.100531	0.0685619	0.169235	0.0838003	0.100673	0.140871	0.594531	0.0238628	0.14396
fat_pct_htdat_adj_cgrp_pred_females_within5stddevs	Chr5_93047301	Chr5	93047301	0.0877293	0.786776	0.213224	0.0205725	0.00310303	3.39e-11	43.95	39917	4.82257	0.0186431	21092	4.84314	0.0186637	3130	4.86371	0.0191927	0.000142001	0.100533	0.0685599	0.169235	0.0839076	0.100675	0.141049	0.594543	0.0238631	0.14396
fat_pct_htdat_adj_cgrp_pred_females_within5stddevs	Chr5_93047318	Chr5	93047318	0.0877293	0.786776	0.213224	0.0205725	0.00310303	3.39e-11	43.95	39917	4.82257	0.0186431	21092	4.84314	0.0186637	3130	4.86371	0.0191927	0.000142001	0.100533	0.0685599	0.169235	0.0839076	0.100675	0.141049	0.594543	0.0238631	0.14396
fat_pct_htdat_adj_cgrp_pred_females_within5stddevs	Chr5_93047343	Chr5	93047343	0.0877293	0.786776	0.213224	0.0205725	0.00310303	3.39e-11	43.95	39917	4.82257	0.0186431	21092	4.84314	0.0186637	3130	4.86371	0.0191927	0.000142001	0.100533	0.0685599	0.169235	0.0839076	0.100675	0.141049	0.594543	0.0238631	0.14396
fat_pct_htdat_adj_cgrp_pred_females_within5stddevs	Chr5_93047363	Chr5	93047363	0.00380563	0.981868	0.0181325	-0.0323128	0.0095722	0.000736753	11.4	61833	4.83268	0.0186097	2286	4.80037	0.0208413	20	4.76806	0.0265641	3.72e-05	0.100858	0.0683839	0.169279	0.0219628	0.100895	0.0368485	0.595939	0.0238889	0.144027
fat_pct_htdat_adj_cgrp_pred_females_within5stddevs	Chr5_93047424	Chr5	93047424	0.0877293	0.786776	0.213224	0.0205725	0.00310303	3.39e-11	43.95	39917	4.82257	0.0186431	21092	4.84314	0.0186637	3130	4.86371	0.0191927	0.000142001	0.100533	0.0685599	0.169235	0.0839076	0.100675	0.141049	0.594543	0.0238631	0.14396
fat_pct_htdat_adj_cgrp_pred_females_within5stddevs	Chr5_93047478	Chr5	93047478	0.0877293	0.786776	0.213224	0.0205725	0.00310303	3.39e-11	43.95	39917	4.82257	0.0186431	21092	4.84314	0.0186637	3130	4.86371	0.0191927	0.000142001	0.100533	0.0685599	0.169235	0.0839076	0.100675	0.141049	0.594543	0.0238631	0.14396
fat_pct_htdat_adj_cgrp_pred_females_within5stddevs	Chr5_93047740	Chr5	93047740	0.00746684	0.96407	0.0359298	-0.0117533	0.0067102	0.0798542	3.068	59620	4.83284	0.0186164	4429	4.82109	0.0196341	90	4.80934	0.0226822	9.57e-06	0.100885	0.0683825	0.169277	0.00565348	0.100895	0.00948519	0.596009	0.023889	0.144046
fat_pct_htdat_adj_cgrp_pred_females_within5stddevs	Chr5_93047780	Chr5	93047780	0.0877293	0.786776	0.213224	0.0205725	0.00310303	3.39e-11	43.95	39917	4.82257	0.0186431	21092	4.84314	0.0186637	3130	4.86371	0.0191927	0.000142001	0.100533	0.0685599	0.169235	0.0839076	0.100675	0.141049	0.594543	0.0238631	0.14396
fat_pct_htdat_adj_cgrp_pred_females_within5stddevs	Chr5_93047922	Chr5	93047922	0.0877293	0.786776	0.213224	0.0205725	0.00310303	3.39e-11	43.95	39917	4.82257	0.0186431	21092	4.84314	0.0186637	3130	4.86371	0.0191927	0.000142001	0.100533	0.0685599	0.169235	0.0839076	0.100675	0.141049	0.594543	0.0238631	0.14396
fat_pct_htdat_adj_cgrp_pred_females_within5stddevs	Chr5_93047935	Chr5	93047935	0.0877293	0.786776	0.213224	0.0205725	0.00310303	3.39e-11	43.95	39917	4.82257	0.0186431	21092	4.84314	0.0186637	3130	4.86371	0.0191927	0.000142001	0.100533	0.0685599	0.169235	0.0839076	0.100675	0.141049	0.594543	0.0238631	0.14396
fat_pct_htdat_adj_cgrp_pred_females_within5stddevs	Chr5_93048063	Chr5	93048063	0.00210595	0.898244	0.101756	0.0120692	0.00401162	0.00262588	9.051	51767	4.82903	0.0186345	11691	4.8411	0.0188495	681	4.85317	0.0198884	2.66e-05	0.100834	0.0684081	0.169269	0.0157313	0.100861	0.026401	0.595798	0.0238821	0.144034
fat_pct_htdat_adj_cgrp_pred_females_within5stddevs	Chr5_93048134	Chr5	93048134	0.0258845	0.808447	0.191553	-0.00637486	0.00318997	0.0456769	3.994	42254	4.83417	0.0186364	19198	4.8278	0.0187269	2687	4.82142	0.0193502	1.26e-05	0.100801	0.068446	0.16926	0.0074363	0.100814	0.0124851	0.595586	0.0238782	0.144047
fat_pct_htdat_adj_cgrp_pred_females_within5stddevs	Chr5_93048138	Chr5	93048138	0.023335	0.96913	0.0308705	0.0197821	0.00727957	0.00657995	7.385	60263	4.8312	0.0186089	3792	4.85098	0.0198682	84	4.87076	0.0234346	2.34e-05	0.100809	0.0684314	0.169264	0.0138336	0.100833	0.0232219	0.595657	0.0238792	0.144038
fat_pct_htdat_adj_cgrp_pred_females_within5stddevs	Chr5_93048284	Chr5	93048284	0.00026446	0.988946	0.0110541	-0.0222094	0.0109279	0.0421215	4.13	62725	4.83277	0.018612	1410	4.81056	0.0214016	4	4.78835	0.028434	1.08e-05	0.100847	0.0684102	0.169268	0.00637127	0.100857	0.0106928	0.59582	0.023882	0.144045
fat_pct_htdat_adj_cgrp_pred_females_within5stddevs	Chr5_93048316	Chr5	93048316	0.0258953	0.808455	0.191545	-0.00631571	0.00319005	0.0477285	3.92	42255	4.83415	0.0186364	19197	4.82784	0.018727	2687	4.82152	0.0193503	1.24e-05	0.100801	0.068446	0.16926	0.00729873	0.100814	0.0122541	0.595586	0.0238782	0.144047
fat_pct_htdat_adj_cgrp_pred_females_within5stddevs	Chr5_93048342	Chr5	93048342	0.00210595	0.898252	0.101748	0.012177	0.00401178	0.00240382	9.213	51768	4.82901	0.0186345	11690	4.84118	0.0188495	681	4.85336	0.0198885	2.71e-05	0.100834	0.0684074	0.169269	0.0160125	0.100862	0.0268726	0.595801	0.0238822	0.144033
fat_pct_htdat_adj_cgrp_pred_females_within5stddevs	Chr5_93048352	Chr5	93048352	0.0877293	0.786783	0.213217	0.020573	0.00310308	3.39e-11	43.96	39918	4.82257	0.0186431	21091	4.84314	0.0186637	3130	4.86372	0.0191928	0.000142004	0.100533	0.0685602	0.169235	0.0839095	0.100675	0.141052	0.594542	0.023863	0.14396
fat_pct_htdat_adj_cgrp_pred_females_within5stddevs	Chr5_93048436	Chr5	93048436	0.0877293	0.786776	0.213224	0.0205725	0.00310303	3.39e-11	43.95	39917	4.82257	0.0186431	21092	4.84314	0.0186637	3130	4.86371	0.0191927	0.000142001	0.100533	0.0685599	0.169235	0.0839076	0.100675	0.141049	0.594543	0.0238631	0.14396
fat_pct_htdat_adj_cgrp_pred_females_within5stddevs	Chr5_93048519	Chr5	93048519	0.0877293	0.786776	0.213224	0.0205725	0.00310303	3.39e-11	43.95	39917	4.82257	0.0186431	21092	4.84314	0.0186637	3130	4.86371	0.0191927	0.000142001	0.100533	0.0685599	0.169235	0.0839076	0.100675	0.141049	0.594543	0.0238631	0.14396
fat_pct_htdat_adj_cgrp_pred_females_within5stddevs	Chr5_93048532	Chr5	93048532	0.111106	0.506556	0.493444	-0.0160626	0.0026675	1.74e-09	36.26	17691	4.8474	0.0187702	29598	4.83134	0.0185964	16850	4.81528	0.0188033	0.000128982	0.10066	0.0684791	0.169268	0.0761995	0.100789	0.127972	0.595132	0.0238722	0.143974
fat_pct_htdat_adj_cgrp_pred_females_within5stddevs	Chr5_93048610	Chr5	93048610	0.0877293	0.786783	0.213217	0.020573	0.00310308	3.39e-11	43.96	39918	4.82257	0.0186431	21091	4.84314	0.0186637	3130	4.86372	0.0191928	0.000142004	0.100533	0.0685602	0.169235	0.0839095	0.100675	0.141052	0.594542	0.023863	0.14396
fat_pct_htdat_adj_cgrp_pred_females_within5stddevs	Chr5_93048800	Chr5	93048800	0.0258977	0.808455	0.191545	-0.00638106	0.00319008	0.0454741	4.001	42255	4.83418	0.0186364	19197	4.82779	0.0187269	2687	4.82141	0.0193503	1.26e-05	0.100801	0.0684459	0.16926	0.00745055	0.100814	0.012509	0.595586	0.0238782	0.144047
fat_pct_htdat_adj_cgrp_pred_females_within5stddevs	Chr5_93049104	Chr5	93049104	0.0877293	0.786783	0.213217	0.020573	0.00310308	3.39e-11	43.96	39918	4.82257	0.0186431	21091	4.84314	0.0186637	3130	4.86372	0.0191928	0.000142004	0.100533	0.0685602	0.169235	0.0839095	0.100675	0.141052	0.594542	0.023863	0.14396
fat_pct_htdat_adj_cgrp_pred_females_within5stddevs	Chr5_93049213	Chr5	93049213	0.0877293	0.786783	0.213217	0.020573	0.00310308	3.39e-11	43.96	39918	4.82257	0.0186431	21091	4.84314	0.0186637	3130	4.86372	0.0191928	0.000142004	0.100533	0.0685602	0.169235	0.0839095	0.100675	0.141052	0.594542	0.023863	0.14396
fat_pct_htdat_adj_cgrp_pred_females_within5stddevs	Chr5_93049272	Chr5	93049272	0.0877293	0.786783	0.213217	0.020573	0.00310308	3.39e-11	43.96	39918	4.82257	0.0186431	21091	4.84314	0.0186637	3130	4.86372	0.0191928	0.000142004	0.100533	0.0685602	0.169235	0.0839095	0.100675	0.141052	0.594542	0.023863	0.14396
fat_pct_htdat_adj_cgrp_pred_females_within5stddevs	Chr5_93049282	Chr5	93049282	0.0877293	0.786783	0.213217	0.020573	0.00310308	3.39e-11	43.96	39918	4.82257	0.0186431	21091	4.84314	0.0186637	3130	4.86372	0.0191928	0.000142004	0.100533	0.0685602	0.169235	0.0839095	0.100675	0.141052	0.594542	0.023863	0.14396
fat_pct_htdat_adj_cgrp_pred_females_within5stddevs	Chr5_93049288	Chr5	93049288	0.0877293	0.786783	0.213217	0.020573	0.00310308	3.39e-11	43.96	39918	4.82257	0.0186431	21091	4.84314	0.0186637	3130	4.86372	0.0191928	0.000142004	0.100533	0.0685602	0.169235	0.0839095	0.100675	0.141052	0.594542	0.023863	0.14396
fat_pct_htdat_adj_cgrp_pred_females_within5stddevs	Chr5_93049401	Chr5	93049401	0.00026367	0.988915	0.0110853	-0.0249822	0.0108978	0.0218853	5.255	62723	4.83287	0.0186121	1410	4.80789	0.0213857	6	4.78291	0.0283869	1.37e-05	0.100848	0.068406	0.169268	0.00808391	0.100862	0.0135665	0.595839	0.0238822	0.144042
fat_pct_htdat_adj_cgrp_pred_females_within5stddevs	Chr5_93049415	Chr5	93049415	0.0877252	0.786791	0.213209	0.020554	0.00310308	3.53e-11	43.87	39919	4.8226	0.0186429	21090	4.84315	0.018664	3130	4.8637	0.0191935	0.000141739	0.100534	0.0685596	0.169235	0.0837526	0.100676	0.140788	0.594546	0.0238632	0.14396
fat_pct_htdat_adj_cgrp_pred_females_within5stddevs	Chr5_93049417	Chr5	93049417	0.0877252	0.786791	0.213209	0.020554	0.00310308	3.53e-11	43.87	39919	4.8226	0.0186429	21090	4.84315	0.018664	3130	4.8637	0.0191935	0.000141739	0.100534	0.0685596	0.169235	0.0837526	0.100676	0.140788	0.594546	0.0238632	0.14396
fat_pct_htdat_adj_cgrp_pred_females_within5stddevs	Chr5_93049435	Chr5	93049435	0.0877293	0.786783	0.213217	0.020573	0.00310308	3.39e-11	43.96	39918	4.82257	0.0186431	21091	4.84314	0.0186637	3130	4.86372	0.0191928	0.000142004	0.100533	0.0685602	0.169235	0.0839095	0.100675	0.141052	0.594542	0.023863	0.14396
fat_pct_htdat_adj_cgrp_pred_females_within5stddevs	Chr5_93049595	Chr5	93049595	0.0877293	0.786783	0.213217	0.020573	0.00310308	3.39e-11	43.96	39918	4.82257	0.0186431	21091	4.84314	0.0186637	3130	4.86372	0.0191928	0.000142004	0.100533	0.0685602	0.169235	0.0839095	0.100675	0.141052	0.594542	0.023863	0.14396
fat_pct_htdat_adj_cgrp_pred_females_within5stddevs	Chr5_93049599	Chr5	93049599	0.0877293	0.786783	0.213217	0.020573	0.00310308	3.39e-11	43.96	39918	4.82257	0.0186431	21091	4.84314	0.0186637	3130	4.86372	0.0191928	0.000142004	0.100533	0.0685602	0.169235	0.0839095	0.100675	0.141052	0.594542	0.023863	0.14396
fat_pct_htdat_adj_cgrp_pred_females_within5stddevs	Chr5_93049611	Chr5	93049611	0.00026289	0.988922	0.0110775	-0.0239629	0.0109036	0.0279741	4.83	62724	4.83283	0.0186121	1409	4.80887	0.02139	6	4.7849	0.0283977	1.26e-05	0.10085	0.0684056	0.169268	0.00743253	0.100863	0.0124733	0.595845	0.0238824	0.144043
fat_pct_htdat_adj_cgrp_pred_females_within5stddevs	Chr5_93049650	Chr5	93049650	0.0877293	0.786783	0.213217	0.020573	0.00310308	3.39e-11	43.96	39918	4.82257	0.0186431	21091	4.84314	0.0186637	3130	4.86372	0.0191928	0.000142004	0.100533	0.0685602	0.169235	0.0839095	0.100675	0.141052	0.594542	0.023863	0.14396
fat_pct_htdat_adj_cgrp_pred_females_within5stddevs	Chr5_93049684	Chr5	93049684	0.0877293	0.786783	0.213217	0.020573	0.00310308	3.39e-11	43.96	39918	4.82257	0.0186431	21091	4.84314	0.0186637	3130	4.86372	0.0191928	0.000142004	0.100533	0.0685602	0.169235	0.0839095	0.100675	0.141052	0.594542	0.023863	0.14396
fat_pct_htdat_adj_cgrp_pred_females_within5stddevs	Chr5_93049745	Chr5	93049745	0.0877293	0.786783	0.213217	0.020573	0.00310308	3.39e-11	43.96	39918	4.82257	0.0186431	21091	4.84314	0.0186637	3130	4.86372	0.0191928	0.000142004	0.100533	0.0685602	0.169235	0.0839095	0.100675	0.141052	0.594542	0.023863	0.14396
fat_pct_htdat_adj_cgrp_pred_females_within5stddevs	Chr5_93050048	Chr5	93050048	0.0259083	0.808455	0.191545	-0.00639503	0.00319008	0.0450034	4.019	42255	4.83418	0.0186364	19197	4.82778	0.018727	2687	4.82139	0.0193503	1.27e-05	0.100801	0.0684461	0.16926	0.00748321	0.100814	0.0125638	0.595585	0.0238782	0.144047
fat_pct_htdat_adj_cgrp_pred_females_within5stddevs	BovineHD0500026419	Chr5	93050067	0.00211309	0.101623	0.898377	-0.0119694	0.00401365	0.00286336	8.893	681	4.853	0.0198905	11674	4.84103	0.0188502	51784	4.82906	0.0186346	2.62e-05	0.100838	0.0684058	0.169269	0.0154541	0.100864	0.0259351	0.595814	0.0238826	0.144034
fat_pct_htdat_adj_cgrp_pred_females_within5stddevs	Chr5_93050119	Chr5	93050119	0.0877389	0.786783	0.213217	0.020573	0.00310308	3.39e-11	43.96	39918	4.82257	0.0186431	21091	4.84314	0.0186637	3130	4.86372	0.0191928	0.000142004	0.100533	0.0685602	0.169235	0.0839095	0.100675	0.141052	0.594542	0.023863	0.14396
fat_pct_htdat_adj_cgrp_pred_females_within5stddevs	Chr5_93050151	Chr5	93050151	0.0877389	0.786791	0.213209	0.0205406	0.00310306	3.63e-11	43.82	39919	4.82261	0.018643	21090	4.84315	0.0186642	3130	4.86369	0.0191937	0.000141554	0.100536	0.0685583	0.169236	0.0836429	0.100677	0.140601	0.594555	0.0238634	0.14396
fat_pct_htdat_adj_cgrp_pred_females_within5stddevs	Chr5_93050162	Chr5	93050162	0.0877389	0.786783	0.213217	0.020573	0.00310308	3.39e-11	43.96	39918	4.82257	0.0186431	21091	4.84314	0.0186637	3130	4.86372	0.0191928	0.000142004	0.100533	0.0685602	0.169235	0.0839095	0.100675	0.141052	0.594542	0.023863	0.14396
fat_pct_htdat_adj_cgrp_pred_females_within5stddevs	Chr5_93050484	Chr5	93050484	0.0877389	0.786783	0.213217	0.020573	0.00310308	3.39e-11	43.96	39918	4.82257	0.0186431	21091	4.84314	0.0186637	3130	4.86372	0.0191928	0.000142004	0.100533	0.0685602	0.169235	0.0839095	0.100675	0.141052	0.594542	0.023863	0.14396
fat_pct_htdat_adj_cgrp_pred_females_within5stddevs	Chr5_93050490	Chr5	93050490	0.0877389	0.786783	0.213217	0.020573	0.00310308	3.39e-11	43.96	39918	4.82257	0.0186431	21091	4.84314	0.0186637	3130	4.86372	0.0191928	0.000142004	0.100533	0.0685602	0.169235	0.0839095	0.100675	0.141052	0.594542	0.023863	0.14396
fat_pct_htdat_adj_cgrp_pred_females_within5stddevs	Chr5_93050495	Chr5	93050495	0.0877389	0.786783	0.213217	0.020573	0.00310308	3.39e-11	43.96	39918	4.82257	0.0186431	21091	4.84314	0.0186637	3130	4.86372	0.0191928	0.000142004	0.100533	0.0685602	0.169235	0.0839095	0.100675	0.141052	0.594542	0.023863	0.14396
fat_pct_htdat_adj_cgrp_pred_females_within5stddevs	Chr5_93050582	Chr5	93050582	0.0877389	0.786783	0.213217	0.020573	0.00310308	3.39e-11	43.96	39918	4.82257	0.0186431	21091	4.84314	0.0186637	3130	4.86372	0.0191928	0.000142004	0.100533	0.0685602	0.169235	0.0839095	0.100675	0.141052	0.594542	0.023863	0.14396
fat_pct_htdat_adj_cgrp_pred_females_within5stddevs	Chr5_93050617	Chr5	93050617	0.0877389	0.786783	0.213217	0.020573	0.00310308	3.39e-11	43.96	39918	4.82257	0.0186431	21091	4.84314	0.0186637	3130	4.86372	0.0191928	0.000142004	0.100533	0.0685602	0.169235	0.0839095	0.100675	0.141052	0.594542	0.023863	0.14396
fat_pct_htdat_adj_cgrp_pred_females_within5stddevs	Chr5_93050682	Chr5	93050682	0.0234651	0.969075	0.030925	0.0198241	0.00727214	0.00641204	7.431	60257	4.83119	0.0186088	3797	4.85102	0.0198651	85	4.87084	0.0234249	2.36e-05	0.100809	0.068432	0.169264	0.0139161	0.100832	0.0233606	0.595652	0.0238791	0.144038
fat_pct_htdat_adj_cgrp_pred_females_within5stddevs	Chr5_93050900	Chr5	93050900	0.0877389	0.786783	0.213217	0.020573	0.00310308	3.39e-11	43.96	39918	4.82257	0.0186431	21091	4.84314	0.0186637	3130	4.86372	0.0191928	0.000142004	0.100533	0.0685602	0.169235	0.0839095	0.100675	0.141052	0.594542	0.023863	0.14396
fat_pct_htdat_adj_cgrp_pred_females_within5stddevs	Chr5_93050950	Chr5	93050950	0.0877484	0.786791	0.213209	0.0205654	0.00310306	3.44e-11	43.92	39919	4.82259	0.018643	21090	4.84316	0.0186641	3130	4.86372	0.0191937	0.000141896	0.100536	0.0685582	0.169236	0.0838454	0.100677	0.140941	0.594555	0.0238634	0.14396
fat_pct_htdat_adj_cgrp_pred_females_within5stddevs	Chr5_93050961	Chr5	93050961	0.0877389	0.786783	0.213217	0.020573	0.00310308	3.39e-11	43.96	39918	4.82257	0.0186431	21091	4.84314	0.0186637	3130	4.86372	0.0191928	0.000142004	0.100533	0.0685602	0.169235	0.0839095	0.100675	0.141052	0.594542	0.023863	0.14396
fat_pct_htdat_adj_cgrp_pred_females_within5stddevs	Chr5_93051034	Chr5	93051034	0.0877389	0.786783	0.213217	0.020573	0.00310308	3.39e-11	43.96	39918	4.82257	0.0186431	21091	4.84314	0.0186637	3130	4.86372	0.0191928	0.000142004	0.100533	0.0685602	0.169235	0.0839095	0.100675	0.141052	0.594542	0.023863	0.14396
fat_pct_htdat_adj_cgrp_pred_females_within5stddevs	Chr5_93051045	Chr5	93051045	0.0877389	0.786783	0.213217	0.020573	0.00310308	3.39e-11	43.96	39918	4.82257	0.0186431	21091	4.84314	0.0186637	3130	4.86372	0.0191928	0.000142004	0.100533	0.0685602	0.169235	0.0839095	0.100675	0.141052	0.594542	0.023863	0.14396
fat_pct_htdat_adj_cgrp_pred_females_within5stddevs	Chr5_93051141	Chr5	93051141	0.0877389	0.786783	0.213217	0.020573	0.00310308	3.39e-11	43.96	39918	4.82257	0.0186431	21091	4.84314	0.0186637	3130	4.86372	0.0191928	0.000142004	0.100533	0.0685602	0.169235	0.0839095	0.100675	0.141052	0.594542	0.023863	0.14396
fat_pct_htdat_adj_cgrp_pred_females_within5stddevs	Chr5_93051245	Chr5	93051245	0.0877389	0.786783	0.213217	0.020573	0.00310308	3.39e-11	43.96	39918	4.82257	0.0186431	21091	4.84314	0.0186637	3130	4.86372	0.0191928	0.000142004	0.100533	0.0685602	0.169235	0.0839095	0.100675	0.141052	0.594542	0.023863	0.14396
fat_pct_htdat_adj_cgrp_pred_females_within5stddevs	Chr5_93051607	Chr5	93051607	0.0877389	0.786783	0.213217	0.020573	0.00310308	3.39e-11	43.96	39918	4.82257	0.0186431	21091	4.84314	0.0186637	3130	4.86372	0.0191928	0.000142004	0.100533	0.0685602	0.169235	0.0839095	0.100675	0.141052	0.594542	0.023863	0.14396
fat_pct_htdat_adj_cgrp_pred_females_within5stddevs	Chr5_93051625	Chr5	93051625	0.0877389	0.786783	0.213217	0.020573	0.00310308	3.39e-11	43.96	39918	4.82257	0.0186431	21091	4.84314	0.0186637	3130	4.86372	0.0191928	0.000142004	0.100533	0.0685602	0.169235	0.0839095	0.100675	0.141052	0.594542	0.023863	0.14396
fat_pct_htdat_adj_cgrp_pred_females_within5stddevs	Chr5_93051699	Chr5	93051699	0.00748914	0.964062	0.0359376	-0.011654	0.00671047	0.0824464	3.016	59619	4.83283	0.0186162	4430	4.82118	0.0196351	90	4.80952	0.0226842	9.41e-06	0.100884	0.0683835	0.169277	0.00555952	0.100893	0.00932765	0.596004	0.0238889	0.144047
fat_pct_htdat_adj_cgrp_pred_females_within5stddevs	Chr5_93051711	Chr5	93051711	0.002114	0.898268	0.101732	0.0120028	0.00401217	0.00277639	8.95	51770	4.82905	0.0186345	11688	4.84105	0.0188495	681	4.85305	0.0198885	2.63e-05	0.100834	0.0684083	0.169269	0.0155554	0.100861	0.0261057	0.595797	0.0238821	0.144034
fat_pct_htdat_adj_cgrp_pred_females_within5stddevs	Chr5_93051750	Chr5	93051750	0.0877389	0.786783	0.213217	0.020573	0.00310308	3.39e-11	43.96	39918	4.82257	0.0186431	21091	4.84314	0.0186637	3130	4.86372	0.0191928	0.000142004	0.100533	0.0685602	0.169235	0.0839095	0.100675	0.141052	0.594542	0.023863	0.14396
fat_pct_htdat_adj_cgrp_pred_females_within5stddevs	Chr5_93052621	Chr5	93052621	0.0877389	0.786783	0.213217	0.020573	0.00310308	3.39e-11	43.96	39918	4.82257	0.0186431	21091	4.84314	0.0186637	3130	4.86372	0.0191928	0.000142004	0.100533	0.0685602	0.169235	0.0839095	0.100675	0.141052	0.594542	0.023863	0.14396
fat_pct_htdat_adj_cgrp_pred_females_within5stddevs	Chr5_93052663	Chr5	93052663	0.0877389	0.786783	0.213217	0.020573	0.00310308	3.39e-11	43.96	39918	4.82257	0.0186431	21091	4.84314	0.0186637	3130	4.86372	0.0191928	0.000142004	0.100533	0.0685602	0.169235	0.0839095	0.100675	0.141052	0.594542	0.023863	0.14396
fat_pct_htdat_adj_cgrp_pred_females_within5stddevs	Chr5_93052938	Chr5	93052938	0.007478	0.964062	0.0359376	-0.0113999	0.00671228	0.0894435	2.884	59618	4.83281	0.0186162	4432	4.82141	0.0196363	89	4.81001	0.0226873	9.01e-06	0.100884	0.0683836	0.169277	0.00531973	0.100893	0.00892534	0.596004	0.0238888	0.144047
fat_pct_htdat_adj_cgrp_pred_females_within5stddevs	Chr5_93053062	Chr5	93053062	0.0877389	0.786783	0.213217	0.020573	0.00310308	3.39e-11	43.96	39918	4.82257	0.0186431	21091	4.84314	0.0186637	3130	4.86372	0.0191928	0.000142004	0.100533	0.0685602	0.169235	0.0839095	0.100675	0.141052	0.594542	0.023863	0.14396
fat_pct_htdat_adj_cgrp_pred_females_within5stddevs	Chr5_93053177	Chr5	93053177	0.0877389	0.786783	0.213217	0.020573	0.00310308	3.39e-11	43.96	39918	4.82257	0.0186431	21091	4.84314	0.0186637	3130	4.86372	0.0191928	0.000142004	0.100533	0.0685602	0.169235	0.0839095	0.100675	0.141052	0.594542	0.023863	0.14396
fat_pct_htdat_adj_cgrp_pred_females_within5stddevs	Chr5_93053182	Chr5	93053182	0.0877389	0.786783	0.213217	0.020573	0.00310308	3.39e-11	43.96	39918	4.82257	0.0186431	21091	4.84314	0.0186637	3130	4.86372	0.0191928	0.000142004	0.100533	0.0685602	0.169235	0.0839095	0.100675	0.141052	0.594542	0.023863	0.14396
fat_pct_htdat_adj_cgrp_pred_females_within5stddevs	BovineHD0500026420	Chr5	93053356	0.0877389	0.786783	0.213217	0.020573	0.00310308	3.39e-11	43.96	39918	4.82257	0.0186431	21091	4.84314	0.0186637	3130	4.86372	0.0191928	0.000142004	0.100533	0.0685602	0.169235	0.0839095	0.100675	0.141052	0.594542	0.023863	0.14396
fat_pct_htdat_adj_cgrp_pred_females_within5stddevs	Chr5_93053409	Chr5	93053409	0.00025045	0.988946	0.0110541	-0.025771	0.0109172	0.0182492	5.572	62726	4.83288	0.0186119	1408	4.8071	0.0213992	5	4.78133	0.0284221	1.45e-05	0.100849	0.0684049	0.169268	0.00857851	0.100863	0.0143964	0.595844	0.0238823	0.144042
fat_pct_htdat_adj_cgrp_pred_females_within5stddevs	Chr5_93053439	Chr5	93053439	0.0877252	0.786791	0.213209	0.0205909	0.00310311	3.26e-11	44.03	39919	4.82257	0.0186429	21090	4.84316	0.0186637	3130	4.86375	0.0191929	0.000142247	0.100531	0.0685614	0.169235	0.0840533	0.100673	0.141296	0.594533	0.0238629	0.14396
fat_pct_htdat_adj_cgrp_pred_females_within5stddevs	Chr5_93053444	Chr5	93053444	0.00024128	0.988977	0.0110229	-0.0254227	0.0109421	0.0201612	5.398	62730	4.83288	0.0186119	1404	4.80746	0.0214078	5	4.78203	0.0284542	1.41e-05	0.100846	0.0684075	0.169268	0.00832499	0.10086	0.0139713	0.595828	0.0238819	0.144042
fat_pct_htdat_adj_cgrp_pred_females_within5stddevs	Chr5_93053518	Chr5	93053518	0.134947	0.595238	0.404762	0.0110824	0.00271183	4.38e-05	16.7	23873	4.82324	0.0187238	28610	4.83433	0.0186081	11656	4.84541	0.0188851	5.92e-05	0.100703	0.0684923	0.169255	0.0349659	0.100762	0.0587337	0.595188	0.0238722	0.14402
fat_pct_htdat_adj_cgrp_pred_females_within5stddevs	Chr5_93053841	Chr5	93053841	0.111179	0.493483	0.506517	0.0160905	0.00266773	1.63e-09	36.38	16851	4.81525	0.0188033	29601	4.83134	0.0185965	17687	4.84743	0.0187703	0.000129431	0.100661	0.0684783	0.169268	0.0764648	0.10079	0.128416	0.595136	0.0238723	0.143974
fat_pct_htdat_adj_cgrp_pred_females_within5stddevs	Chr5_93054211	Chr5	93054211	0.0877252	0.786791	0.213209	0.020554	0.00310308	3.53e-11	43.87	39919	4.8226	0.0186429	21090	4.84315	0.018664	3130	4.8637	0.0191935	0.000141739	0.100534	0.0685596	0.169235	0.0837526	0.100676	0.140788	0.594546	0.0238632	0.14396
fat_pct_htdat_adj_cgrp_pred_females_within5stddevs	Chr5_93054264	Chr5	93054264	0.0877252	0.786783	0.213217	0.020573	0.00310308	3.39e-11	43.96	39918	4.82257	0.0186431	21091	4.84314	0.0186637	3130	4.86372	0.0191928	0.000142004	0.100533	0.0685602	0.169235	0.0839095	0.100675	0.141052	0.594542	0.023863	0.14396
fat_pct_htdat_adj_cgrp_pred_females_within5stddevs	Chr5_93054486	Chr5	93054486	0.0877389	0.786776	0.213224	0.0205725	0.00310303	3.39e-11	43.95	39917	4.82257	0.0186431	21092	4.84314	0.0186637	3130	4.86371	0.0191927	0.000142001	0.100533	0.0685599	0.169235	0.0839076	0.100675	0.141049	0.594543	0.0238631	0.14396
fat_pct_htdat_adj_cgrp_pred_females_within5stddevs	Chr5_93054545	Chr5	93054545	0.0877389	0.786776	0.213224	0.0205725	0.00310303	3.39e-11	43.95	39917	4.82257	0.0186431	21092	4.84314	0.0186637	3130	4.86371	0.0191927	0.000142001	0.100533	0.0685599	0.169235	0.0839076	0.100675	0.141049	0.594543	0.0238631	0.14396
fat_pct_htdat_adj_cgrp_pred_females_within5stddevs	Chr5_93055056	Chr5	93055056	0.17964	0.585556	0.414444	-0.0163839	0.00278555	4.08e-09	34.59	23328	4.84533	0.0187264	28458	4.82895	0.0185968	12353	4.81256	0.0188819	0.000130286	0.100542	0.0685753	0.169248	0.0769797	0.100672	0.129416	0.594511	0.0238572	0.143982
fat_pct_htdat_adj_cgrp_pred_females_within5stddevs	Chr5_93055245	Chr5	93055245	0.0877348	0.786791	0.213209	0.020546	0.003103	3.59e-11	43.84	39919	4.82262	0.0186429	21090	4.84316	0.0186644	3130	4.86371	0.0191943	0.000141628	0.100537	0.0685573	0.169236	0.0836867	0.100679	0.140673	0.594561	0.0238636	0.14396
fat_pct_htdat_adj_cgrp_pred_females_within5stddevs	Chr5_93055265	Chr5	93055265	0.139152	0.554312	0.445688	-0.0124612	0.00266824	3.02e-06	21.81	20650	4.8427	0.0187342	29806	4.83024	0.0185984	13683	4.81778	0.0188434	7.67e-05	0.100617	0.0685472	0.169241	0.0453348	0.100694	0.0761962	0.59479	0.0238624	0.14401
fat_pct_htdat_adj_cgrp_pred_females_within5stddevs	Chr5_93055327	Chr5	93055327	0.0877389	0.786776	0.213224	0.0205725	0.00310303	3.39e-11	43.95	39917	4.82257	0.0186431	21092	4.84314	0.0186637	3130	4.86371	0.0191927	0.000142001	0.100533	0.0685599	0.169235	0.0839076	0.100675	0.141049	0.594543	0.0238631	0.14396
fat_pct_htdat_adj_cgrp_pred_females_within5stddevs	Chr5_93055345	Chr5	93055345	0.0258982	0.808463	0.191537	-0.00632764	0.00319011	0.0473144	3.934	42256	4.83416	0.0186364	19196	4.82783	0.018727	2687	4.8215	0.0193503	1.24e-05	0.100801	0.0684462	0.16926	0.0073261	0.100814	0.0123001	0.595585	0.0238782	0.144047
fat_pct_htdat_adj_cgrp_pred_females_within5stddevs	Chr5_93055370	Chr5	93055370	0.00025122	0.989016	0.010984	-0.0258154	0.0109552	0.018453	5.553	62735	4.83285	0.0186117	1399	4.80703	0.021423	5	4.78122	0.0284872	1.45e-05	0.100848	0.0684055	0.169268	0.00855413	0.100863	0.0143556	0.595841	0.0238822	0.144042
fat_pct_htdat_adj_cgrp_pred_females_within5stddevs	Chr5_93055588	Chr5	93055588	0.0877389	0.786791	0.213209	0.0206347	0.00310313	2.96e-11	44.22	39919	4.82254	0.0186431	21090	4.84317	0.0186637	3130	4.86381	0.0191926	0.000142853	0.100533	0.0685596	0.169235	0.084411	0.100676	0.141895	0.594544	0.0238631	0.143959
fat_pct_htdat_adj_cgrp_pred_females_within5stddevs	Chr5_93055630	Chr5	93055630	0.0877716	0.786791	0.213209	0.0206347	0.00310313	2.96e-11	44.22	39919	4.82254	0.0186431	21090	4.84317	0.0186637	3130	4.86381	0.0191926	0.000142853	0.100533	0.0685596	0.169235	0.084411	0.100676	0.141895	0.594544	0.0238631	0.143959
fat_pct_htdat_adj_cgrp_pred_females_within5stddevs	Chr5_93055942	Chr5	93055942	0.0259059	0.808463	0.191537	-0.00632764	0.00319011	0.0473144	3.934	42256	4.83416	0.0186364	19196	4.82783	0.018727	2687	4.8215	0.0193503	1.24e-05	0.100801	0.0684462	0.16926	0.0073261	0.100814	0.0123001	0.595585	0.0238782	0.144047
fat_pct_htdat_adj_cgrp_pred_females_within5stddevs	Chr5_93056181	Chr5	93056181	0.0258878	0.808471	0.191529	-0.00630781	0.00319033	0.0480274	3.909	42256	4.83415	0.0186364	19197	4.82784	0.018727	2686	4.82153	0.0193504	1.23e-05	0.100801	0.0684462	0.16926	0.00728004	0.100814	0.0122227	0.595585	0.0238782	0.144047
fat_pct_htdat_adj_cgrp_pred_females_within5stddevs	Chr5_93056460	Chr5	93056460	0.0877716	0.786791	0.213209	0.0206347	0.00310313	2.96e-11	44.22	39919	4.82254	0.0186431	21090	4.84317	0.0186637	3130	4.86381	0.0191926	0.000142853	0.100533	0.0685596	0.169235	0.084411	0.100676	0.141895	0.594544	0.0238631	0.143959
fat_pct_htdat_adj_cgrp_pred_females_within5stddevs	Chr5_93056500	Chr5	93056500	0.0877716	0.786791	0.213209	0.0206347	0.00310313	2.96e-11	44.22	39919	4.82254	0.0186431	21090	4.84317	0.0186637	3130	4.86381	0.0191926	0.000142853	0.100533	0.0685596	0.169235	0.084411	0.100676	0.141895	0.594544	0.0238631	0.143959
fat_pct_htdat_adj_cgrp_pred_females_within5stddevs	Chr5_93056778	Chr5	93056778	0.00212072	0.898252	0.101748	0.0121157	0.00401199	0.00252999	9.12	51768	4.82902	0.0186345	11690	4.84113	0.0188493	681	4.85325	0.0198881	2.68e-05	0.100833	0.0684085	0.169269	0.0158515	0.10086	0.0266028	0.595794	0.0238821	0.144034
fat_pct_htdat_adj_cgrp_pred_females_within5stddevs	Chr5_93056796	Chr5	93056796	0.0877716	0.786791	0.213209	0.0206347	0.00310313	2.96e-11	44.22	39919	4.82254	0.0186431	21090	4.84317	0.0186637	3130	4.86381	0.0191926	0.000142853	0.100533	0.0685596	0.169235	0.084411	0.100676	0.141895	0.594544	0.0238631	0.143959
fat_pct_htdat_adj_cgrp_pred_females_within5stddevs	Chr5_93056911	Chr5	93056911	0.0877716	0.786791	0.213209	0.0206347	0.00310313	2.96e-11	44.22	39919	4.82254	0.0186431	21090	4.84317	0.0186637	3130	4.86381	0.0191926	0.000142853	0.100533	0.0685596	0.169235	0.084411	0.100676	0.141895	0.594544	0.0238631	0.143959
fat_pct_htdat_adj_cgrp_pred_females_within5stddevs	Chr5_93056993	Chr5	93056993	0.0877716	0.786791	0.213209	0.0206347	0.00310313	2.96e-11	44.22	39919	4.82254	0.0186431	21090	4.84317	0.0186637	3130	4.86381	0.0191926	0.000142853	0.100533	0.0685596	0.169235	0.084411	0.100676	0.141895	0.594544	0.0238631	0.143959
fat_pct_htdat_adj_cgrp_pred_females_within5stddevs	Chr5_93057039	Chr5	93057039	0.0877716	0.786791	0.213209	0.0206347	0.00310313	2.96e-11	44.22	39919	4.82254	0.0186431	21090	4.84317	0.0186637	3130	4.86381	0.0191926	0.000142853	0.100533	0.0685596	0.169235	0.084411	0.100676	0.141895	0.594544	0.0238631	0.143959
fat_pct_htdat_adj_cgrp_pred_females_within5stddevs	Chr5_93057056	Chr5	93057056	0.0877716	0.786791	0.213209	0.0206347	0.00310313	2.96e-11	44.22	39919	4.82254	0.0186431	21090	4.84317	0.0186637	3130	4.86381	0.0191926	0.000142853	0.100533	0.0685596	0.169235	0.084411	0.100676	0.141895	0.594544	0.0238631	0.143959
fat_pct_htdat_adj_cgrp_pred_females_within5stddevs	Chr5_93057157	Chr5	93057157	0.0877716	0.786791	0.213209	0.0206347	0.00310313	2.96e-11	44.22	39919	4.82254	0.0186431	21090	4.84317	0.0186637	3130	4.86381	0.0191926	0.000142853	0.100533	0.0685596	0.169235	0.084411	0.100676	0.141895	0.594544	0.0238631	0.143959
fat_pct_htdat_adj_cgrp_pred_females_within5stddevs	Chr5_93057234	Chr5	93057234	0.00743234	0.964094	0.0359064	-0.0109041	0.00671562	0.104447	2.636	59622	4.83278	0.018616	4428	4.82188	0.0196362	89	4.81097	0.0226893	8.23e-06	0.100879	0.0683886	0.169276	0.00486302	0.100887	0.00815953	0.595973	0.0238881	0.144048
fat_pct_htdat_adj_cgrp_pred_females_within5stddevs	BovineHD0500026421	Chr5	93057594	0.0877716	0.786791	0.213209	0.0206347	0.00310313	2.96e-11	44.22	39919	4.82254	0.0186431	21090	4.84317	0.0186637	3130	4.86381	0.0191926	0.000142853	0.100533	0.0685596	0.169235	0.084411	0.100676	0.141895	0.594544	0.0238631	0.143959
fat_pct_htdat_adj_cgrp_pred_females_within5stddevs	Chr5_93057625	Chr5	93057625	0.0877716	0.786791	0.213209	0.0206347	0.00310313	2.96e-11	44.22	39919	4.82254	0.0186431	21090	4.84317	0.0186637	3130	4.86381	0.0191926	0.000142853	0.100533	0.0685596	0.169235	0.084411	0.100676	0.141895	0.594544	0.0238631	0.143959
fat_pct_htdat_adj_cgrp_pred_females_within5stddevs	Chr5_93057639	Chr5	93057639	0.00750088	0.964133	0.0358674	-0.0109577	0.00671919	0.102938	2.66	59627	4.83277	0.0186158	4423	4.82181	0.0196404	89	4.81086	0.0226988	8.3e-06	0.100879	0.0683882	0.169276	0.00490577	0.100887	0.00823123	0.595975	0.0238882	0.144048
fat_pct_htdat_adj_cgrp_pred_females_within5stddevs	Chr5_93057692	Chr5	93057692	0.0877716	0.786791	0.213209	0.0206347	0.00310313	2.96e-11	44.22	39919	4.82254	0.0186431	21090	4.84317	0.0186637	3130	4.86381	0.0191926	0.000142853	0.100533	0.0685596	0.169235	0.084411	0.100676	0.141895	0.594544	0.0238631	0.143959
fat_pct_htdat_adj_cgrp_pred_females_within5stddevs	Chr5_93057951	Chr5	93057951	0.0877716	0.786791	0.213209	0.0206347	0.00310313	2.96e-11	44.22	39919	4.82254	0.0186431	21090	4.84317	0.0186637	3130	4.86381	0.0191926	0.000142853	0.100533	0.0685596	0.169235	0.084411	0.100676	0.141895	0.594544	0.0238631	0.143959
fat_pct_htdat_adj_cgrp_pred_females_within5stddevs	Chr5_93057975	Chr5	93057975	0.00212251	0.898252	0.101748	0.0121238	0.00401182	0.00251203	9.133	51768	4.82902	0.0186345	11690	4.84114	0.0188493	681	4.85326	0.019888	2.69e-05	0.100833	0.0684084	0.169269	0.0158727	0.10086	0.0266384	0.595795	0.0238821	0.144034
fat_pct_htdat_adj_cgrp_pred_females_within5stddevs	Chr5_93058040	Chr5	93058040	0.00211132	0.898244	0.101756	0.0120559	0.00401202	0.00265746	9.03	51767	4.82905	0.0186344	11691	4.8411	0.01885	681	4.85316	0.0198897	2.66e-05	0.100835	0.0684075	0.169269	0.0156965	0.100861	0.0263423	0.595802	0.0238823	0.144034
fat_pct_htdat_adj_cgrp_pred_females_within5stddevs	Chr5_93058065	Chr5	93058065	0.0877716	0.786791	0.213209	0.0206347	0.00310313	2.96e-11	44.22	39919	4.82254	0.0186431	21090	4.84317	0.0186637	3130	4.86381	0.0191926	0.000142853	0.100533	0.0685596	0.169235	0.084411	0.100676	0.141895	0.594544	0.0238631	0.143959
fat_pct_htdat_adj_cgrp_pred_females_within5stddevs	Chr5_93058190	Chr5	93058190	0.0877716	0.786791	0.213209	0.0206347	0.00310313	2.96e-11	44.22	39919	4.82254	0.0186431	21090	4.84317	0.0186637	3130	4.86381	0.0191926	0.000142853	0.100533	0.0685596	0.169235	0.084411	0.100676	0.141895	0.594544	0.0238631	0.143959
fat_pct_htdat_adj_cgrp_pred_females_within5stddevs	Chr5_93058326	Chr5	93058326	0.0877716	0.786791	0.213209	0.0206347	0.00310313	2.96e-11	44.22	39919	4.82254	0.0186431	21090	4.84317	0.0186637	3130	4.86381	0.0191926	0.000142853	0.100533	0.0685596	0.169235	0.084411	0.100676	0.141895	0.594544	0.0238631	0.143959
fat_pct_htdat_adj_cgrp_pred_females_within5stddevs	Chr5_93058361	Chr5	93058361	0.087766	0.786799	0.213201	0.0206257	0.00310332	3.03e-11	44.17	39919	4.82256	0.0186429	21091	4.84319	0.018664	3129	4.86381	0.0191935	0.000142725	0.100534	0.0685589	0.169235	0.0843353	0.100677	0.141766	0.594549	0.0238633	0.143959
fat_pct_htdat_adj_cgrp_pred_females_within5stddevs	Chr5_93058368	Chr5	93058368	0.087766	0.786799	0.213201	0.0206257	0.00310332	3.03e-11	44.17	39919	4.82256	0.0186429	21091	4.84319	0.018664	3129	4.86381	0.0191935	0.000142725	0.100534	0.0685589	0.169235	0.0843353	0.100677	0.141766	0.594549	0.0238633	0.143959
fat_pct_htdat_adj_cgrp_pred_females_within5stddevs	Chr5_93058442	Chr5	93058442	0.0877948	0.786791	0.213209	0.0206347	0.00310313	2.96e-11	44.22	39919	4.82254	0.0186431	21090	4.84317	0.0186637	3130	4.86381	0.0191926	0.000142853	0.100533	0.0685596	0.169235	0.084411	0.100676	0.141895	0.594544	0.0238631	0.143959
fat_pct_htdat_adj_cgrp_pred_females_within5stddevs	Chr5_93058457	Chr5	93058457	0.0877812	0.786791	0.213209	0.0206347	0.00310313	2.96e-11	44.22	39919	4.82254	0.0186431	21090	4.84317	0.0186637	3130	4.86381	0.0191926	0.000142853	0.100533	0.0685596	0.169235	0.084411	0.100676	0.141895	0.594544	0.0238631	0.143959
fat_pct_htdat_adj_cgrp_pred_females_within5stddevs	Chr5_93058505	Chr5	93058505	0.0877716	0.786791	0.213209	0.0206347	0.00310313	2.96e-11	44.22	39919	4.82254	0.0186431	21090	4.84317	0.0186637	3130	4.86381	0.0191926	0.000142853	0.100533	0.0685596	0.169235	0.084411	0.100676	0.141895	0.594544	0.0238631	0.143959
fat_pct_htdat_adj_cgrp_pred_females_within5stddevs	Chr5_93058544	Chr5	93058544	0.00026053	0.989156	0.0108436	-0.0228639	0.0110325	0.0382314	4.295	62751	4.83276	0.0186117	1385	4.8099	0.0214588	3	4.78704	0.0286007	1.12e-05	0.100845	0.0684111	0.169267	0.00662518	0.100856	0.0111191	0.595812	0.0238817	0.144045
fat_pct_htdat_adj_cgrp_pred_females_within5stddevs	Chr5_93058586	Chr5	93058586	0.0877716	0.786791	0.213209	0.0206347	0.00310313	2.96e-11	44.22	39919	4.82254	0.0186431	21090	4.84317	0.0186637	3130	4.86381	0.0191926	0.000142853	0.100533	0.0685596	0.169235	0.084411	0.100676	0.141895	0.594544	0.0238631	0.143959
fat_pct_htdat_adj_cgrp_pred_females_within5stddevs	Chr5_93058674	Chr5	93058674	0.0877716	0.786791	0.213209	0.0206347	0.00310313	2.96e-11	44.22	39919	4.82254	0.0186431	21090	4.84317	0.0186637	3130	4.86381	0.0191926	0.000142853	0.100533	0.0685596	0.169235	0.084411	0.100676	0.141895	0.594544	0.0238631	0.143959
fat_pct_htdat_adj_cgrp_pred_females_within5stddevs	Chr5_93058707	Chr5	93058707	0.0877716	0.786791	0.213209	0.0206347	0.00310313	2.96e-11	44.22	39919	4.82254	0.0186431	21090	4.84317	0.0186637	3130	4.86381	0.0191926	0.000142853	0.100533	0.0685596	0.169235	0.084411	0.100676	0.141895	0.594544	0.0238631	0.143959
fat_pct_htdat_adj_cgrp_pred_females_within5stddevs	Chr5_93058757	Chr5	93058757	0.0877716	0.786791	0.213209	0.0206347	0.00310313	2.96e-11	44.22	39919	4.82254	0.0186431	21090	4.84317	0.0186637	3130	4.86381	0.0191926	0.000142853	0.100533	0.0685596	0.169235	0.084411	0.100676	0.141895	0.594544	0.0238631	0.143959
fat_pct_htdat_adj_cgrp_pred_females_within5stddevs	Chr5_93058779	Chr5	93058779	0.00749196	0.964109	0.0358908	-0.0112807	0.00671609	0.0930311	2.821	59624	4.83279	0.0186158	4426	4.82151	0.0196397	89	4.81023	0.0226957	8.81e-06	0.100881	0.0683867	0.169276	0.0052025	0.100889	0.00872896	0.595984	0.0238884	0.144047
fat_pct_htdat_adj_cgrp_pred_females_within5stddevs	Chr5_93058796	Chr5	93058796	0.087758	0.786799	0.213201	0.0206526	0.00310316	2.85e-11	44.29	39920	4.82253	0.0186429	21089	4.84319	0.0186636	3130	4.86384	0.0191927	0.000143097	0.100531	0.0685608	0.169235	0.0845553	0.100674	0.142139	0.594535	0.0238629	0.143959
fat_pct_htdat_adj_cgrp_pred_females_within5stddevs	Chr5_93058799	Chr5	93058799	0.087758	0.786799	0.213201	0.0206526	0.00310316	2.85e-11	44.29	39920	4.82253	0.0186429	21089	4.84319	0.0186636	3130	4.86384	0.0191927	0.000143097	0.100531	0.0685608	0.169235	0.0845553	0.100674	0.142139	0.594535	0.0238629	0.143959
fat_pct_htdat_adj_cgrp_pred_females_within5stddevs	Chr5_93058856	Chr5	93058856	0.087758	0.786799	0.213201	0.0206526	0.00310316	2.85e-11	44.29	39920	4.82253	0.0186429	21089	4.84319	0.0186636	3130	4.86384	0.0191927	0.000143097	0.100531	0.0685608	0.169235	0.0845553	0.100674	0.142139	0.594535	0.0238629	0.143959
fat_pct_htdat_adj_cgrp_pred_females_within5stddevs	Chr5_93058927	Chr5	93058927	0.0877716	0.786791	0.213209	0.0206347	0.00310313	2.96e-11	44.22	39919	4.82254	0.0186431	21090	4.84317	0.0186637	3130	4.86381	0.0191926	0.000142853	0.100533	0.0685596	0.169235	0.084411	0.100676	0.141895	0.594544	0.0238631	0.143959
fat_pct_htdat_adj_cgrp_pred_females_within5stddevs	Chr5_93058939	Chr5	93058939	0.0877716	0.786791	0.213209	0.0206347	0.00310313	2.96e-11	44.22	39919	4.82254	0.0186431	21090	4.84317	0.0186637	3130	4.86381	0.0191926	0.000142853	0.100533	0.0685596	0.169235	0.084411	0.100676	0.141895	0.594544	0.0238631	0.143959
fat_pct_htdat_adj_cgrp_pred_females_within5stddevs	Chr5_93058973	Chr5	93058973	0.00021972	0.989328	0.0106721	-0.0244592	0.0111135	0.0277501	4.844	62775	4.83283	0.0186122	1359	4.80837	0.0214953	5	4.78391	0.0287176	1.26e-05	0.100851	0.0684049	0.169269	0.00746329	0.100864	0.0125248	0.595849	0.0238824	0.144043
fat_pct_htdat_adj_cgrp_pred_females_within5stddevs	Chr5_93058979	Chr5	93058979	0.0877716	0.786791	0.213209	0.0206347	0.00310313	2.96e-11	44.22	39919	4.82254	0.0186431	21090	4.84317	0.0186637	3130	4.86381	0.0191926	0.000142853	0.100533	0.0685596	0.169235	0.084411	0.100676	0.141895	0.594544	0.0238631	0.143959
fat_pct_htdat_adj_cgrp_pred_females_within5stddevs	Chr5_93058996	Chr5	93058996	0.0877716	0.786791	0.213209	0.0206347	0.00310313	2.96e-11	44.22	39919	4.82254	0.0186431	21090	4.84317	0.0186637	3130	4.86381	0.0191926	0.000142853	0.100533	0.0685596	0.169235	0.084411	0.100676	0.141895	0.594544	0.0238631	0.143959
fat_pct_htdat_adj_cgrp_pred_females_within5stddevs	Chr5_93059019	Chr5	93059019	0.046262	0.656449	0.343551	0.0109081	0.00283057	0.000116464	14.85	24538	4.82435	0.0187009	35132	4.83526	0.018613	4469	4.84617	0.0189523	5.37e-05	0.100607	0.0685722	0.169233	0.0317132	0.10066	0.0533169	0.594677	0.0238606	0.144027
fat_pct_htdat_adj_cgrp_pred_females_within5stddevs	Chr5_93059024	Chr5	93059024	0.0875691	0.787516	0.212484	0.0208009	0.00311398	2.41e-11	44.62	39928	4.82252	0.018643	21165	4.84333	0.0186652	3046	4.86413	0.0191994	0.000144803	0.100537	0.0685554	0.169237	0.0855622	0.100682	0.143822	0.594569	0.0238636	0.143958
fat_pct_htdat_adj_cgrp_pred_females_within5stddevs	Chr5_93059028	Chr5	93059028	0.00471148	0.86905	0.13095	-0.00829181	0.00356878	0.0201592	5.398	47390	4.83404	0.0186281	16700	4.82575	0.0188044	49	4.81746	0.0196388	1.56e-05	0.100842	0.0684107	0.169268	0.00924492	0.100858	0.0155157	0.595807	0.0238835	0.144042
fat_pct_htdat_adj_cgrp_pred_females_within5stddevs	Chr5_93059036	Chr5	93059036	0.00471639	0.869642	0.130358	-0.00811039	0.00357573	0.0233217	5.145	47460	4.83399	0.0186284	16636	4.82588	0.0188063	43	4.81777	0.0196445	1.49e-05	0.10085	0.0684052	0.16927	0.00881071	0.100865	0.014786	0.595845	0.0238846	0.144043
fat_pct_htdat_adj_cgrp_pred_females_within5stddevs	Chr5_93059040	Chr5	93059040	0.00462502	0.86972	0.13028	-0.00627019	0.00357403	0.079371	3.078	47474	4.83353	0.0186266	16618	4.82726	0.0188066	47	4.82099	0.0196462	8.91e-06	0.100825	0.0684294	0.169264	0.00526362	0.100834	0.00883567	0.595702	0.0238809	0.144048
fat_pct_htdat_adj_cgrp_pred_females_within5stddevs	Chr5_93059114	Chr5	93059114	0.00650687	0.826517	0.173483	-0.000891429	0.00330717	0.787512	0.07265	41971	4.83236	0.0186433	22082	4.83146	0.0187319	86	4.83057	0.0193926	2.28e-07	0.100826	0.0684363	0.169262	0.000134633	0.100826	0.000226016	0.595678	0.0238795	0.144056
fat_pct_htdat_adj_cgrp_pred_females_within5stddevs	Chr5_93059177	Chr5	93059177	0.0877716	0.786799	0.213201	0.0206442	0.00310315	2.9e-11	44.26	39920	4.82253	0.018643	21089	4.84318	0.0186635	3130	4.86382	0.0191925	0.000142981	0.10053	0.0685614	0.169235	0.0844867	0.100673	0.142024	0.594532	0.0238628	0.143959
fat_pct_htdat_adj_cgrp_pred_females_within5stddevs	Chr5_93059187	Chr5	93059187	0.0877716	0.786799	0.213201	0.0206442	0.00310315	2.9e-11	44.26	39920	4.82253	0.018643	21089	4.84318	0.0186635	3130	4.86382	0.0191925	0.000142981	0.10053	0.0685614	0.169235	0.0844867	0.100673	0.142024	0.594532	0.0238628	0.143959
fat_pct_htdat_adj_cgrp_pred_females_within5stddevs	Chr5_93059221	Chr5	93059221	0.0877716	0.786799	0.213201	0.0206442	0.00310315	2.9e-11	44.26	39920	4.82253	0.018643	21089	4.84318	0.0186635	3130	4.86382	0.0191925	0.000142981	0.10053	0.0685614	0.169235	0.0844867	0.100673	0.142024	0.594532	0.0238628	0.143959
fat_pct_htdat_adj_cgrp_pred_females_within5stddevs	Chr5_93059236	Chr5	93059236	0.0877716	0.786799	0.213201	0.0206442	0.00310315	2.9e-11	44.26	39920	4.82253	0.018643	21089	4.84318	0.0186635	3130	4.86382	0.0191925	0.000142981	0.10053	0.0685614	0.169235	0.0844867	0.100673	0.142024	0.594532	0.0238628	0.143959
fat_pct_htdat_adj_cgrp_pred_females_within5stddevs	Chr5_93059265	Chr5	93059265	0.0877716	0.786799	0.213201	0.0206442	0.00310315	2.9e-11	44.26	39920	4.82253	0.018643	21089	4.84318	0.0186635	3130	4.86382	0.0191925	0.000142981	0.10053	0.0685614	0.169235	0.0844867	0.100673	0.142024	0.594532	0.0238628	0.143959
fat_pct_htdat_adj_cgrp_pred_females_within5stddevs	Chr5_93059320	Chr5	93059320	0.087766	0.786807	0.213193	0.020647	0.00310332	2.89e-11	44.26	39920	4.82253	0.018643	21090	4.84318	0.0186635	3129	4.86383	0.0191926	0.000143016	0.100531	0.0685612	0.169235	0.0845072	0.100674	0.142059	0.594533	0.0238628	0.143959
fat_pct_htdat_adj_cgrp_pred_females_within5stddevs	Chr5_93059480	Chr5	93059480	0.140935	0.555746	0.444254	-0.0121743	0.00267202	5.22e-06	20.76	20771	4.8424	0.0187343	29748	4.83022	0.0186001	13620	4.81805	0.0188476	7.32e-05	0.10064	0.0685319	0.169245	0.0432422	0.100713	0.072667	0.594898	0.0238644	0.144012
fat_pct_htdat_adj_cgrp_pred_females_within5stddevs	Chr5_93059521	Chr5	93059521	0.087766	0.786807	0.213193	0.020647	0.00310332	2.89e-11	44.26	39920	4.82253	0.018643	21090	4.84318	0.0186635	3129	4.86383	0.0191926	0.000143016	0.100531	0.0685612	0.169235	0.0845072	0.100674	0.142059	0.594533	0.0238628	0.143959
fat_pct_htdat_adj_cgrp_pred_females_within5stddevs	Chr5_93059546	Chr5	93059546	0.087766	0.786799	0.213201	0.0206442	0.00310315	2.9e-11	44.26	39920	4.82253	0.018643	21089	4.84318	0.0186635	3130	4.86382	0.0191925	0.000142981	0.10053	0.0685614	0.169235	0.0844867	0.100673	0.142024	0.594532	0.0238628	0.143959
fat_pct_htdat_adj_cgrp_pred_females_within5stddevs	Chr5_93059612	Chr5	93059612	0.0877716	0.786799	0.213201	0.0206442	0.00310315	2.9e-11	44.26	39920	4.82253	0.018643	21089	4.84318	0.0186635	3130	4.86382	0.0191925	0.000142981	0.10053	0.0685614	0.169235	0.0844867	0.100673	0.142024	0.594532	0.0238628	0.143959
fat_pct_htdat_adj_cgrp_pred_females_within5stddevs	Chr5_93059616	Chr5	93059616	0.0878044	0.786799	0.213201	0.0206442	0.00310315	2.9e-11	44.26	39920	4.82253	0.018643	21089	4.84318	0.0186635	3130	4.86382	0.0191925	0.000142981	0.10053	0.0685614	0.169235	0.0844867	0.100673	0.142024	0.594532	0.0238628	0.143959
fat_pct_htdat_adj_cgrp_pred_females_within5stddevs	Chr5_93059622	Chr5	93059622	0.0878044	0.786799	0.213201	0.0206442	0.00310315	2.9e-11	44.26	39920	4.82253	0.018643	21089	4.84318	0.0186635	3130	4.86382	0.0191925	0.000142981	0.10053	0.0685614	0.169235	0.0844867	0.100673	0.142024	0.594532	0.0238628	0.143959
fat_pct_htdat_adj_cgrp_pred_females_within5stddevs	Chr5_93059664	Chr5	93059664	0.0878044	0.786799	0.213201	0.0206442	0.00310315	2.9e-11	44.26	39920	4.82253	0.018643	21089	4.84318	0.0186635	3130	4.86382	0.0191925	0.000142981	0.10053	0.0685614	0.169235	0.0844867	0.100673	0.142024	0.594532	0.0238628	0.143959
fat_pct_htdat_adj_cgrp_pred_females_within5stddevs	Chr5_93059673	Chr5	93059673	0.0878044	0.786799	0.213201	0.0206442	0.00310315	2.9e-11	44.26	39920	4.82253	0.018643	21089	4.84318	0.0186635	3130	4.86382	0.0191925	0.000142981	0.10053	0.0685614	0.169235	0.0844867	0.100673	0.142024	0.594532	0.0238628	0.143959
fat_pct_htdat_adj_cgrp_pred_females_within5stddevs	Chr5_93059684	Chr5	93059684	0.0878044	0.786799	0.213201	0.0206442	0.00310315	2.9e-11	44.26	39920	4.82253	0.018643	21089	4.84318	0.0186635	3130	4.86382	0.0191925	0.000142981	0.10053	0.0685614	0.169235	0.0844867	0.100673	0.142024	0.594532	0.0238628	0.143959
fat_pct_htdat_adj_cgrp_pred_females_within5stddevs	Chr5_93059729	Chr5	93059729	0.087758	0.786807	0.213193	0.0206252	0.00310315	3.03e-11	44.18	39921	4.82256	0.0186428	21088	4.84318	0.0186638	3130	4.86381	0.0191932	0.000142715	0.100531	0.0685608	0.169235	0.0843293	0.100674	0.141759	0.594536	0.0238629	0.143959
fat_pct_htdat_adj_cgrp_pred_females_within5stddevs	Chr5_93059738	Chr5	93059738	0.087758	0.786807	0.213193	0.0206252	0.00310315	3.03e-11	44.18	39921	4.82256	0.0186428	21088	4.84318	0.0186638	3130	4.86381	0.0191932	0.000142715	0.100531	0.0685608	0.169235	0.0843293	0.100674	0.141759	0.594536	0.0238629	0.143959
fat_pct_htdat_adj_cgrp_pred_females_within5stddevs	Chr5_93059789	Chr5	93059789	0.0877716	0.786799	0.213201	0.0206442	0.00310315	2.9e-11	44.26	39920	4.82253	0.018643	21089	4.84318	0.0186635	3130	4.86382	0.0191925	0.000142981	0.10053	0.0685614	0.169235	0.0844867	0.100673	0.142024	0.594532	0.0238628	0.143959
fat_pct_htdat_adj_cgrp_pred_females_within5stddevs	Chr5_93059793	Chr5	93059793	0.0877716	0.786799	0.213201	0.0206442	0.00310315	2.9e-11	44.26	39920	4.82253	0.018643	21089	4.84318	0.0186635	3130	4.86382	0.0191925	0.000142981	0.10053	0.0685614	0.169235	0.0844867	0.100673	0.142024	0.594532	0.0238628	0.143959
fat_pct_htdat_adj_cgrp_pred_females_within5stddevs	Chr5_93059837	Chr5	93059837	0.0878044	0.786799	0.213201	0.0206442	0.00310315	2.9e-11	44.26	39920	4.82253	0.018643	21089	4.84318	0.0186635	3130	4.86382	0.0191925	0.000142981	0.10053	0.0685614	0.169235	0.0844867	0.100673	0.142024	0.594532	0.0238628	0.143959
fat_pct_htdat_adj_cgrp_pred_females_within5stddevs	Chr5_93059918	Chr5	93059918	0.0877716	0.786799	0.213201	0.0206442	0.00310315	2.9e-11	44.26	39920	4.82253	0.018643	21089	4.84318	0.0186635	3130	4.86382	0.0191925	0.000142981	0.10053	0.0685614	0.169235	0.0844867	0.100673	0.142024	0.594532	0.0238628	0.143959
fat_pct_htdat_adj_cgrp_pred_females_within5stddevs	Chr5_93059981	Chr5	93059981	0.0877716	0.786799	0.213201	0.0206442	0.00310315	2.9e-11	44.26	39920	4.82253	0.018643	21089	4.84318	0.0186635	3130	4.86382	0.0191925	0.000142981	0.10053	0.0685614	0.169235	0.0844867	0.100673	0.142024	0.594532	0.0238628	0.143959
fat_pct_htdat_adj_cgrp_pred_females_within5stddevs	Chr5_93059999	Chr5	93059999	0.0878044	0.786799	0.213201	0.0206442	0.00310315	2.9e-11	44.26	39920	4.82253	0.018643	21089	4.84318	0.0186635	3130	4.86382	0.0191925	0.000142981	0.10053	0.0685614	0.169235	0.0844867	0.100673	0.142024	0.594532	0.0238628	0.143959
fat_pct_htdat_adj_cgrp_pred_females_within5stddevs	Chr5_93060038	Chr5	93060038	0.00244059	0.89879	0.10121	0.0121402	0.0040101	0.00246778	9.165	51833	4.82899	0.0186355	11629	4.84113	0.0188485	677	4.85327	0.0198849	2.68e-05	0.100844	0.0684004	0.169271	0.0158408	0.10087	0.0265825	0.595847	0.0238829	0.144033
fat_pct_htdat_adj_cgrp_pred_females_within5stddevs	Chr5_93060067	Chr5	93060067	0.0877987	0.786807	0.213193	0.020647	0.00310332	2.89e-11	44.26	39920	4.82253	0.018643	21090	4.84318	0.0186635	3129	4.86383	0.0191926	0.000143016	0.100531	0.0685612	0.169235	0.0845072	0.100674	0.142059	0.594533	0.0238628	0.143959
fat_pct_htdat_adj_cgrp_pred_females_within5stddevs	Chr5_93060071	Chr5	93060071	0.0877987	0.786807	0.213193	0.020647	0.00310332	2.89e-11	44.26	39920	4.82253	0.018643	21090	4.84318	0.0186635	3129	4.86383	0.0191926	0.000143016	0.100531	0.0685612	0.169235	0.0845072	0.100674	0.142059	0.594533	0.0238628	0.143959
fat_pct_htdat_adj_cgrp_pred_females_within5stddevs	Chr5_93060074	Chr5	93060074	0.0877987	0.786807	0.213193	0.020647	0.00310332	2.89e-11	44.26	39920	4.82253	0.018643	21090	4.84318	0.0186635	3129	4.86383	0.0191926	0.000143016	0.100531	0.0685612	0.169235	0.0845072	0.100674	0.142059	0.594533	0.0238628	0.143959
fat_pct_htdat_adj_cgrp_pred_females_within5stddevs	Chr5_93060092	Chr5	93060092	0.0877716	0.786799	0.213201	0.0206442	0.00310315	2.9e-11	44.26	39920	4.82253	0.018643	21089	4.84318	0.0186635	3130	4.86382	0.0191925	0.000142981	0.10053	0.0685614	0.169235	0.0844867	0.100673	0.142024	0.594532	0.0238628	0.143959
fat_pct_htdat_adj_cgrp_pred_females_within5stddevs	Chr5_93060097	Chr5	93060097	0.0877716	0.786799	0.213201	0.0206442	0.00310315	2.9e-11	44.26	39920	4.82253	0.018643	21089	4.84318	0.0186635	3130	4.86382	0.0191925	0.000142981	0.10053	0.0685614	0.169235	0.0844867	0.100673	0.142024	0.594532	0.0238628	0.143959
fat_pct_htdat_adj_cgrp_pred_females_within5stddevs	Chr5_93060139	Chr5	93060139	0.0878044	0.786799	0.213201	0.0206442	0.00310315	2.9e-11	44.26	39920	4.82253	0.018643	21089	4.84318	0.0186635	3130	4.86382	0.0191925	0.000142981	0.10053	0.0685614	0.169235	0.0844867	0.100673	0.142024	0.594532	0.0238628	0.143959
fat_pct_htdat_adj_cgrp_pred_females_within5stddevs	Chr5_93060159	Chr5	93060159	0.0878044	0.786799	0.213201	0.0206442	0.00310315	2.9e-11	44.26	39920	4.82253	0.018643	21089	4.84318	0.0186635	3130	4.86382	0.0191925	0.000142981	0.10053	0.0685614	0.169235	0.0844867	0.100673	0.142024	0.594532	0.0238628	0.143959
fat_pct_htdat_adj_cgrp_pred_females_within5stddevs	Chr5_93060169	Chr5	93060169	0.0878044	0.786799	0.213201	0.0206442	0.00310315	2.9e-11	44.26	39920	4.82253	0.018643	21089	4.84318	0.0186635	3130	4.86382	0.0191925	0.000142981	0.10053	0.0685614	0.169235	0.0844867	0.100673	0.142024	0.594532	0.0238628	0.143959
fat_pct_htdat_adj_cgrp_pred_females_within5stddevs	Chr5_93060174	Chr5	93060174	0.0878044	0.786799	0.213201	0.0206442	0.00310315	2.9e-11	44.26	39920	4.82253	0.018643	21089	4.84318	0.0186635	3130	4.86382	0.0191925	0.000142981	0.10053	0.0685614	0.169235	0.0844867	0.100673	0.142024	0.594532	0.0238628	0.143959
fat_pct_htdat_adj_cgrp_pred_females_within5stddevs	Chr5_93060193	Chr5	93060193	0.00186396	0.896662	0.103338	0.0107305	0.0039812	0.00703448	7.265	51584	4.82932	0.0186356	11854	4.84005	0.0188438	701	4.85078	0.0198642	2.13e-05	0.100843	0.0684052	0.16927	0.0126061	0.100865	0.0211554	0.595829	0.0238824	0.144038
fat_pct_htdat_adj_cgrp_pred_females_within5stddevs	Chr5_93060212	Chr5	93060212	0.0877716	0.786799	0.213201	0.0206442	0.00310315	2.9e-11	44.26	39920	4.82253	0.018643	21089	4.84318	0.0186635	3130	4.86382	0.0191925	0.000142981	0.10053	0.0685614	0.169235	0.0844867	0.100673	0.142024	0.594532	0.0238628	0.143959
fat_pct_htdat_adj_cgrp_pred_females_within5stddevs	Chr5_93060237	Chr5	93060237	0.0877716	0.786799	0.213201	0.0206442	0.00310315	2.9e-11	44.26	39920	4.82253	0.018643	21089	4.84318	0.0186635	3130	4.86382	0.0191925	0.000142981	0.10053	0.0685614	0.169235	0.0844867	0.100673	0.142024	0.594532	0.0238628	0.143959
fat_pct_htdat_adj_cgrp_pred_females_within5stddevs	Chr5_93060252	Chr5	93060252	0.0877716	0.786799	0.213201	0.0206442	0.00310315	2.9e-11	44.26	39920	4.82253	0.018643	21089	4.84318	0.0186635	3130	4.86382	0.0191925	0.000142981	0.10053	0.0685614	0.169235	0.0844867	0.100673	0.142024	0.594532	0.0238628	0.143959
fat_pct_htdat_adj_cgrp_pred_females_within5stddevs	Chr5_93060263	Chr5	93060263	0.0878044	0.786799	0.213201	0.0206442	0.00310315	2.9e-11	44.26	39920	4.82253	0.018643	21089	4.84318	0.0186635	3130	4.86382	0.0191925	0.000142981	0.10053	0.0685614	0.169235	0.0844867	0.100673	0.142024	0.594532	0.0238628	0.143959
fat_pct_htdat_adj_cgrp_pred_females_within5stddevs	Chr5_93060291	Chr5	93060291	0.0877716	0.786799	0.213201	0.0206442	0.00310315	2.9e-11	44.26	39920	4.82253	0.018643	21089	4.84318	0.0186635	3130	4.86382	0.0191925	0.000142981	0.10053	0.0685614	0.169235	0.0844867	0.100673	0.142024	0.594532	0.0238628	0.143959
fat_pct_htdat_adj_cgrp_pred_females_within5stddevs	Chr5_93060296	Chr5	93060296	0.0877716	0.786799	0.213201	0.0206442	0.00310315	2.9e-11	44.26	39920	4.82253	0.018643	21089	4.84318	0.0186635	3130	4.86382	0.0191925	0.000142981	0.10053	0.0685614	0.169235	0.0844867	0.100673	0.142024	0.594532	0.0238628	0.143959
fat_pct_htdat_adj_cgrp_pred_females_within5stddevs	Chr5_93060310	Chr5	93060310	0.0878044	0.786799	0.213201	0.0206442	0.00310315	2.9e-11	44.26	39920	4.82253	0.018643	21089	4.84318	0.0186635	3130	4.86382	0.0191925	0.000142981	0.10053	0.0685614	0.169235	0.0844867	0.100673	0.142024	0.594532	0.0238628	0.143959
fat_pct_htdat_adj_cgrp_pred_females_within5stddevs	Chr5_93060360	Chr5	93060360	0.0878044	0.786799	0.213201	0.0206442	0.00310315	2.9e-11	44.26	39920	4.82253	0.018643	21089	4.84318	0.0186635	3130	4.86382	0.0191925	0.000142981	0.10053	0.0685614	0.169235	0.0844867	0.100673	0.142024	0.594532	0.0238628	0.143959
fat_pct_htdat_adj_cgrp_pred_females_within5stddevs	Chr5_93060373	Chr5	93060373	0.0878044	0.786799	0.213201	0.0206442	0.00310315	2.9e-11	44.26	39920	4.82253	0.018643	21089	4.84318	0.0186635	3130	4.86382	0.0191925	0.000142981	0.10053	0.0685614	0.169235	0.0844867	0.100673	0.142024	0.594532	0.0238628	0.143959
fat_pct_htdat_adj_cgrp_pred_females_within5stddevs	Chr5_93060396	Chr5	93060396	0.0878044	0.786799	0.213201	0.0206442	0.00310315	2.9e-11	44.26	39920	4.82253	0.018643	21089	4.84318	0.0186635	3130	4.86382	0.0191925	0.000142981	0.10053	0.0685614	0.169235	0.0844867	0.100673	0.142024	0.594532	0.0238628	0.143959
fat_pct_htdat_adj_cgrp_pred_females_within5stddevs	Chr5_93060416	Chr5	93060416	0.0878044	0.786799	0.213201	0.0206442	0.00310315	2.9e-11	44.26	39920	4.82253	0.018643	21089	4.84318	0.0186635	3130	4.86382	0.0191925	0.000142981	0.10053	0.0685614	0.169235	0.0844867	0.100673	0.142024	0.594532	0.0238628	0.143959
fat_pct_htdat_adj_cgrp_pred_females_within5stddevs	Chr5_93060424	Chr5	93060424	0.0878044	0.786799	0.213201	0.0206442	0.00310315	2.9e-11	44.26	39920	4.82253	0.018643	21089	4.84318	0.0186635	3130	4.86382	0.0191925	0.000142981	0.10053	0.0685614	0.169235	0.0844867	0.100673	0.142024	0.594532	0.0238628	0.143959
fat_pct_htdat_adj_cgrp_pred_females_within5stddevs	Chr5_93060454	Chr5	93060454	0.0877716	0.786799	0.213201	0.0206442	0.00310315	2.9e-11	44.26	39920	4.82253	0.018643	21089	4.84318	0.0186635	3130	4.86382	0.0191925	0.000142981	0.10053	0.0685614	0.169235	0.0844867	0.100673	0.142024	0.594532	0.0238628	0.143959
fat_pct_htdat_adj_cgrp_pred_females_within5stddevs	Chr5_93060520	Chr5	93060520	0.0877546	0.786815	0.213185	0.0206545	0.0031035	2.85e-11	44.29	39920	4.82253	0.018643	21091	4.84319	0.0186636	3128	4.86384	0.0191928	0.000143116	0.100531	0.068561	0.169235	0.0845667	0.100674	0.142158	0.594534	0.0238628	0.143959
fat_pct_htdat_adj_cgrp_pred_females_within5stddevs	Chr5_93060530	Chr5	93060530	0.0877817	0.786846	0.213154	0.0206642	0.00310407	2.82e-11	44.32	39920	4.82252	0.018643	21095	4.84319	0.0186636	3124	4.86385	0.0191928	0.000143235	0.10053	0.0685612	0.169235	0.084637	0.100674	0.142277	0.594532	0.0238627	0.143959
fat_pct_htdat_adj_cgrp_pred_females_within5stddevs	Chr5_93060553	Chr5	93060553	0.0867015	0.790026	0.209974	0.0215162	0.00314188	7.55e-12	46.9	40017	4.82237	0.018642	21309	4.84389	0.0186689	2813	4.8654	0.0192166	0.000153591	0.100539	0.0685486	0.169241	0.0907529	0.100692	0.152535	0.594596	0.0238646	0.143953
fat_pct_htdat_adj_cgrp_pred_females_within5stddevs	Chr5_93060562	Chr5	93060562	0.0554408	0.866594	0.133406	0.0179597	0.00370467	1.25e-06	23.5	47507	4.82701	0.0186252	16151	4.84497	0.0187865	481	4.86293	0.0196575	7.46e-05	0.10065	0.0685175	0.169242	0.0440668	0.100725	0.074043	0.594972	0.0238697	0.144005
fat_pct_htdat_adj_cgrp_pred_females_within5stddevs	Chr5_93060574	Chr5	93060574	0.055094	0.86898	0.13102	0.0174067	0.00372862	3.04e-06	21.79	47778	4.82716	0.0186261	15915	4.84457	0.0187894	446	4.86197	0.0196713	6.9e-05	0.100657	0.0685159	0.169242	0.0407664	0.100726	0.0684964	0.594995	0.0238694	0.144009
fat_pct_htdat_adj_cgrp_pred_females_within5stddevs	Chr5_93060580	Chr5	93060580	0.0537604	0.868411	0.131589	0.0209394	0.00372048	1.83e-08	31.68	47714	4.82613	0.0186245	15970	4.84707	0.0187858	455	4.86801	0.0196627	0.000100209	0.100636	0.0685091	0.169245	0.0592093	0.100736	0.0994767	0.594968	0.0238697	0.143986
fat_pct_htdat_adj_cgrp_pred_females_within5stddevs	Chr5_93060624	Chr5	93060624	0.0877812	0.786807	0.213193	0.0206118	0.00310313	3.12e-11	44.12	39921	4.82257	0.0186429	21088	4.84318	0.0186639	3130	4.86379	0.0191934	0.000142529	0.100533	0.0685595	0.169235	0.0842192	0.100676	0.141572	0.594545	0.0238631	0.143959
fat_pct_htdat_adj_cgrp_pred_females_within5stddevs	Chr5_93060643	Chr5	93060643	0.0877812	0.786807	0.213193	0.0206118	0.00310313	3.12e-11	44.12	39921	4.82257	0.0186429	21088	4.84318	0.0186639	3130	4.86379	0.0191934	0.000142529	0.100533	0.0685595	0.169235	0.0842192	0.100676	0.141572	0.594545	0.0238631	0.143959
fat_pct_htdat_adj_cgrp_pred_females_within5stddevs	Chr5_93060654	Chr5	93060654	0.0877716	0.786799	0.213201	0.0206442	0.00310315	2.9e-11	44.26	39920	4.82253	0.018643	21089	4.84318	0.0186635	3130	4.86382	0.0191925	0.000142981	0.10053	0.0685614	0.169235	0.0844867	0.100673	0.142024	0.594532	0.0238628	0.143959
fat_pct_htdat_adj_cgrp_pred_females_within5stddevs	Chr5_93060700	Chr5	93060700	0.0878044	0.786799	0.213201	0.0206442	0.00310315	2.9e-11	44.26	39920	4.82253	0.018643	21089	4.84318	0.0186635	3130	4.86382	0.0191925	0.000142981	0.10053	0.0685614	0.169235	0.0844867	0.100673	0.142024	0.594532	0.0238628	0.143959
fat_pct_htdat_adj_cgrp_pred_females_within5stddevs	ARS-BFGL-NGS-41698	Chr5	93060740	0.0877603	0.786815	0.213185	0.0206545	0.0031035	2.85e-11	44.29	39920	4.82253	0.018643	21091	4.84319	0.0186636	3128	4.86384	0.0191928	0.000143116	0.100531	0.068561	0.169235	0.0845667	0.100674	0.142158	0.594534	0.0238628	0.143959
fat_pct_htdat_adj_cgrp_pred_females_within5stddevs	Chr5_93060760	Chr5	93060760	0.0877987	0.786807	0.213193	0.020647	0.00310332	2.89e-11	44.26	39920	4.82253	0.018643	21090	4.84318	0.0186635	3129	4.86383	0.0191926	0.000143016	0.100531	0.0685612	0.169235	0.0845072	0.100674	0.142059	0.594533	0.0238628	0.143959
fat_pct_htdat_adj_cgrp_pred_females_within5stddevs	Chr5_93060816	Chr5	93060816	0.0877716	0.786799	0.213201	0.0206442	0.00310315	2.9e-11	44.26	39920	4.82253	0.018643	21089	4.84318	0.0186635	3130	4.86382	0.0191925	0.000142981	0.10053	0.0685614	0.169235	0.0844867	0.100673	0.142024	0.594532	0.0238628	0.143959
fat_pct_htdat_adj_cgrp_pred_females_within5stddevs	Chr5_93060840	Chr5	93060840	0.0878044	0.786799	0.213201	0.0206442	0.00310315	2.9e-11	44.26	39920	4.82253	0.018643	21089	4.84318	0.0186635	3130	4.86382	0.0191925	0.000142981	0.10053	0.0685614	0.169235	0.0844867	0.100673	0.142024	0.594532	0.0238628	0.143959
fat_pct_htdat_adj_cgrp_pred_females_within5stddevs	Chr5_93060868	Chr5	93060868	0.0878044	0.786799	0.213201	0.0206442	0.00310315	2.9e-11	44.26	39920	4.82253	0.018643	21089	4.84318	0.0186635	3130	4.86382	0.0191925	0.000142981	0.10053	0.0685614	0.169235	0.0844867	0.100673	0.142024	0.594532	0.0238628	0.143959
fat_pct_htdat_adj_cgrp_pred_females_within5stddevs	Chr5_93060882	Chr5	93060882	0.0878044	0.786799	0.213201	0.0206442	0.00310315	2.9e-11	44.26	39920	4.82253	0.018643	21089	4.84318	0.0186635	3130	4.86382	0.0191925	0.000142981	0.10053	0.0685614	0.169235	0.0844867	0.100673	0.142024	0.594532	0.0238628	0.143959
fat_pct_htdat_adj_cgrp_pred_females_within5stddevs	Chr5_93060917	Chr5	93060917	0.0878044	0.786799	0.213201	0.0206442	0.00310315	2.9e-11	44.26	39920	4.82253	0.018643	21089	4.84318	0.0186635	3130	4.86382	0.0191925	0.000142981	0.10053	0.0685614	0.169235	0.0844867	0.100673	0.142024	0.594532	0.0238628	0.143959
fat_pct_htdat_adj_cgrp_pred_females_within5stddevs	Chr5_93061098	Chr5	93061098	0.0878044	0.786799	0.213201	0.0206442	0.00310315	2.9e-11	44.26	39920	4.82253	0.018643	21089	4.84318	0.0186635	3130	4.86382	0.0191925	0.000142981	0.10053	0.0685614	0.169235	0.0844867	0.100673	0.142024	0.594532	0.0238628	0.143959
fat_pct_htdat_adj_cgrp_pred_females_within5stddevs	Chr5_93061184	Chr5	93061184	0.0878044	0.786799	0.213201	0.0206442	0.00310315	2.9e-11	44.26	39920	4.82253	0.018643	21089	4.84318	0.0186635	3130	4.86382	0.0191925	0.000142981	0.10053	0.0685614	0.169235	0.0844867	0.100673	0.142024	0.594532	0.0238628	0.143959
fat_pct_htdat_adj_cgrp_pred_females_within5stddevs	Chr5_93061208	Chr5	93061208	0.0878044	0.786799	0.213201	0.0206442	0.00310315	2.9e-11	44.26	39920	4.82253	0.018643	21089	4.84318	0.0186635	3130	4.86382	0.0191925	0.000142981	0.10053	0.0685614	0.169235	0.0844867	0.100673	0.142024	0.594532	0.0238628	0.143959
fat_pct_htdat_adj_cgrp_pred_females_within5stddevs	Chr5_93061310	Chr5	93061310	0.0234567	0.969083	0.0309172	0.0196862	0.00727316	0.00679769	7.326	60258	4.8312	0.0186088	3796	4.85088	0.0198655	85	4.87057	0.0234262	2.32e-05	0.100809	0.0684322	0.169264	0.0137198	0.100832	0.0230312	0.595652	0.0238791	0.144039
fat_pct_htdat_adj_cgrp_pred_females_within5stddevs	Chr5_93061392	Chr5	93061392	0.0878044	0.786799	0.213201	0.0206442	0.00310315	2.9e-11	44.26	39920	4.82253	0.018643	21089	4.84318	0.0186635	3130	4.86382	0.0191925	0.000142981	0.10053	0.0685614	0.169235	0.0844867	0.100673	0.142024	0.594532	0.0238628	0.143959
fat_pct_htdat_adj_cgrp_pred_females_within5stddevs	Chr5_93061417	Chr5	93061417	0.0878044	0.786799	0.213201	0.0206442	0.00310315	2.9e-11	44.26	39920	4.82253	0.018643	21089	4.84318	0.0186635	3130	4.86382	0.0191925	0.000142981	0.10053	0.0685614	0.169235	0.0844867	0.100673	0.142024	0.594532	0.0238628	0.143959
fat_pct_htdat_adj_cgrp_pred_females_within5stddevs	Chr5_93061438	Chr5	93061438	0.00744681	0.964187	0.0358128	-0.0107895	0.00672646	0.108711	2.573	59633	4.83278	0.0186159	4418	4.82199	0.0196387	88	4.8112	0.0227	8.04e-06	0.100877	0.0683902	0.169275	0.0047494	0.100885	0.00796903	0.595963	0.0238878	0.144048
fat_pct_htdat_adj_cgrp_pred_females_within5stddevs	Chr5_93061463	Chr5	93061463	0.0878044	0.786799	0.213201	0.0206442	0.00310315	2.9e-11	44.26	39920	4.82253	0.018643	21089	4.84318	0.0186635	3130	4.86382	0.0191925	0.000142981	0.10053	0.0685614	0.169235	0.0844867	0.100673	0.142024	0.594532	0.0238628	0.143959
fat_pct_htdat_adj_cgrp_pred_females_within5stddevs	Chr5_93061511	Chr5	93061511	0.0878044	0.786799	0.213201	0.0206442	0.00310315	2.9e-11	44.26	39920	4.82253	0.018643	21089	4.84318	0.0186635	3130	4.86382	0.0191925	0.000142981	0.10053	0.0685614	0.169235	0.0844867	0.100673	0.142024	0.594532	0.0238628	0.143959
fat_pct_htdat_adj_cgrp_pred_females_within5stddevs	Chr5_93061651	Chr5	93061651	0.0878044	0.786799	0.213201	0.0206442	0.00310315	2.9e-11	44.26	39920	4.82253	0.018643	21089	4.84318	0.0186635	3130	4.86382	0.0191925	0.000142981	0.10053	0.0685614	0.169235	0.0844867	0.100673	0.142024	0.594532	0.0238628	0.143959
fat_pct_htdat_adj_cgrp_pred_females_within5stddevs	Chr5_93061663	Chr5	93061663	0.0878044	0.786799	0.213201	0.0206442	0.00310315	2.9e-11	44.26	39920	4.82253	0.018643	21089	4.84318	0.0186635	3130	4.86382	0.0191925	0.000142981	0.10053	0.0685614	0.169235	0.0844867	0.100673	0.142024	0.594532	0.0238628	0.143959
fat_pct_htdat_adj_cgrp_pred_females_within5stddevs	Chr5_93061909	Chr5	93061909	0.0878044	0.786799	0.213201	0.0206442	0.00310315	2.9e-11	44.26	39920	4.82253	0.018643	21089	4.84318	0.0186635	3130	4.86382	0.0191925	0.000142981	0.10053	0.0685614	0.169235	0.0844867	0.100673	0.142024	0.594532	0.0238628	0.143959
fat_pct_htdat_adj_cgrp_pred_females_within5stddevs	Chr5_93062064	Chr5	93062064	0.0878044	0.786799	0.213201	0.0206442	0.00310315	2.9e-11	44.26	39920	4.82253	0.018643	21089	4.84318	0.0186635	3130	4.86382	0.0191925	0.000142981	0.10053	0.0685614	0.169235	0.0844867	0.100673	0.142024	0.594532	0.0238628	0.143959
fat_pct_htdat_adj_cgrp_pred_females_within5stddevs	Chr5_93062177	Chr5	93062177	0.0234569	0.969083	0.0309172	0.0196862	0.00727316	0.00679769	7.326	60258	4.8312	0.0186088	3796	4.85088	0.0198655	85	4.87057	0.0234262	2.32e-05	0.100809	0.0684322	0.169264	0.0137198	0.100832	0.0230312	0.595652	0.0238791	0.144039
fat_pct_htdat_adj_cgrp_pred_females_within5stddevs	Chr5_93062219	Chr5	93062219	0.0878044	0.786799	0.213201	0.0206442	0.00310315	2.9e-11	44.26	39920	4.82253	0.018643	21089	4.84318	0.0186635	3130	4.86382	0.0191925	0.000142981	0.10053	0.0685614	0.169235	0.0844867	0.100673	0.142024	0.594532	0.0238628	0.143959
fat_pct_htdat_adj_cgrp_pred_females_within5stddevs	Chr5_93062288	Chr5	93062288	0.0878044	0.786799	0.213201	0.0206442	0.00310315	2.9e-11	44.26	39920	4.82253	0.018643	21089	4.84318	0.0186635	3130	4.86382	0.0191925	0.000142981	0.10053	0.0685614	0.169235	0.0844867	0.100673	0.142024	0.594532	0.0238628	0.143959
fat_pct_htdat_adj_cgrp_pred_females_within5stddevs	Chr5_93062339	Chr5	93062339	0.0878044	0.786799	0.213201	0.0206442	0.00310315	2.9e-11	44.26	39920	4.82253	0.018643	21089	4.84318	0.0186635	3130	4.86382	0.0191925	0.000142981	0.10053	0.0685614	0.169235	0.0844867	0.100673	0.142024	0.594532	0.0238628	0.143959
fat_pct_htdat_adj_cgrp_pred_females_within5stddevs	Chr5_93062410	Chr5	93062410	0.11282	0.491822	0.508178	0.015793	0.00267114	3.39e-09	34.96	16771	4.81549	0.0188072	29548	4.83129	0.0185982	17820	4.84708	0.0187709	0.000124677	0.100689	0.0684596	0.169273	0.0736541	0.100814	0.123671	0.595269	0.0238745	0.143976
fat_pct_htdat_adj_cgrp_pred_females_within5stddevs	Chr5_93062423	Chr5	93062423	0.0875435	0.786916	0.213084	0.0206946	0.00310414	2.64e-11	44.45	39926	4.82251	0.018643	21092	4.84321	0.0186636	3121	4.8639	0.0191929	0.000143623	0.100531	0.0685606	0.169235	0.0848659	0.100675	0.142661	0.594536	0.0238629	0.143959
fat_pct_htdat_adj_cgrp_pred_females_within5stddevs	Chr5_93062429	Chr5	93062429	0.0874695	0.786893	0.213107	0.0206478	0.00310403	2.92e-11	44.25	39925	4.82253	0.0186431	21091	4.84318	0.0186636	3123	4.86383	0.0191929	0.000142985	0.100531	0.0685607	0.169235	0.0844891	0.100674	0.142027	0.594536	0.0238629	0.143959
fat_pct_htdat_adj_cgrp_pred_females_within5stddevs	Chr5_93062436	Chr5	93062436	0.0876672	0.786885	0.213115	0.0206987	0.00310402	2.61e-11	44.47	39925	4.82251	0.018643	21090	4.84321	0.0186636	3124	4.8639	0.0191928	0.000143695	0.100531	0.0685604	0.169235	0.0849085	0.100675	0.142732	0.594536	0.0238629	0.143959
fat_pct_htdat_adj_cgrp_pred_females_within5stddevs	Chr5_93062702	Chr5	93062702	0.0878044	0.786799	0.213201	0.0206442	0.00310315	2.9e-11	44.26	39920	4.82253	0.018643	21089	4.84318	0.0186635	3130	4.86382	0.0191925	0.000142981	0.10053	0.0685614	0.169235	0.0844867	0.100673	0.142024	0.594532	0.0238628	0.143959
fat_pct_htdat_adj_cgrp_pred_females_within5stddevs	Chr5_93062805	Chr5	93062805	0.0878044	0.786799	0.213201	0.0206442	0.00310315	2.9e-11	44.26	39920	4.82253	0.018643	21089	4.84318	0.0186635	3130	4.86382	0.0191925	0.000142981	0.10053	0.0685614	0.169235	0.0844867	0.100673	0.142024	0.594532	0.0238628	0.143959
fat_pct_htdat_adj_cgrp_pred_females_within5stddevs	Chr5_93062868	Chr5	93062868	0.0878044	0.786799	0.213201	0.0206442	0.00310315	2.9e-11	44.26	39920	4.82253	0.018643	21089	4.84318	0.0186635	3130	4.86382	0.0191925	0.000142981	0.10053	0.0685614	0.169235	0.0844867	0.100673	0.142024	0.594532	0.0238628	0.143959
fat_pct_htdat_adj_cgrp_pred_females_within5stddevs	Chr5_93062929	Chr5	93062929	0.00722549	0.989952	0.0100485	0.0194147	0.0111687	0.0821611	3.022	62853	4.83151	0.0186082	1283	4.85092	0.0215431	3	4.87034	0.0288343	7.5e-06	0.100795	0.0684532	0.169256	0.0044306	0.100802	0.00743935	0.595545	0.0238765	0.144049
fat_pct_htdat_adj_cgrp_pred_females_within5stddevs	Chr5_93062941	Chr5	93062941	0.0259338	0.808642	0.191358	-0.00638993	0.00319222	0.0453194	4.007	42274	4.83418	0.0186365	19183	4.82779	0.0187273	2682	4.8214	0.0193517	1.26e-05	0.100802	0.0684452	0.16926	0.00746569	0.100815	0.0125343	0.595591	0.0238783	0.144047
fat_pct_htdat_adj_cgrp_pred_females_within5stddevs	Chr5_93062948	Chr5	93062948	0.087666	0.786815	0.213185	0.0206164	0.00310322	3.09e-11	44.14	39922	4.82255	0.0186429	21087	4.84317	0.0186636	3130	4.86378	0.0191927	0.000142589	0.10053	0.0685617	0.169235	0.0842549	0.100673	0.141635	0.594531	0.0238627	0.14396
fat_pct_htdat_adj_cgrp_pred_females_within5stddevs	Chr5_93063011	Chr5	93063011	0.0878044	0.786807	0.213193	0.0206517	0.00310334	2.86e-11	44.28	39920	4.82253	0.0186429	21090	4.84318	0.0186636	3129	4.86384	0.0191927	0.000143082	0.100531	0.0685611	0.169235	0.0845461	0.100674	0.142124	0.594533	0.0238628	0.143959
fat_pct_htdat_adj_cgrp_pred_females_within5stddevs	Chr5_93063066	Chr5	93063066	0.0234567	0.969083	0.0309172	0.0196862	0.00727316	0.00679769	7.326	60258	4.8312	0.0186088	3796	4.85088	0.0198655	85	4.87057	0.0234262	2.32e-05	0.100809	0.0684322	0.169264	0.0137198	0.100832	0.0230312	0.595652	0.0238791	0.144039
fat_pct_htdat_adj_cgrp_pred_females_within5stddevs	Chr5_93063146	Chr5	93063146	0.0878002	0.786822	0.213178	0.0206523	0.00310338	2.86e-11	44.29	39922	4.82254	0.0186428	21088	4.8432	0.0186637	3129	4.86385	0.0191932	0.000143083	0.100531	0.068561	0.169235	0.0845468	0.100674	0.142125	0.594534	0.0238628	0.143959
fat_pct_htdat_adj_cgrp_pred_females_within5stddevs	Chr5_93063156	Chr5	93063156	0.0877907	0.786815	0.213185	0.0206665	0.00310339	2.77e-11	44.35	39921	4.82253	0.0186428	21089	4.84319	0.0186634	3129	4.86386	0.0191926	0.000143282	0.100528	0.0685628	0.169234	0.0846651	0.100672	0.142326	0.594522	0.0238625	0.143959
fat_pct_htdat_adj_cgrp_pred_females_within5stddevs	Chr5_93063185	Chr5	93063185	0.0877907	0.786807	0.213193	0.0206621	0.00310318	2.79e-11	44.33	39921	4.82253	0.0186428	21088	4.84319	0.0186635	3130	4.86385	0.0191925	0.000143225	0.100529	0.0685626	0.169234	0.084631	0.100672	0.142269	0.594523	0.0238626	0.143959
fat_pct_htdat_adj_cgrp_pred_females_within5stddevs	Chr5_93063213	Chr5	93063213	0.113124	0.491604	0.508396	0.0158276	0.00267117	3.13e-09	35.11	16761	4.81543	0.0188082	29540	4.83126	0.0185986	17838	4.84709	0.0187707	0.000125221	0.100695	0.0684545	0.169275	0.073975	0.10082	0.124202	0.595302	0.0238752	0.143976
fat_pct_htdat_adj_cgrp_pred_females_within5stddevs	Chr5_93063228	Chr5	93063228	0.0874632	0.787017	0.212983	0.0206885	0.00310552	2.73e-11	44.38	39930	4.82254	0.0186427	21097	4.84323	0.0186639	3112	4.86391	0.0191943	0.000143489	0.100529	0.068562	0.169235	0.0847869	0.100673	0.14253	0.594527	0.0238627	0.143959
fat_pct_htdat_adj_cgrp_pred_females_within5stddevs	Chr5_93063233	Chr5	93063233	0.0873507	0.787017	0.212983	0.0207068	0.00310529	2.61e-11	44.47	39931	4.82253	0.0186427	21095	4.84323	0.0186639	3113	4.86394	0.0191942	0.000143742	0.10053	0.0685615	0.169235	0.0849366	0.100673	0.142781	0.594529	0.0238628	0.143959
fat_pct_htdat_adj_cgrp_pred_females_within5stddevs	Chr5_93063439	Chr5	93063439	0.0877907	0.786807	0.213193	0.0206429	0.00310314	2.91e-11	44.25	39921	4.82256	0.0186427	21088	4.84321	0.018664	3130	4.86385	0.0191937	0.00014296	0.100531	0.0685606	0.169235	0.0844742	0.100674	0.142002	0.594537	0.0238629	0.143959
fat_pct_htdat_adj_cgrp_pred_females_within5stddevs	Chr5_93063510	Chr5	93063510	0.0440573	0.886489	0.113511	0.00716248	0.00386636	0.0639572	3.432	49935	4.83029	0.0186261	13847	4.83745	0.0188302	357	4.84462	0.019802	1.03e-05	0.100733	0.0685008	0.169244	0.00610036	0.100743	0.0102483	0.59523	0.0238719	0.144051
fat_pct_htdat_adj_cgrp_pred_females_within5stddevs	Chr5_93063528	Chr5	93063528	0.0565516	0.858573	0.141427	0.0137323	0.00364577	0.000165608	14.19	46584	4.82791	0.0186283	16968	4.84164	0.0187702	587	4.85538	0.0196013	4.58e-05	0.100638	0.0685495	0.169233	0.027061	0.100684	0.0454852	0.594831	0.0238659	0.144028
fat_pct_htdat_adj_cgrp_pred_females_within5stddevs	Chr5_93063569	Chr5	93063569	0.0500519	0.881235	0.118765	0.0155244	0.00381937	4.82e-05	16.52	49252	4.82801	0.0186217	14539	4.84354	0.0188095	348	4.85906	0.0197485	5.04e-05	0.100629	0.0685506	0.16923	0.02981	0.10068	0.050107	0.594807	0.023865	0.144023
fat_pct_htdat_adj_cgrp_pred_females_within5stddevs	Chr5_93063599	Chr5	93063599	0.087832	0.786963	0.213037	0.0204623	0.00310487	4.42e-11	43.43	39925	4.82266	0.0186428	21100	4.84313	0.0186646	3114	4.86359	0.0191953	0.000140394	0.100536	0.0685593	0.169235	0.082958	0.100676	0.139452	0.594551	0.0238633	0.143961
fat_pct_htdat_adj_cgrp_pred_females_within5stddevs	Chr5_93063808	Chr5	93063808	0.0259494	0.808658	0.191342	-0.00629586	0.00319217	0.0485825	3.89	42277	4.83414	0.0186365	19179	4.82785	0.0187274	2683	4.82155	0.0193517	1.23e-05	0.100803	0.0684452	0.16926	0.00724704	0.100815	0.0121672	0.595592	0.0238783	0.144047
fat_pct_htdat_adj_cgrp_pred_females_within5stddevs	Chr5_93063833	Chr5	93063833	0.0878044	0.786799	0.213201	0.0206442	0.00310315	2.9e-11	44.26	39920	4.82253	0.018643	21089	4.84318	0.0186635	3130	4.86382	0.0191925	0.000142981	0.10053	0.0685614	0.169235	0.0844867	0.100673	0.142024	0.594532	0.0238628	0.143959
fat_pct_htdat_adj_cgrp_pred_females_within5stddevs	Chr5_93064282	Chr5	93064282	0.0878044	0.786799	0.213201	0.0206442	0.00310315	2.9e-11	44.26	39920	4.82253	0.018643	21089	4.84318	0.0186635	3130	4.86382	0.0191925	0.000142981	0.10053	0.0685614	0.169235	0.0844867	0.100673	0.142024	0.594532	0.0238628	0.143959
fat_pct_htdat_adj_cgrp_pred_females_within5stddevs	Chr5_93064639	Chr5	93064639	0.0878044	0.786799	0.213201	0.0206442	0.00310315	2.9e-11	44.26	39920	4.82253	0.018643	21089	4.84318	0.0186635	3130	4.86382	0.0191925	0.000142981	0.10053	0.0685614	0.169235	0.0844867	0.100673	0.142024	0.594532	0.0238628	0.143959
fat_pct_htdat_adj_cgrp_pred_females_within5stddevs	Chr5_93064677	Chr5	93064677	0.183181	0.587482	0.412518	-0.0163242	0.00279323	5.12e-09	34.15	23502	4.84516	0.0187272	28357	4.82884	0.0186	12280	4.81252	0.0188896	0.00012916	0.100587	0.0685417	0.169257	0.07631	0.100716	0.128242	0.594735	0.0238614	0.143982
fat_pct_htdat_adj_cgrp_pred_females_within5stddevs	Chr5_93064718	Chr5	93064718	0.00023122	0.990622	0.00937807	-0.0242271	0.0117776	0.039686	4.231	62938	4.83272	0.0186114	1199	4.80849	0.0218489	2	4.78427	0.0297623	1.09e-05	0.100846	0.0684106	0.169267	0.00644292	0.100857	0.0108131	0.595816	0.023882	0.144045
fat_pct_htdat_adj_cgrp_pred_females_within5stddevs	Chr5_93064853	Chr5	93064853	0.0878044	0.786799	0.213201	0.0206442	0.00310315	2.9e-11	44.26	39920	4.82253	0.018643	21089	4.84318	0.0186635	3130	4.86382	0.0191925	0.000142981	0.10053	0.0685614	0.169235	0.0844867	0.100673	0.142024	0.594532	0.0238628	0.143959
fat_pct_htdat_adj_cgrp_pred_females_within5stddevs	Chr5_93064892	Chr5	93064892	0.0878044	0.786799	0.213201	0.0206442	0.00310315	2.9e-11	44.26	39920	4.82253	0.018643	21089	4.84318	0.0186635	3130	4.86382	0.0191925	0.000142981	0.10053	0.0685614	0.169235	0.0844867	0.100673	0.142024	0.594532	0.0238628	0.143959
fat_pct_htdat_adj_cgrp_pred_females_within5stddevs	Chr5_93065021	Chr5	93065021	0.0878044	0.786799	0.213201	0.0206442	0.00310315	2.9e-11	44.26	39920	4.82253	0.018643	21089	4.84318	0.0186635	3130	4.86382	0.0191925	0.000142981	0.10053	0.0685614	0.169235	0.0844867	0.100673	0.142024	0.594532	0.0238628	0.143959
fat_pct_htdat_adj_cgrp_pred_females_within5stddevs	Chr5_93065108	Chr5	93065108	0.00747639	0.964288	0.0357115	-0.0107759	0.00673457	0.109585	2.56	59646	4.83276	0.0186157	4405	4.82199	0.0196442	88	4.81121	0.0227146	8e-06	0.100877	0.0683902	0.169275	0.00472452	0.100885	0.00792728	0.595963	0.0238878	0.144048
fat_pct_htdat_adj_cgrp_pred_females_within5stddevs	BovineHD0500026422	Chr5	93065235	0.0878044	0.786799	0.213201	0.0206442	0.00310315	2.9e-11	44.26	39920	4.82253	0.018643	21089	4.84318	0.0186635	3130	4.86382	0.0191925	0.000142981	0.10053	0.0685614	0.169235	0.0844867	0.100673	0.142024	0.594532	0.0238628	0.143959
fat_pct_htdat_adj_cgrp_pred_females_within5stddevs	Chr5_93065528	Chr5	93065528	0.0878044	0.786799	0.213201	0.0206442	0.00310315	2.9e-11	44.26	39920	4.82253	0.018643	21089	4.84318	0.0186635	3130	4.86382	0.0191925	0.000142981	0.10053	0.0685614	0.169235	0.0844867	0.100673	0.142024	0.594532	0.0238628	0.143959
fat_pct_htdat_adj_cgrp_pred_females_within5stddevs	Chr5_93065704	Chr5	93065704	0.0878044	0.786799	0.213201	0.0206442	0.00310315	2.9e-11	44.26	39920	4.82253	0.018643	21089	4.84318	0.0186635	3130	4.86382	0.0191925	0.000142981	0.10053	0.0685614	0.169235	0.0844867	0.100673	0.142024	0.594532	0.0238628	0.143959
fat_pct_htdat_adj_cgrp_pred_females_within5stddevs	Chr5_93065742	Chr5	93065742	0.0878044	0.786799	0.213201	0.0206442	0.00310315	2.9e-11	44.26	39920	4.82253	0.018643	21089	4.84318	0.0186635	3130	4.86382	0.0191925	0.000142981	0.10053	0.0685614	0.169235	0.0844867	0.100673	0.142024	0.594532	0.0238628	0.143959
fat_pct_htdat_adj_cgrp_pred_females_within5stddevs	Chr5_93065838	Chr5	93065838	0.0878044	0.786799	0.213201	0.0206442	0.00310315	2.9e-11	44.26	39920	4.82253	0.018643	21089	4.84318	0.0186635	3130	4.86382	0.0191925	0.000142981	0.10053	0.0685614	0.169235	0.0844867	0.100673	0.142024	0.594532	0.0238628	0.143959
fat_pct_htdat_adj_cgrp_pred_females_within5stddevs	Chr5_93066079	Chr5	93066079	0.0878044	0.786799	0.213201	0.0206442	0.00310315	2.9e-11	44.26	39920	4.82253	0.018643	21089	4.84318	0.0186635	3130	4.86382	0.0191925	0.000142981	0.10053	0.0685614	0.169235	0.0844867	0.100673	0.142024	0.594532	0.0238628	0.143959
fat_pct_htdat_adj_cgrp_pred_females_within5stddevs	Chr5_93066202	Chr5	93066202	0.0878044	0.786799	0.213201	0.0206442	0.00310315	2.9e-11	44.26	39920	4.82253	0.018643	21089	4.84318	0.0186635	3130	4.86382	0.0191925	0.000142981	0.10053	0.0685614	0.169235	0.0844867	0.100673	0.142024	0.594532	0.0238628	0.143959
fat_pct_htdat_adj_cgrp_pred_females_within5stddevs	Chr5_93066208	Chr5	93066208	0.0878044	0.786799	0.213201	0.0206442	0.00310315	2.9e-11	44.26	39920	4.82253	0.018643	21089	4.84318	0.0186635	3130	4.86382	0.0191925	0.000142981	0.10053	0.0685614	0.169235	0.0844867	0.100673	0.142024	0.594532	0.0238628	0.143959
fat_pct_htdat_adj_cgrp_pred_females_within5stddevs	Chr5_93066332	Chr5	93066332	0.0878044	0.786799	0.213201	0.0206442	0.00310315	2.9e-11	44.26	39920	4.82253	0.018643	21089	4.84318	0.0186635	3130	4.86382	0.0191925	0.000142981	0.10053	0.0685614	0.169235	0.0844867	0.100673	0.142024	0.594532	0.0238628	0.143959
fat_pct_htdat_adj_cgrp_pred_females_within5stddevs	Chr5_93066384	Chr5	93066384	0.0877907	0.786807	0.213193	0.0206639	0.00310319	2.78e-11	44.34	39921	4.82253	0.0186429	21088	4.84319	0.0186636	3130	4.86386	0.0191927	0.000143251	0.100531	0.0685607	0.169235	0.0846461	0.100674	0.142291	0.594536	0.0238629	0.143959
fat_pct_htdat_adj_cgrp_pred_females_within5stddevs	Chr5_93066394	Chr5	93066394	0.0877907	0.786807	0.213193	0.0206639	0.00310319	2.78e-11	44.34	39921	4.82253	0.0186429	21088	4.84319	0.0186636	3130	4.86386	0.0191927	0.000143251	0.100531	0.0685607	0.169235	0.0846461	0.100674	0.142291	0.594536	0.0238629	0.143959
fat_pct_htdat_adj_cgrp_pred_females_within5stddevs	Chr5_93066443	Chr5	93066443	0.0877907	0.786807	0.213193	0.0206429	0.00310314	2.91e-11	44.25	39921	4.82256	0.0186427	21088	4.84321	0.018664	3130	4.86385	0.0191937	0.00014296	0.100531	0.0685606	0.169235	0.0844742	0.100674	0.142002	0.594537	0.0238629	0.143959
fat_pct_htdat_adj_cgrp_pred_females_within5stddevs	Chr5_93066460	Chr5	93066460	0.0877907	0.786807	0.213193	0.0206429	0.00310314	2.91e-11	44.25	39921	4.82256	0.0186427	21088	4.84321	0.018664	3130	4.86385	0.0191937	0.00014296	0.100531	0.0685606	0.169235	0.0844742	0.100674	0.142002	0.594537	0.0238629	0.143959
fat_pct_htdat_adj_cgrp_pred_females_within5stddevs	Chr5_93066482	Chr5	93066482	0.0877948	0.786799	0.213201	0.0206442	0.00310315	2.9e-11	44.26	39920	4.82253	0.018643	21089	4.84318	0.0186635	3130	4.86382	0.0191925	0.000142981	0.10053	0.0685614	0.169235	0.0844867	0.100673	0.142024	0.594532	0.0238628	0.143959
fat_pct_htdat_adj_cgrp_pred_females_within5stddevs	Chr5_93066486	Chr5	93066486	0.0877948	0.786799	0.213201	0.0206442	0.00310315	2.9e-11	44.26	39920	4.82253	0.018643	21089	4.84318	0.0186635	3130	4.86382	0.0191925	0.000142981	0.10053	0.0685614	0.169235	0.0844867	0.100673	0.142024	0.594532	0.0238628	0.143959
fat_pct_htdat_adj_cgrp_pred_females_within5stddevs	Chr5_93066588	Chr5	93066588	0.0877948	0.786799	0.213201	0.0206442	0.00310315	2.9e-11	44.26	39920	4.82253	0.018643	21089	4.84318	0.0186635	3130	4.86382	0.0191925	0.000142981	0.10053	0.0685614	0.169235	0.0844867	0.100673	0.142024	0.594532	0.0238628	0.143959
fat_pct_htdat_adj_cgrp_pred_females_within5stddevs	Chr5_93066697	Chr5	93066697	0.0878044	0.786807	0.213193	0.0206447	0.0031032	2.9e-11	44.26	39921	4.82253	0.0186429	21088	4.84318	0.0186635	3130	4.86382	0.0191926	0.000142984	0.10053	0.0685616	0.169235	0.0844886	0.100673	0.142028	0.59453	0.0238627	0.143959
fat_pct_htdat_adj_cgrp_pred_females_within5stddevs	Chr5_93066787	Chr5	93066787	0.0877948	0.786799	0.213201	0.0206442	0.00310315	2.9e-11	44.26	39920	4.82253	0.018643	21089	4.84318	0.0186635	3130	4.86382	0.0191925	0.000142981	0.10053	0.0685614	0.169235	0.0844867	0.100673	0.142024	0.594532	0.0238628	0.143959
fat_pct_htdat_adj_cgrp_pred_females_within5stddevs	Chr5_93066818	Chr5	93066818	0.0877948	0.786799	0.213201	0.0206442	0.00310315	2.9e-11	44.26	39920	4.82253	0.018643	21089	4.84318	0.0186635	3130	4.86382	0.0191925	0.000142981	0.10053	0.0685614	0.169235	0.0844867	0.100673	0.142024	0.594532	0.0238628	0.143959
fat_pct_htdat_adj_cgrp_pred_females_within5stddevs	Chr5_93067116	Chr5	93067116	0.0877948	0.786807	0.213193	0.0206447	0.0031032	2.9e-11	44.26	39921	4.82253	0.0186429	21088	4.84318	0.0186635	3130	4.86382	0.0191926	0.000142984	0.10053	0.0685616	0.169235	0.0844886	0.100673	0.142028	0.59453	0.0238627	0.143959
fat_pct_htdat_adj_cgrp_pred_females_within5stddevs	Chr5_93067172	Chr5	93067172	0.0878044	0.786807	0.213193	0.0206447	0.0031032	2.9e-11	44.26	39921	4.82253	0.0186429	21088	4.84318	0.0186635	3130	4.86382	0.0191926	0.000142984	0.10053	0.0685616	0.169235	0.0844886	0.100673	0.142028	0.59453	0.0238627	0.143959
fat_pct_htdat_adj_cgrp_pred_females_within5stddevs	Chr5_93067437	Chr5	93067437	0.0877948	0.786799	0.213201	0.0206442	0.00310315	2.9e-11	44.26	39920	4.82253	0.018643	21089	4.84318	0.0186635	3130	4.86382	0.0191925	0.000142981	0.10053	0.0685614	0.169235	0.0844867	0.100673	0.142024	0.594532	0.0238628	0.143959
fat_pct_htdat_adj_cgrp_pred_females_within5stddevs	Chr5_93067511	Chr5	93067511	0.0878044	0.786799	0.213201	0.0206442	0.00310315	2.9e-11	44.26	39920	4.82253	0.018643	21089	4.84318	0.0186635	3130	4.86382	0.0191925	0.000142981	0.10053	0.0685614	0.169235	0.0844867	0.100673	0.142024	0.594532	0.0238628	0.143959
fat_pct_htdat_adj_cgrp_pred_females_within5stddevs	Chr5_93067772	Chr5	93067772	0.00144244	0.895165	0.104835	0.0110751	0.00395849	0.00514668	7.828	51402	4.82917	0.0186377	12026	4.84024	0.0188384	711	4.85132	0.019843	2.3e-05	0.100863	0.0683882	0.169274	0.0136001	0.100886	0.0228192	0.595937	0.0238847	0.144036
fat_pct_htdat_adj_cgrp_pred_females_within5stddevs	Chr5_93068048	Chr5	93068048	0.0878044	0.786807	0.213193	0.0206447	0.0031032	2.9e-11	44.26	39921	4.82253	0.0186429	21088	4.84318	0.0186635	3130	4.86382	0.0191926	0.000142984	0.10053	0.0685616	0.169235	0.0844886	0.100673	0.142028	0.59453	0.0238627	0.143959
fat_pct_htdat_adj_cgrp_pred_females_within5stddevs	Chr5_93068172	Chr5	93068172	0.0877948	0.786807	0.213193	0.0206447	0.0031032	2.9e-11	44.26	39921	4.82253	0.0186429	21088	4.84318	0.0186635	3130	4.86382	0.0191926	0.000142984	0.10053	0.0685616	0.169235	0.0844886	0.100673	0.142028	0.59453	0.0238627	0.143959
fat_pct_htdat_adj_cgrp_pred_females_within5stddevs	Chr5_93068175	Chr5	93068175	0.0877948	0.786807	0.213193	0.0206447	0.0031032	2.9e-11	44.26	39921	4.82253	0.0186429	21088	4.84318	0.0186635	3130	4.86382	0.0191926	0.000142984	0.10053	0.0685616	0.169235	0.0844886	0.100673	0.142028	0.59453	0.0238627	0.143959
fat_pct_htdat_adj_cgrp_pred_females_within5stddevs	Chr5_93068339	Chr5	93068339	0.0877948	0.786807	0.213193	0.0206447	0.0031032	2.9e-11	44.26	39921	4.82253	0.0186429	21088	4.84318	0.0186635	3130	4.86382	0.0191926	0.000142984	0.10053	0.0685616	0.169235	0.0844886	0.100673	0.142028	0.59453	0.0238627	0.143959
fat_pct_htdat_adj_cgrp_pred_females_within5stddevs	Chr5_93068352	Chr5	93068352	0.0877948	0.786807	0.213193	0.0206447	0.0031032	2.9e-11	44.26	39921	4.82253	0.0186429	21088	4.84318	0.0186635	3130	4.86382	0.0191926	0.000142984	0.10053	0.0685616	0.169235	0.0844886	0.100673	0.142028	0.59453	0.0238627	0.143959
fat_pct_htdat_adj_cgrp_pred_females_within5stddevs	Chr5_93068407	Chr5	93068407	0.0877758	0.786783	0.213217	0.0206424	0.00310305	2.91e-11	44.25	39918	4.82252	0.0186432	21091	4.84316	0.0186633	3130	4.8638	0.0191918	0.000142965	0.100531	0.0685611	0.169235	0.084477	0.100674	0.142008	0.594533	0.0238627	0.143959
fat_pct_htdat_adj_cgrp_pred_females_within5stddevs	Chr5_93068494	Chr5	93068494	0.0259571	0.80865	0.19135	-0.00621469	0.00319218	0.0515576	3.79	42276	4.83412	0.0186365	19180	4.82791	0.0187271	2683	4.82169	0.0193511	1.2e-05	0.100801	0.0684465	0.16926	0.00706162	0.100813	0.0118561	0.595584	0.0238781	0.144047
fat_pct_htdat_adj_cgrp_pred_females_within5stddevs	Chr5_93068672	Chr5	93068672	0.087799	0.786776	0.213224	0.0206419	0.003103	2.91e-11	44.25	39917	4.82251	0.0186432	21092	4.84316	0.0186633	3130	4.8638	0.0191917	0.000142961	0.100531	0.0685609	0.169235	0.0844752	0.100674	0.142004	0.594535	0.0238628	0.143959
fat_pct_htdat_adj_cgrp_pred_females_within5stddevs	Chr5_93068694	Chr5	93068694	0.0259547	0.808673	0.191327	-0.00626039	0.0031925	0.0498878	3.845	42278	4.83414	0.0186365	19179	4.82787	0.0187271	2682	4.82161	0.0193514	1.21e-05	0.100802	0.0684459	0.16926	0.00716518	0.100814	0.0120299	0.595588	0.0238782	0.144047
fat_pct_htdat_adj_cgrp_pred_females_within5stddevs	Chr5_93068825	Chr5	93068825	0.00065734	0.963369	0.0366314	0.0108909	0.00632418	0.0850548	2.966	59476	4.83107	0.0186175	4627	4.84196	0.0194789	36	4.85285	0.0221863	8.37e-06	0.10085	0.0684099	0.169269	0.00494572	0.100859	0.00830027	0.595831	0.0238824	0.144048
fat_pct_htdat_adj_cgrp_pred_females_within5stddevs	Chr5_93068853	Chr5	93068853	0.0877525	0.786783	0.213217	0.0206424	0.00310305	2.91e-11	44.25	39918	4.82252	0.0186432	21091	4.84316	0.0186633	3130	4.8638	0.0191918	0.000142965	0.100531	0.0685611	0.169235	0.084477	0.100674	0.142008	0.594533	0.0238627	0.143959
fat_pct_htdat_adj_cgrp_pred_females_within5stddevs	Chr5_93068938	Chr5	93068938	0.0877525	0.786783	0.213217	0.0206424	0.00310305	2.91e-11	44.25	39918	4.82252	0.0186432	21091	4.84316	0.0186633	3130	4.8638	0.0191918	0.000142965	0.100531	0.0685611	0.169235	0.084477	0.100674	0.142008	0.594533	0.0238627	0.143959
fat_pct_htdat_adj_cgrp_pred_females_within5stddevs	Chr5_93069036	Chr5	93069036	0.0877662	0.786776	0.213224	0.0206786	0.00310311	2.69e-11	44.41	39917	4.8225	0.0186432	21092	4.84318	0.0186633	3130	4.86386	0.0191918	0.00014347	0.100531	0.0685604	0.169235	0.0847754	0.100675	0.142508	0.594537	0.0238628	0.143959
fat_pct_htdat_adj_cgrp_pred_females_within5stddevs	Chr5_93069118	Chr5	93069118	0.0877662	0.786783	0.213217	0.0206424	0.00310305	2.91e-11	44.25	39918	4.82252	0.0186432	21091	4.84316	0.0186633	3130	4.8638	0.0191918	0.000142965	0.100531	0.0685611	0.169235	0.084477	0.100674	0.142008	0.594533	0.0238627	0.143959
fat_pct_htdat_adj_cgrp_pred_females_within5stddevs	Chr5_93069183	Chr5	93069183	0.0877662	0.786783	0.213217	0.0206424	0.00310305	2.91e-11	44.25	39918	4.82252	0.0186432	21091	4.84316	0.0186633	3130	4.8638	0.0191918	0.000142965	0.100531	0.0685611	0.169235	0.084477	0.100674	0.142008	0.594533	0.0238627	0.143959
fat_pct_htdat_adj_cgrp_pred_females_within5stddevs	Chr5_93069185	Chr5	93069185	0.0877662	0.786783	0.213217	0.0206424	0.00310305	2.91e-11	44.25	39918	4.82252	0.0186432	21091	4.84316	0.0186633	3130	4.8638	0.0191918	0.000142965	0.100531	0.0685611	0.169235	0.084477	0.100674	0.142008	0.594533	0.0238627	0.143959
fat_pct_htdat_adj_cgrp_pred_females_within5stddevs	Chr5_93069304	Chr5	93069304	0.0877662	0.786783	0.213217	0.0206424	0.00310305	2.91e-11	44.25	39918	4.82252	0.0186432	21091	4.84316	0.0186633	3130	4.8638	0.0191918	0.000142965	0.100531	0.0685611	0.169235	0.084477	0.100674	0.142008	0.594533	0.0238627	0.143959
fat_pct_htdat_adj_cgrp_pred_females_within5stddevs	BovineHD0500026423	Chr5	93069405	0.114014	0.490583	0.509417	0.015883	0.0026741	2.87e-09	35.28	16700	4.81528	0.0188114	29531	4.83117	0.0185992	17908	4.84705	0.0187695	0.00012609	0.100703	0.0684474	0.169277	0.0744874	0.10083	0.125053	0.595347	0.0238758	0.143975
fat_pct_htdat_adj_cgrp_pred_females_within5stddevs	Chr5_93069437	Chr5	93069437	0.00143906	0.895173	0.104827	0.0108242	0.00395846	0.00625026	7.477	51403	4.82924	0.0186376	12025	4.84007	0.0188389	711	4.85089	0.019844	2.2e-05	0.100863	0.0683894	0.169274	0.0129901	0.100885	0.021796	0.595932	0.0238846	0.144037
fat_pct_htdat_adj_cgrp_pred_females_within5stddevs	Chr5_93069464	Chr5	93069464	0.0877662	0.786776	0.213224	0.0206786	0.00310311	2.69e-11	44.41	39917	4.8225	0.0186432	21092	4.84318	0.0186633	3130	4.86386	0.0191918	0.00014347	0.100531	0.0685604	0.169235	0.0847754	0.100675	0.142508	0.594537	0.0238628	0.143959
fat_pct_htdat_adj_cgrp_pred_females_within5stddevs	Chr5_93069519	Chr5	93069519	0.0877662	0.786776	0.213224	0.0206786	0.00310311	2.69e-11	44.41	39917	4.8225	0.0186432	21092	4.84318	0.0186633	3130	4.86386	0.0191918	0.00014347	0.100531	0.0685604	0.169235	0.0847754	0.100675	0.142508	0.594537	0.0238628	0.143959
fat_pct_htdat_adj_cgrp_pred_females_within5stddevs	Chr5_93069783	Chr5	93069783	0.0877662	0.786776	0.213224	0.0206786	0.00310311	2.69e-11	44.41	39917	4.8225	0.0186432	21092	4.84318	0.0186633	3130	4.86386	0.0191918	0.00014347	0.100531	0.0685604	0.169235	0.0847754	0.100675	0.142508	0.594537	0.0238628	0.143959
fat_pct_htdat_adj_cgrp_pred_females_within5stddevs	Chr5_93069986	Chr5	93069986	0.0877662	0.786776	0.213224	0.0206786	0.00310311	2.69e-11	44.41	39917	4.8225	0.0186432	21092	4.84318	0.0186633	3130	4.86386	0.0191918	0.00014347	0.100531	0.0685604	0.169235	0.0847754	0.100675	0.142508	0.594537	0.0238628	0.143959
fat_pct_htdat_adj_cgrp_pred_females_within5stddevs	Chr5_93070043	Chr5	93070043	0.00749647	0.964288	0.0357115	-0.0109509	0.00673563	0.103994	2.643	59646	4.83277	0.0186158	4405	4.82182	0.019646	88	4.81086	0.0227184	8.26e-06	0.10088	0.0683879	0.169276	0.00487922	0.100888	0.00818664	0.595978	0.0238882	0.144048
fat_pct_htdat_adj_cgrp_pred_females_within5stddevs	Chr5_93070392	Chr5	93070392	0.0877662	0.786776	0.213224	0.0206786	0.00310311	2.69e-11	44.41	39917	4.8225	0.0186432	21092	4.84318	0.0186633	3130	4.86386	0.0191918	0.00014347	0.100531	0.0685604	0.169235	0.0847754	0.100675	0.142508	0.594537	0.0238628	0.143959
fat_pct_htdat_adj_cgrp_pred_females_within5stddevs	Chr5_93070601	Chr5	93070601	0.0877662	0.786776	0.213224	0.0206786	0.00310311	2.69e-11	44.41	39917	4.8225	0.0186432	21092	4.84318	0.0186633	3130	4.86386	0.0191918	0.00014347	0.100531	0.0685604	0.169235	0.0847754	0.100675	0.142508	0.594537	0.0238628	0.143959
fat_pct_htdat_adj_cgrp_pred_females_within5stddevs	Chr5_93070936	Chr5	93070936	0.0877662	0.786776	0.213224	0.0206786	0.00310311	2.69e-11	44.41	39917	4.8225	0.0186432	21092	4.84318	0.0186633	3130	4.86386	0.0191918	0.00014347	0.100531	0.0685604	0.169235	0.0847754	0.100675	0.142508	0.594537	0.0238628	0.143959
fat_pct_htdat_adj_cgrp_pred_females_within5stddevs	Chr5_93071294	Chr5	93071294	0.0259571	0.808658	0.191342	-0.00622601	0.00319222	0.0511362	3.804	42277	4.83412	0.0186366	19179	4.8279	0.0187271	2683	4.82167	0.0193512	1.2e-05	0.100802	0.0684459	0.16926	0.00708715	0.100814	0.0118989	0.595588	0.0238782	0.144047
fat_pct_htdat_adj_cgrp_pred_females_within5stddevs	Chr5_93071429	Chr5	93071429	0.00737457	0.964491	0.0355088	-0.0100902	0.00675176	0.135063	2.233	59669	4.8327	0.0186152	4385	4.82261	0.0196531	85	4.81252	0.0227406	6.97e-06	0.100873	0.0683942	0.169274	0.00411976	0.10088	0.00691286	0.595939	0.0238871	0.144049
fat_pct_htdat_adj_cgrp_pred_females_within5stddevs	Chr5_93071519	Chr5	93071519	0.0877662	0.786776	0.213224	0.0206786	0.00310311	2.69e-11	44.41	39917	4.8225	0.0186432	21092	4.84318	0.0186633	3130	4.86386	0.0191918	0.00014347	0.100531	0.0685604	0.169235	0.0847754	0.100675	0.142508	0.594537	0.0238628	0.143959
fat_pct_htdat_adj_cgrp_pred_females_within5stddevs	Chr5_93071523	Chr5	93071523	0.0877662	0.786776	0.213224	0.0206786	0.00310311	2.69e-11	44.41	39917	4.8225	0.0186432	21092	4.84318	0.0186633	3130	4.86386	0.0191918	0.00014347	0.100531	0.0685604	0.169235	0.0847754	0.100675	0.142508	0.594537	0.0238628	0.143959
fat_pct_htdat_adj_cgrp_pred_females_within5stddevs	Chr5_93071883	Chr5	93071883	0.0877487	0.786744	0.213256	0.0207243	0.00310274	2.42e-11	44.61	39915	4.82248	0.0186432	21092	4.84321	0.0186633	3132	4.86393	0.0191918	0.000144119	0.100531	0.0685598	0.169235	0.0851592	0.100676	0.143152	0.59454	0.0238629	0.143958
fat_pct_htdat_adj_cgrp_pred_females_within5stddevs	Chr5_93071899	Chr5	93071899	0.0877487	0.786744	0.213256	0.0207243	0.00310274	2.42e-11	44.61	39915	4.82248	0.0186432	21092	4.84321	0.0186633	3132	4.86393	0.0191918	0.000144119	0.100531	0.0685598	0.169235	0.0851592	0.100676	0.143152	0.59454	0.0238629	0.143958
fat_pct_htdat_adj_cgrp_pred_females_within5stddevs	Chr5_93071901	Chr5	93071901	0.0877487	0.786744	0.213256	0.0207243	0.00310274	2.42e-11	44.61	39915	4.82248	0.0186432	21092	4.84321	0.0186633	3132	4.86393	0.0191918	0.000144119	0.100531	0.0685598	0.169235	0.0851592	0.100676	0.143152	0.59454	0.0238629	0.143958
fat_pct_htdat_adj_cgrp_pred_females_within5stddevs	Chr5_93071907	Chr5	93071907	0.0877487	0.786744	0.213256	0.0207243	0.00310274	2.42e-11	44.61	39915	4.82248	0.0186432	21092	4.84321	0.0186633	3132	4.86393	0.0191918	0.000144119	0.100531	0.0685598	0.169235	0.0851592	0.100676	0.143152	0.59454	0.0238629	0.143958
fat_pct_htdat_adj_cgrp_pred_females_within5stddevs	Chr5_93071985	Chr5	93071985	0.087776	0.786721	0.213279	0.0207793	0.00310275	2.15e-11	44.85	39912	4.82245	0.0186431	21095	4.84323	0.0186632	3132	4.86401	0.0191916	0.000144897	0.10053	0.06856	0.169235	0.0856187	0.100675	0.143925	0.594536	0.0238629	0.143958
fat_pct_htdat_adj_cgrp_pred_females_within5stddevs	Chr5_93072147	Chr5	93072147	0.114019	0.490528	0.509472	0.0159615	0.00267413	2.4e-09	35.63	16695	4.8152	0.0188114	29534	4.83116	0.0185992	17910	4.84712	0.0187694	0.00012734	0.100703	0.0684467	0.169277	0.0752255	0.100831	0.126291	0.595349	0.0238759	0.143974
fat_pct_htdat_adj_cgrp_pred_females_within5stddevs	Chr5_93072204	Chr5	93072204	0.0877897	0.786721	0.213279	0.0207793	0.00310275	2.15e-11	44.85	39912	4.82245	0.0186431	21095	4.84323	0.0186632	3132	4.86401	0.0191916	0.000144897	0.10053	0.06856	0.169235	0.0856187	0.100675	0.143925	0.594536	0.0238629	0.143958
fat_pct_htdat_adj_cgrp_pred_females_within5stddevs	Chr5_93072295	Chr5	93072295	0.0877897	0.786721	0.213279	0.0207793	0.00310275	2.15e-11	44.85	39912	4.82245	0.0186431	21095	4.84323	0.0186632	3132	4.86401	0.0191916	0.000144897	0.10053	0.06856	0.169235	0.0856187	0.100675	0.143925	0.594536	0.0238629	0.143958
fat_pct_htdat_adj_cgrp_pred_females_within5stddevs	Chr5_93072341	Chr5	93072341	0.0877897	0.786721	0.213279	0.0207793	0.00310275	2.15e-11	44.85	39912	4.82245	0.0186431	21095	4.84323	0.0186632	3132	4.86401	0.0191916	0.000144897	0.10053	0.06856	0.169235	0.0856187	0.100675	0.143925	0.594536	0.0238629	0.143958
fat_pct_htdat_adj_cgrp_pred_females_within5stddevs	Chr5_93072362	Chr5	93072362	0.0877897	0.786721	0.213279	0.0207793	0.00310275	2.15e-11	44.85	39912	4.82245	0.0186431	21095	4.84323	0.0186632	3132	4.86401	0.0191916	0.000144897	0.10053	0.06856	0.169235	0.0856187	0.100675	0.143925	0.594536	0.0238629	0.143958
fat_pct_htdat_adj_cgrp_pred_females_within5stddevs	Chr5_93072401	Chr5	93072401	0.0877897	0.786721	0.213279	0.0207793	0.00310275	2.15e-11	44.85	39912	4.82245	0.0186431	21095	4.84323	0.0186632	3132	4.86401	0.0191916	0.000144897	0.10053	0.06856	0.169235	0.0856187	0.100675	0.143925	0.594536	0.0238629	0.143958
fat_pct_htdat_adj_cgrp_pred_females_within5stddevs	Chr5_93072410	Chr5	93072410	0.0877897	0.786721	0.213279	0.0207793	0.00310275	2.15e-11	44.85	39912	4.82245	0.0186431	21095	4.84323	0.0186632	3132	4.86401	0.0191916	0.000144897	0.10053	0.06856	0.169235	0.0856187	0.100675	0.143925	0.594536	0.0238629	0.143958
fat_pct_htdat_adj_cgrp_pred_females_within5stddevs	Chr5_93072549	Chr5	93072549	0.087809	0.786721	0.213279	0.0207793	0.00310275	2.15e-11	44.85	39912	4.82245	0.0186431	21095	4.84323	0.0186632	3132	4.86401	0.0191916	0.000144897	0.10053	0.06856	0.169235	0.0856187	0.100675	0.143925	0.594536	0.0238629	0.143958
fat_pct_htdat_adj_cgrp_pred_females_within5stddevs	Chr5_93072832	Chr5	93072832	0.0878033	0.786729	0.213271	0.0208228	0.00310268	1.95e-11	45.04	39913	4.82246	0.0186429	21094	4.84328	0.0186636	3132	4.8641	0.0191925	0.000145501	0.100531	0.0685591	0.169236	0.0859753	0.100676	0.144523	0.594541	0.023863	0.143957
fat_pct_htdat_adj_cgrp_pred_females_within5stddevs	Chr5_93072944	Chr5	93072944	0.087809	0.786729	0.213271	0.0207603	0.00310275	2.24e-11	44.77	39913	4.82248	0.018643	21094	4.84324	0.0186635	3132	4.864	0.0191923	0.000144629	0.100531	0.0685594	0.169235	0.0854602	0.100676	0.143658	0.594541	0.023863	0.143958
fat_pct_htdat_adj_cgrp_pred_females_within5stddevs	Chr5_93073003	Chr5	93073003	0.0234567	0.969083	0.0309172	0.0196862	0.00727316	0.00679769	7.326	60258	4.8312	0.0186088	3796	4.85088	0.0198655	85	4.87057	0.0234262	2.32e-05	0.100809	0.0684322	0.169264	0.0137198	0.100832	0.0230312	0.595652	0.0238791	0.144039
fat_pct_htdat_adj_cgrp_pred_females_within5stddevs	Chr5_93073061	Chr5	93073061	0.087809	0.786721	0.213279	0.0207793	0.00310275	2.15e-11	44.85	39912	4.82245	0.0186431	21095	4.84323	0.0186632	3132	4.86401	0.0191916	0.000144897	0.10053	0.06856	0.169235	0.0856187	0.100675	0.143925	0.594536	0.0238629	0.143958
fat_pct_htdat_adj_cgrp_pred_females_within5stddevs	Chr5_93073250	Chr5	93073250	0.087809	0.786721	0.213279	0.0207793	0.00310275	2.15e-11	44.85	39912	4.82245	0.0186431	21095	4.84323	0.0186632	3132	4.86401	0.0191916	0.000144897	0.10053	0.06856	0.169235	0.0856187	0.100675	0.143925	0.594536	0.0238629	0.143958
fat_pct_htdat_adj_cgrp_pred_females_within5stddevs	BovineHD0500026424	Chr5	93073389	0.0877953	0.786729	0.213271	0.0207603	0.00310275	2.24e-11	44.77	39913	4.82248	0.018643	21094	4.84324	0.0186635	3132	4.864	0.0191923	0.000144629	0.100531	0.0685594	0.169235	0.0854602	0.100676	0.143658	0.594541	0.023863	0.143958
fat_pct_htdat_adj_cgrp_pred_females_within5stddevs	Chr5_93073718	Chr5	93073718	0.087809	0.786721	0.213279	0.0207793	0.00310275	2.15e-11	44.85	39912	4.82245	0.0186431	21095	4.84323	0.0186632	3132	4.86401	0.0191916	0.000144897	0.10053	0.06856	0.169235	0.0856187	0.100675	0.143925	0.594536	0.0238629	0.143958
fat_pct_htdat_adj_cgrp_pred_females_within5stddevs	Chr5_93073999	Chr5	93073999	0.087809	0.786721	0.213279	0.0207793	0.00310275	2.15e-11	44.85	39912	4.82245	0.0186431	21095	4.84323	0.0186632	3132	4.86401	0.0191916	0.000144897	0.10053	0.06856	0.169235	0.0856187	0.100675	0.143925	0.594536	0.0238629	0.143958
fat_pct_htdat_adj_cgrp_pred_females_within5stddevs	Chr5_93074187	Chr5	93074187	0.087809	0.786721	0.213279	0.0207793	0.00310275	2.15e-11	44.85	39912	4.82245	0.0186431	21095	4.84323	0.0186632	3132	4.86401	0.0191916	0.000144897	0.10053	0.06856	0.169235	0.0856187	0.100675	0.143925	0.594536	0.0238629	0.143958
fat_pct_htdat_adj_cgrp_pred_females_within5stddevs	Chr5_93074215	Chr5	93074215	0.087809	0.786721	0.213279	0.0207793	0.00310275	2.15e-11	44.85	39912	4.82245	0.0186431	21095	4.84323	0.0186632	3132	4.86401	0.0191916	0.000144897	0.10053	0.06856	0.169235	0.0856187	0.100675	0.143925	0.594536	0.0238629	0.143958
fat_pct_htdat_adj_cgrp_pred_females_within5stddevs	Chr5_93074290	Chr5	93074290	0.087809	0.786721	0.213279	0.0207793	0.00310275	2.15e-11	44.85	39912	4.82245	0.0186431	21095	4.84323	0.0186632	3132	4.86401	0.0191916	0.000144897	0.10053	0.06856	0.169235	0.0856187	0.100675	0.143925	0.594536	0.0238629	0.143958
fat_pct_htdat_adj_cgrp_pred_females_within5stddevs	Chr5_93074293	Chr5	93074293	0.087809	0.786721	0.213279	0.0207793	0.00310275	2.15e-11	44.85	39912	4.82245	0.0186431	21095	4.84323	0.0186632	3132	4.86401	0.0191916	0.000144897	0.10053	0.06856	0.169235	0.0856187	0.100675	0.143925	0.594536	0.0238629	0.143958
fat_pct_htdat_adj_cgrp_pred_females_within5stddevs	Chr5_93074585	Chr5	93074585	0.087809	0.786721	0.213279	0.0207793	0.00310275	2.15e-11	44.85	39912	4.82245	0.0186431	21095	4.84323	0.0186632	3132	4.86401	0.0191916	0.000144897	0.10053	0.06856	0.169235	0.0856187	0.100675	0.143925	0.594536	0.0238629	0.143958
fat_pct_htdat_adj_cgrp_pred_females_within5stddevs	Chr5_93074932	Chr5	93074932	0.087809	0.786721	0.213279	0.0207793	0.00310275	2.15e-11	44.85	39912	4.82245	0.0186431	21095	4.84323	0.0186632	3132	4.86401	0.0191916	0.000144897	0.10053	0.06856	0.169235	0.0856187	0.100675	0.143925	0.594536	0.0238629	0.143958
fat_pct_htdat_adj_cgrp_pred_females_within5stddevs	Chr5_93075070	Chr5	93075070	0.00024389	0.992236	0.00776439	-0.0314112	0.0128466	0.0144838	5.979	63144	4.83279	0.0186116	994	4.80138	0.0224408	1	4.76997	0.0314779	1.52e-05	0.100858	0.0683968	0.16927	0.00898133	0.100873	0.0150711	0.595894	0.0238842	0.14404
fat_pct_htdat_adj_cgrp_pred_females_within5stddevs	Chr5_93075076	Chr5	93075076	0.087809	0.786721	0.213279	0.0207793	0.00310275	2.15e-11	44.85	39912	4.82245	0.0186431	21095	4.84323	0.0186632	3132	4.86401	0.0191916	0.000144897	0.10053	0.06856	0.169235	0.0856187	0.100675	0.143925	0.594536	0.0238629	0.143958
fat_pct_htdat_adj_cgrp_pred_females_within5stddevs	Chr5_93075082	Chr5	93075082	0.087809	0.786721	0.213279	0.0207793	0.00310275	2.15e-11	44.85	39912	4.82245	0.0186431	21095	4.84323	0.0186632	3132	4.86401	0.0191916	0.000144897	0.10053	0.06856	0.169235	0.0856187	0.100675	0.143925	0.594536	0.0238629	0.143958
fat_pct_htdat_adj_cgrp_pred_females_within5stddevs	Chr5_93075102	Chr5	93075102	0.087809	0.786721	0.213279	0.0207793	0.00310275	2.15e-11	44.85	39912	4.82245	0.0186431	21095	4.84323	0.0186632	3132	4.86401	0.0191916	0.000144897	0.10053	0.06856	0.169235	0.0856187	0.100675	0.143925	0.594536	0.0238629	0.143958
fat_pct_htdat_adj_cgrp_pred_females_within5stddevs	Chr5_93075240	Chr5	93075240	0.00026661	0.992204	0.00779557	-0.028397	0.012803	0.0265584	4.92	63140	4.83272	0.0186109	998	4.80432	0.0224181	1	4.77592	0.0314103	1.25e-05	0.100846	0.0684086	0.169267	0.00736973	0.100859	0.0123683	0.595825	0.0238825	0.144043
fat_pct_htdat_adj_cgrp_pred_females_within5stddevs	Chr5_93075402	Chr5	93075402	0.0260178	0.809048	0.190952	-0.00620668	0.00319611	0.0521475	3.771	42312	4.8341	0.0186362	19159	4.82789	0.0187284	2668	4.82169	0.0193554	1.19e-05	0.100802	0.0684456	0.16926	0.00703225	0.100814	0.0118066	0.59559	0.0238782	0.144047
fat_pct_htdat_adj_cgrp_pred_females_within5stddevs	Chr5_93075431	Chr5	93075431	0.087809	0.786721	0.213279	0.0207793	0.00310275	2.15e-11	44.85	39912	4.82245	0.0186431	21095	4.84323	0.0186632	3132	4.86401	0.0191916	0.000144897	0.10053	0.06856	0.169235	0.0856187	0.100675	0.143925	0.594536	0.0238629	0.143958
fat_pct_htdat_adj_cgrp_pred_females_within5stddevs	Chr5_93075658	Chr5	93075658	0.087809	0.786721	0.213279	0.0207793	0.00310275	2.15e-11	44.85	39912	4.82245	0.0186431	21095	4.84323	0.0186632	3132	4.86401	0.0191916	0.000144897	0.10053	0.06856	0.169235	0.0856187	0.100675	0.143925	0.594536	0.0238629	0.143958
fat_pct_htdat_adj_cgrp_pred_females_within5stddevs	Chr5_93075756	Chr5	93075756	0.087809	0.786721	0.213279	0.0207793	0.00310275	2.15e-11	44.85	39912	4.82245	0.0186431	21095	4.84323	0.0186632	3132	4.86401	0.0191916	0.000144897	0.10053	0.06856	0.169235	0.0856187	0.100675	0.143925	0.594536	0.0238629	0.143958
fat_pct_htdat_adj_cgrp_pred_females_within5stddevs	Chr5_93075846	Chr5	93075846	0.087809	0.786721	0.213279	0.0207793	0.00310275	2.15e-11	44.85	39912	4.82245	0.0186431	21095	4.84323	0.0186632	3132	4.86401	0.0191916	0.000144897	0.10053	0.06856	0.169235	0.0856187	0.100675	0.143925	0.594536	0.0238629	0.143958
fat_pct_htdat_adj_cgrp_pred_females_within5stddevs	Chr5_93075886	Chr5	93075886	0.0878557	0.786721	0.213279	0.0207793	0.00310275	2.15e-11	44.85	39912	4.82245	0.0186431	21095	4.84323	0.0186632	3132	4.86401	0.0191916	0.000144897	0.10053	0.06856	0.169235	0.0856187	0.100675	0.143925	0.594536	0.0238629	0.143958
fat_pct_htdat_adj_cgrp_pred_females_within5stddevs	Chr5_93076104	Chr5	93076104	0.087809	0.786721	0.213279	0.0207793	0.00310275	2.15e-11	44.85	39912	4.82245	0.0186431	21095	4.84323	0.0186632	3132	4.86401	0.0191916	0.000144897	0.10053	0.06856	0.169235	0.0856187	0.100675	0.143925	0.594536	0.0238629	0.143958
fat_pct_htdat_adj_cgrp_pred_females_within5stddevs	Chr5_93076116	Chr5	93076116	0.087809	0.786721	0.213279	0.0207793	0.00310275	2.15e-11	44.85	39912	4.82245	0.0186431	21095	4.84323	0.0186632	3132	4.86401	0.0191916	0.000144897	0.10053	0.06856	0.169235	0.0856187	0.100675	0.143925	0.594536	0.0238629	0.143958
fat_pct_htdat_adj_cgrp_pred_females_within5stddevs	Chr5_93076240	Chr5	93076240	0.087809	0.786721	0.213279	0.0207793	0.00310275	2.15e-11	44.85	39912	4.82245	0.0186431	21095	4.84323	0.0186632	3132	4.86401	0.0191916	0.000144897	0.10053	0.06856	0.169235	0.0856187	0.100675	0.143925	0.594536	0.0238629	0.143958
fat_pct_htdat_adj_cgrp_pred_females_within5stddevs	Chr5_93076357	Chr5	93076357	0.087809	0.786721	0.213279	0.0207793	0.00310275	2.15e-11	44.85	39912	4.82245	0.0186431	21095	4.84323	0.0186632	3132	4.86401	0.0191916	0.000144897	0.10053	0.06856	0.169235	0.0856187	0.100675	0.143925	0.594536	0.0238629	0.143958
fat_pct_htdat_adj_cgrp_pred_females_within5stddevs	Chr5_93076396	Chr5	93076396	0.087809	0.786721	0.213279	0.0207793	0.00310275	2.15e-11	44.85	39912	4.82245	0.0186431	21095	4.84323	0.0186632	3132	4.86401	0.0191916	0.000144897	0.10053	0.06856	0.169235	0.0856187	0.100675	0.143925	0.594536	0.0238629	0.143958
fat_pct_htdat_adj_cgrp_pred_females_within5stddevs	Chr5_93076570	Chr5	93076570	0.087809	0.786721	0.213279	0.0207793	0.00310275	2.15e-11	44.85	39912	4.82245	0.0186431	21095	4.84323	0.0186632	3132	4.86401	0.0191916	0.000144897	0.10053	0.06856	0.169235	0.0856187	0.100675	0.143925	0.594536	0.0238629	0.143958
fat_pct_htdat_adj_cgrp_pred_females_within5stddevs	Chr5_93076612	Chr5	93076612	0.087809	0.786721	0.213279	0.0207793	0.00310275	2.15e-11	44.85	39912	4.82245	0.0186431	21095	4.84323	0.0186632	3132	4.86401	0.0191916	0.000144897	0.10053	0.06856	0.169235	0.0856187	0.100675	0.143925	0.594536	0.0238629	0.143958
fat_pct_htdat_adj_cgrp_pred_females_within5stddevs	Chr5_93076629	Chr5	93076629	0.087809	0.786721	0.213279	0.0207793	0.00310275	2.15e-11	44.85	39912	4.82245	0.0186431	21095	4.84323	0.0186632	3132	4.86401	0.0191916	0.000144897	0.10053	0.06856	0.169235	0.0856187	0.100675	0.143925	0.594536	0.0238629	0.143958
fat_pct_htdat_adj_cgrp_pred_females_within5stddevs	Chr5_93076704	Chr5	93076704	0.087809	0.786721	0.213279	0.0207793	0.00310275	2.15e-11	44.85	39912	4.82245	0.0186431	21095	4.84323	0.0186632	3132	4.86401	0.0191916	0.000144897	0.10053	0.06856	0.169235	0.0856187	0.100675	0.143925	0.594536	0.0238629	0.143958
fat_pct_htdat_adj_cgrp_pred_females_within5stddevs	Chr5_93076727	Chr5	93076727	0.087809	0.786721	0.213279	0.0207793	0.00310275	2.15e-11	44.85	39912	4.82245	0.0186431	21095	4.84323	0.0186632	3132	4.86401	0.0191916	0.000144897	0.10053	0.06856	0.169235	0.0856187	0.100675	0.143925	0.594536	0.0238629	0.143958
fat_pct_htdat_adj_cgrp_pred_females_within5stddevs	Chr5_93076748	Chr5	93076748	0.087809	0.786721	0.213279	0.0207793	0.00310275	2.15e-11	44.85	39912	4.82245	0.0186431	21095	4.84323	0.0186632	3132	4.86401	0.0191916	0.000144897	0.10053	0.06856	0.169235	0.0856187	0.100675	0.143925	0.594536	0.0238629	0.143958
fat_pct_htdat_adj_cgrp_pred_females_within5stddevs	Chr5_93076750	Chr5	93076750	0.087809	0.786729	0.213271	0.0207096	0.00310286	2.5e-11	44.55	39913	4.82248	0.0186432	21094	4.84319	0.0186633	3132	4.8639	0.0191917	0.000143923	0.100531	0.0685602	0.169235	0.0850434	0.100675	0.142958	0.594537	0.0238628	0.143958
fat_pct_htdat_adj_cgrp_pred_females_within5stddevs	Chr5_93076912	Chr5	93076912	0.087809	0.786721	0.213279	0.0207793	0.00310275	2.15e-11	44.85	39912	4.82245	0.0186431	21095	4.84323	0.0186632	3132	4.86401	0.0191916	0.000144897	0.10053	0.06856	0.169235	0.0856187	0.100675	0.143925	0.594536	0.0238629	0.143958
fat_pct_htdat_adj_cgrp_pred_females_within5stddevs	Chr5_93076935	Chr5	93076935	0.087809	0.786721	0.213279	0.0207793	0.00310275	2.15e-11	44.85	39912	4.82245	0.0186431	21095	4.84323	0.0186632	3132	4.86401	0.0191916	0.000144897	0.10053	0.06856	0.169235	0.0856187	0.100675	0.143925	0.594536	0.0238629	0.143958
fat_pct_htdat_adj_cgrp_pred_females_within5stddevs	Chr5_93076952	Chr5	93076952	0.087809	0.786721	0.213279	0.0207793	0.00310275	2.15e-11	44.85	39912	4.82245	0.0186431	21095	4.84323	0.0186632	3132	4.86401	0.0191916	0.000144897	0.10053	0.06856	0.169235	0.0856187	0.100675	0.143925	0.594536	0.0238629	0.143958
fat_pct_htdat_adj_cgrp_pred_females_within5stddevs	Chr5_93077100	Chr5	93077100	0.00021378	0.992181	0.00781896	-0.0233434	0.0128011	0.0682256	3.325	63137	4.83258	0.0186105	1001	4.80923	0.0224232	1	4.78589	0.0314163	8.45e-06	0.100841	0.0684165	0.169266	0.00499493	0.100849	0.0083835	0.595784	0.0238818	0.144047
fat_pct_htdat_adj_cgrp_pred_females_within5stddevs	Chr5_93077257	Chr5	93077257	0.00021481	0.992228	0.00777218	-0.0260536	0.0128302	0.0422959	4.123	63143	4.83267	0.0186105	995	4.80661	0.0224303	1	4.78056	0.0314502	1.05e-05	0.100837	0.0684179	0.169265	0.00618517	0.100847	0.0103814	0.595769	0.0238814	0.144045
fat_pct_htdat_adj_cgrp_pred_females_within5stddevs	Chr5_93077290	Chr5	93077290	0.087809	0.786729	0.213271	0.0207096	0.00310286	2.5e-11	44.55	39913	4.82248	0.0186432	21094	4.84319	0.0186633	3132	4.8639	0.0191917	0.000143923	0.100531	0.0685602	0.169235	0.0850434	0.100675	0.142958	0.594537	0.0238628	0.143958
fat_pct_htdat_adj_cgrp_pred_females_within5stddevs	Chr5_93077340	Chr5	93077340	0.116427	0.482148	0.517852	0.0148407	0.00267283	2.83e-08	30.83	16141	4.81599	0.0188216	29567	4.83083	0.0185996	18431	4.84568	0.0187598	0.000109984	0.100695	0.0684649	0.16927	0.0649753	0.100805	0.109105	0.595265	0.023874	0.143986
fat_pct_htdat_adj_cgrp_pred_females_within5stddevs	Chr5_93077403	Chr5	93077403	0.0259913	0.809048	0.190952	-0.00617555	0.00319611	0.0533382	3.733	42312	4.83409	0.0186363	19159	4.82792	0.0187283	2668	4.82174	0.019355	1.18e-05	0.100803	0.0684455	0.16926	0.00696188	0.100814	0.0116885	0.595591	0.0238782	0.144047
fat_pct_htdat_adj_cgrp_pred_females_within5stddevs	Chr5_93077437	Chr5	93077437	0.087809	0.786721	0.213279	0.0207793	0.00310275	2.15e-11	44.85	39912	4.82245	0.0186431	21095	4.84323	0.0186632	3132	4.86401	0.0191916	0.000144897	0.10053	0.06856	0.169235	0.0856187	0.100675	0.143925	0.594536	0.0238629	0.143958
fat_pct_htdat_adj_cgrp_pred_females_within5stddevs	Chr5_93077584	Chr5	93077584	0.00143355	0.895157	0.104843	0.0108528	0.00395855	0.00611575	7.516	51401	4.82925	0.0186373	12027	4.8401	0.0188394	711	4.85095	0.0198454	2.21e-05	0.100862	0.0683903	0.169274	0.0130605	0.100884	0.0219143	0.595926	0.0238844	0.144036
fat_pct_htdat_adj_cgrp_pred_females_within5stddevs	Chr5_93077749	Chr5	93077749	0.087809	0.786721	0.213279	0.0207793	0.00310275	2.15e-11	44.85	39912	4.82245	0.0186431	21095	4.84323	0.0186632	3132	4.86401	0.0191916	0.000144897	0.10053	0.06856	0.169235	0.0856187	0.100675	0.143925	0.594536	0.0238629	0.143958
fat_pct_htdat_adj_cgrp_pred_females_within5stddevs	Chr5_93077849	Chr5	93077849	0.087809	0.786721	0.213279	0.0207793	0.00310275	2.15e-11	44.85	39912	4.82245	0.0186431	21095	4.84323	0.0186632	3132	4.86401	0.0191916	0.000144897	0.10053	0.06856	0.169235	0.0856187	0.100675	0.143925	0.594536	0.0238629	0.143958
fat_pct_htdat_adj_cgrp_pred_females_within5stddevs	Chr5_93077859	Chr5	93077859	0.00143502	0.895134	0.104866	0.0108822	0.00395811	0.00597332	7.559	51398	4.82922	0.0186376	12030	4.8401	0.0188385	711	4.85099	0.0198432	2.22e-05	0.100862	0.0683901	0.169274	0.013134	0.100884	0.0220376	0.595927	0.0238844	0.144036
fat_pct_htdat_adj_cgrp_pred_females_within5stddevs	Chr5_93077900	Chr5	93077900	0.087809	0.786729	0.213271	0.0207717	0.00310273	2.18e-11	44.82	39913	4.82248	0.0186431	21094	4.84325	0.0186636	3132	4.86402	0.0191925	0.000144788	0.100533	0.068558	0.169236	0.0855539	0.100678	0.143813	0.59455	0.0238632	0.143958
fat_pct_htdat_adj_cgrp_pred_females_within5stddevs	Chr5_93078037	Chr5	93078037	0.114078	0.490466	0.509534	0.0159415	0.00267424	2.52e-09	35.54	16688	4.81522	0.0188115	29540	4.83116	0.0185992	17911	4.8471	0.0187694	0.00012702	0.100704	0.0684467	0.169277	0.0750368	0.100831	0.125974	0.59535	0.0238759	0.143974
fat_pct_htdat_adj_cgrp_pred_females_within5stddevs	Chr5_93078122	Chr5	93078122	0.00658332	0.946663	0.0533373	0.0132278	0.00538564	0.0140474	6.033	57397	4.83019	0.0186223	6642	4.84342	0.0191743	100	4.85664	0.0211312	1.77e-05	0.10082	0.068426	0.169264	0.0104391	0.100838	0.0175229	0.595702	0.0238803	0.144041
fat_pct_htdat_adj_cgrp_pred_females_within5stddevs	Chr5_93078167	Chr5	93078167	0.087809	0.786721	0.213279	0.0207793	0.00310275	2.15e-11	44.85	39912	4.82245	0.0186431	21095	4.84323	0.0186632	3132	4.86401	0.0191916	0.000144897	0.10053	0.06856	0.169235	0.0856187	0.100675	0.143925	0.594536	0.0238629	0.143958
fat_pct_htdat_adj_cgrp_pred_females_within5stddevs	Chr5_93078189	Chr5	93078189	0.00024695	0.992236	0.00776439	-0.0248798	0.012848	0.0528148	3.75	63144	4.83262	0.0186108	994	4.80774	0.0224467	1	4.78286	0.031488	9.54e-06	0.100845	0.0684121	0.169267	0.00563474	0.100855	0.00945691	0.59581	0.0238822	0.144046
fat_pct_htdat_adj_cgrp_pred_females_within5stddevs	Chr5_93078200	Chr5	93078200	0.114078	0.490458	0.509542	0.0159563	0.00267427	2.44e-09	35.6	16688	4.8152	0.0188115	29539	4.83116	0.0185992	17912	4.84712	0.0187694	0.000127255	0.100704	0.0684464	0.169277	0.0751756	0.100831	0.126206	0.595351	0.0238759	0.143974
fat_pct_htdat_adj_cgrp_pred_females_within5stddevs	Chr5_93078218	Chr5	93078218	0.00031633	0.993265	0.00673537	-0.0341651	0.0136873	0.0125591	6.231	63277	4.8328	0.0186098	860	4.79864	0.0229207	2	4.76447	0.0328493	1.56e-05	0.100826	0.0684211	0.169263	0.00922697	0.100842	0.0154875	0.595733	0.0238807	0.144041
fat_pct_htdat_adj_cgrp_pred_females_within5stddevs	Chr5_93078235	Chr5	93078235	0.087809	0.786721	0.213279	0.0207793	0.00310275	2.15e-11	44.85	39912	4.82245	0.0186431	21095	4.84323	0.0186632	3132	4.86401	0.0191916	0.000144897	0.10053	0.06856	0.169235	0.0856187	0.100675	0.143925	0.594536	0.0238629	0.143958
fat_pct_htdat_adj_cgrp_pred_females_within5stddevs	Chr5_93078268	Chr5	93078268	0.087809	0.786721	0.213279	0.0207793	0.00310275	2.15e-11	44.85	39912	4.82245	0.0186431	21095	4.84323	0.0186632	3132	4.86401	0.0191916	0.000144897	0.10053	0.06856	0.169235	0.0856187	0.100675	0.143925	0.594536	0.0238629	0.143958
fat_pct_htdat_adj_cgrp_pred_females_within5stddevs	Chr5_93078435	Chr5	93078435	0.087809	0.786721	0.213279	0.0207793	0.00310275	2.15e-11	44.85	39912	4.82245	0.0186431	21095	4.84323	0.0186632	3132	4.86401	0.0191916	0.000144897	0.10053	0.06856	0.169235	0.0856187	0.100675	0.143925	0.594536	0.0238629	0.143958
fat_pct_htdat_adj_cgrp_pred_females_within5stddevs	Chr5_93078461	Chr5	93078461	0.00022943	0.99236	0.00763966	-0.0327996	0.0129413	0.0112637	6.424	63160	4.83281	0.018611	978	4.80001	0.0224967	1	4.76721	0.0316353	1.63e-05	0.100849	0.0684024	0.169268	0.00963683	0.100866	0.0161721	0.595854	0.0238828	0.144039
fat_pct_htdat_adj_cgrp_pred_females_within5stddevs	Chr5_93078541	Chr5	93078541	0.087809	0.786721	0.213279	0.0207793	0.00310275	2.15e-11	44.85	39912	4.82245	0.0186431	21095	4.84323	0.0186632	3132	4.86401	0.0191916	0.000144897	0.10053	0.06856	0.169235	0.0856187	0.100675	0.143925	0.594536	0.0238629	0.143958
fat_pct_htdat_adj_cgrp_pred_females_within5stddevs	Chr5_93078558	Chr5	93078558	0.087809	0.786721	0.213279	0.0207793	0.00310275	2.15e-11	44.85	39912	4.82245	0.0186431	21095	4.84323	0.0186632	3132	4.86401	0.0191916	0.000144897	0.10053	0.06856	0.169235	0.0856187	0.100675	0.143925	0.594536	0.0238629	0.143958
fat_pct_htdat_adj_cgrp_pred_females_within5stddevs	Chr5_93078564	Chr5	93078564	0.087809	0.786721	0.213279	0.0207793	0.00310275	2.15e-11	44.85	39912	4.82245	0.0186431	21095	4.84323	0.0186632	3132	4.86401	0.0191916	0.000144897	0.10053	0.06856	0.169235	0.0856187	0.100675	0.143925	0.594536	0.0238629	0.143958
fat_pct_htdat_adj_cgrp_pred_females_within5stddevs	Chr5_93078708	Chr5	93078708	0.087809	0.786721	0.213279	0.0207793	0.00310275	2.15e-11	44.85	39912	4.82245	0.0186431	21095	4.84323	0.0186632	3132	4.86401	0.0191916	0.000144897	0.10053	0.06856	0.169235	0.0856187	0.100675	0.143925	0.594536	0.0238629	0.143958
fat_pct_htdat_adj_cgrp_pred_females_within5stddevs	Chr5_93078762	Chr5	93078762	0.087809	0.786729	0.213271	0.0207603	0.00310275	2.24e-11	44.77	39913	4.82248	0.018643	21094	4.84324	0.0186635	3132	4.864	0.0191923	0.000144629	0.100531	0.0685594	0.169235	0.0854602	0.100676	0.143658	0.594541	0.023863	0.143958
fat_pct_htdat_adj_cgrp_pred_females_within5stddevs	Chr5_93078821	Chr5	93078821	0.087809	0.786721	0.213279	0.0207793	0.00310275	2.15e-11	44.85	39912	4.82245	0.0186431	21095	4.84323	0.0186632	3132	4.86401	0.0191916	0.000144897	0.10053	0.06856	0.169235	0.0856187	0.100675	0.143925	0.594536	0.0238629	0.143958
fat_pct_htdat_adj_cgrp_pred_females_within5stddevs	Chr5_93078994	Chr5	93078994	0.087809	0.786721	0.213279	0.0207793	0.00310275	2.15e-11	44.85	39912	4.82245	0.0186431	21095	4.84323	0.0186632	3132	4.86401	0.0191916	0.000144897	0.10053	0.06856	0.169235	0.0856187	0.100675	0.143925	0.594536	0.0238629	0.143958
fat_pct_htdat_adj_cgrp_pred_females_within5stddevs	Chr5_93079039	Chr5	93079039	0.087809	0.786721	0.213279	0.0207793	0.00310275	2.15e-11	44.85	39912	4.82245	0.0186431	21095	4.84323	0.0186632	3132	4.86401	0.0191916	0.000144897	0.10053	0.06856	0.169235	0.0856187	0.100675	0.143925	0.594536	0.0238629	0.143958
fat_pct_htdat_adj_cgrp_pred_females_within5stddevs	Chr5_93079147	Chr5	93079147	0.0234447	0.969083	0.0309172	0.0195948	0.00727314	0.00705926	7.258	60258	4.83121	0.0186088	3796	4.8508	0.0198663	85	4.8704	0.0234275	2.3e-05	0.100809	0.0684321	0.169264	0.0135927	0.100832	0.0228178	0.595653	0.0238791	0.144039
fat_pct_htdat_adj_cgrp_pred_females_within5stddevs	Chr5_93079901	Chr5	93079901	0.0260287	0.809079	0.190921	-0.00610152	0.00319647	0.0562882	3.644	42315	4.83407	0.0186362	19157	4.82796	0.0187285	2667	4.82186	0.0193556	1.15e-05	0.100803	0.0684451	0.16926	0.00679512	0.100815	0.0114085	0.595594	0.0238783	0.144048
fat_pct_htdat_adj_cgrp_pred_females_within5stddevs	Chr5_93079903	Chr5	93079903	0.087809	0.786721	0.213279	0.0207793	0.00310275	2.15e-11	44.85	39912	4.82245	0.0186431	21095	4.84323	0.0186632	3132	4.86401	0.0191916	0.000144897	0.10053	0.06856	0.169235	0.0856187	0.100675	0.143925	0.594536	0.0238629	0.143958
fat_pct_htdat_adj_cgrp_pred_females_within5stddevs	Chr5_93079926	Chr5	93079926	0.087809	0.786721	0.213279	0.0207793	0.00310275	2.15e-11	44.85	39912	4.82245	0.0186431	21095	4.84323	0.0186632	3132	4.86401	0.0191916	0.000144897	0.10053	0.06856	0.169235	0.0856187	0.100675	0.143925	0.594536	0.0238629	0.143958
fat_pct_htdat_adj_cgrp_pred_females_within5stddevs	Chr5_93079975	Chr5	93079975	0.087809	0.786721	0.213279	0.0207793	0.00310275	2.15e-11	44.85	39912	4.82245	0.0186431	21095	4.84323	0.0186632	3132	4.86401	0.0191916	0.000144897	0.10053	0.06856	0.169235	0.0856187	0.100675	0.143925	0.594536	0.0238629	0.143958
fat_pct_htdat_adj_cgrp_pred_females_within5stddevs	Chr5_93080015	Chr5	93080015	0.087809	0.786721	0.213279	0.0207793	0.00310275	2.15e-11	44.85	39912	4.82245	0.0186431	21095	4.84323	0.0186632	3132	4.86401	0.0191916	0.000144897	0.10053	0.06856	0.169235	0.0856187	0.100675	0.143925	0.594536	0.0238629	0.143958
fat_pct_htdat_adj_cgrp_pred_females_within5stddevs	Chr5_93080067	Chr5	93080067	0.087809	0.786721	0.213279	0.0207793	0.00310275	2.15e-11	44.85	39912	4.82245	0.0186431	21095	4.84323	0.0186632	3132	4.86401	0.0191916	0.000144897	0.10053	0.06856	0.169235	0.0856187	0.100675	0.143925	0.594536	0.0238629	0.143958
fat_pct_htdat_adj_cgrp_pred_females_within5stddevs	Chr5_93080464	Chr5	93080464	0.087809	0.786721	0.213279	0.0207793	0.00310275	2.15e-11	44.85	39912	4.82245	0.0186431	21095	4.84323	0.0186632	3132	4.86401	0.0191916	0.000144897	0.10053	0.06856	0.169235	0.0856187	0.100675	0.143925	0.594536	0.0238629	0.143958
fat_pct_htdat_adj_cgrp_pred_females_within5stddevs	Chr5_93080526	Chr5	93080526	0.087809	0.786721	0.213279	0.0207793	0.00310275	2.15e-11	44.85	39912	4.82245	0.0186431	21095	4.84323	0.0186632	3132	4.86401	0.0191916	0.000144897	0.10053	0.06856	0.169235	0.0856187	0.100675	0.143925	0.594536	0.0238629	0.143958
fat_pct_htdat_adj_cgrp_pred_females_within5stddevs	Chr5_93081126	Chr5	93081126	0.087809	0.786721	0.213279	0.0207793	0.00310275	2.15e-11	44.85	39912	4.82245	0.0186431	21095	4.84323	0.0186632	3132	4.86401	0.0191916	0.000144897	0.10053	0.06856	0.169235	0.0856187	0.100675	0.143925	0.594536	0.0238629	0.143958
fat_pct_htdat_adj_cgrp_pred_females_within5stddevs	Chr5_93081173	Chr5	93081173	0.00753133	0.964343	0.0356569	-0.0101971	0.00674067	0.130342	2.288	59652	4.83272	0.0186156	4400	4.82252	0.0196465	87	4.81233	0.0227222	7.15e-06	0.100875	0.0683922	0.169275	0.00422442	0.100882	0.00708833	0.595952	0.0238876	0.144049
fat_pct_htdat_adj_cgrp_pred_females_within5stddevs	Chr5_93081351	Chr5	93081351	0.0877953	0.786737	0.213263	0.0208266	0.00310283	1.93e-11	45.05	39913	4.82246	0.0186429	21095	4.84328	0.0186636	3131	4.86411	0.0191926	0.00014555	0.100531	0.0685592	0.169236	0.0860046	0.100676	0.144573	0.59454	0.023863	0.143957
fat_pct_htdat_adj_cgrp_pred_females_within5stddevs	Chr5_93081384	Chr5	93081384	0.0260263	0.809102	0.190898	-0.00618166	0.00319646	0.053129	3.74	42318	4.8341	0.0186363	19154	4.82791	0.0187283	2667	4.82173	0.0193551	1.18e-05	0.100803	0.0684454	0.16926	0.00697414	0.100815	0.011709	0.595592	0.0238782	0.144047
fat_pct_htdat_adj_cgrp_pred_females_within5stddevs	Chr5_93081426	Chr5	93081426	0.0240199	0.818433	0.181567	-0.00596948	0.00331673	0.0718959	3.239	42784	4.83393	0.018636	19419	4.82796	0.0187446	1936	4.82199	0.0194272	1.06e-05	0.100811	0.0684399	0.169262	0.00625695	0.100822	0.0105043	0.595631	0.0238792	0.144048
fat_pct_htdat_adj_cgrp_pred_females_within5stddevs	Chr5_93081653	Chr5	93081653	0.087809	0.786721	0.213279	0.0207793	0.00310275	2.15e-11	44.85	39912	4.82245	0.0186431	21095	4.84323	0.0186632	3132	4.86401	0.0191916	0.000144897	0.10053	0.06856	0.169235	0.0856187	0.100675	0.143925	0.594536	0.0238629	0.143958
fat_pct_htdat_adj_cgrp_pred_females_within5stddevs	Chr5_93081938	Chr5	93081938	0.00102129	0.887479	0.112521	0.00781466	0.00382006	0.0407913	4.185	50506	4.82985	0.0186392	12832	4.83766	0.0188097	801	4.84548	0.0197326	1.22e-05	0.10084	0.0684154	0.169267	0.00720559	0.100852	0.0120937	0.595785	0.0238814	0.144045
fat_pct_htdat_adj_cgrp_pred_females_within5stddevs	Chr5_93082011	Chr5	93082011	0.0260239	0.809087	0.190913	-0.00620183	0.00319633	0.0523481	3.765	42316	4.8341	0.0186362	19156	4.8279	0.0187284	2667	4.8217	0.0193553	1.19e-05	0.100803	0.0684452	0.16926	0.00702016	0.100815	0.0117863	0.595593	0.0238783	0.144047
fat_pct_htdat_adj_cgrp_pred_females_within5stddevs	Chr5_93082105	Chr5	93082105	0.0878049	0.786721	0.213279	0.0207793	0.00310275	2.15e-11	44.85	39912	4.82245	0.0186431	21095	4.84323	0.0186632	3132	4.86401	0.0191916	0.000144897	0.10053	0.06856	0.169235	0.0856187	0.100675	0.143925	0.594536	0.0238629	0.143958
fat_pct_htdat_adj_cgrp_pred_females_within5stddevs	Chr5_93082197	Chr5	93082197	0.0234569	0.969083	0.0309172	0.0196862	0.00727316	0.00679769	7.326	60258	4.8312	0.0186088	3796	4.85088	0.0198655	85	4.87057	0.0234262	2.32e-05	0.100809	0.0684322	0.169264	0.0137198	0.100832	0.0230312	0.595652	0.0238791	0.144039
fat_pct_htdat_adj_cgrp_pred_females_within5stddevs	Chr5_93082323	Chr5	93082323	0.0014285	0.895134	0.104866	0.0107718	0.00395808	0.00650112	7.406	51398	4.82925	0.0186377	12030	4.84002	0.0188382	711	4.85079	0.0198425	2.18e-05	0.100861	0.068391	0.169274	0.0128688	0.100883	0.0215929	0.595922	0.0238843	0.144037
fat_pct_htdat_adj_cgrp_pred_females_within5stddevs	Chr5_93082347	Chr5	93082347	0.0260132	0.809118	0.190882	-0.00613871	0.00319666	0.054818	3.688	42320	4.83408	0.0186362	19152	4.82794	0.0187285	2667	4.8218	0.0193558	1.16e-05	0.100803	0.0684455	0.16926	0.00687713	0.100814	0.0115462	0.595591	0.0238782	0.144048
fat_pct_htdat_adj_cgrp_pred_females_within5stddevs	Chr5_93082609	Chr5	93082609	0.114115	0.490466	0.509534	0.0159593	0.0026742	2.42e-09	35.62	16688	4.8152	0.0188115	29540	4.83116	0.0185992	17911	4.84712	0.0187693	0.000127304	0.100703	0.0684468	0.169277	0.0752044	0.100831	0.126255	0.595348	0.0238759	0.143974
fat_pct_htdat_adj_cgrp_pred_females_within5stddevs	Chr5_93082656	Chr5	93082656	0.00024129	0.992431	0.0075695	-0.0260782	0.0130204	0.0451958	4.011	63169	4.83265	0.0186116	969	4.80657	0.0225422	1	4.78049	0.0317644	1.02e-05	0.100858	0.0684017	0.16927	0.00603633	0.100868	0.0101298	0.595876	0.0238841	0.144045
fat_pct_htdat_adj_cgrp_pred_females_within5stddevs	Chr5_93082996	Chr5	93082996	0.00026173	0.992446	0.00755391	-0.033358	0.0129879	0.0102195	6.597	63171	4.83285	0.0186113	967	4.79949	0.0225163	1	4.76613	0.0317011	1.67e-05	0.100851	0.0684004	0.169269	0.00985672	0.100868	0.0165407	0.595866	0.0238836	0.144039
fat_pct_htdat_adj_cgrp_pred_females_within5stddevs	Chr5_93083057	Chr5	93083057	0.0260187	0.809133	0.190867	-0.00605825	0.0031968	0.058084	3.591	42320	4.83406	0.0186363	19154	4.828	0.0187283	2665	4.82194	0.0193552	1.13e-05	0.100803	0.0684456	0.16926	0.00669761	0.100814	0.0112448	0.595591	0.0238782	0.144048
fat_pct_htdat_adj_cgrp_pred_females_within5stddevs	Chr5_93083230	Chr5	93083230	0.0878418	0.786752	0.213248	0.0208109	0.00310304	2.01e-11	44.98	39915	4.82244	0.0186431	21093	4.84325	0.0186633	3131	4.86407	0.0191919	0.000145323	0.100531	0.0685595	0.169235	0.0858701	0.100676	0.144347	0.594539	0.023863	0.143957
fat_pct_htdat_adj_cgrp_pred_females_within5stddevs	Chr5_93083375	Chr5	93083375	0.11409	0.490466	0.509534	0.0159346	0.00267432	2.56e-09	35.5	16688	4.81523	0.0188114	29540	4.83116	0.0185991	17911	4.8471	0.0187694	0.00012691	0.100703	0.0684476	0.169277	0.0749719	0.100829	0.125866	0.595344	0.0238758	0.143975
fat_pct_htdat_adj_cgrp_pred_females_within5stddevs	Chr5_93083458	Chr5	93083458	0.11409	0.490458	0.509542	0.0159099	0.00267417	2.7e-09	35.4	16689	4.81526	0.0188113	29537	4.83117	0.0185991	17913	4.84708	0.0187694	0.000126517	0.100702	0.0684482	0.169277	0.0747396	0.100829	0.125477	0.595341	0.0238757	0.143975
fat_pct_htdat_adj_cgrp_pred_females_within5stddevs	Chr5_93083539	Chr5	93083539	0.00143927	0.895126	0.104874	0.0107782	0.00395778	0.00646521	7.416	51397	4.82924	0.0186378	12031	4.84002	0.0188382	711	4.8508	0.0198422	2.18e-05	0.100863	0.0683893	0.169274	0.012885	0.100885	0.0216196	0.595933	0.0238846	0.144037
fat_pct_htdat_adj_cgrp_pred_females_within5stddevs	Chr5_93083756	Chr5	93083756	0.0878418	0.786737	0.213263	0.0208079	0.00310289	2.02e-11	44.97	39913	4.82244	0.0186431	21095	4.84325	0.0186632	3131	4.86406	0.0191917	0.000145288	0.10053	0.06856	0.169235	0.0858499	0.100675	0.144314	0.594536	0.0238629	0.143958
fat_pct_htdat_adj_cgrp_pred_females_within5stddevs	Chr5_93084138	Chr5	93084138	0.00027486	0.993498	0.00650151	-0.0279363	0.0139271	0.0448723	4.024	63306	4.83262	0.0186105	832	4.80468	0.0230732	1	4.77675	0.0332615	1.01e-05	0.100842	0.068414	0.169266	0.00595634	0.100852	0.00999687	0.595796	0.0238821	0.144045
fat_pct_htdat_adj_cgrp_pred_females_within5stddevs	Chr5_93084157	Chr5	93084157	0.00143755	0.895134	0.104866	0.0107395	0.00395766	0.00665771	7.364	51398	4.82926	0.0186376	12030	4.84	0.0188386	711	4.85074	0.0198432	2.17e-05	0.100862	0.0683907	0.169274	0.0127917	0.100883	0.0214635	0.595924	0.0238844	0.144037
fat_pct_htdat_adj_cgrp_pred_females_within5stddevs	Chr5_93084727	Chr5	93084727	0.087809	0.786729	0.213271	0.020804	0.00310274	2.03e-11	44.96	39913	4.82244	0.0186431	21094	4.84324	0.0186632	3132	4.86405	0.0191916	0.000145239	0.10053	0.0685598	0.169235	0.0858207	0.100676	0.144264	0.594537	0.0238629	0.143958
fat_pct_htdat_adj_cgrp_pred_females_within5stddevs	Chr5_93084873	Chr5	93084873	0.00024254	0.992516	0.00748375	-0.0252216	0.0130724	0.0536893	3.722	63180	4.83264	0.0186114	958	4.80742	0.0225649	1	4.7822	0.0318394	9.45e-06	0.100851	0.0684075	0.169268	0.00558285	0.100861	0.00936935	0.595841	0.0238831	0.144046
fat_pct_htdat_adj_cgrp_pred_females_within5stddevs	Chr5_93085062	Chr5	93085062	0.183504	0.586624	0.413376	-0.0163394	0.00279436	5.02e-09	34.19	23435	4.84512	0.0187263	28381	4.82878	0.0186005	12323	4.81244	0.0188918	0.000129481	0.10059	0.0685391	0.169258	0.0764991	0.100719	0.128557	0.594752	0.0238611	0.143981
fat_pct_htdat_adj_cgrp_pred_females_within5stddevs	Chr5_93085227	Chr5	93085227	0.00024	0.993046	0.00695365	-0.0263373	0.0135502	0.0519379	3.778	63248	4.83264	0.0186115	890	4.8063	0.0228415	1	4.77997	0.0326235	9.58e-06	0.100853	0.0684056	0.169269	0.00565949	0.100863	0.00949777	0.595853	0.0238835	0.144046
fat_pct_htdat_adj_cgrp_pred_females_within5stddevs	Chr5_93085388	Chr5	93085388	0.114094	0.509518	0.490482	-0.0159407	0.00267413	2.52e-09	35.53	17912	4.8471	0.0187694	29536	4.83116	0.0185992	16691	4.81522	0.0188115	0.000127007	0.100704	0.0684465	0.169277	0.0750291	0.100831	0.125961	0.595351	0.023876	0.143974
fat_pct_htdat_adj_cgrp_pred_females_within5stddevs	Chr5_93085581	Chr5	93085581	0.00047512	0.961989	0.0380112	0.010204	0.00623855	0.101922	2.675	59294	4.83109	0.0186182	4814	4.84129	0.0194484	31	4.8515	0.0220834	7.61e-06	0.100852	0.0684094	0.169269	0.00449854	0.10086	0.00754974	0.595836	0.0238826	0.144048
fat_pct_htdat_adj_cgrp_pred_females_within5stddevs	Chr5_93085719	Chr5	93085719	0.0878418	0.786744	0.213256	0.0207134	0.00310301	2.49e-11	44.56	39914	4.82248	0.0186432	21094	4.8432	0.0186633	3131	4.86391	0.0191918	0.000143969	0.100531	0.0685604	0.169235	0.0850702	0.100675	0.143004	0.594536	0.0238628	0.143958
fat_pct_htdat_adj_cgrp_pred_females_within5stddevs	Chr5_93085922	Chr5	93085922	0.0014399	0.104274	0.895726	-0.0114182	0.00396571	0.00398771	8.29	704	4.85191	0.0198472	11968	4.84049	0.0188393	51467	4.82907	0.0186383	2.44e-05	0.10087	0.0683822	0.169276	0.0143874	0.100894	0.0241386	0.595974	0.0238855	0.144034
fat_pct_htdat_adj_cgrp_pred_females_within5stddevs	Chr5_93085930	Chr5	93085930	0.0877763	0.786752	0.213248	0.0208106	0.00310297	2.01e-11	44.98	39915	4.82244	0.0186432	21093	4.84325	0.0186633	3131	4.86406	0.0191918	0.000145319	0.100532	0.0685587	0.169236	0.0858679	0.100677	0.144342	0.594544	0.023863	0.143957
fat_pct_htdat_adj_cgrp_pred_females_within5stddevs	Chr5_93086006	Chr5	93086006	0.0259902	0.809149	0.190851	-0.00602593	0.00319691	0.0594446	3.553	42322	4.83404	0.0186363	19152	4.82802	0.0187285	2665	4.82199	0.0193556	1.12e-05	0.100803	0.0684458	0.16926	0.00662594	0.100814	0.0111245	0.59559	0.0238782	0.144048
fat_pct_htdat_adj_cgrp_pred_females_within5stddevs	Chr5_93086113	Chr5	93086113	0.0259978	0.809141	0.190859	-0.00609458	0.00319679	0.0565939	3.635	42322	4.83406	0.0186362	19151	4.82797	0.0187285	2666	4.82187	0.0193557	1.15e-05	0.100803	0.0684456	0.16926	0.00677798	0.100814	0.0113797	0.595591	0.0238782	0.144048
fat_pct_htdat_adj_cgrp_pred_females_within5stddevs	Chr5_93086208	Chr5	93086208	0.0877763	0.786768	0.213232	0.020741	0.00310309	2.35e-11	44.68	39917	4.82247	0.0186432	21091	4.84321	0.0186634	3131	4.86395	0.0191919	0.00014434	0.100532	0.0685589	0.169236	0.0852895	0.100677	0.14337	0.594545	0.023863	0.143958
fat_pct_htdat_adj_cgrp_pred_females_within5stddevs	Chr5_93086216	Chr5	93086216	0.087809	0.78676	0.21324	0.0208067	0.00310305	2.03e-11	44.96	39916	4.82244	0.0186432	21092	4.84325	0.0186633	3131	4.86405	0.0191918	0.00014526	0.100532	0.0685587	0.169236	0.0858332	0.100677	0.144284	0.594544	0.023863	0.143957
fat_pct_htdat_adj_cgrp_pred_females_within5stddevs	Chr5_93086321	Chr5	93086321	0.087809	0.786776	0.213224	0.0208264	0.00310326	1.95e-11	45.04	39917	4.82243	0.0186431	21092	4.84326	0.0186632	3130	4.86409	0.0191919	0.000145527	0.10053	0.0685602	0.169235	0.0859912	0.100675	0.144551	0.594534	0.0238628	0.143957
fat_pct_htdat_adj_cgrp_pred_females_within5stddevs	Chr5_93086382	Chr5	93086382	0.0259931	0.809125	0.190875	-0.00605108	0.00319681	0.0583826	3.583	42320	4.83405	0.0186363	19153	4.828	0.0187283	2666	4.82195	0.0193553	1.13e-05	0.100803	0.0684457	0.16926	0.00668199	0.100814	0.0112186	0.595591	0.0238782	0.144048
fat_pct_htdat_adj_cgrp_pred_females_within5stddevs	Chr5_93086404	Chr5	93086404	0.087865	0.786768	0.213232	0.0207427	0.00310327	2.34e-11	44.68	39916	4.82247	0.0186433	21093	4.84321	0.0186633	3130	4.86395	0.0191919	0.000144365	0.100532	0.0685591	0.169236	0.0853041	0.100676	0.143395	0.594544	0.023863	0.143958
fat_pct_htdat_adj_cgrp_pred_females_within5stddevs	Chr5_93086417	Chr5	93086417	0.00203482	0.991604	0.00839583	-0.0167839	0.0123597	0.174483	1.844	63063	4.83231	0.0186079	1075	4.81553	0.022229	1	4.79875	0.0307819	4.69e-06	0.100814	0.068441	0.16926	0.00277117	0.100819	0.00465238	0.595635	0.0238788	0.144052
fat_pct_htdat_adj_cgrp_pred_females_within5stddevs	Chr5_93086581	Chr5	93086581	0.00234824	0.900201	0.0997989	0.0121493	0.00403826	0.00262596	9.051	51985	4.82896	0.018637	11506	4.84111	0.0188511	648	4.85326	0.0198999	2.65e-05	0.100856	0.0683913	0.169273	0.0156679	0.100882	0.0262897	0.595908	0.023884	0.144033
fat_pct_htdat_adj_cgrp_pred_females_within5stddevs	Chr5_93087136	Chr5	93087136	0.0879821	0.786838	0.213162	0.0207634	0.00310422	2.27e-11	44.74	39923	4.82246	0.0186434	21088	4.84322	0.0186635	3128	4.86399	0.0191923	0.000144618	0.100534	0.0685577	0.169236	0.0854533	0.100678	0.143643	0.594552	0.0238632	0.143958
fat_pct_htdat_adj_cgrp_pred_females_within5stddevs	Chr5_93087401	Chr5	93087401	0.0880534	0.786846	0.213154	0.0207632	0.00310403	2.26e-11	44.74	39925	4.82246	0.0186434	21085	4.84322	0.0186633	3129	4.86398	0.0191921	0.000144611	0.100533	0.0685585	0.169236	0.0854493	0.100677	0.143638	0.594547	0.0238631	0.143958
fat_pct_htdat_adj_cgrp_pred_females_within5stddevs	Chr5_93087740	Chr5	93087740	0.0221586	0.979856	0.0201437	-0.0180561	0.00800132	0.0240341	5.092	61557	4.83284	0.0186116	2580	4.81478	0.0201197	2	4.79673	0.0243158	1.29e-05	0.100842	0.0684111	0.169266	0.00760345	0.100855	0.0127609	0.595807	0.0238828	0.144043
fat_pct_htdat_adj_cgrp_pred_females_within5stddevs	Chr5_93087913	Chr5	93087913	0.025986	0.809157	0.190843	-0.00601279	0.00319737	0.0600386	3.536	42321	4.83404	0.0186363	19155	4.82803	0.0187283	2663	4.82201	0.0193554	1.12e-05	0.100802	0.0684465	0.16926	0.00659687	0.100813	0.0110758	0.595586	0.0238781	0.144048
fat_pct_htdat_adj_cgrp_pred_females_within5stddevs	Chr5_93088050	Chr5	93088050	0.088003	0.78683	0.21317	0.0208086	0.00310342	2.03e-11	44.96	39925	4.82244	0.0186431	21083	4.84325	0.0186632	3131	4.86406	0.0191918	0.000145252	0.100529	0.0685606	0.169235	0.0858286	0.100675	0.144279	0.594532	0.0238628	0.143958
fat_pct_htdat_adj_cgrp_pred_females_within5stddevs	Chr5_93088403	Chr5	93088403	0.0259705	0.809157	0.190843	-0.00607218	0.00319739	0.0575556	3.607	42321	4.83406	0.0186363	19155	4.82799	0.0187282	2663	4.82192	0.0193553	1.14e-05	0.100802	0.0684464	0.16926	0.00672783	0.100813	0.0112956	0.595586	0.0238781	0.144048
fat_pct_htdat_adj_cgrp_pred_females_within5stddevs	Chr5_93088845	Chr5	93088845	0.00753133	0.964343	0.0356569	-0.0101971	0.00674067	0.130342	2.288	59652	4.83272	0.0186156	4400	4.82252	0.0196465	87	4.81233	0.0227222	7.15e-06	0.100875	0.0683922	0.169275	0.00422442	0.100882	0.00708833	0.595952	0.0238876	0.144049
fat_pct_htdat_adj_cgrp_pred_females_within5stddevs	Chr5_93089647	Chr5	93089647	0.0882925	0.786869	0.213131	0.020687	0.00310415	2.68e-11	44.41	39935	4.8225	0.0186432	21068	4.84318	0.0186633	3136	4.86387	0.0191923	0.000143541	0.100531	0.0685606	0.169235	0.0848173	0.100674	0.142579	0.594535	0.0238627	0.143959
fat_pct_htdat_adj_cgrp_pred_females_within5stddevs	Chr5_93089714	Chr5	93089714	0.0882214	0.786869	0.213131	0.0208243	0.0031042	1.98e-11	45	39933	4.82244	0.0186429	21072	4.84327	0.0186633	3134	4.86409	0.0191925	0.000145452	0.100529	0.0685608	0.169235	0.085947	0.100674	0.144478	0.59453	0.0238626	0.143957
fat_pct_htdat_adj_cgrp_pred_females_within5stddevs	Chr5_93089856	Chr5	93089856	0.0002879	0.993101	0.00689908	-0.0274501	0.0135835	0.0433015	4.084	63255	4.83266	0.0186114	883	4.80521	0.0228605	1	4.77776	0.0326779	1.03e-05	0.100852	0.0684056	0.169268	0.00609993	0.100863	0.0102369	0.59585	0.0238833	0.144045
fat_pct_htdat_adj_cgrp_pred_females_within5stddevs	Chr5_93090500	Chr5	93090500	0.0259605	0.809079	0.190921	-0.00603038	0.00319677	0.0592465	3.558	42313	4.83406	0.0186366	19161	4.82803	0.0187276	2665	4.822	0.0193535	1.12e-05	0.100802	0.0684463	0.16926	0.0066376	0.100813	0.0111441	0.595587	0.0238781	0.144048
fat_pct_htdat_adj_cgrp_pred_females_within5stddevs	Chr5_93090655	Chr5	93090655	0.102423	0.598364	0.401636	-0.0100968	0.00274892	0.000239911	13.49	21958	4.83968	0.0187136	32841	4.82959	0.0186094	9340	4.81949	0.0189086	4.9e-05	0.100662	0.0685323	0.169243	0.0289524	0.100711	0.0486541	0.594949	0.0238643	0.144029
fat_pct_htdat_adj_cgrp_pred_females_within5stddevs	Chr5_93091132	Chr5	93091132	0.0209603	0.870851	0.129149	0.00473927	0.00363002	0.191702	1.705	48316	4.83052	0.0186432	15079	4.83526	0.0187694	744	4.84	0.0195798	5.05e-06	0.100813	0.0684426	0.16926	0.00298492	0.100818	0.00501131	0.595625	0.0238777	0.144052
fat_pct_htdat_adj_cgrp_pred_females_within5stddevs	Chr5_93091330	Chr5	93091330	0.088679	0.786994	0.213006	0.020952	0.00310574	1.53e-11	45.51	39946	4.8224	0.018643	21062	4.84335	0.0186638	3131	4.8643	0.0191938	0.000147179	0.100533	0.0685568	0.169236	0.0869665	0.10068	0.146185	0.594553	0.0238633	0.143956
fat_pct_htdat_adj_cgrp_pred_females_within5stddevs	Chr5_93091431	Chr5	93091431	0.0272393	0.804456	0.195544	-0.00741865	0.00315357	0.0186528	5.534	41828	4.83463	0.0186381	19538	4.82721	0.0187185	2773	4.8198	0.0193204	1.73e-05	0.100796	0.0684466	0.16926	0.0102299	0.100813	0.0171755	0.59557	0.023878	0.144043
fat_pct_htdat_adj_cgrp_pred_females_within5stddevs	Chr5_93091541	Chr5	93091541	0.00017776	0.987379	0.012621	-0.0177996	0.0100652	0.0769941	3.127	62520	4.83249	0.0186105	1619	4.81469	0.0210391	0	4.79689	0.0272315	7.9e-06	0.10085	0.0684097	0.169268	0.00466504	0.100858	0.00782924	0.59583	0.0238832	0.144047
fat_pct_htdat_adj_cgrp_pred_females_within5stddevs	Chr5_93091544	Chr5	93091544	0.00017436	0.987379	0.012621	-0.0216995	0.0100482	0.030812	4.664	62521	4.83262	0.0186109	1617	4.81092	0.0210236	1	4.78922	0.0271947	1.17e-05	0.100854	0.0684029	0.169269	0.00693315	0.100866	0.0116349	0.595864	0.023884	0.144044
fat_pct_htdat_adj_cgrp_pred_females_within5stddevs	Chr5_93091656	Chr5	93091656	0.102153	0.596821	0.403179	-0.0113961	0.00273735	3.14e-05	17.33	21921	4.84075	0.018714	32717	4.82935	0.0186079	9501	4.81796	0.0189018	6.25e-05	0.100652	0.0685309	0.169245	0.0369291	0.100714	0.0620575	0.59493	0.0238632	0.14402
fat_pct_htdat_adj_cgrp_pred_females_within5stddevs	Chr5_93091698	Chr5	93091698	0.00750889	0.0356569	0.964343	0.0101971	0.00674067	0.130342	2.288	87	4.81233	0.0227222	4400	4.82252	0.0196465	59652	4.83272	0.0186156	7.15e-06	0.100875	0.0683922	0.169275	0.00422442	0.100882	0.00708833	0.595952	0.0238876	0.144049
fat_pct_htdat_adj_cgrp_pred_females_within5stddevs	Chr5_93091705	Chr5	93091705	0.00669835	0.0372316	0.962768	0.0102326	0.00656188	0.118909	2.432	97	4.81232	0.0225056	4582	4.82255	0.0195829	59460	4.83278	0.0186169	7.51e-06	0.100888	0.0683819	0.169277	0.00443438	0.100895	0.00743979	0.596018	0.0238892	0.144048
fat_pct_htdat_adj_cgrp_pred_females_within5stddevs	Chr5_93092196	Chr5	93092196	0.0271755	0.804479	0.195521	-0.00741971	0.00315398	0.0186513	5.534	41830	4.83463	0.0186381	19537	4.82721	0.0187186	2772	4.81979	0.0193206	1.73e-05	0.100796	0.0684467	0.16926	0.0102319	0.100813	0.0171789	0.59557	0.023878	0.144043
fat_pct_htdat_adj_cgrp_pred_females_within5stddevs	Chr5_93092315	Chr5	93092315	0.0271703	0.804487	0.195513	-0.00738143	0.0031539	0.0192658	5.478	41831	4.83462	0.0186381	19536	4.82724	0.0187185	2772	4.81986	0.0193205	1.71e-05	0.100795	0.0684469	0.16926	0.0101263	0.100813	0.0170016	0.595569	0.0238779	0.144044
fat_pct_htdat_adj_cgrp_pred_females_within5stddevs	Chr5_93092319	Chr5	93092319	0.0271703	0.804495	0.195505	-0.00734681	0.00315382	0.019836	5.427	41832	4.83461	0.0186381	19535	4.82726	0.0187185	2772	4.81992	0.0193203	1.7e-05	0.100796	0.0684469	0.16926	0.0100313	0.100813	0.016842	0.595569	0.0238779	0.144044
fat_pct_htdat_adj_cgrp_pred_females_within5stddevs	Chr5_93092406	Chr5	93092406	0.0896331	0.783556	0.216444	0.021388	0.00308545	4.19e-12	48.05	39581	4.82214	0.0186442	21351	4.84353	0.0186632	3207	4.86491	0.019185	0.000155163	0.100556	0.0685325	0.169243	0.0916802	0.100711	0.154067	0.594694	0.0238662	0.143949
fat_pct_htdat_adj_cgrp_pred_females_within5stddevs	Chr5_93092466	Chr5	93092466	0.0896622	0.783564	0.216436	0.0213104	0.00308455	4.94e-12	47.73	39585	4.82217	0.018644	21344	4.84348	0.0186629	3210	4.86479	0.0191844	0.000154034	0.100553	0.0685355	0.169242	0.0910141	0.100707	0.152953	0.594677	0.0238659	0.14395
fat_pct_htdat_adj_cgrp_pred_females_within5stddevs	Chr5_93092980	Chr5	93092980	0.0260173	0.808837	0.191163	-0.00621827	0.0031945	0.051593	3.789	42286	4.83413	0.0186368	19184	4.82791	0.0187265	2669	4.8217	0.0193506	1.2e-05	0.1008	0.0684474	0.169259	0.0070645	0.100812	0.011861	0.595578	0.0238779	0.144047
fat_pct_htdat_adj_cgrp_pred_females_within5stddevs	Chr5_93093074	Chr5	93093074	0.0271808	0.804487	0.195513	-0.00738509	0.00315389	0.0192056	5.483	41831	4.83462	0.0186381	19536	4.82724	0.0187185	2772	4.81985	0.0193204	1.72e-05	0.100796	0.0684467	0.16926	0.0101364	0.100813	0.0170184	0.59557	0.023878	0.144044
fat_pct_htdat_adj_cgrp_pred_females_within5stddevs	Chr5_93093203	Chr5	93093203	0.0895691	0.783556	0.216444	0.0211751	0.00308485	6.75e-12	47.12	39585	4.82225	0.0186439	21343	4.84343	0.0186633	3211	4.8646	0.0191853	0.000152088	0.100554	0.068536	0.169242	0.0898643	0.100706	0.151022	0.594677	0.0238658	0.143952
fat_pct_htdat_adj_cgrp_pred_females_within5stddevs	Chr5_93093361	Chr5	93093361	0.0271808	0.804495	0.195505	-0.00734681	0.00315382	0.019836	5.427	41832	4.83461	0.0186381	19535	4.82726	0.0187185	2772	4.81992	0.0193203	1.7e-05	0.100796	0.0684469	0.16926	0.0100313	0.100813	0.016842	0.595569	0.0238779	0.144044
fat_pct_htdat_adj_cgrp_pred_females_within5stddevs	Hapmap29299-BTA-100895	Chr5	93093486	0.0918807	0.780204	0.219796	0.0205353	0.00307243	2.35e-11	44.67	39234	4.82244	0.0186461	21615	4.84298	0.0186627	3290	4.86351	0.019178	0.00014463	0.100576	0.0685245	0.169245	0.0854558	0.100721	0.143595	0.594771	0.0238677	0.143957
fat_pct_htdat_adj_cgrp_pred_females_within5stddevs	Chr5_93093674	Chr5	93093674	0.0221158	0.981291	0.0187094	-0.0160241	0.00826633	0.05257	3.758	61740	4.83268	0.0186112	2398	4.81666	0.0202304	1	4.80064	0.0246744	9.43e-06	0.100841	0.0684151	0.169266	0.00557009	0.100851	0.00934873	0.59579	0.0238825	0.144046
fat_pct_htdat_adj_cgrp_pred_females_within5stddevs	Chr5_93093863	Chr5	93093863	0.0226519	0.871139	0.128861	0.00456973	0.00363357	0.208526	1.582	48362	4.83059	0.0186428	15024	4.83516	0.0187709	753	4.83973	0.0195842	4.69e-06	0.100814	0.0684415	0.169261	0.0027699	0.100819	0.00465026	0.595633	0.0238778	0.144052
fat_pct_htdat_adj_cgrp_pred_females_within5stddevs	Chr5_93094151	Chr5	93094151	0.0896564	0.784585	0.215415	0.0213043	0.00309159	5.59e-12	47.49	39686	4.82221	0.0186444	21273	4.84351	0.0186642	3180	4.86482	0.0191887	0.000153419	0.100562	0.0685292	0.169244	0.0906496	0.100715	0.15233	0.594719	0.0238668	0.14395
fat_pct_htdat_adj_cgrp_pred_females_within5stddevs	Chr5_93094176	Chr5	93094176	0.0894673	0.784593	0.215407	0.0209445	0.00309146	1.26e-11	45.9	39692	4.82238	0.0186439	21262	4.84333	0.018664	3185	4.86427	0.0191887	0.000148278	0.100553	0.06854	0.169241	0.0876135	0.100701	0.147246	0.594661	0.0238653	0.143955
fat_pct_htdat_adj_cgrp_pred_females_within5stddevs	BovineHD0500026427	Chr5	93094233	0.00750604	0.0356647	0.964335	0.0101738	0.00673897	0.131127	2.279	88	4.81237	0.0227202	4399	4.82255	0.0196459	59652	4.83272	0.0186156	7.12e-06	0.100876	0.0683919	0.169275	0.00420601	0.100883	0.00705741	0.595954	0.0238876	0.144049
fat_pct_htdat_adj_cgrp_pred_females_within5stddevs	Chr5_93095019	Chr5	93095019	0.0234608	0.969083	0.0309172	0.0194899	0.00727315	0.00737057	7.181	60258	4.83121	0.0186087	3796	4.8507	0.0198661	85	4.87019	0.0234272	2.28e-05	0.100807	0.0684342	0.169263	0.0134477	0.100829	0.0225748	0.59564	0.0238788	0.144039
fat_pct_htdat_adj_cgrp_pred_females_within5stddevs	Chr5_93095262	Chr5	93095262	0.0895212	0.784873	0.215127	0.0211527	0.0030931	8.07e-12	46.77	39717	4.82229	0.018644	21248	4.84344	0.0186642	3174	4.8646	0.0191896	0.000151096	0.100556	0.0685357	0.169242	0.0892781	0.100707	0.150036	0.594682	0.0238659	0.143952
fat_pct_htdat_adj_cgrp_pred_females_within5stddevs	Chr5_93096125	Chr5	93096125	0.0794656	0.556027	0.443973	-0.0110054	0.00269389	4.41e-05	16.69	19295	4.84136	0.0187399	32736	4.83036	0.018605	12108	4.81935	0.0188579	5.98e-05	0.100717	0.0684817	0.169258	0.0353298	0.100776	0.0593378	0.595258	0.0238723	0.144019
fat_pct_htdat_adj_cgrp_pred_females_within5stddevs	Chr5_93096249	Chr5	93096249	0.0893754	0.785029	0.214971	0.020856	0.00309433	1.6e-11	45.43	39732	4.82247	0.0186434	21238	4.84332	0.0186646	3169	4.86418	0.0191913	0.000146811	0.10055	0.0685431	0.16924	0.0867471	0.100697	0.145795	0.594643	0.023865	0.143956
fat_pct_htdat_adj_cgrp_pred_females_within5stddevs	Chr5_93096750	Chr5	93096750	0.0075016	0.0356569	0.964343	0.0101971	0.00674067	0.130342	2.288	87	4.81233	0.0227222	4400	4.82252	0.0196465	59652	4.83272	0.0186156	7.15e-06	0.100875	0.0683922	0.169275	0.00422442	0.100882	0.00708833	0.595952	0.0238876	0.144049
fat_pct_htdat_adj_cgrp_pred_females_within5stddevs	Chr5_93096759	Chr5	93096759	0.08945	0.785006	0.214994	0.0211779	0.00309471	7.81e-12	46.83	39727	4.82229	0.0186434	21245	4.84346	0.0186637	3167	4.86464	0.0191899	0.00015139	0.100545	0.0685441	0.16924	0.0894526	0.100696	0.150343	0.594627	0.0238646	0.143953
fat_pct_htdat_adj_cgrp_pred_females_within5stddevs	Chr5_93097130	Chr5	93097130	0.100695	0.602262	0.397738	-0.00833753	0.00273945	0.00233937	9.263	22195	4.8383	0.0187132	32867	4.82997	0.0186121	9077	4.82163	0.0189116	3.33e-05	0.100696	0.0685156	0.169245	0.0196776	0.100729	0.0330621	0.595089	0.0238673	0.144038
fat_pct_htdat_adj_cgrp_pred_females_within5stddevs	Chr5_93097291	Chr5	93097291	0.183825	0.583148	0.416852	-0.0174896	0.00279108	3.72e-10	39.27	23173	4.84618	0.0187278	28459	4.82869	0.0185989	12507	4.8112	0.0188861	0.000148714	0.100579	0.0685356	0.169263	0.0878594	0.100727	0.14764	0.594738	0.0238606	0.14397
fat_pct_htdat_adj_cgrp_pred_females_within5stddevs	Chr5_93097316	Chr5	93097316	0.00027453	0.977635	0.0223655	0.0136549	0.0077832	0.0793647	3.078	61282	4.83133	0.018614	2845	4.84498	0.0200163	12	4.85864	0.0239995	8.15e-06	0.100861	0.0684017	0.16927	0.00481708	0.100869	0.00808367	0.595883	0.0238846	0.144047
fat_pct_htdat_adj_cgrp_pred_females_within5stddevs	Chr5_93097386	Chr5	93097386	0.0260265	0.808806	0.191194	-0.00626703	0.00319436	0.0497784	3.849	42282	4.83415	0.0186368	19188	4.82788	0.0187267	2669	4.82161	0.0193509	1.21e-05	0.100801	0.0684463	0.16926	0.00717661	0.100813	0.0120491	0.595585	0.023878	0.144047
fat_pct_htdat_adj_cgrp_pred_females_within5stddevs	Chr5_93097422	Chr5	93097422	0.089295	0.785224	0.214776	0.0210613	0.00309666	1.05e-11	46.26	39751	4.82238	0.0186433	21225	4.84344	0.0186647	3163	4.8645	0.0191924	0.000149617	0.100549	0.0685419	0.169241	0.0884047	0.100699	0.148578	0.594645	0.023865	0.143954
fat_pct_htdat_adj_cgrp_pred_females_within5stddevs	Chr5_93097541	Chr5	93097541	0.0893265	0.78524	0.21476	0.0211141	0.00309603	9.21e-12	46.51	39752	4.82229	0.018644	21225	4.8434	0.0186637	3162	4.86451	0.0191895	0.00015036	0.10055	0.0685409	0.169241	0.0888435	0.1007	0.149314	0.59465	0.0238651	0.143953
fat_pct_htdat_adj_cgrp_pred_females_within5stddevs	Chr5_93097799	Chr5	93097799	0.0893369	0.785279	0.214721	0.0209934	0.00309628	1.21e-11	45.97	39758	4.82236	0.018644	21218	4.84335	0.0186641	3163	4.86434	0.0191904	0.000148625	0.100552	0.0685406	0.169241	0.0878188	0.1007	0.147592	0.594656	0.0238653	0.143954
fat_pct_htdat_adj_cgrp_pred_females_within5stddevs	Chr5_93098627	Chr5	93098627	0.0894005	0.785209	0.214791	0.0210503	0.00309587	1.06e-11	46.23	39748	4.82233	0.018644	21229	4.84338	0.0186639	3162	4.86443	0.01919	0.000149468	0.100551	0.0685407	0.169241	0.0883165	0.1007	0.148428	0.594653	0.0238652	0.143954
fat_pct_htdat_adj_cgrp_pred_females_within5stddevs	Chr5_93098723	Chr5	93098723	0.0892886	0.785333	0.214667	0.0210252	0.0030963	1.13e-11	46.11	39765	4.82238	0.0186433	21211	4.84341	0.0186643	3163	4.86443	0.0191916	0.000149049	0.100547	0.0685439	0.16924	0.0880694	0.100696	0.148018	0.594633	0.0238646	0.143954
fat_pct_htdat_adj_cgrp_pred_females_within5stddevs	Chr5_93098772	Chr5	93098772	0.143074	0.552145	0.447855	-0.0133021	0.00267195	6.43e-07	24.78	20535	4.84338	0.018735	29758	4.83007	0.0186002	13846	4.81677	0.0188472	8.75e-05	0.100648	0.0685159	0.169252	0.0517047	0.100736	0.0868719	0.594974	0.0238652	0.144002
fat_pct_htdat_adj_cgrp_pred_females_within5stddevs	Chr5_93098907	Chr5	93098907	0.0892799	0.785466	0.214534	0.0213994	0.00309675	4.89e-12	47.75	39781	4.82221	0.018643	21196	4.84361	0.0186639	3162	4.86501	0.0191912	0.000154332	0.100542	0.068544	0.16924	0.0911908	0.100696	0.153264	0.59462	0.0238646	0.14395
fat_pct_htdat_adj_cgrp_pred_females_within5stddevs	Chr5_93099513	Chr5	93099513	0.0024319	0.901901	0.0980994	0.0110619	0.00407697	0.00666404	7.362	52181	4.82922	0.018637	11332	4.84029	0.0188541	626	4.85135	0.0199213	2.17e-05	0.100839	0.0684084	0.169269	0.0127921	0.100861	0.0214682	0.595808	0.0238818	0.144038
fat_pct_htdat_adj_cgrp_pred_females_within5stddevs	Chr5_93099520	Chr5	93099520	0.167471	0.450958	0.549042	-0.00863016	0.00266496	0.00120277	10.49	13909	4.84168	0.0188371	30030	4.83305	0.0186028	20200	4.82442	0.0187482	3.69e-05	0.100705	0.0685054	0.169248	0.0217915	0.100742	0.0366098	0.595148	0.0238691	0.144034
fat_pct_htdat_adj_cgrp_pred_females_within5stddevs	Chr5_93099574	Chr5	93099574	0.00245232	0.901893	0.0981072	0.0110848	0.00407665	0.00654799	7.393	52180	4.82924	0.0186366	11333	4.84032	0.0188552	626	4.85141	0.0199237	2.17e-05	0.100839	0.0684081	0.169269	0.0128459	0.100861	0.0215585	0.59581	0.0238818	0.144037
fat_pct_htdat_adj_cgrp_pred_females_within5stddevs	Chr5_93099741	Chr5	93099741	0.00242582	0.901869	0.0981306	0.0110449	0.00407597	0.00673487	7.343	52178	4.82922	0.0186371	11334	4.84027	0.0188536	627	4.85131	0.0199199	2.16e-05	0.100839	0.0684084	0.169269	0.0127564	0.100861	0.0214083	0.595808	0.0238818	0.144038
fat_pct_htdat_adj_cgrp_pred_females_within5stddevs	Chr5_93099930	Chr5	93099930	0.143028	0.552098	0.447902	-0.0133907	0.00267167	5.4e-07	25.12	20531	4.84345	0.0187351	29760	4.83006	0.0186003	13848	4.81667	0.0188472	8.87e-05	0.100651	0.0685133	0.169252	0.052396	0.100739	0.0880308	0.594989	0.0238654	0.144001
fat_pct_htdat_adj_cgrp_pred_females_within5stddevs	BovineHD0500026428	Chr5	93100148	0.0376707	0.231271	0.768729	0.00845183	0.00294201	0.00406976	8.253	3624	4.81865	0.0191834	22419	4.8271	0.0186874	38096	4.83555	0.0186478	2.54e-05	0.100839	0.0684065	0.16927	0.0150053	0.100864	0.025182	0.595814	0.0238848	0.144035
fat_pct_htdat_adj_cgrp_pred_females_within5stddevs	Chr5_93100154	Chr5	93100154	0.143011	0.552168	0.447832	-0.013398	0.00267215	5.35e-07	25.14	20539	4.84344	0.0187348	29753	4.83005	0.0186004	13847	4.81665	0.0188478	8.88e-05	0.100651	0.0685132	0.169253	0.0524521	0.100739	0.088125	0.594989	0.0238654	0.144001
fat_pct_htdat_adj_cgrp_pred_females_within5stddevs	Chr5_93101479	Chr5	93101479	0.089335	0.785871	0.214129	0.0210548	0.00309973	1.11e-11	46.14	39820	4.82236	0.0186436	21170	4.84342	0.0186646	3149	4.86447	0.0191928	0.000149196	0.10055	0.0685418	0.169241	0.0881563	0.100699	0.148161	0.594646	0.023865	0.143954
fat_pct_htdat_adj_cgrp_pred_females_within5stddevs	Chr5_93101486	Chr5	93101486	0.089335	0.785645	0.214355	0.0212078	0.00309802	7.69e-12	46.86	39797	4.82228	0.0186434	21187	4.84348	0.0186639	3155	4.86469	0.0191912	0.000151489	0.100545	0.0685441	0.16924	0.0895111	0.100696	0.150442	0.594626	0.0238646	0.143952
fat_pct_htdat_adj_cgrp_pred_females_within5stddevs	Chr5_93101491	Chr5	93101491	0.183776	0.583187	0.416813	-0.0174543	0.00279097	4.03e-10	39.11	23176	4.84619	0.0187289	28458	4.82873	0.0185993	12505	4.81128	0.0188857	0.00014811	0.100588	0.068529	0.169265	0.0875021	0.100736	0.147028	0.594782	0.0238614	0.14397
fat_pct_htdat_adj_cgrp_pred_females_within5stddevs	Chr5_93101728	Chr5	93101728	0.0024439	0.901916	0.0980838	0.0111928	0.00407788	0.0060572	7.534	52179	4.8292	0.018637	11338	4.84039	0.0188547	622	4.85158	0.0199228	2.22e-05	0.100841	0.0684064	0.169269	0.0130947	0.100863	0.0219756	0.59582	0.0238821	0.144037
fat_pct_htdat_adj_cgrp_pred_females_within5stddevs	Chr5_93101851	Chr5	93101851	0.0893868	0.785661	0.214339	0.0210858	0.00309803	1.01e-11	46.32	39800	4.82233	0.0186435	21183	4.84342	0.0186641	3156	4.8645	0.0191914	0.000149743	0.100546	0.0685443	0.16924	0.0884799	0.100696	0.148709	0.594629	0.0238647	0.143954
fat_pct_htdat_adj_cgrp_pred_females_within5stddevs	Chr5_93101878	Chr5	93101878	0.037665	0.231224	0.768776	0.00846474	0.00294223	0.00401642	8.277	3622	4.81863	0.0191835	22417	4.82709	0.0186874	38100	4.83556	0.0186478	2.55e-05	0.100839	0.0684063	0.169271	0.015049	0.100864	0.0252553	0.595815	0.0238849	0.144035
fat_pct_htdat_adj_cgrp_pred_females_within5stddevs	Chr5_93102061	Chr5	93102061	0.167441	0.45095	0.54905	-0.00863876	0.00266507	0.00118978	10.51	13909	4.8417	0.0188371	30029	4.83306	0.0186028	20201	4.82442	0.0187482	3.7e-05	0.100705	0.0685055	0.169248	0.0218349	0.100742	0.0366828	0.595147	0.023869	0.144034
fat_pct_htdat_adj_cgrp_pred_females_within5stddevs	Chr5_93102141	Chr5	93102141	0.0893719	0.785575	0.214425	0.0209689	0.00309784	1.31e-11	45.82	39788	4.82239	0.0186435	21196	4.84336	0.0186641	3155	4.86433	0.0191914	0.00014813	0.100546	0.0685457	0.16924	0.0875269	0.100694	0.147109	0.594623	0.0238646	0.143955
fat_pct_htdat_adj_cgrp_pred_females_within5stddevs	Chr5_93102177	Chr5	93102177	0.142908	0.552098	0.447902	-0.0133107	0.00267278	6.37e-07	24.8	20523	4.84337	0.0187348	29776	4.83006	0.0186004	13840	4.81675	0.018848	8.76e-05	0.10065	0.0685144	0.169252	0.0517722	0.100738	0.0869839	0.594984	0.0238652	0.144002
fat_pct_htdat_adj_cgrp_pred_females_within5stddevs	Chr5_93102408	Chr5	93102408	0.0234445	0.969075	0.030925	0.019673	0.00727202	0.0068263	7.319	60257	4.8312	0.0186088	3797	4.85087	0.0198652	85	4.87055	0.023425	2.32e-05	0.100808	0.0684324	0.169264	0.0137048	0.100832	0.0230059	0.595651	0.0238791	0.144039
fat_pct_htdat_adj_cgrp_pred_females_within5stddevs	Chr5_93102814	Chr5	93102814	0.0893845	0.785848	0.214152	0.0212498	0.00309912	7.11e-12	47.01	39817	4.82225	0.0186437	21173	4.8435	0.0186639	3149	4.86475	0.0191913	0.000151985	0.100546	0.0685427	0.169241	0.089804	0.100698	0.150932	0.594634	0.0238648	0.143952
fat_pct_htdat_adj_cgrp_pred_females_within5stddevs	Chr5_93102839	Chr5	93102839	0.00237248	0.902259	0.0977408	0.0112776	0.00408824	0.00580773	7.61	52206	4.82923	0.0186362	11328	4.84051	0.0188592	605	4.85178	0.0199363	2.24e-05	0.100843	0.0684044	0.16927	0.0132523	0.100866	0.0222396	0.595832	0.0238825	0.144037
fat_pct_htdat_adj_cgrp_pred_females_within5stddevs	Chr5_93102841	Chr5	93102841	0.00233746	0.902275	0.0977253	0.0111177	0.00408916	0.0065532	7.392	52207	4.82927	0.0186359	11328	4.84039	0.0188595	604	4.85151	0.0199375	2.18e-05	0.10084	0.0684074	0.169269	0.0128774	0.100862	0.0216113	0.595814	0.023882	0.144037
fat_pct_htdat_adj_cgrp_pred_females_within5stddevs	Chr5_93103114	Chr5	93103114	0.142941	0.552784	0.447216	-0.013524	0.00267401	4.26e-07	25.58	20550	4.8435	0.018733	29810	4.82997	0.0185999	13779	4.81645	0.0188491	9.04e-05	0.100639	0.0685214	0.169251	0.0534295	0.100729	0.0897751	0.594931	0.0238642	0.144
fat_pct_htdat_adj_cgrp_pred_females_within5stddevs	Chr5_93103222	Chr5	93103222	0.0893355	0.7863	0.2137	0.0209712	0.00310264	1.4e-11	45.69	39862	4.82239	0.0186437	21141	4.84336	0.0186645	3136	4.86434	0.0191935	0.000147799	0.100548	0.0685446	0.16924	0.0873309	0.100695	0.146778	0.594632	0.0238648	0.143955
fat_pct_htdat_adj_cgrp_pred_females_within5stddevs	Chr5_93103491	Chr5	93103491	0.00528473	0.972053	0.0279471	0.010086	0.00701715	0.150627	2.066	60586	4.83126	0.0186139	3521	4.84134	0.0196981	32	4.85143	0.022979	5.53e-06	0.100796	0.0684545	0.169256	0.00326551	0.100802	0.00548312	0.595544	0.0238761	0.144052
fat_pct_htdat_adj_cgrp_pred_females_within5stddevs	Chr5_93103702	Chr5	93103702	0.183778	0.583163	0.416837	-0.0174028	0.00279182	4.59e-10	38.86	23170	4.84612	0.0187282	28467	4.82872	0.018599	12502	4.81132	0.0188862	0.000147239	0.100581	0.0685347	0.169263	0.0869884	0.100728	0.146175	0.594747	0.0238607	0.14397
fat_pct_htdat_adj_cgrp_pred_females_within5stddevs	BovineHD0500026429	Chr5	93103792	0.00748704	0.0356725	0.964327	0.0101789	0.0067396	0.130969	2.281	87	4.81236	0.0227204	4402	4.82254	0.0196458	59650	4.83272	0.0186156	7.13e-06	0.100875	0.0683925	0.169274	0.00421112	0.100882	0.00706603	0.59595	0.0238875	0.144049
fat_pct_htdat_adj_cgrp_pred_females_within5stddevs	Chr5_93103931	Chr5	93103931	0.00243313	0.901869	0.0981306	0.0110034	0.0040761	0.00694638	7.287	52177	4.82924	0.018637	11336	4.84024	0.018854	626	4.85125	0.0199209	2.14e-05	0.100839	0.0684084	0.169269	0.0126606	0.100861	0.0212477	0.595809	0.0238818	0.144038
fat_pct_htdat_adj_cgrp_pred_females_within5stddevs	Chr5_93103950	Chr5	93103950	0.0377122	0.23124	0.76876	0.00846734	0.00294221	0.00400494	8.282	3622	4.81862	0.0191835	22419	4.82709	0.0186874	38098	4.83556	0.0186479	2.55e-05	0.100839	0.0684062	0.169271	0.015059	0.100864	0.025272	0.595816	0.0238849	0.144035
fat_pct_htdat_adj_cgrp_pred_females_within5stddevs	Chr5_93104143	Chr5	93104143	0.00261148	0.898946	0.101054	0.0108114	0.00401854	0.00713899	7.238	51835	4.82919	0.0186378	11645	4.84	0.0188411	659	4.85081	0.0198722	2.12e-05	0.100832	0.0684143	0.169267	0.012546	0.100853	0.0210567	0.59577	0.0238812	0.144038
fat_pct_htdat_adj_cgrp_pred_females_within5stddevs	Chr5_93104655	Chr5	93104655	0.0026367	0.898868	0.101132	0.010636	0.0040166	0.00809903	7.012	51827	4.82924	0.0186376	11651	4.83987	0.0188405	661	4.85051	0.0198705	2.06e-05	0.100827	0.0684183	0.169266	0.0121506	0.100848	0.020394	0.595745	0.0238807	0.144039
fat_pct_htdat_adj_cgrp_pred_females_within5stddevs	Chr5_93104949	Chr5	93104949	0.0377122	0.231232	0.768768	0.00846734	0.00294221	0.00400494	8.282	3622	4.81862	0.0191835	22418	4.82709	0.0186874	38099	4.83556	0.0186479	2.55e-05	0.100839	0.0684062	0.169271	0.0150586	0.100864	0.0252714	0.595816	0.0238849	0.144035
fat_pct_htdat_adj_cgrp_pred_females_within5stddevs	Chr5_93104982	Chr5	93104982	6.58932e-05	0.954544	0.045456	0.00299363	0.00549677	0.58602	0.2966	58311	4.8318	0.0186125	5825	4.83479	0.0192788	3	4.83779	0.0213857	7.78e-07	0.100816	0.0684432	0.16926	0.000459471	0.100817	0.000771399	0.595631	0.023878	0.144055
fat_pct_htdat_adj_cgrp_pred_females_within5stddevs	Chr5_93104988	Chr5	93104988	4.82822e-06	0.958582	0.0414179	0.00463244	0.00572544	0.418462	0.6546	58833	4.8317	0.0186117	5299	4.83634	0.0193477	7	4.84097	0.0216296	1.7e-06	0.100813	0.0684447	0.16926	0.00100673	0.100815	0.00169021	0.595618	0.0238778	0.144055
fat_pct_htdat_adj_cgrp_pred_females_within5stddevs	Chr5_93104997	Chr5	93104997	6.16786e-05	0.953928	0.0460718	0.00385827	0.0054527	0.479204	0.5007	58233	4.83174	0.0186122	5902	4.8356	0.0192732	4	4.83946	0.0213533	1.31e-06	0.100819	0.0684402	0.169261	0.000773052	0.100821	0.00129783	0.595649	0.0238785	0.144055
fat_pct_htdat_adj_cgrp_pred_females_within5stddevs	Chr5_93105000	Chr5	93105000	6.52788e-05	0.953975	0.046025	0.0065786	0.00546212	0.228438	1.451	58242	4.8315	0.0186124	5890	4.83808	0.01927	7	4.84466	0.0213521	3.8e-06	0.100815	0.0684415	0.16926	0.0022453	0.100819	0.00376954	0.595634	0.0238778	0.144053
fat_pct_htdat_adj_cgrp_pred_females_within5stddevs	Chr5_93105004	Chr5	93105004	4.822e-05	0.953632	0.046368	0.00170899	0.0054411	0.753455	0.09865	58199	4.83191	0.0186123	5932	4.83362	0.0192686	8	4.83533	0.0213389	2.58e-07	0.100819	0.0684414	0.169261	0.000152599	0.100819	0.000256191	0.595644	0.0238785	0.144056
fat_pct_htdat_adj_cgrp_pred_females_within5stddevs	Chr5_93105125	Chr5	93105125	0.0893089	0.787103	0.212897	0.0209193	0.00310675	1.67e-11	45.34	39951	4.82242	0.0186429	21066	4.84334	0.0186639	3122	4.86426	0.0191945	0.000146665	0.100532	0.0685575	0.169236	0.0866629	0.100679	0.145676	0.59455	0.0238633	0.143957
fat_pct_htdat_adj_cgrp_pred_females_within5stddevs	Chr5_93105728	Chr5	93105728	0.0893006	0.787267	0.212733	0.0211874	0.0031082	9.41e-12	46.47	39967	4.8223	0.0186429	21055	4.84349	0.018664	3117	4.86468	0.0191952	0.000150364	0.100533	0.0685543	0.169237	0.0888479	0.100683	0.149344	0.594562	0.0238636	0.143954
fat_pct_htdat_adj_cgrp_pred_females_within5stddevs	Chr5_93105733	Chr5	93105733	0.0893071	0.787236	0.212764	0.0211772	0.00310809	9.61e-12	46.42	39964	4.8223	0.0186431	21057	4.84348	0.018664	3118	4.86465	0.0191949	0.000150236	0.100534	0.0685531	0.169238	0.0887719	0.100685	0.149214	0.59457	0.0238638	0.143954
fat_pct_htdat_adj_cgrp_pred_females_within5stddevs	Chr5_93106176	Chr5	93106176	0.0892852	0.787204	0.212796	0.021027	0.00310804	1.34e-11	45.77	39962	4.82236	0.0186433	21057	4.84339	0.0186641	3120	4.86442	0.0191949	0.000148127	0.100537	0.0685528	0.169238	0.0875262	0.100685	0.14712	0.594577	0.0238639	0.143955
fat_pct_htdat_adj_cgrp_pred_females_within5stddevs	Chr5_93106298	Chr5	93106298	0.0893417	0.787251	0.212749	0.0210716	0.00310818	1.22e-11	45.96	39966	4.82235	0.0186433	21055	4.84342	0.0186641	3118	4.86449	0.019195	0.000148733	0.100536	0.0685527	0.169238	0.0878839	0.100685	0.147721	0.594576	0.0238639	0.143955
fat_pct_htdat_adj_cgrp_pred_females_within5stddevs	Chr5_93106561	Chr5	93106561	0.184034	0.58275	0.41725	-0.0173713	0.00279085	4.87e-10	38.74	23141	4.84611	0.0187285	28472	4.82874	0.018599	12526	4.81137	0.0188856	0.000146748	0.100583	0.0685338	0.169263	0.0866982	0.100729	0.145686	0.594753	0.0238608	0.143971
fat_pct_htdat_adj_cgrp_pred_females_within5stddevs	Chr5_93106893	Chr5	93106893	0.089277	0.787212	0.212788	0.020969	0.0031078	1.52e-11	45.53	39963	4.8224	0.0186434	21056	4.84337	0.0186643	3120	4.86434	0.0191951	0.000147308	0.100539	0.0685518	0.169238	0.0870419	0.100686	0.146304	0.594585	0.023864	0.143956
fat_pct_htdat_adj_cgrp_pred_females_within5stddevs	Chr5_93107046	Chr5	93107046	0.0260313	0.808744	0.191256	-0.00649046	0.00319342	0.0421128	4.131	42280	4.83422	0.0186369	19184	4.82773	0.0187265	2675	4.82124	0.0193502	1.3e-05	0.100802	0.0684454	0.16926	0.00769935	0.100815	0.0129266	0.595589	0.0238781	0.144047
fat_pct_htdat_adj_cgrp_pred_females_within5stddevs	Chr5_93107958	Chr5	93107958	0.0234445	0.969075	0.030925	0.019673	0.00727202	0.0068263	7.319	60257	4.8312	0.0186088	3797	4.85087	0.0198652	85	4.87055	0.023425	2.32e-05	0.100808	0.0684324	0.169264	0.0137048	0.100832	0.0230059	0.595651	0.0238791	0.144039
fat_pct_htdat_adj_cgrp_pred_females_within5stddevs	Chr5_93108539	Chr5	93108539	0.0892835	0.787282	0.212718	0.0210826	0.00310843	1.19e-11	46	39971	4.82234	0.0186431	21049	4.84342	0.018664	3119	4.86451	0.019195	0.000148872	0.100533	0.0685552	0.169237	0.0879667	0.100682	0.147864	0.59456	0.0238635	0.143955
fat_pct_htdat_adj_cgrp_pred_females_within5stddevs	Chr5_93108587	Chr5	93108587	0.00351084	0.978492	0.021508	-0.00520585	0.00817669	0.524342	0.4053	61386	4.83226	0.0186114	2747	4.82706	0.0201918	6	4.82185	0.0245509	1.14e-06	0.100838	0.0684255	0.169265	0.000673912	0.10084	0.0011312	0.595746	0.0238815	0.144054
fat_pct_htdat_adj_cgrp_pred_females_within5stddevs	BovineHD0500026430	Chr5	93108729	0.0377237	0.231224	0.768776	0.00855873	0.00294204	0.00362582	8.463	3623	4.81848	0.0191833	22415	4.82704	0.0186874	38101	4.8356	0.018648	2.6e-05	0.10084	0.0684045	0.169271	0.0153851	0.100866	0.0258188	0.595825	0.0238851	0.144035
fat_pct_htdat_adj_cgrp_pred_females_within5stddevs	Chr5_93108818	Chr5	93108818	0.0892674	0.787282	0.212718	0.0210981	0.0031082	1.15e-11	46.08	39972	4.82233	0.0186431	21047	4.84343	0.0186639	3120	4.86453	0.0191948	0.000149091	0.100533	0.0685551	0.169237	0.0880961	0.100682	0.148081	0.59456	0.0238635	0.143955
fat_pct_htdat_adj_cgrp_pred_females_within5stddevs	Chr5_93108992	Chr5	93108992	0.0892713	0.78729	0.21271	0.0211747	0.00310835	9.7e-12	46.41	39974	4.8223	0.0186432	21044	4.84347	0.018664	3121	4.86465	0.019195	0.000150172	0.100535	0.0685526	0.169238	0.088734	0.100685	0.14915	0.594573	0.0238638	0.143954
fat_pct_htdat_adj_cgrp_pred_females_within5stddevs	Chr5_93110094	Chr5	93110094	0.00243505	0.901908	0.0980916	0.0111169	0.00407782	0.00640875	7.432	52180	4.82921	0.018637	11335	4.84033	0.0188541	624	4.85144	0.0199217	2.19e-05	0.100838	0.068409	0.169269	0.0129187	0.10086	0.0216809	0.595804	0.0238817	0.144037
fat_pct_htdat_adj_cgrp_pred_females_within5stddevs	Chr5_93110539	Chr5	93110539	0.0891965	0.78729	0.21271	0.021137	0.00310853	1.06e-11	46.24	39973	4.82232	0.018643	21046	4.84346	0.0186639	3120	4.86459	0.019195	0.000149637	0.100533	0.0685549	0.169237	0.0884184	0.100682	0.148623	0.59456	0.0238635	0.143954
fat_pct_htdat_adj_cgrp_pred_females_within5stddevs	Chr5_93110544	Chr5	93110544	0.0892489	0.787321	0.212679	0.0211716	0.00310867	9.82e-12	46.38	39977	4.8223	0.018643	21042	4.84347	0.0186639	3120	4.86464	0.019195	0.000150111	0.100531	0.0685556	0.169237	0.088699	0.100681	0.149095	0.594554	0.0238634	0.143954
fat_pct_htdat_adj_cgrp_pred_females_within5stddevs	Chr5_93110572	Chr5	93110572	0.0892255	0.787313	0.212687	0.0211338	0.00310858	1.07e-11	46.22	39976	4.82232	0.018643	21043	4.84345	0.0186639	3120	4.86459	0.019195	0.00014958	0.100533	0.068555	0.169237	0.0883848	0.100682	0.148566	0.594559	0.0238635	0.143954
fat_pct_htdat_adj_cgrp_pred_females_within5stddevs	Chr5_93110609	Chr5	93110609	0.0891721	0.787345	0.212655	0.0211867	0.0031087	9.49e-12	46.45	39980	4.82233	0.0186426	21039	4.84351	0.0186643	3120	4.8647	0.0191962	0.000150314	0.100531	0.0685555	0.169237	0.0888183	0.100682	0.149296	0.594554	0.0238635	0.143954
fat_pct_htdat_adj_cgrp_pred_females_within5stddevs	Chr5_93110692	Chr5	93110692	0.0849319	0.831795	0.168205	0.0193828	0.00349351	2.9e-08	30.78	44383	4.8253	0.0186306	17935	4.84468	0.0187303	1821	4.86407	0.0194669	0.000105128	0.100567	0.0685651	0.169237	0.0621186	0.100672	0.104426	0.594606	0.0238636	0.14399
fat_pct_htdat_adj_cgrp_pred_females_within5stddevs	Chr5_93110771	Chr5	93110771	0.0892408	0.787329	0.212671	0.0211501	0.00310868	1.03e-11	46.29	39978	4.82231	0.0186429	21041	4.84346	0.0186638	3120	4.86461	0.0191949	0.000149802	0.10053	0.068557	0.169237	0.0885166	0.10068	0.148791	0.594545	0.0238633	0.143954
fat_pct_htdat_adj_cgrp_pred_females_within5stddevs	Chr5_93110811	Chr5	93110811	0.0892312	0.787321	0.212679	0.0211716	0.00310867	9.82e-12	46.38	39977	4.8223	0.018643	21042	4.84347	0.0186639	3120	4.86464	0.019195	0.000150111	0.100531	0.0685556	0.169237	0.088699	0.100681	0.149095	0.594554	0.0238634	0.143954
fat_pct_htdat_adj_cgrp_pred_females_within5stddevs	Chr5_93111039	Chr5	93111039	0.00243715	0.90194	0.0980605	0.0113363	0.0040778	0.00543748	7.728	52185	4.82917	0.0186366	11329	4.84051	0.0188549	625	4.85184	0.0199237	2.27e-05	0.100837	0.0684092	0.169269	0.0134298	0.100859	0.0225387	0.5958	0.0238815	0.144037
fat_pct_htdat_adj_cgrp_pred_females_within5stddevs	Chr5_93111074	Chr5	93111074	0.00243412	0.901916	0.0980838	0.011156	0.00407796	0.00622683	7.484	52181	4.82921	0.0186368	11334	4.84036	0.0188546	624	4.85152	0.0199229	2.2e-05	0.100837	0.0684093	0.169269	0.0130087	0.100859	0.0218321	0.595801	0.0238816	0.144037
fat_pct_htdat_adj_cgrp_pred_females_within5stddevs	Chr5_93111142	Chr5	93111142	0.0075016	0.0356569	0.964343	0.0101971	0.00674067	0.130342	2.288	87	4.81233	0.0227222	4400	4.82252	0.0196465	59652	4.83272	0.0186156	7.15e-06	0.100875	0.0683922	0.169275	0.00422442	0.100882	0.00708833	0.595952	0.0238876	0.144049
fat_pct_htdat_adj_cgrp_pred_females_within5stddevs	Chr5_93111394	Chr5	93111394	0.0891938	0.787321	0.212679	0.0211498	0.00310862	1.03e-11	46.29	39977	4.82231	0.018643	21042	4.84346	0.0186639	3120	4.86461	0.019195	0.000149802	0.100532	0.0685556	0.169237	0.0885162	0.100681	0.148788	0.594555	0.0238634	0.143954
fat_pct_htdat_adj_cgrp_pred_females_within5stddevs	Chr5_93111544	Chr5	93111544	0.0377295	0.231217	0.768783	0.0085467	0.00294202	0.00367334	8.439	3623	4.81849	0.0191842	22414	4.82704	0.0186877	38102	4.83558	0.0186478	2.6e-05	0.100841	0.0684045	0.169271	0.0153415	0.100867	0.0257456	0.595826	0.0238852	0.144035
fat_pct_htdat_adj_cgrp_pred_females_within5stddevs	Chr5_93111558	Chr5	93111558	0.183671	0.581931	0.418069	-0.0174747	0.00279042	3.82e-10	39.22	23063	4.84624	0.0187285	28523	4.82876	0.0185981	12553	4.81129	0.0188836	0.000148583	0.10057	0.0685429	0.169261	0.0877832	0.100718	0.147523	0.59469	0.0238595	0.14397
fat_pct_htdat_adj_cgrp_pred_females_within5stddevs	Chr5_93111703	Chr5	93111703	0.0891842	0.787337	0.212663	0.0211879	0.00310872	9.47e-12	46.45	39979	4.8223	0.0186429	21040	4.84348	0.0186638	3120	4.86467	0.0191949	0.000150335	0.10053	0.0685563	0.169237	0.0888312	0.100681	0.149319	0.594549	0.0238633	0.143954
fat_pct_htdat_adj_cgrp_pred_females_within5stddevs	Chr5_93111904	Chr5	93111904	0.0891704	0.787329	0.212671	0.0211732	0.00310866	9.78e-12	46.39	39978	4.8223	0.0186429	21041	4.84348	0.0186638	3120	4.86465	0.019195	0.00015013	0.10053	0.0685565	0.169237	0.08871	0.10068	0.149115	0.594548	0.0238633	0.143954
fat_pct_htdat_adj_cgrp_pred_females_within5stddevs	Chr5_93112059	Chr5	93112059	0.0891802	0.787329	0.212671	0.0211645	0.00310868	9.97e-12	46.35	39978	4.82231	0.018643	21041	4.84347	0.0186639	3120	4.86463	0.019195	0.000150007	0.100532	0.0685554	0.169237	0.0886374	0.100682	0.148992	0.594556	0.0238634	0.143954
fat_pct_htdat_adj_cgrp_pred_females_within5stddevs	Chr5_93112072	Chr5	93112072	0.0891898	0.787321	0.212679	0.0211923	0.00310865	9.37e-12	46.47	39977	4.82229	0.0186429	21042	4.84349	0.0186638	3120	4.86468	0.0191949	0.000150406	0.10053	0.0685566	0.169237	0.0888729	0.10068	0.149389	0.594547	0.0238633	0.143954
fat_pct_htdat_adj_cgrp_pred_females_within5stddevs	Chr5_93112153	Chr5	93112153	0.0892076	0.787337	0.212663	0.0211879	0.00310872	9.47e-12	46.45	39979	4.8223	0.0186429	21040	4.84348	0.0186638	3120	4.86467	0.0191949	0.000150335	0.10053	0.0685563	0.169237	0.0888312	0.100681	0.149319	0.594549	0.0238633	0.143954
fat_pct_htdat_adj_cgrp_pred_females_within5stddevs	Chr5_93112229	Chr5	93112229	0.0891842	0.787337	0.212663	0.0211879	0.00310872	9.47e-12	46.45	39979	4.8223	0.0186429	21040	4.84348	0.0186638	3120	4.86467	0.0191949	0.000150335	0.10053	0.0685563	0.169237	0.0888312	0.100681	0.149319	0.594549	0.0238633	0.143954
fat_pct_htdat_adj_cgrp_pred_females_within5stddevs	Chr5_93112449	Chr5	93112449	0.0892019	0.787337	0.212663	0.0211879	0.00310872	9.47e-12	46.45	39979	4.8223	0.0186429	21040	4.84348	0.0186638	3120	4.86467	0.0191949	0.000150335	0.10053	0.0685563	0.169237	0.0888312	0.100681	0.149319	0.594549	0.0238633	0.143954
fat_pct_htdat_adj_cgrp_pred_females_within5stddevs	Chr5_93112522	Chr5	93112522	0.0891842	0.787329	0.212671	0.0211732	0.00310866	9.78e-12	46.39	39978	4.8223	0.0186429	21041	4.84348	0.0186638	3120	4.86465	0.019195	0.00015013	0.10053	0.0685565	0.169237	0.08871	0.10068	0.149115	0.594548	0.0238633	0.143954
fat_pct_htdat_adj_cgrp_pred_females_within5stddevs	Chr5_93112564	Chr5	93112564	0.0891608	0.787329	0.212671	0.0211732	0.00310866	9.78e-12	46.39	39978	4.8223	0.0186429	21041	4.84348	0.0186638	3120	4.86465	0.019195	0.00015013	0.10053	0.0685565	0.169237	0.08871	0.10068	0.149115	0.594548	0.0238633	0.143954
fat_pct_htdat_adj_cgrp_pred_females_within5stddevs	Chr5_93112630	Chr5	93112630	0.0892076	0.787329	0.212671	0.0211732	0.00310866	9.78e-12	46.39	39978	4.8223	0.0186429	21041	4.84348	0.0186638	3120	4.86465	0.019195	0.00015013	0.10053	0.0685565	0.169237	0.08871	0.10068	0.149115	0.594548	0.0238633	0.143954
fat_pct_htdat_adj_cgrp_pred_females_within5stddevs	Chr5_93112682	Chr5	93112682	0.0892076	0.787329	0.212671	0.0211732	0.00310866	9.78e-12	46.39	39978	4.8223	0.0186429	21041	4.84348	0.0186638	3120	4.86465	0.019195	0.00015013	0.10053	0.0685565	0.169237	0.08871	0.10068	0.149115	0.594548	0.0238633	0.143954
fat_pct_htdat_adj_cgrp_pred_females_within5stddevs	Chr5_93112714	Chr5	93112714	0.089198	0.787337	0.212663	0.0211879	0.00310872	9.47e-12	46.45	39979	4.8223	0.0186429	21040	4.84348	0.0186638	3120	4.86467	0.0191949	0.000150335	0.10053	0.0685563	0.169237	0.0888312	0.100681	0.149319	0.594549	0.0238633	0.143954
fat_pct_htdat_adj_cgrp_pred_females_within5stddevs	Chr5_93112910	Chr5	93112910	0.0892269	0.787329	0.212671	0.0211785	0.0031087	9.67e-12	46.41	39978	4.8223	0.0186429	21041	4.84348	0.0186638	3120	4.86466	0.0191949	0.000150205	0.10053	0.0685568	0.169237	0.0887546	0.10068	0.149191	0.594546	0.0238633	0.143954
fat_pct_htdat_adj_cgrp_pred_females_within5stddevs	Chr5_93112915	Chr5	93112915	0.0892407	0.787337	0.212663	0.0211879	0.00310872	9.47e-12	46.45	39979	4.8223	0.0186429	21040	4.84348	0.0186638	3120	4.86467	0.0191949	0.000150335	0.10053	0.0685563	0.169237	0.0888312	0.100681	0.149319	0.594549	0.0238633	0.143954
fat_pct_htdat_adj_cgrp_pred_females_within5stddevs	Chr5_93112946	Chr5	93112946	0.0892269	0.787329	0.212671	0.0211732	0.00310866	9.78e-12	46.39	39978	4.8223	0.0186429	21041	4.84348	0.0186638	3120	4.86465	0.019195	0.00015013	0.10053	0.0685565	0.169237	0.08871	0.10068	0.149115	0.594548	0.0238633	0.143954
fat_pct_htdat_adj_cgrp_pred_females_within5stddevs	Chr5_93113042	Chr5	93113042	0.0377237	0.231224	0.768776	0.00855873	0.00294204	0.00362582	8.463	3623	4.81848	0.0191833	22415	4.82704	0.0186874	38101	4.8356	0.018648	2.6e-05	0.10084	0.0684045	0.169271	0.0153851	0.100866	0.0258188	0.595825	0.0238851	0.144035
fat_pct_htdat_adj_cgrp_pred_females_within5stddevs	Chr5_93113053	Chr5	93113053	0.0891649	0.787329	0.212671	0.0211732	0.00310866	9.78e-12	46.39	39978	4.8223	0.0186429	21041	4.84348	0.0186638	3120	4.86465	0.019195	0.00015013	0.10053	0.0685565	0.169237	0.08871	0.10068	0.149115	0.594548	0.0238633	0.143954
fat_pct_htdat_adj_cgrp_pred_females_within5stddevs	Chr5_93113113	Chr5	93113113	0.026039	0.808736	0.191264	-0.00644595	0.00319335	0.0435379	4.075	42279	4.83421	0.0186369	19185	4.82776	0.0187265	2675	4.82132	0.0193501	1.29e-05	0.100802	0.0684453	0.16926	0.00759435	0.100815	0.0127503	0.59559	0.0238782	0.144047
fat_pct_htdat_adj_cgrp_pred_females_within5stddevs	Chr5_93113147	Chr5	93113147	0.182863	0.582742	0.417258	-0.0172992	0.00279144	5.78e-10	38.41	23102	4.84605	0.0187281	28549	4.82875	0.0185987	12488	4.81145	0.0188856	0.000145533	0.100576	0.0685398	0.169261	0.0859815	0.100721	0.144491	0.594717	0.02386	0.143972
fat_pct_htdat_adj_cgrp_pred_females_within5stddevs	Chr5_93113161	Chr5	93113161	0.0892036	0.787329	0.212671	0.0211732	0.00310866	9.78e-12	46.39	39978	4.8223	0.0186429	21041	4.84348	0.0186638	3120	4.86465	0.019195	0.00015013	0.10053	0.0685565	0.169237	0.08871	0.10068	0.149115	0.594548	0.0238633	0.143954
fat_pct_htdat_adj_cgrp_pred_females_within5stddevs	Chr5_93113236	Chr5	93113236	0.0892559	0.787329	0.212671	0.0211732	0.00310866	9.78e-12	46.39	39978	4.8223	0.0186429	21041	4.84348	0.0186638	3120	4.86465	0.019195	0.00015013	0.10053	0.0685565	0.169237	0.08871	0.10068	0.149115	0.594548	0.0238633	0.143954
fat_pct_htdat_adj_cgrp_pred_females_within5stddevs	Chr5_93113495	Chr5	93113495	0.14267	0.550835	0.449165	-0.0134804	0.00267195	4.54e-07	25.45	20417	4.84356	0.0187353	29826	4.83008	0.0185996	13896	4.8166	0.0188456	8.99e-05	0.10064	0.0685209	0.169251	0.0531292	0.10073	0.0892701	0.594936	0.0238642	0.144001
fat_pct_htdat_adj_cgrp_pred_females_within5stddevs	Chr5_93113499	Chr5	93113499	0.0892173	0.787337	0.212663	0.0211879	0.00310872	9.47e-12	46.45	39979	4.8223	0.0186429	21040	4.84348	0.0186638	3120	4.86467	0.0191949	0.000150335	0.10053	0.0685563	0.169237	0.0888312	0.100681	0.149319	0.594549	0.0238633	0.143954
fat_pct_htdat_adj_cgrp_pred_females_within5stddevs	Chr5_93113583	Chr5	93113583	0.0892076	0.787329	0.212671	0.0211732	0.00310866	9.78e-12	46.39	39978	4.8223	0.0186429	21041	4.84348	0.0186638	3120	4.86465	0.019195	0.00015013	0.10053	0.0685565	0.169237	0.08871	0.10068	0.149115	0.594548	0.0238633	0.143954
fat_pct_htdat_adj_cgrp_pred_females_within5stddevs	Chr5_93113770	Chr5	93113770	0.0891744	0.787352	0.212648	0.0211718	0.00310889	9.84e-12	46.38	39980	4.82232	0.0186428	21040	4.84349	0.0186641	3119	4.86466	0.0191958	0.000150098	0.100531	0.0685555	0.169237	0.0886908	0.100682	0.149082	0.594555	0.0238635	0.143954
fat_pct_htdat_adj_cgrp_pred_females_within5stddevs	Chr5_93114085	Chr5	93114085	0.0892076	0.787329	0.212671	0.0211732	0.00310866	9.78e-12	46.39	39978	4.8223	0.0186429	21041	4.84348	0.0186638	3120	4.86465	0.019195	0.00015013	0.10053	0.0685565	0.169237	0.08871	0.10068	0.149115	0.594548	0.0238633	0.143954
fat_pct_htdat_adj_cgrp_pred_females_within5stddevs	Chr5_93114137	Chr5	93114137	0.0892076	0.787329	0.212671	0.0211732	0.00310866	9.78e-12	46.39	39978	4.8223	0.0186429	21041	4.84348	0.0186638	3120	4.86465	0.019195	0.00015013	0.10053	0.0685565	0.169237	0.08871	0.10068	0.149115	0.594548	0.0238633	0.143954
fat_pct_htdat_adj_cgrp_pred_females_within5stddevs	Chr5_93114285	Chr5	93114285	0.0024264	0.901901	0.0980994	0.0110832	0.00407782	0.00657092	7.387	52179	4.82922	0.018637	11336	4.8403	0.0188541	624	4.85138	0.0199217	2.17e-05	0.100838	0.0684091	0.169269	0.0128414	0.10086	0.0215512	0.595803	0.0238817	0.144038
fat_pct_htdat_adj_cgrp_pred_females_within5stddevs	Chr5_93114307	Chr5	93114307	0.0891761	0.787329	0.212671	0.0211732	0.00310866	9.78e-12	46.39	39978	4.8223	0.0186429	21041	4.84348	0.0186638	3120	4.86465	0.019195	0.00015013	0.10053	0.0685565	0.169237	0.08871	0.10068	0.149115	0.594548	0.0238633	0.143954
fat_pct_htdat_adj_cgrp_pred_females_within5stddevs	Chr5_93114400	Chr5	93114400	0.0891761	0.787321	0.212679	0.0211638	0.00310864	9.98e-12	46.35	39977	4.82231	0.0186428	21042	4.84347	0.0186638	3120	4.86463	0.0191949	0.00015	0.10053	0.068557	0.169237	0.0886334	0.10068	0.148988	0.594545	0.0238632	0.143954
fat_pct_htdat_adj_cgrp_pred_females_within5stddevs	Chr5_93114653	Chr5	93114653	0.0260236	0.808744	0.191256	-0.00643443	0.00319346	0.0439218	4.06	42280	4.8342	0.0186369	19184	4.82777	0.0187266	2675	4.82134	0.0193502	1.28e-05	0.100802	0.0684453	0.16926	0.00756698	0.100815	0.0127044	0.59559	0.0238782	0.144047
fat_pct_htdat_adj_cgrp_pred_females_within5stddevs	Chr5_93114677	Chr5	93114677	0.0892076	0.787329	0.212671	0.0211785	0.0031087	9.67e-12	46.41	39978	4.8223	0.0186429	21041	4.84348	0.0186638	3120	4.86466	0.0191949	0.000150205	0.10053	0.0685568	0.169237	0.0887546	0.10068	0.149191	0.594546	0.0238633	0.143954
fat_pct_htdat_adj_cgrp_pred_females_within5stddevs	Chr5_93114701	Chr5	93114701	0.0376999	0.231217	0.768783	0.00855873	0.00294204	0.00362582	8.463	3623	4.81848	0.0191833	22414	4.82704	0.0186874	38102	4.8356	0.018648	2.6e-05	0.10084	0.0684045	0.169271	0.0153847	0.100866	0.0258181	0.595825	0.0238851	0.144035
fat_pct_htdat_adj_cgrp_pred_females_within5stddevs	Chr5_93114710	Chr5	93114710	0.0892036	0.787321	0.212679	0.0211638	0.00310864	9.98e-12	46.35	39977	4.82231	0.0186428	21042	4.84347	0.0186638	3120	4.86463	0.0191949	0.00015	0.10053	0.068557	0.169237	0.0886334	0.10068	0.148988	0.594545	0.0238632	0.143954
fat_pct_htdat_adj_cgrp_pred_females_within5stddevs	Chr5_93114732	Chr5	93114732	0.0892036	0.787329	0.212671	0.0211732	0.00310866	9.78e-12	46.39	39978	4.8223	0.0186429	21041	4.84348	0.0186638	3120	4.86465	0.019195	0.00015013	0.10053	0.0685565	0.169237	0.08871	0.10068	0.149115	0.594548	0.0238633	0.143954
fat_pct_htdat_adj_cgrp_pred_females_within5stddevs	Chr5_93114746	Chr5	93114746	0.142914	0.550461	0.449539	-0.0133927	0.00267138	5.36e-07	25.13	20390	4.84353	0.0187358	29832	4.83013	0.018599	13917	4.81674	0.0188438	8.88e-05	0.100633	0.068527	0.169249	0.052449	0.100722	0.0881333	0.594898	0.0238634	0.144002
fat_pct_htdat_adj_cgrp_pred_females_within5stddevs	Chr5_93115117	Chr5	93115117	0.0377148	0.231209	0.768791	0.00852338	0.00294216	0.00376911	8.392	3622	4.81854	0.0191834	22415	4.82706	0.0186874	38102	4.83558	0.018648	2.58e-05	0.10084	0.0684047	0.169271	0.0152575	0.100866	0.0256047	0.595825	0.0238851	0.144035
fat_pct_htdat_adj_cgrp_pred_females_within5stddevs	Chr5_93115243	Chr5	93115243	0.0891802	0.787321	0.212679	0.0211638	0.00310864	9.98e-12	46.35	39977	4.82231	0.0186428	21042	4.84347	0.0186638	3120	4.86463	0.0191949	0.00015	0.10053	0.068557	0.169237	0.0886334	0.10068	0.148988	0.594545	0.0238632	0.143954
fat_pct_htdat_adj_cgrp_pred_females_within5stddevs	Chr5_93115578	Chr5	93115578	0.103273	0.248343	0.751657	-0.0170976	0.00295252	7.04e-09	33.53	4075	4.85722	0.0190889	23707	4.84012	0.0186393	36357	4.82302	0.0186519	0.000109137	0.100496	0.0686138	0.169219	0.0644941	0.100606	0.10848	0.594266	0.0238531	0.143986
fat_pct_htdat_adj_cgrp_pred_females_within5stddevs	Chr5_93115583	Chr5	93115583	0.103273	0.248343	0.751657	-0.0170976	0.00295252	7.04e-09	33.53	4075	4.85722	0.0190889	23707	4.84012	0.0186393	36357	4.82302	0.0186519	0.000109137	0.100496	0.0686138	0.169219	0.0644941	0.100606	0.10848	0.594266	0.0238531	0.143986
[truncated: 13,656 more rows]
