# Supplementary material for: Sequence-based Association Analysis Reveals an MGST1 eQTL with Pleiotropic Effects on Bovine Milk Composition
Source: Sci Rep. 2016 May 5;6:25376. doi: 10.1038/srep25376 (PMC4857175; doi:10.1038/srep25376)
Supplement: Supplementary Dataset 6 [file srep25376-s7.xls]

## Sheet: Sheet1
VarName	chr	bp	REF	ALT	R2_top_var	AR2	fat_pct_p	fat_pct_q	fat_pct_trend_est	fat_pct_trend_se	fat_pct_pval	fat_pct_waldFstat	fat_pct_n_0	fat_pct_lsmean_0	fat_pct_se_0	fat_pct_n_1	fat_pct_lsmean_1	fat_pct_se_1	fat_pct_n_2	fat_pct_lsmean_2	fat_pct_se_2	fat_pct_add_var	fat_pct_genot_var	fat_pct_res_var	fat_pct_tot_var	fat_pct_pct_pheno_var_explan	fat_pct_tot_gen_var	fat_pct_pct_gen_var_explan	fat_pct_h2	fat_pct_h2_se	fat_pct_mse	fat_yield_p	fat_yield_q	fat_yield_trend_est	fat_yield_trend_se	fat_yield_pval	fat_yield_waldFstat	fat_yield_n_0	fat_yield_lsmean_0	fat_yield_se_0	fat_yield_n_1	fat_yield_lsmean_1	fat_yield_se_1	fat_yield_n_2	fat_yield_lsmean_2	fat_yield_se_2	fat_yield_add_var	fat_yield_genot_var	fat_yield_res_var
Chr5_93945738	Chr5	93945738	C	T	1	0.991	0.692847	0.307153	-0.106542	0.00289929	1.98e-292	1350	31992	4.89806	0.0186765	24893	4.79152	0.0186504	7254	4.68498	0.0190702	0.00483129	0.100819	0.0684396	0.174089	2.77517	0.10565	4.57292	0.595649	0.0238786	0.144054	0.692842	0.307158	-0.00313589	0.000316551	4.07e-23	98.14	31970	0.738693	0.00154871	24881	0.735557	0.00154477	7248	0.732421	0.00160454	4.19e-06	0.000467091	0.00142288
Chr5_93945991	Chr5	93945991	A	G	0.933088	0.969	0.676655	0.323345	-0.105173	0.00286697	1.92e-291	1346	30740	4.90218	0.0186941	25320	4.79701	0.0186482	8079	4.69183	0.0190389	0.00484029	0.100943	0.0683535	0.174136	2.7796	0.105783	4.57569	0.596249	0.0238982	0.14406	0.676641	0.323359	-0.00307368	0.000313032	9.71e-23	96.41	30718	0.738797	0.00154996	25308	0.735723	0.00154327	8073	0.732649	0.00159905	4.13e-06	0.000466884	0.0014231
Chr5_93948357	Chr5	93948357	T	C	0.948538	0.926	0.681956	0.318044	-0.105192	0.00288012	6.16e-289	1334	31153	4.90039	0.0186941	25174	4.7952	0.0186554	7812	4.69001	0.0190569	0.00479997	0.100998	0.0683378	0.174136	2.75646	0.105798	4.53693	0.596436	0.0238953	0.144086	0.681945	0.318055	-0.00304804	0.000314432	3.33e-22	93.97	31131	0.738733	0.00154937	25162	0.735685	0.00154363	7806	0.732637	0.00160086	4.03e-06	0.000466771	0.00142326
Chr5_93949810	Chr5	93949810	A	G	0.921094	0.928	0.677022	0.322978	-0.105057	0.00287788	1.19e-288	1333	30779	4.90109	0.0187114	25289	4.79603	0.0186696	8071	4.69097	0.0190671	0.00482679	0.10127	0.0681278	0.174225	2.77044	0.106097	4.54942	0.597824	0.0239236	0.14408	0.677007	0.322993	-0.00302121	0.000314209	7.15e-22	92.45	30757	0.738738	0.00154992	25277	0.735717	0.00154373	8065	0.732696	0.00160044	3.99e-06	0.000467086	0.00142305
Chr5_93954748	Chr5	93954748	C	T	0.91787	0.889	0.685277	0.314723	-0.103721	0.00287755	1.51e-281	1299	31375	4.89802	0.0186848	25156	4.7943	0.0186525	7608	4.69058	0.0190597	0.00464039	0.100867	0.0685217	0.174029	2.66644	0.105508	4.39815	0.595478	0.0238726	0.144172	0.685276	0.314724	-0.00290535	0.000314158	2.36e-20	85.53	31354	0.738609	0.00154934	25143	0.735703	0.00154447	7602	0.732798	0.00160241	3.64e-06	0.000467254	0.00142312
Chr5_93954751	Chr5	93954751	T	G	0.917522	0.889	0.685207	0.314793	-0.103685	0.00287733	2.1e-281	1299	31372	4.89805	0.0186845	25153	4.79436	0.0186521	7614	4.69068	0.019059	0.0046378	0.10086	0.0685288	0.174027	2.66499	0.105498	4.39609	0.595436	0.0238714	0.144174	0.685206	0.314794	-0.00290566	0.000314131	2.32e-20	85.56	31351	0.738611	0.00154936	25140	0.735705	0.00154444	7608	0.7328	0.00160233	3.64e-06	0.000467249	0.00142312
Chr5_93946027	Chr5	93946027	A	T	0.850625	0.964	0.654173	0.345827	-0.0973639	0.0027806	5.73e-266	1226	28688	4.90139	0.0186953	26540	4.80403	0.0186353	8911	4.70666	0.0189868	0.00428921	0.100744	0.0687904	0.173824	2.46756	0.105034	4.08365	0.59424	0.0238528	0.144349	0.654168	0.345832	-0.00291641	0.000303064	6.63e-22	92.6	28667	0.738823	0.00155086	26529	0.735906	0.00154211	8903	0.73299	0.00159209	3.85e-06	0.000466954	0.00142315
Chr5_93944937	Chr5	93944937	C	T	0.828568	0.985	0.734428	0.265572	-0.10689	0.003058	4.66e-265	1222	35598	4.88833	0.0186838	23015	4.78144	0.0187013	5526	4.67455	0.0192119	0.00445692	0.1011	0.0685223	0.174079	2.56029	0.105557	4.2223	0.596029	0.0238717	0.144347	0.734411	0.265589	-0.00303421	0.000333459	9.38e-20	82.8	35573	0.73836	0.0015474	23004	0.735326	0.0015495	5522	0.732291	0.00162168	3.59e-06	0.000467984	0.00142261
BovineHD0500026662	Chr5	93945655	G	T	0.828814	1	0.734405	0.265595	-0.106827	0.00305785	8.89e-265	1220	35596	4.88833	0.0186849	23016	4.7815	0.0187023	5527	4.67467	0.0192127	0.00445191	0.101117	0.0685117	0.174081	2.55738	0.105569	4.21706	0.596108	0.0238738	0.14435	0.734387	0.265613	-0.00302927	0.000333442	1.07e-19	82.53	35571	0.738358	0.00154743	23005	0.735328	0.00154953	5523	0.732299	0.00162169	3.58e-06	0.000468015	0.00142259
Chr5_93948718	Chr5	93948718	C	G	0.84535	0.932	0.656254	0.343746	-0.0969023	0.00278079	1.83e-263	1214	28792	4.90033	0.0186946	26599	4.80343	0.0186379	8748	4.70653	0.0189925	0.0042365	0.100757	0.0688081	0.173802	2.43755	0.104994	4.035	0.594209	0.0238478	0.144376	0.65625	0.34375	-0.00280947	0.000303107	1.94e-20	85.91	28771	0.738736	0.00155049	26588	0.735926	0.00154213	8740	0.733117	0.0015925	3.56e-06	0.000466775	0.0014235
Chr5_93948646	Chr5	93948646	G	C	0.845308	0.926	0.65627	0.34373	-0.0968347	0.00278055	3.8e-263	1213	28792	4.90033	0.0186943	26601	4.80349	0.0186374	8746	4.70666	0.0189918	0.0042305	0.100748	0.0688185	0.173797	2.43416	0.104979	4.02986	0.594151	0.0238459	0.14438	0.656266	0.343734	-0.00279811	0.000303082	2.74e-20	85.23	28771	0.73873	0.0015505	26590	0.735932	0.00154211	8738	0.733134	0.00159245	3.53e-06	0.000466766	0.00142352
Chr5_93948804	Chr5	93948804	C	T	0.843421	0.909	0.656675	0.343325	-0.0967994	0.00278134	8.21e-263	1211	28821	4.90006	0.0186974	26595	4.80326	0.0186416	8723	4.70646	0.0189972	0.00422505	0.100813	0.0687713	0.17381	2.43084	0.105039	4.02238	0.594473	0.0238533	0.144381	0.656672	0.343328	-0.00281792	0.000303161	1.52e-20	86.4	28800	0.738735	0.00155043	26584	0.735917	0.00154219	8715	0.733099	0.00159269	3.58e-06	0.000466794	0.00142347
Chr5_93947989	Chr5	93947989	A	T	0.847894	0.934	0.656395	0.343605	-0.0967746	0.00278121	1.05e-262	1211	28811	4.90013	0.0186978	26579	4.80336	0.0186415	8749	4.70658	0.0189967	0.00422452	0.100815	0.0687714	0.173811	2.43053	0.105039	4.02185	0.594475	0.0238543	0.144383	0.656391	0.343609	-0.00280841	0.000303136	2.02e-20	85.83	28790	0.738732	0.00155046	26568	0.735924	0.00154217	8741	0.733115	0.00159261	3.56e-06	0.000466792	0.00142348
Chr5_93947761	Chr5	93947761	T	C	0.847756	0.934	0.656395	0.343605	-0.0967803	0.00278166	1.19e-262	1211	28808	4.90022	0.0186969	26585	4.80344	0.0186403	8746	4.70665	0.0189953	0.00422502	0.100794	0.0687882	0.173807	2.43087	0.105019	4.0231	0.594367	0.023852	0.144384	0.656391	0.343609	-0.00281384	0.000303176	1.73e-20	86.14	28787	0.738737	0.00155049	26574	0.735923	0.00154216	8738	0.733109	0.00159258	3.57e-06	0.000466798	0.00142347
Chr5_93948725	Chr5	93948725	C	G	0.845057	0.932	0.656286	0.343714	-0.0966144	0.0027803	5.1e-262	1208	28797	4.9002	0.0186943	26593	4.80358	0.0186374	8749	4.70697	0.0189917	0.00421119	0.100743	0.068835	0.17379	2.42315	0.104954	4.01239	0.594081	0.0238444	0.144393	0.656282	0.343718	-0.00279523	0.000303036	2.95e-20	85.08	28776	0.738728	0.00155053	26582	0.735933	0.00154214	8741	0.733138	0.00159246	3.52e-06	0.000466801	0.0014235
Chr5_93946570	Chr5	93946570	A	G	0.857768	0.935	0.659131	0.340869	-0.0969012	0.00278873	5.52e-262	1207	29059	4.89933	0.0186946	26434	4.80243	0.0186418	8646	4.70553	0.0190027	0.00421937	0.100789	0.0687993	0.173808	2.42761	0.105009	4.01812	0.594317	0.0238495	0.144391	0.659129	0.340871	-0.00289556	0.000303905	1.67e-21	90.78	29038	0.738761	0.00155011	26423	0.735865	0.00154233	8638	0.73297	0.00159356	3.77e-06	0.000466758	0.00142337
Chr5_93946548	Chr5	93946548	C	G	0.857779	0.933	0.659084	0.340916	-0.0968542	0.002789	1.1e-261	1206	29055	4.89938	0.0186963	26436	4.80253	0.0186431	8648	4.70567	0.0190037	0.00421556	0.100813	0.0687838	0.173813	2.42534	0.105029	4.01371	0.594428	0.0238523	0.144394	0.659082	0.340918	-0.00289444	0.000303922	1.73e-21	90.7	29034	0.738763	0.00155013	26425	0.735868	0.00154229	8640	0.732974	0.00159348	3.76e-06	0.000466739	0.00142339
Chr5_93945694	Chr5	93945694	C	T	0.6945	0.806	0.600641	0.399359	-0.0896129	0.00270169	4.01e-239	1100	24313	4.90526	0.0187628	28423	4.81565	0.0186678	11403	4.72604	0.0189612	0.00385257	0.101422	0.0685571	0.173832	2.21626	0.105275	3.65953	0.596674	0.0239106	0.144624	0.600649	0.399351	-0.00272362	0.000294312	2.23e-20	85.64	24297	0.738959	0.00155441	28408	0.736236	0.00154076	11394	0.733512	0.0015827	3.56e-06	0.000467458	0.00142295
Chr5_93950935	Chr5	93950935	T	A	0.644145	0.998	0.78029	0.21971	-0.103126	0.00319689	2.18e-226	1041	39859	4.87457	0.0187062	20376	4.77144	0.0187888	3904	4.66832	0.0194051	0.0036465	0.101681	0.068496	0.173823	2.09782	0.105327	3.46206	0.597501	0.0238834	0.144757	0.780301	0.219699	-0.00285858	0.000347706	2.06e-16	67.59	39835	0.73795	0.00154613	20363	0.735091	0.00155717	3901	0.732233	0.00164343	2.8e-06	0.000469708	0.00142166
BovineHD0500026666	Chr5	93951066	T	G	0.644145	1	0.78029	0.21971	-0.103126	0.00319689	2.18e-226	1041	39859	4.87457	0.0187062	20376	4.77144	0.0187888	3904	4.66832	0.0194051	0.0036465	0.101681	0.068496	0.173823	2.09782	0.105327	3.46206	0.597501	0.0238834	0.144757	0.780301	0.219699	-0.00285858	0.000347706	2.06e-16	67.59	39835	0.73795	0.00154613	20363	0.735091	0.00155717	3901	0.732233	0.00164343	2.8e-06	0.000469708	0.00142166
Chr5_93948544	Chr5	93948544	T	C	0.646081	0.975	0.780718	0.219282	-0.103201	0.00319958	2.46e-226	1040	39899	4.87443	0.018706	20351	4.77123	0.0187897	3889	4.66803	0.0194079	0.00364664	0.101683	0.0684953	0.173825	2.09788	0.105329	3.46213	0.597508	0.0238835	0.144757	0.78073	0.21927	-0.00289325	0.000347982	9.42e-17	69.13	39875	0.737958	0.00154614	20338	0.735064	0.00155732	3886	0.732171	0.00164382	2.87e-06	0.000469768	0.00142157
Chr5_93949978	Chr5	93949978	C	T	0.644465	0.986	0.780375	0.219625	-0.103126	0.00319744	2.6e-226	1040	39867	4.87459	0.0187053	20371	4.77146	0.0187879	3901	4.66833	0.0194044	0.00364546	0.101665	0.0685093	0.17382	2.09726	0.105311	3.46163	0.597417	0.0238816	0.144758	0.780387	0.219613	-0.0028613	0.000347762	1.95e-16	67.7	39843	0.737951	0.00154613	20358	0.73509	0.00155717	3898	0.732228	0.00164345	2.81e-06	0.000469706	0.00142166
Chr5_93950288	Chr5	93950288	G	A	0.644248	0.991	0.780305	0.219695	-0.103094	0.00319702	3.13e-226	1040	39860	4.87455	0.018706	20376	4.77146	0.0187887	3903	4.66836	0.0194051	0.00364402	0.101678	0.0685003	0.173822	2.09641	0.105322	3.4599	0.597478	0.023883	0.144759	0.780316	0.219684	-0.00286122	0.00034772	1.94e-16	67.71	39836	0.737951	0.00154614	20363	0.735089	0.00155719	3900	0.732228	0.00164346	2.81e-06	0.000469722	0.00142164
Chr5_93950116	Chr5	93950116	C	T	0.644356	0.991	0.780313	0.219687	-0.103085	0.00319715	3.57e-226	1040	39860	4.87455	0.018706	20377	4.77146	0.0187887	3902	4.66838	0.0194051	0.00364328	0.101677	0.0685014	0.173822	2.09599	0.10532	3.45924	0.597473	0.0238829	0.144759	0.780324	0.219676	-0.00286016	0.000347733	1.99e-16	67.65	39836	0.73795	0.00154615	20364	0.73509	0.0015572	3899	0.73223	0.00164347	2.8e-06	0.000469729	0.00142164
Chr5_93949402	Chr5	93949402	T	G	0.644581	0.949	0.780407	0.219593	-0.103064	0.00319726	4.55e-226	1039	39870	4.87459	0.018706	20369	4.77153	0.0187884	3900	4.66846	0.0194046	0.0036407	0.101675	0.0685046	0.17382	2.09452	0.105315	3.45695	0.597456	0.0238833	0.14476	0.780418	0.219582	-0.00287463	0.000347742	1.41e-16	68.34	39846	0.737956	0.00154618	20356	0.735082	0.0015572	3897	0.732207	0.00164345	2.83e-06	0.00046976	0.0014216
Chr5_93951237	Chr5	93951237	A	G	0.636695	0.822	0.781794	0.218206	-0.103709	0.00321744	4.82e-226	1039	39894	4.87459	0.0187094	20499	4.77088	0.0187941	3746	4.66717	0.019419	0.00366961	0.101735	0.0684575	0.173862	2.11064	0.105405	3.48145	0.597765	0.02389	0.144759	0.781806	0.218194	-0.00284412	0.000349996	4.52e-16	66.03	39870	0.737936	0.00154614	20486	0.735092	0.00155755	3743	0.732248	0.00164512	2.76e-06	0.000469724	0.00142169
Chr5_93946974	Chr5	93946974	G	A	0.652456	0.972	0.781202	0.218798	-0.102748	0.0032002	2.65e-224	1031	39939	4.87402	0.0187007	20333	4.77128	0.0187856	3867	4.66853	0.0194054	0.00360899	0.101586	0.0685937	0.173788	2.07665	0.105195	3.43077	0.596933	0.0238698	0.144783	0.781213	0.218787	-0.00288286	0.000348038	1.23e-16	68.61	39915	0.737947	0.00154601	20320	0.735065	0.00155737	3864	0.732182	0.00164406	2.84e-06	0.000469685	0.00142165
Chr5_93946057	Chr5	93946057	T	C	0.655891	0.983	0.781061	0.218939	-0.102554	0.00319968	1.53e-223	1027	39920	4.87362	0.0187006	20353	4.77107	0.0187874	3866	4.66852	0.0194086	0.00359702	0.101593	0.0685968	0.173786	2.0698	0.10519	3.41956	0.596939	0.0238705	0.144791	0.781073	0.218927	-0.00282426	0.000347985	4.91e-16	65.87	39896	0.737919	0.00154595	20340	0.735095	0.00155752	3863	0.732271	0.00164436	2.73e-06	0.000469694	0.00142172
Chr5_93931571	Chr5	93931571	T	A	0.636604	0.941	0.779152	0.220848	-0.101791	0.00318104	7.83e-223	1024	39737	4.87418	0.0187067	20474	4.77239	0.0187881	3928	4.67059	0.0193981	0.00356589	0.101677	0.0685387	0.173781	2.05194	0.105243	3.38825	0.597342	0.0238776	0.144796	0.779162	0.220838	-0.00284708	0.00034601	1.94e-16	67.71	39713	0.737946	0.00154618	20461	0.735099	0.0015571	3925	0.732252	0.00164253	2.79e-06	0.000469807	0.00142158
Chr5_93954781	Chr5	93954781	G	A	0.639035	0.969	0.778957	0.221043	-0.101762	0.00318218	1.51e-222	1023	39724	4.87429	0.0187042	20475	4.77253	0.018785	3940	4.67077	0.0193948	0.00356606	0.101626	0.0685814	0.173774	2.05213	0.105192	3.39003	0.597073	0.0238745	0.144801	0.778967	0.221033	-0.00283551	0.000346122	2.62e-16	67.11	39700	0.737949	0.00154625	20462	0.735113	0.00155698	3937	0.732278	0.00164229	2.77e-06	0.0004698	0.0014216
Chr5_93954070	Chr5	93954070	CAA	C	0.639015	0.995	0.778957	0.221043	-0.101747	0.003182	1.65e-222	1022	39725	4.87432	0.018704	20473	4.77258	0.0187846	3941	4.67083	0.0193941	0.00356502	0.101621	0.068586	0.173772	2.05155	0.105186	3.38925	0.597044	0.0238736	0.144802	0.778967	0.221033	-0.00283736	0.000346106	2.5e-16	67.21	39701	0.73795	0.00154623	20460	0.735113	0.00155695	3938	0.732276	0.00164223	2.77e-06	0.000469776	0.00142161
Chr5_93953907	Chr5	93953907	A	G	0.639035	0.99	0.779019	0.220981	-0.101638	0.00318272	6.11e-222	1020	39730	4.87427	0.0187039	20471	4.77263	0.0187846	3938	4.67099	0.0193945	0.00355665	0.101617	0.0685955	0.173769	2.04677	0.105174	3.3817	0.597001	0.0238729	0.144808	0.779029	0.220971	-0.00283261	0.000346174	2.83e-16	66.96	39706	0.737948	0.00154621	20458	0.735116	0.00155694	3935	0.732283	0.00164227	2.76e-06	0.000469757	0.00142164
BovineHD0500026668	Chr5	93953806	C	T	0.638767	1	0.779152	0.220848	-0.101568	0.00318342	1.5e-221	1018	39747	4.87426	0.0187042	20454	4.77269	0.0187849	3938	4.67113	0.0193949	0.00355029	0.10162	0.0685975	0.173768	2.04313	0.10517	3.37576	0.597001	0.0238724	0.144812	0.779162	0.220838	-0.00284511	0.000346232	2.12e-16	67.52	39723	0.737952	0.0015462	20441	0.735107	0.00155695	3935	0.732262	0.00164231	2.79e-06	0.000469754	0.00142162
Chr5_93953619	Chr5	93953619	A	G	0.639023	0.998	0.779144	0.220856	-0.101566	0.0031834	1.54e-221	1018	39746	4.87426	0.0187036	20455	4.77269	0.0187843	3938	4.67113	0.0193944	0.00355018	0.10161	0.0686053	0.173766	2.04309	0.10516	3.37597	0.59695	0.0238715	0.144813	0.779154	0.220846	-0.00284994	0.000346229	1.89e-16	67.76	39722	0.737954	0.0015462	20442	0.735104	0.00155695	3935	0.732254	0.00164231	2.8e-06	0.000469755	0.00142161
Chr5_93953458	Chr5	93953458	A	G	0.639106	0.998	0.779159	0.220841	-0.101563	0.00318354	1.65e-221	1018	39748	4.87424	0.0187039	20453	4.77268	0.0187847	3938	4.67112	0.0193949	0.00354981	0.101616	0.068601	0.173767	2.04286	0.105166	3.37544	0.59698	0.023872	0.144813	0.77917	0.22083	-0.00284673	0.000346244	2.05e-16	67.6	39724	0.737953	0.0015462	20440	0.735106	0.00155696	3935	0.732259	0.00164233	2.79e-06	0.000469755	0.00142162
Chr5_93953818	Chr5	93953818	G	A	0.639069	0.999	0.779152	0.220848	-0.101505	0.00318326	2.67e-221	1017	39748	4.87422	0.018704	20452	4.77271	0.0187848	3939	4.67121	0.0193949	0.00354587	0.101617	0.0686029	0.173765	2.0406	0.105163	3.3718	0.596974	0.023872	0.144815	0.779162	0.220838	-0.00284354	0.000346214	2.2e-16	67.46	39724	0.737951	0.00154622	20439	0.735108	0.00155697	3936	0.732264	0.00164234	2.78e-06	0.000469773	0.00142161
Chr5_93953684	Chr5	93953684	C	G	0.639103	0.992	0.779167	0.220833	-0.10146	0.00318358	4.6e-221	1016	39748	4.87419	0.0187045	20454	4.77273	0.0187853	3937	4.67127	0.0193956	0.00354254	0.101623	0.0686002	0.173766	2.03868	0.105166	3.36853	0.596999	0.0238725	0.144818	0.779178	0.220822	-0.00284775	0.000346245	2e-16	67.65	39724	0.737952	0.00154622	20441	0.735104	0.00155699	3934	0.732257	0.00164238	2.79e-06	0.000469778	0.0014216
Chr5_93951731	Chr5	93951731	G	A	0.6367	0.818	0.782363	0.217637	-0.102455	0.00322106	3.23e-220	1012	39935	4.87365	0.0187037	20490	4.7712	0.0187912	3714	4.66874	0.0194202	0.00357466	0.101621	0.0686115	0.173807	2.05668	0.105196	3.39811	0.596954	0.0238733	0.144827	0.782376	0.217624	-0.00283337	0.000350314	6.18e-16	65.42	39911	0.737924	0.00154592	20477	0.73509	0.00155762	3711	0.732257	0.00164557	2.73e-06	0.000469574	0.00142183
Chr5_93944234	Chr5	93944234	C	G	0.584779	0.92	0.764215	0.235785	-0.0980028	0.00310705	1.28e-216	994.9	38396	4.87696	0.0187205	21240	4.77896	0.0187766	4503	4.68095	0.0193384	0.0034613	0.101777	0.0685294	0.173768	1.99191	0.105238	3.28901	0.597611	0.023891	0.144862	0.764216	0.235784	-0.00264324	0.000337903	5.27e-15	61.19	38372	0.737983	0.00154691	21227	0.73534	0.00155428	4500	0.732697	0.0016331	2.52e-06	0.000469556	0.00142197
Chr5_93947292	Chr5	93947292	T	C	0.60479	0.967	0.770896	0.229104	-0.0990704	0.00314585	6e-216	991.8	39027	4.87511	0.0187203	20835	4.77604	0.0187898	4277	4.67697	0.0193768	0.00346694	0.101833	0.0684931	0.173793	1.99487	0.1053	3.29245	0.59787	0.0238906	0.144868	0.770901	0.229099	-0.00270798	0.000341996	2.45e-15	62.7	39003	0.737951	0.00154625	20822	0.735243	0.00155543	4274	0.732535	0.00163761	2.59e-06	0.000469386	0.00142206
Chr5_93950211	Chr5	93950211	G	A	0.601987	0.968	0.770194	0.229806	-0.0989475	0.00314215	6.39e-216	991.6	38955	4.87552	0.0187229	20889	4.77657	0.0187899	4295	4.67763	0.0193732	0.00346577	0.101865	0.0684682	0.173799	1.99413	0.105331	3.29037	0.598034	0.0238953	0.144867	0.770199	0.229801	-0.00266992	0.000341624	5.57e-15	61.08	38931	0.737948	0.00154635	20876	0.735278	0.00155521	4292	0.732608	0.00163695	2.52e-06	0.00046937	0.00142212
Chr5_93950493	Chr5	93950493	C	T	0.602025	0.986	0.770233	0.229767	-0.0989528	0.00314239	6.52e-216	991.6	38963	4.87561	0.0187244	20878	4.77666	0.018791	4298	4.6777	0.0193739	0.00346573	0.101889	0.0684493	0.173804	1.99404	0.105355	3.28958	0.598157	0.0238984	0.144866	0.770238	0.229762	-0.00266355	0.000341643	6.48e-15	60.78	38939	0.737946	0.00154631	20865	0.735282	0.00155516	4295	0.732619	0.00163689	2.51e-06	0.000469324	0.00142217
Chr5_93947300	Chr5	93947300	T	C	0.604352	0.967	0.770795	0.229205	-0.0989948	0.0031454	1.1e-215	990.5	39016	4.87521	0.0187214	20844	4.77621	0.0187903	4279	4.67722	0.0193765	0.00346273	0.101848	0.0684842	0.173795	1.99242	0.105311	3.28811	0.597937	0.0238921	0.14487	0.7708	0.2292	-0.00270609	0.000341945	2.54e-15	62.63	38992	0.737953	0.00154624	20831	0.735247	0.00155535	4276	0.732541	0.00163744	2.59e-06	0.000469346	0.0014221
Chr5_93946904	Chr5	93946904	G	A	0.608548	0.965	0.771216	0.228784	-0.0986288	0.00314636	5.41e-214	982.6	39053	4.87488	0.0187166	20824	4.77626	0.0187865	4262	4.67763	0.0193741	0.00343273	0.101761	0.0685712	0.173765	1.97551	0.105193	3.26325	0.597426	0.0238802	0.144892	0.771221	0.228779	-0.00268393	0.000342041	4.34e-15	61.57	39029	0.737941	0.00154617	20811	0.735257	0.00155541	4259	0.732573	0.00163766	2.54e-06	0.000469311	0.00142216
Chr5_93942833	Chr5	93942833	A	G	0.629803	0.967	0.715703	0.284297	-0.0945848	0.00302348	3.79e-213	978.7	33852	4.88841	0.0187448	24105	4.79382	0.018732	6182	4.69924	0.0192013	0.00364064	0.101691	0.0686351	0.173967	2.09272	0.105332	3.45635	0.597038	0.0238852	0.144904	0.71569	0.28431	-0.00237896	0.00032939	5.17e-13	52.16	33830	0.738184	0.00155047	24090	0.735805	0.00154853	6179	0.733426	0.00161521	2.3e-06	0.000469176	0.00142254
Chr5_93941128	Chr5	93941128	A	G	0.580332	0.977	0.698842	0.301158	-0.0926998	0.00297095	4.63e-212	973.6	32506	4.89185	0.0187649	24634	4.79915	0.0187301	6999	4.70645	0.0191615	0.00361711	0.101865	0.0685111	0.173993	2.07888	0.105482	3.42912	0.597883	0.0239098	0.14491	0.698817	0.301183	-0.002309	0.000323723	9.96e-13	50.87	32484	0.738254	0.00155169	24619	0.735945	0.00154669	6996	0.733636	0.00160821	2.24e-06	0.000468989	0.00142273
Chr5_93940662	Chr5	93940662	A	G	0.580307	0.899	0.699457	0.300543	-0.092756	0.00297318	5.31e-212	973.3	32548	4.89154	0.0187581	24629	4.79878	0.0187249	6962	4.70603	0.0191588	0.00361727	0.10176	0.0685941	0.173971	2.07923	0.105377	3.43269	0.597344	0.0238971	0.144914	0.699434	0.300566	-0.00234216	0.000323985	4.92e-13	52.26	32526	0.738264	0.00155157	24614	0.735922	0.00154682	6959	0.73358	0.00160869	2.31e-06	0.000469014	0.00142267
Chr5_93942865	Chr5	93942865	A	G	0.579309	0.962	0.69874	0.30126	-0.0926146	0.00297099	1.13e-211	971.8	32496	4.89177	0.0187641	24641	4.79916	0.0187294	7002	4.70655	0.019161	0.00361115	0.10185	0.0685275	0.173988	2.07551	0.105461	3.42417	0.597789	0.0239095	0.144915	0.698716	0.301284	-0.00232573	0.000323734	6.85e-13	51.61	32474	0.738264	0.00155167	24626	0.735938	0.00154667	6999	0.733612	0.0016082	2.28e-06	0.000468976	0.00142272
Chr5_93943700	Chr5	93943700	G	T	0.578959	0.984	0.698241	0.301759	-0.0925245	0.00296948	1.77e-211	970.9	32454	4.8916	0.0187648	24661	4.79908	0.0187307	7024	4.70655	0.0191624	0.00360752	0.101869	0.0685148	0.173991	2.0734	0.105476	3.42022	0.597879	0.0239099	0.144916	0.698217	0.301783	-0.00231072	0.000323573	9.36e-13	51	32432	0.738254	0.00155161	24646	0.735944	0.00154663	7021	0.733633	0.00160812	2.25e-06	0.000468926	0.00142278
Chr5_93941237	Chr5	93941237	T	G	0.580253	0.98	0.698795	0.301205	-0.0925494	0.00297059	1.95e-211	970.6	32503	4.89158	0.0187644	24634	4.79903	0.0187306	7002	4.70648	0.0191628	0.0036057	0.101864	0.0685193	0.173988	2.07238	0.105469	3.41872	0.597851	0.0239099	0.144917	0.698771	0.301229	-0.0023257	0.000323684	6.8e-13	51.63	32481	0.73826	0.0015516	24619	0.735934	0.00154671	6999	0.733609	0.00160832	2.28e-06	0.000468967	0.00142273
Chr5_93940672	Chr5	93940672	C	A	0.580314	0.9	0.699457	0.300543	-0.092512	0.00297316	6.56e-211	968.2	32550	4.8914	0.0187579	24625	4.79888	0.0187247	6964	4.70637	0.0191586	0.00359826	0.101751	0.0686132	0.173962	2.06841	0.105349	3.41556	0.597256	0.023895	0.144926	0.699434	0.300566	-0.00233991	0.000323959	5.15e-13	52.17	32528	0.738262	0.00155154	24610	0.735922	0.00154681	6961	0.733582	0.00160868	2.3e-06	0.000468989	0.00142269
Chr5_93940666	Chr5	93940666	TAGAT	CTTCA	0.580342	0	0.699434	0.300566	-0.0924581	0.00297284	1.03e-210	967.3	32552	4.89133	0.0187603	24618	4.79887	0.0187274	6969	4.70641	0.0191613	0.00359424	0.101795	0.0685809	0.17397	2.06601	0.105389	3.41044	0.597473	0.0238998	0.144927	0.69941	0.30059	-0.0023341	0.000323924	5.84e-13	51.92	32530	0.738259	0.00155158	24603	0.735925	0.00154685	6966	0.733591	0.0016087	2.29e-06	0.000469032	0.00142267
Chr5_93943655	Chr5	93943655	T	C	0.598223	0.992	0.705546	0.294454	-0.0922886	0.00299462	5.78e-207	949.8	33040	4.88927	0.0187581	24426	4.79698	0.0187348	6673	4.70469	0.0191848	0.00353891	0.101818	0.0686043	0.173962	2.03431	0.105357	3.35896	0.597446	0.0238929	0.144968	0.705526	0.294474	-0.00226831	0.000326226	3.61e-12	48.35	33018	0.738178	0.00155086	24411	0.735909	0.0015474	6670	0.733641	0.00161138	2.14e-06	0.000468872	0.0014229
Chr5_93942118	Chr5	93942118	C	T	0.598849	0.987	0.706068	0.293932	-0.0923108	0.00299602	7.13e-207	949.3	33088	4.88934	0.0187585	24397	4.79703	0.0187349	6654	4.70472	0.019185	0.00353694	0.10182	0.0686037	0.173961	2.03318	0.105357	3.35709	0.597453	0.0238937	0.144969	0.706048	0.293952	-0.00225291	0.000326362	5.14e-12	47.65	33066	0.738168	0.00155086	24382	0.735915	0.00154742	6651	0.733663	0.00161148	2.11e-06	0.000468875	0.00142292
Chr5_93943868	Chr5	93943868	A	G	0.595791	0.974	0.795678	0.204322	-0.10087	0.00327597	1.33e-206	948.1	41285	4.8711	0.0187205	19498	4.77023	0.0188224	3356	4.66936	0.0194826	0.00330833	0.101902	0.0685432	0.173753	1.90404	0.10521	3.1445	0.597857	0.0238896	0.144969	0.795675	0.204325	-0.0025116	0.000356255	1.81e-12	49.7	41259	0.737754	0.00154663	19486	0.735243	0.00156043	3354	0.732731	0.00165276	2.05e-06	0.000470707	0.00142137
Chr5_93941570	Chr5	93941570	T	A	0.599631	0.995	0.706076	0.293924	-0.092155	0.00299611	3.56e-206	946.1	33089	4.88925	0.0187589	24396	4.79709	0.0187354	6654	4.70494	0.0191855	0.00352496	0.101826	0.068607	0.173958	2.02633	0.105351	3.34592	0.597455	0.0238936	0.144977	0.706056	0.293944	-0.00224342	0.000326366	6.31e-12	47.25	33067	0.738163	0.00155087	24381	0.73592	0.00154743	6651	0.733676	0.00161149	2.09e-06	0.000468876	0.00142293
Chr5_93943600	Chr5	93943600	C	G	0.594833	0.979	0.795561	0.204439	-0.100729	0.00327501	3.74e-206	946	41272	4.87104	0.0187218	19509	4.77032	0.0188236	3358	4.66959	0.0194835	0.00330048	0.101922	0.068532	0.173755	1.89951	0.105223	3.13666	0.597945	0.0238915	0.144974	0.795558	0.204442	-0.00251182	0.000356151	1.77e-12	49.74	41246	0.737755	0.00154664	19497	0.735243	0.00156041	3356	0.732731	0.00165269	2.05e-06	0.000470713	0.00142137
BovineHD0500026658	Chr5	93941627	C	A	0.599641	1	0.706099	0.293901	-0.0921438	0.0029961	3.98e-206	945.8	33091	4.88923	0.0187586	24395	4.79708	0.0187352	6653	4.70494	0.0191854	0.00352394	0.101821	0.0686114	0.173957	2.02576	0.105345	3.34514	0.597428	0.0238927	0.144977	0.70608	0.29392	-0.00224507	0.000326365	6.09e-12	47.32	33069	0.738164	0.00155086	24380	0.735919	0.00154744	6650	0.733673	0.00161151	2.09e-06	0.000468883	0.00142292
Chr5_93942243	Chr5	93942243	A	C	0.59528	0.983	0.795803	0.204197	-0.10072	0.00327699	7.2e-206	944.7	41297	4.87108	0.018721	19490	4.77036	0.0188229	3352	4.66964	0.0194833	0.00329695	0.101907	0.0685474	0.173751	1.89752	0.105203	3.13388	0.597854	0.0238895	0.144977	0.7958	0.2042	-0.00250876	0.000356351	1.94e-12	49.56	41271	0.737754	0.00154666	19478	0.735245	0.00156044	3350	0.732736	0.0016528	2.05e-06	0.000470725	0.00142136
Chr5_93943202	Chr5	93943202	A	G	0.598012	0.987	0.705655	0.294345	-0.0920389	0.00299476	7.57e-206	944.5	33048	4.88903	0.0187581	24424	4.797	0.0187353	6667	4.70496	0.0191858	0.00351902	0.101818	0.068617	0.173954	2.02296	0.105337	3.34073	0.597401	0.0238919	0.144981	0.705635	0.294365	-0.00225396	0.000326229	4.93e-12	47.74	33026	0.738169	0.00155083	24409	0.735915	0.0015474	6664	0.733661	0.00161142	2.11e-06	0.000468852	0.00142293
Chr5_93935496	Chr5	93935496	G	A	0.591938	0.972	0.794361	0.205639	-0.099637	0.00326507	5.4e-203	931.2	41164	4.87095	0.0187208	19571	4.77131	0.0188206	3404	4.67168	0.0194752	0.00324336	0.101885	0.0685961	0.173725	1.86696	0.105129	3.08514	0.597633	0.0238829	0.14501	0.794357	0.205643	-0.00251148	0.000355055	1.53e-12	50.03	41138	0.73776	0.00154668	19559	0.735249	0.00156019	3402	0.732737	0.00165175	2.06e-06	0.000470723	0.00142135
Chr5_93942350	Chr5	93942350	A	AT	0.531416	0	0.779222	0.220778	-0.0959514	0.00317235	1.75e-199	914.8	39778	4.87426	0.0187384	20401	4.77831	0.0188075	3960	4.68236	0.0194021	0.00316775	0.102054	0.0685032	0.173725	1.82343	0.105222	3.01055	0.598356	0.0239082	0.145044	0.779209	0.220791	-0.00239285	0.000344973	4.07e-12	48.11	39752	0.737829	0.00154741	20389	0.735437	0.00155672	3958	0.733044	0.00164021	1.97e-06	0.000470441	0.00142164
Chr5_93942291	Chr5	93942291	G	A	0.53146	0.966	0.779229	0.220771	-0.0959141	0.00317293	2.93e-199	913.8	39776	4.87411	0.0187398	20406	4.7782	0.0188097	3957	4.68228	0.0194052	0.0031652	0.102083	0.0684828	0.173731	1.8219	0.105248	3.00737	0.598496	0.023912	0.145045	0.779217	0.220783	-0.00239286	0.000345037	4.1e-12	48.1	39750	0.737826	0.00154736	20394	0.735433	0.00155678	3955	0.73304	0.0016404	1.97e-06	0.000470426	0.00142165
Chr5_93941282	Chr5	93941282	T	G	0.532134	0.964	0.779292	0.220708	-0.0959061	0.00317268	2.95e-199	913.8	39785	4.87409	0.0187378	20396	4.77818	0.0188077	3958	4.68227	0.0194033	0.00316403	0.102048	0.0685105	0.173722	1.82132	0.105212	3.0073	0.598316	0.0239072	0.145046	0.779279	0.220721	-0.00238863	0.000345021	4.46e-12	47.93	39759	0.737825	0.0015474	20384	0.735436	0.0015568	3956	0.733048	0.00164039	1.96e-06	0.000470464	0.00142162
Chr5_93941153	Chr5	93941153	C	T	0.532045	0.963	0.779276	0.220724	-0.0958194	0.00317255	6.4e-199	912.2	39785	4.87394	0.0187358	20394	4.77812	0.0188064	3960	4.6823	0.0194026	0.00315848	0.102015	0.0685396	0.173713	1.81821	0.105174	3.0031	0.598138	0.0239018	0.145051	0.779263	0.220737	-0.00235298	0.000345	9.18e-12	46.52	39759	0.73781	0.00154738	20382	0.735457	0.00155683	3958	0.733104	0.00164046	1.9e-06	0.000470455	0.00142167
Chr5_93940924	Chr5	93940924	T	C	0.532299	0.963	0.779323	0.220677	-0.0958057	0.00317307	8.46e-199	911.6	39787	4.87391	0.0187381	20396	4.77811	0.0188088	3956	4.6823	0.0194053	0.00315709	0.102056	0.068509	0.173722	1.81732	0.105213	3.00066	0.598341	0.0239075	0.145051	0.77931	0.22069	-0.00238571	0.000345057	4.76e-12	47.8	39761	0.737821	0.00154735	20384	0.735435	0.00155686	3954	0.733049	0.00164056	1.96e-06	0.00047045	0.00142164
Chr5_93940633	Chr5	93940633	C	G	0.532825	0.959	0.779604	0.220396	-0.0953945	0.00317404	5.23e-197	903.3	39814	4.87376	0.0187371	20378	4.77836	0.0188079	3947	4.68297	0.0194047	0.00312719	0.102029	0.0685501	0.173706	1.80028	0.105156	2.97386	0.598133	0.0239029	0.145072	0.779591	0.220409	-0.00237592	0.000345146	5.89e-12	47.39	39788	0.737817	0.00154738	20366	0.735441	0.00155689	3945	0.733065	0.00164064	1.94e-06	0.000470475	0.00142163
Chr5_93943625	Chr5	93943625	G	C	0.554551	0.971	0.785754	0.214246	-0.0962938	0.0032135	7.33e-196	897.9	40378	4.87185	0.0187337	20039	4.77556	0.0188191	3722	4.67926	0.0194426	0.00312195	0.102029	0.0685626	0.173714	1.79718	0.105151	2.969	0.59809	0.0238947	0.145085	0.785745	0.214255	-0.00231753	0.000349377	3.31e-11	44	40352	0.737746	0.00154675	20027	0.735429	0.00155818	3720	0.733111	0.00164546	1.81e-06	0.000470295	0.00142188
Chr5_93942239	Chr5	93942239	T	C	0.555604	0.979	0.786121	0.213879	-0.0963394	0.00321568	8.81e-196	897.6	40418	4.87195	0.0187356	20006	4.77561	0.0188206	3715	4.67927	0.0194445	0.00312101	0.102059	0.0685403	0.17372	1.79657	0.10518	2.9673	0.598238	0.0238983	0.145085	0.786112	0.213888	-0.00233153	0.000349584	2.59e-11	44.48	40392	0.737751	0.00154677	19994	0.735419	0.00155822	3713	0.733088	0.0016456	1.83e-06	0.000470319	0.00142184
Chr5_93942206	Chr5	93942206	A	T	0.555803	0.979	0.786121	0.213879	-0.0963083	0.00321556	1.13e-195	897	40418	4.87193	0.0187356	20006	4.77562	0.0188206	3715	4.67931	0.0194445	0.003119	0.102058	0.0685425	0.173719	1.79542	0.105177	2.96548	0.598227	0.0238981	0.145086	0.786112	0.213888	-0.00232685	0.00034957	2.83e-11	44.31	40392	0.737749	0.00154676	19994	0.735422	0.00155821	3713	0.733095	0.00164559	1.82e-06	0.000470308	0.00142186
Chr5_93950762	Chr5	93950762	G	C	0.546018	0.996	0.756014	0.243986	-0.0909287	0.00303605	1.18e-195	897	37357	4.87431	0.018708	22266	4.78338	0.0187609	4516	4.69245	0.0192973	0.00305019	0.101484	0.0689917	0.173526	1.75777	0.104534	2.91788	0.5953	0.0238392	0.145105	0.756034	0.243966	-0.00261391	0.000329579	2.21e-15	62.9	37334	0.737981	0.0015468	22254	0.735367	0.00155356	4511	0.732753	0.00162841	2.52e-06	0.000469646	0.00142185
Chr5_93942166	Chr5	93942166	T	C	0.555749	0.979	0.786136	0.213864	-0.0962916	0.00321575	1.39e-195	896.6	40420	4.87192	0.018736	20004	4.77563	0.018821	3715	4.67934	0.019445	0.00311775	0.102064	0.0685384	0.17372	1.7947	0.105182	2.96415	0.598257	0.0238986	0.145087	0.786128	0.213872	-0.00232596	0.000349588	2.89e-11	44.27	40394	0.737749	0.00154677	19992	0.735423	0.00155822	3713	0.733097	0.00164561	1.82e-06	0.000470314	0.00142185
Chr5_93953010	Chr5	93953010	T	C	0.52722	0.996	0.750635	0.249365	-0.0896633	0.00299995	7.21e-195	893.3	36833	4.87484	0.0187104	22624	4.78518	0.0187565	4682	4.69552	0.0192752	0.0030097	0.1015	0.0689884	0.173498	1.73472	0.104509	2.87984	0.595348	0.023843	0.145113	0.750659	0.249341	-0.00261593	0.000325788	9.97e-16	64.47	36811	0.738014	0.00154703	22611	0.735398	0.00155279	4677	0.732782	0.00162521	2.56e-06	0.00046967	0.00142178
BovineHD0500026667	Chr5	93953156	C	T	0.52722	1	0.750635	0.249365	-0.0896633	0.00299995	7.21e-195	893.3	36833	4.87484	0.0187104	22624	4.78518	0.0187565	4682	4.69552	0.0192752	0.0030097	0.1015	0.0689884	0.173498	1.73472	0.104509	2.87984	0.595348	0.023843	0.145113	0.750659	0.249341	-0.00261593	0.000325788	9.97e-16	64.47	36811	0.738014	0.00154703	22611	0.735398	0.00155279	4677	0.732782	0.00162521	2.56e-06	0.00046967	0.00142178
Chr5_93952819	Chr5	93952819	C	T	0.52722	0.986	0.75062	0.24938	-0.0896316	0.00299975	9.27e-195	892.8	36832	4.87482	0.0187109	22624	4.78519	0.018757	4683	4.69556	0.0192757	0.0030077	0.101508	0.0689833	0.173499	1.73356	0.104515	2.87775	0.595385	0.0238437	0.145114	0.750644	0.249356	-0.002618	0.000325765	9.42e-16	64.58	36810	0.738014	0.00154702	22611	0.735396	0.00155278	4678	0.732778	0.00162519	2.57e-06	0.000469662	0.00142178
Chr5_93953036	Chr5	93953036	G	A	0.52722	0.995	0.750643	0.249357	-0.0896143	0.00300016	1.24e-194	892.2	36833	4.8748	0.0187108	22625	4.78519	0.018757	4681	4.69558	0.0192758	0.00300635	0.101506	0.0689863	0.173498	1.73278	0.104512	2.87656	0.595369	0.0238434	0.145116	0.750667	0.249333	-0.00261803	0.000325807	9.5e-16	64.57	36811	0.738014	0.00154703	22612	0.735396	0.00155281	4676	0.732778	0.00162525	2.57e-06	0.000469674	0.00142177
Chr5_93953662	Chr5	93953662	C	G	0.541376	0.994	0.754876	0.245124	-0.0895887	0.00302542	2.4e-191	876.9	37250	4.87403	0.018706	22334	4.78444	0.0187571	4555	4.69485	0.0192886	0.00297028	0.101423	0.0690872	0.173481	1.71217	0.104394	2.84527	0.594822	0.0238286	0.145155	0.754895	0.245105	-0.00260611	0.00032842	2.14e-15	62.97	37227	0.737985	0.00154689	22322	0.735379	0.00155339	4550	0.732773	0.00162755	2.51e-06	0.000469699	0.0014218
Chr5_93950333	Chr5	93950333	A	G	0.500361	0.968	0.744399	0.255601	-0.0877599	0.00298128	3.94e-189	866.5	36344	4.87548	0.0187204	22802	4.78772	0.0187584	4993	4.69996	0.0192633	0.00293083	0.101603	0.0689716	0.173505	1.68919	0.104533	2.80372	0.595651	0.0238464	0.145174	0.744411	0.255589	-0.00241965	0.00032362	7.72e-14	55.9	36321	0.737971	0.00154706	22790	0.735551	0.00155171	4988	0.733132	0.00162224	2.23e-06	0.000469265	0.00142236
Chr5_93950346	Chr5	93950346	C	G	0.500071	0.968	0.744492	0.255508	-0.0875286	0.00298178	4.32e-188	861.7	36353	4.87541	0.0187213	22796	4.78788	0.0187591	4990	4.70035	0.0192641	0.0029147	0.101612	0.0689758	0.173503	1.67992	0.104527	2.78847	0.595658	0.0238459	0.145185	0.744505	0.255495	-0.00239071	0.000323661	1.53e-13	54.56	36330	0.737959	0.00154712	22784	0.735568	0.00155175	4985	0.733178	0.00162228	2.17e-06	0.000469312	0.00142236
Chr5_93951965	Chr5	93951965	G	C	0.493448	0.856	0.745015	0.254985	-0.0874178	0.00298771	6.81e-187	856.1	36341	4.87544	0.0187201	22887	4.78802	0.0187576	4911	4.7006	0.0192641	0.00290342	0.101579	0.0690154	0.173497	1.67347	0.104482	2.77887	0.595441	0.0238421	0.145199	0.745035	0.254965	-0.00240573	0.000324314	1.21e-13	55.03	36319	0.737967	0.00154711	22874	0.735561	0.00155172	4906	0.733156	0.0016225	2.2e-06	0.00046926	0.00142239
Chr5_93952168	Chr5	93952168	G	C	0.495028	0.983	0.743167	0.256833	-0.0865457	0.00297149	3.21e-185	848.3	36224	4.87531	0.0187204	22884	4.78877	0.0187562	5031	4.70222	0.0192561	0.00285929	0.101575	0.0690367	0.173471	1.64828	0.104434	2.73788	0.595358	0.0238404	0.145218	0.743186	0.256814	-0.00237447	0.000322551	1.84e-13	54.19	36202	0.737961	0.00154715	22871	0.735586	0.00155151	5026	0.733212	0.00162135	2.15e-06	0.000469274	0.0014224
BovineHD0500026669	Chr5	93954414	C	T	0.508046	1	0.744516	0.255484	-0.0867731	0.00297986	3.77e-185	848	36342	4.87513	0.0187216	22821	4.78836	0.0187592	4976	4.70159	0.0192632	0.00286443	0.101604	0.0690152	0.173483	1.65113	0.104468	2.74192	0.5955	0.0238446	0.145218	0.744528	0.255472	-0.00242129	0.000323408	7.16e-14	56.05	36319	0.737972	0.00154708	22809	0.735551	0.00155172	4971	0.733129	0.00162215	2.23e-06	0.000469292	0.00142233
Chr5_93952553	Chr5	93952553	A	G	0.494849	0.983	0.742941	0.257059	-0.0863465	0.00297051	1.68e-184	844.9	36201	4.87528	0.018723	22901	4.78893	0.0187585	5037	4.70259	0.0192577	0.00284778	0.101615	0.0690131	0.173476	1.6416	0.104463	2.72611	0.595536	0.0238444	0.145225	0.74296	0.25704	-0.00239627	0.00032243	1.09e-13	55.23	36179	0.737971	0.0015472	22888	0.735575	0.00155152	5032	0.733179	0.00162128	2.19e-06	0.00046932	0.00142234
Chr5_93921330	Chr5	93921330	C	T	0.485337	0.935	0.822978	0.177022	-0.0980694	0.00342584	4.84e-179	819.5	43963	4.86755	0.018717	17644	4.76948	0.0188452	2532	4.67141	0.0195813	0.00280228	0.101753	0.0689663	0.173522	1.61495	0.104555	2.68019	0.596025	0.0238449	0.145281	0.822977	0.177023	-0.00256981	0.000372331	5.18e-12	47.64	43935	0.737694	0.00154659	17634	0.735124	0.00156435	2530	0.732554	0.00166724	1.92e-06	0.000471128	0.00142109
Chr5_93927664	Chr5	93927664	C	T	0.485698	0.956	0.821879	0.178121	-0.0975989	0.00341599	2.3e-178	816.3	43847	4.86783	0.0187181	17735	4.77023	0.0188428	2557	4.67264	0.0195723	0.00278896	0.101757	0.0689706	0.173517	1.60732	0.104546	2.66769	0.59602	0.0238447	0.145288	0.821877	0.178123	-0.00255229	0.000371294	6.3e-12	47.25	43819	0.737698	0.00154664	17725	0.735146	0.00156398	2555	0.732594	0.00166603	1.91e-06	0.000471101	0.00142113
Chr5_93926296	Chr5	93926296	TA	T	0.485713	0.95	0.82191	0.17809	-0.097283	0.00341552	2.79e-177	811.3	43850	4.86779	0.0187196	17733	4.77051	0.0188439	2556	4.67322	0.0195728	0.00277056	0.101777	0.0689671	0.173515	1.59673	0.104548	2.65004	0.596079	0.023846	0.1453	0.821908	0.178092	-0.00255534	0.000371233	5.9e-12	47.38	43822	0.7377	0.00154667	17723	0.735144	0.00156397	2554	0.732589	0.00166597	1.91e-06	0.00047112	0.00142111
Chr5_93950974	Chr5	93950974	A	G	0.4393	0.937	0.721363	0.278637	-0.0825772	0.00293615	6.34e-173	791	34200	4.87638	0.0187333	24135	4.7938	0.0187529	5804	4.71123	0.0192262	0.00274121	0.101642	0.0691211	0.173505	1.57991	0.104383	2.6261	0.595223	0.023839	0.145353	0.721384	0.278616	-0.00211128	0.000318572	3.45e-11	43.92	34180	0.737916	0.0015481	24120	0.735805	0.00155018	5799	0.733694	0.00161631	1.79e-06	0.000469344	0.00142265
Chr5_93951328	Chr5	93951328	T	C	0.445875	0.604	0.829745	0.170255	-0.089894	0.0035	1.03e-144	659.7	44083	4.86248	0.0187414	18272	4.77258	0.0188942	1784	4.68269	0.0196784	0.00228316	0.102096	0.0690804	0.17346	1.31625	0.10438	2.18737	0.596438	0.0238575	0.145653	0.82974	0.17026	-0.00241724	0.00038085	2.21e-10	40.28	44055	0.737582	0.0015454	18261	0.735165	0.00156661	1783	0.732748	0.00167642	1.65e-06	0.00047042	0.00142188
Chr5_93955925	Chr5	93955925	T	A	0.427563	0.557	0.536951	0.463049	-0.0652487	0.0025578	8.6e-143	650.7	18066	4.8965	0.0188417	32747	4.83125	0.0187068	13326	4.766	0.0189199	0.00211707	0.101843	0.0693	0.17326	1.2219	0.10396	2.03642	0.595076	0.0238554	0.145682	0.537013	0.462987	-0.00185789	0.000278112	2.4e-11	44.63	18059	0.738579	0.00156019	32726	0.736721	0.00154083	13314	0.734864	0.00157124	1.72e-06	0.000468936	0.00142296
Chr5_93955932	Chr5	93955932	C	T	0.399802	0.542	0.543772	0.456228	-0.064444	0.00256372	9.97e-139	631.9	18456	4.89417	0.0188349	32842	4.82973	0.0187081	12841	4.76528	0.0189308	0.0020606	0.101827	0.0693581	0.173246	1.18941	0.103888	1.98349	0.594836	0.0238489	0.145728	0.543823	0.456177	-0.00195665	0.00027866	2.22e-12	49.3	18449	0.738623	0.00155931	32819	0.736667	0.00154097	12831	0.73471	0.00157259	1.9e-06	0.000468974	0.00142279
Chr5_93940731	Chr5	93940731	A	G	0.207026	0.962	0.522077	0.477923	-0.0608053	0.0024875	2.48e-131	597.5	17467	4.89589	0.0188803	32037	4.83508	0.018735	14635	4.77428	0.0189185	0.00184504	0.102316	0.0690575	0.173219	1.06515	0.104161	1.77133	0.597036	0.0238942	0.145795	0.52206	0.47794	-0.00161513	0.000269765	2.15e-09	35.85	17455	0.738449	0.00156361	32017	0.736834	0.0015427	14627	0.735219	0.00156862	1.3e-06	0.000471174	0.0014214
Chr5_93921233	Chr5	93921233	T	C	0.233291	0.953	0.510134	0.489866	-0.0595512	0.00246242	1.33e-128	584.9	16712	4.89752	0.0189009	32015	4.83797	0.0187434	15412	4.77842	0.0189081	0.00177244	0.102462	0.0689743	0.173208	1.0233	0.104234	1.70044	0.597667	0.0239103	0.145821	0.510133	0.489867	-0.0016185	0.000266952	1.35e-09	36.76	16701	0.738523	0.00156524	31996	0.736905	0.00154276	15402	0.735286	0.00156614	1.31e-06	0.000471314	0.00142126
Chr5_93951291	Chr5	93951291	A	G	0.393309	0.547	0.850255	0.149745	-0.0880435	0.0036408	1.37e-128	584.8	46269	4.85811	0.0187393	16531	4.77007	0.0189353	1339	4.68202	0.0198102	0.00197391	0.102082	0.0692715	0.173328	1.13883	0.104056	1.89696	0.59574	0.0238389	0.145833	0.850271	0.149729	-0.00216695	0.000396321	4.58e-08	29.9	46241	0.737418	0.00154442	16521	0.735251	0.00157189	1337	0.733084	0.00169428	1.2e-06	0.000470225	0.00142235
BovineHD0500026651	Chr5	93922247	A	C	0.232971	1	0.510267	0.489733	-0.059513	0.00246226	1.85e-128	584.2	16719	4.89744	0.0188991	32018	4.83792	0.0187419	15402	4.77841	0.0189068	0.00177015	0.102434	0.0689977	0.173202	1.02202	0.104204	1.69874	0.59752	0.0239062	0.145823	0.510265	0.489735	-0.0016074	0.000266936	1.74e-09	36.26	16708	0.738511	0.0015652	31999	0.736904	0.00154275	15392	0.735297	0.00156615	1.29e-06	0.000471299	0.00142129
Chr5_93925006	Chr5	93925006	C	T	0.233829	0.981	0.511296	0.488704	-0.0594017	0.00246068	3.77e-128	582.8	16783	4.89724	0.0188991	32022	4.83783	0.0187426	15334	4.77843	0.0189077	0.00176338	0.102444	0.0689931	0.173201	1.01811	0.104208	1.69218	0.597561	0.0239082	0.145826	0.511295	0.488705	-0.00161492	0.000266771	1.43e-09	36.65	16772	0.738516	0.00156513	32003	0.736901	0.00154278	15324	0.735286	0.00156622	1.3e-06	0.000471332	0.00142125
Chr5_93953487	Chr5	93953487	A	G	0.326606	0.797	0.674816	0.325184	-0.0660703	0.00274364	1.55e-127	579.9	29689	4.8752	0.0187871	27186	4.80913	0.0187656	7264	4.74306	0.0191414	0.00191583	0.102142	0.0692362	0.173294	1.10553	0.104058	1.84111	0.596005	0.0238536	0.145843	0.674855	0.325145	-0.00137515	0.00029728	3.74e-06	21.4	29673	0.737704	0.00155005	27169	0.736329	0.00154639	7257	0.734954	0.00159898	8.3e-07	0.000469273	0.00142337
Chr5_93953495	Chr5	93953495	C	T	0.328151	0.801	0.674979	0.325021	-0.0659783	0.00274386	3.63e-127	578.2	29701	4.87496	0.0187872	27183	4.80898	0.0187669	7255	4.743	0.0191439	0.00191	0.102154	0.0692312	0.173295	1.10216	0.104064	1.83541	0.59605	0.0238535	0.145847	0.675011	0.324989	-0.00143777	0.000297315	1.33e-06	23.39	29684	0.737736	0.00155001	27167	0.736298	0.00154648	7248	0.734861	0.0015992	9.07e-07	0.000469315	0.00142328
Chr5_93951828	Chr5	93951828	A	G	0.354376	0.48	0.852679	0.147321	-0.0836234	0.00366134	5.61e-115	521.6	46522	4.855	0.0187372	16336	4.77137	0.0189535	1281	4.68775	0.0198544	0.00175685	0.102045	0.0694528	0.173255	1.01403	0.103802	1.6925	0.595023	0.0238346	0.145987	0.852704	0.147296	-0.00198692	0.000398494	6.18e-07	24.86	46494	0.73733	0.00154426	16327	0.735343	0.00157438	1278	0.733356	0.00170006	9.92e-07	0.000470549	0.00142223
Chr5_93951824	Chr5	93951824	T	C	0.356106	0.482	0.852843	0.147157	-0.0832896	0.00366229	5.06e-114	517.2	46547	4.85481	0.0187404	16307	4.77152	0.0189579	1285	4.68823	0.0198601	0.00174125	0.102102	0.0694194	0.173262	1.00498	0.103843	1.67681	0.595272	0.0238399	0.145996	0.852837	0.147163	-0.002065	0.000398525	2.21e-07	26.85	46516	0.737342	0.00154437	16300	0.735277	0.00157464	1283	0.733212	0.00170046	1.07e-06	0.00047071	0.00142204
Chr5_93945338	Chr5	93945338	T	G	0.402651	0.976	0.577005	0.422995	-0.0626797	0.00298072	8.01e-98	442.2	23832	4.88755	0.01893	26353	4.82487	0.0187981	13954	4.76219	0.0191354	0.00191778	0.103082	0.0688333	0.173833	1.10323	0.105	1.82646	0.599609	0.0239272	0.146145	0.57699	0.42301	-0.00100814	0.000323742	0.00184637	9.697	23815	0.737722	0.00156301	26339	0.736713	0.00154344	13945	0.735705	0.00159093	4.96e-07	0.000470275	0.0014229
Chr5_93944849	Chr5	93944849	A	G	0.335258	0.953	0.568889	0.431111	-0.0520605	0.00250613	1.62e-95	431.5	20733	4.88126	0.0188911	31510	4.8292	0.018785	11896	4.77714	0.0190115	0.00132942	0.102943	0.0689675	0.17324	0.767387	0.104273	1.27495	0.598818	0.0238866	0.146175	0.568839	0.431161	-0.00210335	0.000271207	8.94e-15	60.15	20716	0.738651	0.00155524	31492	0.736548	0.00154018	11891	0.734444	0.00157246	2.17e-06	0.000467808	0.00142341
Chr5_93924431	Chr5	93924431	T	G	0.0516255	0.912	0.828209	0.171791	0.0687596	0.00335652	5.97e-93	419.7	44286	4.8144	0.01878	17669	4.88316	0.0188685	2184	4.95192	0.0195419	0.00134535	0.102282	0.0695139	0.173141	0.777027	0.103627	1.29826	0.595369	0.0238364	0.146225	0.828203	0.171797	0.00302629	0.000363586	8.73e-17	69.28	44258	0.735869	0.00154374	17658	0.738896	0.00155632	2183	0.741922	0.00165092	2.61e-06	0.000466825	0.00142394
Chr5_93923772	Chr5	93923772	T	C	0.0513349	0.911	0.828108	0.171892	0.0686615	0.00335565	9.73e-93	418.7	44278	4.81445	0.0187794	17672	4.88311	0.018868	2189	4.95177	0.0195411	0.00134215	0.102271	0.0695248	0.173138	0.775188	0.103613	1.29534	0.595306	0.0238358	0.146228	0.82811	0.17189	0.00302619	0.000363499	8.6e-17	69.31	44250	0.73587	0.0015437	17662	0.738896	0.00155628	2187	0.741922	0.00165085	2.61e-06	0.000466784	0.00142398
Chr5_93955893	Chr5	93955893	C	T	0.258694	0.57	0.371724	0.628276	-0.0525236	0.00259858	1.51e-90	408.5	8330	4.90431	0.0190103	31024	4.85179	0.0187416	24785	4.79927	0.0188311	0.00128857	0.10205	0.0697227	0.173061	0.744578	0.103338	1.24695	0.594099	0.0238233	0.14626	0.371737	0.628263	-0.00137519	0.000281511	1.04e-06	23.86	8326	0.738642	0.00158241	31004	0.737267	0.00154433	24769	0.735892	0.00155705	8.83e-07	0.000471189	0.00142174
Chr5_93951305	Chr5	93951305	G	C	0.200052	0.592	0.787953	0.212047	-0.0619692	0.00316894	6.77e-85	382.4	39667	4.85932	0.0187769	21743	4.79735	0.0188654	2729	4.73538	0.0194762	0.00128326	0.102319	0.0695752	0.173178	0.741008	0.103602	1.23864	0.595244	0.0238323	0.146314	0.787976	0.212024	-0.00135519	0.000344109	8.22e-05	15.51	39645	0.737393	0.00154634	21727	0.736038	0.00155819	2727	0.734682	0.00164364	6.14e-07	0.00047014	0.00142284
Chr5_93956122	Chr5	93956122	G	A	0.258751	0.552	0.602013	0.397987	-0.048689	0.00259283	1.89e-78	352.6	22807	4.87382	0.0188432	31611	4.82513	0.0187635	9721	4.77644	0.0190398	0.00113597	0.102336	0.0696342	0.173106	0.656227	0.103472	1.09785	0.59508	0.0238471	0.146386	0.602076	0.397924	-0.00133805	0.000281162	1.95e-06	22.65	22797	0.737907	0.00155518	31591	0.736569	0.00154329	9711	0.735231	0.00158209	8.58e-07	0.000469831	0.00142288
Chr5_93956194	Chr5	93956194	G	A	0.275239	0.559	0.61645	0.38355	-0.0481685	0.002607	5.13e-76	341.4	23934	4.87229	0.0188384	31209	4.82412	0.0187664	8996	4.77595	0.0190542	0.00109717	0.10233	0.0696663	0.173093	0.633863	0.103427	1.06082	0.594954	0.0238455	0.146414	0.616523	0.383477	-0.00140512	0.000282629	6.66e-07	24.72	23924	0.737922	0.00155454	31189	0.736517	0.00154377	8986	0.735112	0.00158417	9.34e-07	0.000469965	0.00142271
Chr5_93936437	Chr5	93936437	T	C	0.200879	0.984	0.335934	0.664066	-0.0501788	0.00274718	2.46e-74	333.6	8029	4.90426	0.0191488	27035	4.85408	0.018828	29075	4.80391	0.0189051	0.00112341	0.103367	0.0688732	0.173364	0.648005	0.10449	1.07513	0.600132	0.0239529	0.146398	0.335941	0.664059	-0.000844618	0.000297434	0.00451746	8.064	8024	0.738032	0.00159168	27019	0.737188	0.00154573	29056	0.736343	0.00155629	3.18e-07	0.000471281	0.00142213
BovineHD0500026656	Chr5	93937209	G	A	0.196963	1	0.331818	0.668182	-0.0504751	0.00276501	2.98e-74	333.2	7886	4.90497	0.019162	26793	4.8545	0.0188347	29460	4.80402	0.0189102	0.00112974	0.103468	0.0687954	0.173393	0.65155	0.104597	1.08009	0.600637	0.0239635	0.146396	0.331823	0.668177	-0.000811229	0.000299337	0.00672865	7.345	7881	0.737993	0.00159274	26777	0.737182	0.00154587	29441	0.736371	0.00155621	2.92e-07	0.00047127	0.00142216
Chr5_93934901	Chr5	93934901	A	C	0.201053	0.982	0.336012	0.663988	-0.0500576	0.00274707	5.41e-74	332	8033	4.90408	0.0191482	27037	4.85402	0.0188276	29069	4.80396	0.0189049	0.00111811	0.10336	0.0688824	0.173361	0.644963	0.104478	1.07019	0.600085	0.0239519	0.146402	0.336019	0.663981	-0.000824084	0.000297417	0.00559356	7.677	8028	0.738005	0.0015916	27021	0.737181	0.00154568	29050	0.736357	0.00155628	3.03e-07	0.000471246	0.00142217
Chr5_93956234	Chr5	93956234	C	A	0.257013	0.548	0.601537	0.398463	-0.0467499	0.00259178	1.52e-72	325.4	22769	4.87269	0.0188499	31626	4.82594	0.0187681	9744	4.77919	0.0190421	0.00104771	0.102401	0.0696496	0.173098	0.605271	0.103449	1.01279	0.595179	0.0238489	0.14645	0.601601	0.398399	-0.0012025	0.000280986	1.88e-05	18.31	22759	0.737814	0.0015554	31606	0.736611	0.00154328	9734	0.735409	0.0015818	6.93e-07	0.00046987	0.00142297
BovineHD0500026659	Chr5	93943148	T	C	0.289298	1	0.550126	0.449874	-0.0528197	0.00296118	5.48e-71	318.2	22062	4.88363	0.0189964	26445	4.83081	0.0188337	15632	4.77799	0.0191335	0.00138094	0.103697	0.0686526	0.17373	0.794877	0.105078	1.31421	0.601666	0.0239674	0.146425	0.55011	0.44989	-0.000533022	0.000321417	0.0972523	2.75	22047	0.737381	0.00156679	26429	0.736848	0.00154303	15623	0.736315	0.00158545	1.41e-07	0.000470671	0.00142278
BovineHD0500026660	Chr5	93943798	T	C	0.305204	1	0.563838	0.436162	-0.051006	0.0029491	7.34e-67	299.1	22829	4.88034	0.01897	26670	4.82934	0.0188241	14640	4.77833	0.019137	0.0012796	0.103461	0.0688835	0.173624	0.736995	0.10474	1.22169	0.600315	0.0239363	0.146479	0.563831	0.436169	-0.000374929	0.00032009	0.241474	1.372	22814	0.737233	0.0015647	26654	0.736859	0.00154331	14631	0.736484	0.00158752	6.91e-08	0.000470591	0.00142289
Chr5_93944444	Chr5	93944444	A	C	0.159291	0.46	0.913742	0.086258	-0.0752115	0.00448017	4.16e-63	281.8	53604	4.84659	0.0187768	10005	4.77138	0.0191935	530	4.69617	0.0205998	0.000891704	0.102636	0.0695713	0.173099	0.515141	0.103528	0.86132	0.596002	0.0238462	0.146548	0.913766	0.0862338	-0.00167543	0.00048604	0.000567045	11.88	53573	0.737106	0.00154387	9997	0.73543	0.00160242	529	0.733755	0.00179568	4.42e-07	0.000471367	0.00142195
BovineHD0500026664	Chr5	93947639	C	T	0.223858	1	0.293293	0.706707	-0.0478305	0.00290633	1e-60	270.8	6372	4.90579	0.0192322	24879	4.85796	0.018831	32888	4.81013	0.0188741	0.000948377	0.103042	0.0692798	0.173271	0.547339	0.103991	0.911982	0.597964	0.023903	0.146562	0.293304	0.706696	-0.000958757	0.000314039	0.00226683	9.321	6369	0.738272	0.00160545	24863	0.737313	0.00154854	32867	0.736355	0.00155427	3.81e-07	0.000471607	0.00142183
Chr5_93945058	Chr5	93945058	T	A	0.357148	0.946	0.586679	0.413321	0.0448037	0.00277971	2.51e-58	259.8	23643	4.7985	0.018954	27972	4.84331	0.018792	12524	4.88811	0.0190388	0.000973521	0.102948	0.0693805	0.173302	0.561748	0.103922	0.936784	0.597394	0.0238856	0.146592	0.586655	0.413345	0.000460716	0.000301044	0.125924	2.342	23624	0.736518	0.00156471	27960	0.736979	0.00154226	12515	0.73744	0.001578	1.03e-07	0.000470151	0.00142322
Chr5_93944804	Chr5	93944804	T	A	0.0425589	0.985	0.858931	0.141069	0.0575912	0.00363972	2.8e-56	250.4	47513	4.82328	0.0187958	15156	4.88087	0.0189598	1470	4.93846	0.019803	0.00080377	0.102604	0.0696729	0.173081	0.46439	0.103408	0.777282	0.595576	0.0238391	0.146626	0.858945	0.141055	0.00274338	0.000393319	3.09e-12	48.65	47484	0.736181	0.00154434	15147	0.738924	0.00156697	1468	0.741668	0.00168381	1.82e-06	0.000469079	0.00142272
Chr5_93943857	Chr5	93943857	C	T	0.0425888	0.993	0.858939	0.141061	0.0575746	0.00364012	3.09e-56	250.2	47513	4.82328	0.018796	15157	4.88086	0.0189599	1469	4.93843	0.0198033	0.000803268	0.102606	0.069672	0.173081	0.4641	0.103409	0.776788	0.595583	0.0238393	0.146626	0.858953	0.141047	0.00274447	0.00039336	3.05e-12	48.68	47484	0.736181	0.00154434	15148	0.738925	0.00156697	1467	0.74167	0.00168383	1.83e-06	0.000469076	0.00142272
Chr5_93954113	Chr5	93954113	C	A	0.0379613	0.875	0.87425	0.12575	0.0574258	0.0037905	9.43e-52	229.5	49157	4.82541	0.0187858	13833	4.88283	0.0189912	1149	4.94026	0.019929	0.000725085	0.10249	0.0698132	0.173028	0.419057	0.103215	0.702502	0.594822	0.0238208	0.14668	0.874257	0.125743	0.00225838	0.000409698	3.56e-08	30.39	49128	0.736384	0.001545	13822	0.738642	0.00157306	1149	0.740901	0.00170227	1.12e-06	0.000470327	0.00142225
Chr5_93951563	Chr5	93951563	A	G	0.0377644	0.865	0.874484	0.125516	0.0574606	0.0037943	1.03e-51	229.3	49183	4.82551	0.0187856	13811	4.88297	0.0189929	1145	4.94043	0.0199338	0.000724808	0.102492	0.0698119	0.173029	0.418895	0.103217	0.702219	0.594833	0.023821	0.146681	0.874491	0.125509	0.0022407	0.00041011	4.68e-08	29.85	49154	0.736392	0.00154493	13800	0.738633	0.00157323	1145	0.740874	0.00170285	1.1e-06	0.000470295	0.00142229
Chr5_93952536	Chr5	93952536	G	A	0.0379456	0.874	0.874257	0.125743	0.057384	0.00379058	1.12e-51	229.2	49158	4.82539	0.0187863	13832	4.88278	0.0189914	1149	4.94016	0.0199289	0.000723991	0.102497	0.069808	0.173029	0.418421	0.103221	0.701396	0.594859	0.0238216	0.146681	0.874265	0.125735	0.00225502	0.0004097	3.73e-08	30.29	49129	0.736384	0.001545	13821	0.738639	0.00157302	1149	0.740894	0.0017022	1.12e-06	0.000470318	0.00142226
Chr5_93953192	Chr5	93953192	T	G	0.037937	0.869	0.874289	0.125711	0.0573828	0.00379124	1.17e-51	229.1	49160	4.82545	0.0187864	13832	4.88284	0.0189924	1147	4.94022	0.0199309	0.000723807	0.102501	0.0698052	0.17303	0.418312	0.103225	0.701193	0.594878	0.0238219	0.146681	0.874296	0.125704	0.00224169	0.000409782	4.51e-08	29.93	49131	0.736389	0.00154499	13821	0.738631	0.00157311	1147	0.740872	0.00170242	1.1e-06	0.000470326	0.00142226
Chr5_93953252	Chr5	93953252	G	C	0.0379475	0.872	0.874273	0.125727	0.0573184	0.00379104	1.5e-51	228.6	49159	4.82539	0.0187861	13832	4.88271	0.0189911	1148	4.94003	0.0199286	0.000722261	0.102492	0.0698134	0.173028	0.417424	0.103215	0.699767	0.594828	0.0238209	0.146683	0.87428	0.12572	0.00225053	0.000409749	3.98e-08	30.17	49130	0.736385	0.00154499	13821	0.738635	0.001573	1148	0.740886	0.00170219	1.11e-06	0.000470305	0.00142227
Chr5_93943848	Chr5	93943848	C	T	0.244907	0.98	0.654524	0.345476	-0.0426725	0.00293853	1.06e-47	210.9	29164	4.86378	0.0189017	25633	4.82111	0.0188612	9342	4.77843	0.0192739	0.000823513	0.103477	0.0690855	0.173386	0.474959	0.104301	0.789557	0.59965	0.0239137	0.146693	0.654534	0.345466	-0.000201236	0.000318101	0.526988	0.4002	29146	0.737045	0.00155439	25618	0.736844	0.0015476	9335	0.736643	0.00160512	1.83e-08	0.000470783	0.00142276
Chr5_93959514	Chr5	93959514	A	G	0.0303202	0.988	0.129983	0.870017	-0.051937	0.00376934	3.97e-43	189.9	1233	4.9302	0.0199138	14208	4.87826	0.018991	48698	4.82633	0.0187928	0.000610097	0.102557	0.0698575	0.173024	0.352608	0.103167	0.59137	0.594827	0.0238217	0.146775	0.129979	0.870021	-0.00213297	0.000407283	1.64e-07	27.43	1233	0.740666	0.00169949	14197	0.738533	0.00157231	48669	0.7364	0.00154526	1.03e-06	0.000470456	0.00142223
Chr5_93956649	Chr5	93956649	AC	A	0.0303225	0.985	0.129999	0.870001	-0.0519181	0.00376941	4.27e-43	189.7	1233	4.93016	0.0199137	14210	4.87825	0.0189909	48696	4.82633	0.0187928	0.000609716	0.102555	0.0698589	0.173024	0.352389	0.103165	0.591011	0.594819	0.0238215	0.146775	0.129994	0.870006	-0.00212464	0.000407285	1.83e-07	27.21	1233	0.740651	0.00169948	14199	0.738526	0.00157231	48667	0.736402	0.00154526	1.02e-06	0.00047045	0.00142224
Chr5_93956483	Chr5	93956483	A	T	0.0305509	0.971	0.129991	0.870009	-0.051865	0.00376912	5.11e-43	189.4	1233	4.93008	0.0199138	14209	4.87822	0.018991	48697	4.82635	0.0187927	0.000608437	0.102555	0.0698598	0.173023	0.35165	0.103164	0.589778	0.594816	0.0238215	0.146776	0.129986	0.870014	-0.00213286	0.000407259	1.64e-07	27.43	1233	0.740666	0.00169949	14198	0.738533	0.00157232	48668	0.7364	0.00154526	1.03e-06	0.00047046	0.00142223
Chr5_93967019	Chr5	93967019	A	G	0.0305682	0.958	0.130958	0.869042	-0.0512973	0.00375535	2.04e-42	186.6	1243	4.92853	0.0198917	14313	4.87724	0.0189826	48583	4.82594	0.0187937	0.000598951	0.102538	0.0698804	0.173017	0.346181	0.103137	0.580736	0.594704	0.0238184	0.146784	0.130954	0.869046	-0.00210621	0.000405738	2.1e-07	26.95	1243	0.740598	0.00169677	14302	0.738492	0.0015714	48554	0.736386	0.00154557	1.01e-06	0.000470535	0.00142218
Chr5_93956554	Chr5	93956554	T	C	0.0328112	0.971	0.139712	0.860288	-0.0492467	0.00364618	1.65e-41	182.4	1435	4.92426	0.0198132	15052	4.87501	0.0189634	47652	4.82576	0.018795	0.000582992	0.102536	0.0698916	0.173011	0.336968	0.103119	0.565357	0.594661	0.0238178	0.146794	0.139714	0.860286	-0.00209268	0.000394067	1.1e-07	28.2	1435	0.740544	0.00168632	15041	0.738451	0.00156894	47623	0.736359	0.00154597	1.05e-06	0.000470782	0.00142194
Chr5_93936411	Chr5	93936411	G	A	0.202321	0.899	0.682767	0.317233	0.0347751	0.00263674	1.16e-39	173.9	29931	4.81662	0.0188804	27722	4.8514	0.0188313	6486	4.88617	0.0191486	0.000523864	0.103156	0.0694274	0.173107	0.302625	0.103679	0.505273	0.597716	0.023873	0.146794	0.682788	0.317212	0.0014766	0.00028458	2.13e-07	26.92	29914	0.735979	0.00155109	27704	0.737456	0.00154351	6481	0.738932	0.00158775	9.44e-07	0.000468497	0.00142383
Chr5_93933366	Chr5	93933366	C	T	0.201927	0.891	0.683336	0.316664	0.0347062	0.00263768	1.74e-39	173.1	29990	4.81685	0.0188795	27677	4.85155	0.0188323	6472	4.88626	0.0191517	0.000521287	0.103159	0.0694265	0.173107	0.301136	0.10368	0.502783	0.597727	0.0238728	0.146796	0.683357	0.316643	0.00146109	0.000284687	2.87e-07	26.34	29973	0.735995	0.00155096	27659	0.737456	0.0015436	6467	0.738917	0.00158808	9.24e-07	0.000468499	0.00142385
Chr5_93934849	Chr5	93934849	G	A	0.201873	0.894	0.682822	0.317178	0.0346792	0.00263669	1.86e-39	173	29937	4.81678	0.018882	27717	4.85146	0.0188339	6485	4.88614	0.0191522	0.000520929	0.103195	0.0693989	0.173115	0.300916	0.103716	0.502266	0.597906	0.0238775	0.146795	0.682842	0.317158	0.00149892	0.00028458	1.39e-07	27.74	29920	0.735968	0.00155105	27699	0.737467	0.00154359	6480	0.738966	0.00158794	9.73e-07	0.000468543	0.00142377
Chr5_93936286	Chr5	93936286	C	T	0.202156	0.892	0.682767	0.317233	0.0345861	0.00263716	3.06e-39	172	29933	4.81681	0.01888	27718	4.8514	0.0188317	6488	4.88598	0.0191498	0.000518184	0.103155	0.0694323	0.173106	0.299345	0.103673	0.499823	0.597698	0.0238726	0.146799	0.682788	0.317212	0.00146136	0.00028462	2.84e-07	26.36	29916	0.73599	0.00155112	27700	0.737452	0.0015436	6483	0.738913	0.0015879	9.25e-07	0.000468565	0.0014238
Chr5_93936106	Chr5	93936106	C	T	0.202326	0.893	0.682829	0.317171	0.0345706	0.00263662	3.19e-39	171.9	29941	4.81677	0.0188817	27710	4.85134	0.0188327	6488	4.88591	0.0191502	0.000517665	0.103178	0.0694146	0.17311	0.299038	0.103696	0.499215	0.597813	0.0238756	0.146798	0.68285	0.31715	0.00144894	0.00028457	3.56e-07	25.93	29924	0.735997	0.00155113	27692	0.737446	0.00154356	6483	0.738895	0.0015878	9.09e-07	0.000468539	0.00142383
Chr5_93935905	Chr5	93935905	TA	T	0.202118	0.895	0.68265	0.31735	0.0345738	0.00263695	3.21e-39	171.9	29919	4.81687	0.0188798	27731	4.85144	0.018832	6489	4.88602	0.0191506	0.000517918	0.103158	0.0694307	0.173106	0.299191	0.103676	0.499557	0.597709	0.0238732	0.146799	0.682671	0.317329	0.00147505	0.000284598	2.19e-07	26.86	29902	0.735983	0.00155101	27713	0.737458	0.00154355	6484	0.738934	0.0015879	9.43e-07	0.000468491	0.00142384
Chr5_93955388	Chr5	93955388	T	C	0.0428268	0.546	0.796996	0.203004	0.040412	0.00308418	3.57e-39	171.7	40603	4.82355	0.0188159	21031	4.86396	0.0188801	2505	4.90437	0.0194397	0.000528461	0.102699	0.0697904	0.173018	0.305438	0.103227	0.511939	0.595393	0.0238303	0.146815	0.797009	0.202991	0.00212921	0.000333869	1.81e-10	40.67	40579	0.736103	0.00154796	21017	0.738233	0.00155629	2503	0.740362	0.00163428	1.47e-06	0.00047121	0.00142123
Chr5_93956996	Chr5	93956996	A	G	0.0455382	0.981	0.155335	0.844665	-0.0452078	0.00345731	5.1e-39	171	1629	4.91604	0.0197074	16668	4.87084	0.0189578	45842	4.82563	0.0188234	0.000536303	0.102988	0.0695659	0.17309	0.30984	0.103524	0.518046	0.596845	0.0238623	0.146807	0.155322	0.844678	-0.00164676	0.000373475	1.04e-05	19.44	1629	0.739729	0.00166832	16654	0.738082	0.00156446	45816	0.736436	0.0015462	7.12e-07	0.000470638	0.00142232
BovineHD0500026670	Chr5	93956886	C	T	0.0473477	1	0.163676	0.836324	-0.0439291	0.00337936	1.39e-38	169	1837	4.91304	0.0196478	17322	4.86911	0.0189412	44980	4.82518	0.0188239	0.000528316	0.102957	0.0695952	0.17308	0.305244	0.103485	0.510525	0.59667	0.0238578	0.146813	0.163669	0.836331	-0.00168802	0.000365083	3.78e-06	21.38	1837	0.739767	0.00166068	17308	0.738079	0.00156266	44954	0.736391	0.00154677	7.8e-07	0.000470939	0.00142202
Chr5_93956945	Chr5	93956945	C	T	0.0482514	0.934	0.165017	0.834983	-0.0435988	0.00336511	2.44e-38	167.9	1859	4.91235	0.019638	17450	4.86875	0.0189389	44830	4.82515	0.0188244	0.000523824	0.102958	0.0695965	0.173079	0.30265	0.103482	0.506197	0.59667	0.0238584	0.146815	0.16501	0.83499	-0.00166864	0.000363593	4.46e-06	21.06	1859	0.739729	0.00165924	17436	0.73806	0.00156225	44804	0.736392	0.0015468	7.67e-07	0.0004709	0.00142206
Chr5_93932164	Chr5	93932164	C	G	0.00776306	0.922	0.969839	0.0301611	0.0883015	0.00700612	2.24e-36	158.8	60310	4.83123	0.0188293	3789	4.91953	0.019884	40	5.00783	0.0231165	0.000456155	0.103382	0.0692866	0.173125	0.263483	0.103839	0.439292	0.598732	0.0238997	0.146823	0.969828	0.0301721	0.00301082	0.000759352	7.35e-05	15.72	60271	0.736693	0.00154157	3788	0.739704	0.00169172	40	0.742715	0.00212147	5.31e-07	0.000468644	0.00142404
Chr5_93970713	Chr5	93970713	A	T	0.149989	0.821	0.706598	0.293402	-0.0349022	0.00278778	6.45e-36	156.7	32224	4.85629	0.0188603	26193	4.82139	0.0188579	5722	4.78649	0.0192633	0.000505091	0.103157	0.0694679	0.17313	0.291741	0.103663	0.487246	0.59758	0.023879	0.146836	0.706641	0.293359	-0.000673883	0.00030102	0.0251817	5.012	32209	0.737272	0.00155042	26172	0.736598	0.00154941	5718	0.735924	0.00160585	1.88e-07	0.00047093	0.00142251
Chr5_93955525	Chr5	93955525	T	G		0.422	0.935609	0.0643914	-0.0622888	0.00497716	6.85e-36	156.6	56294	4.84291	0.0188187	7430	4.78063	0.0193784	415	4.71834	0.0211292	0.000467489	0.103301	0.0693559	0.173124	0.270031	0.103768	0.450512	0.598302	0.0238934	0.146832	0.935623	0.064377	-0.000476402	0.000539493	0.37721	0.7798	56261	0.736958	0.00154311	7423	0.736481	0.00162169	415	0.736005	0.00186029	2.73e-08	0.000470938	0.00142263
Chr5_93955521	Chr5	93955521	T	G		0.419	0.935227	0.0647734	-0.0612133	0.00496272	6.49e-35	152.1	56246	4.84298	0.0188181	7477	4.78176	0.0193717	416	4.72055	0.0211107	0.000453979	0.103282	0.069382	0.173117	0.262237	0.103735	0.437631	0.598167	0.0238916	0.146843	0.935241	0.0647592	-0.000459346	0.000537931	0.393158	0.7292	56213	0.736957	0.00154312	7470	0.736498	0.00162097	416	0.736039	0.00185812	2.56e-08	0.000470929	0.00142263
Chr5_93955180	Chr5	93955180	G	T		0.672	0.937729	0.062271	-0.0620661	0.0050544	1.28e-34	150.8	56546	4.84243	0.0188189	7198	4.78037	0.0194057	395	4.7183	0.0212157	0.000449885	0.103308	0.0693645	0.173122	0.259866	0.103758	0.433592	0.598288	0.0238935	0.146846	0.937745	0.0622553	-0.000789755	0.00054781	0.149404	2.078	56513	0.736974	0.00154327	7191	0.736184	0.00162547	395	0.735395	0.00187159	7.28e-08	0.000471198	0.00142238
Chr5_93956376	Chr5	93956376	C	T	0.148386	0.45	0.796239	0.203761	0.0405831	0.00335353	1.13e-33	146.4	40665	4.82036	0.0188723	20810	4.86095	0.0189018	2664	4.90153	0.0195163	0.000534422	0.103222	0.0694426	0.173199	0.30856	0.103756	0.515074	0.597818	0.0238923	0.146859	0.796214	0.203786	0.000101242	0.000363118	0.780389	0.07774	40638	0.736879	0.00155064	20797	0.736981	0.00155573	2664	0.737082	0.00164312	3.33e-09	0.00047069	0.00142285
Chr5_93955175	Chr5	93955175	T	A		0.67	0.937939	0.0620605	-0.0608979	0.00506736	3.13e-33	144.4	56570	4.84243	0.0188191	7177	4.78154	0.0194072	392	4.72064	0.0212245	0.000431743	0.103302	0.0693844	0.173119	0.249392	0.103734	0.416202	0.598207	0.0238917	0.146861	0.937948	0.0620525	-0.000620069	0.000549089	0.258789	1.275	56536	0.736964	0.00154318	7171	0.736344	0.00162559	392	0.735724	0.00187261	4.48e-08	0.000471083	0.00142249
Chr5_93947888	Chr5	93947888	T	G		0.609	0.938516	0.0614837	-0.0607126	0.00509419	1.04e-32	142	56642	4.84224	0.0188197	7107	4.78153	0.0194181	390	4.72081	0.0212566	0.000425392	0.103316	0.0693798	0.173121	0.24572	0.103741	0.410052	0.598254	0.0238929	0.146867	0.938533	0.0614674	-0.000551977	0.00055194	0.317282	1	56609	0.736958	0.00154311	7100	0.736406	0.00162688	390	0.735854	0.00187657	3.52e-08	0.000471046	0.00142253
Chr5_93955811	Chr5	93955811	T	A	0.0670674	0.387	0.962636	0.0373642	-0.0749779	0.00629272	1.07e-32	142	59412	4.84628	0.0188417	4661	4.7713	0.0196612	66	4.69632	0.0223005	0.000404403	0.103556	0.0691917	0.173152	0.233553	0.103961	0.388996	0.599465	0.0239064	0.146859	0.962628	0.0373719	-0.00151146	0.000683326	0.0269764	4.893	59374	0.737074	0.00154332	4659	0.735563	0.00166046	66	0.734051	0.0020165	1.64e-07	0.000470161	0.00142313
Chr5_93940953	Chr5	93940953	T	G		0.572	0.938353	0.0616474	-0.0605951	0.00508617	1.09e-32	141.9	56622	4.84241	0.0188198	7126	4.78182	0.0194123	391	4.72122	0.0212422	0.000424801	0.103312	0.0693828	0.17312	0.245379	0.103737	0.409497	0.598235	0.0238923	0.146867	0.938369	0.0616312	-0.000625405	0.000551121	0.25647	1.288	56589	0.736964	0.00154317	7119	0.736339	0.00162628	391	0.735713	0.00187501	4.52e-08	0.000471083	0.00142249
Chr5_93925261	Chr5	93925261	G	T		0.591	0.93854	0.0614603	-0.0605651	0.00509292	1.41e-32	141.4	56645	4.84225	0.018818	7104	4.78168	0.0194157	390	4.72112	0.0212532	0.000423176	0.103284	0.0694058	0.173113	0.24445	0.103708	0.408048	0.598091	0.0238895	0.146869	0.938556	0.061444	-0.000639478	0.000551825	0.246525	1.343	56612	0.736964	0.00154315	7097	0.736324	0.00162685	390	0.735685	0.00187642	4.72e-08	0.000471085	0.00142249
Chr5_93938225	Chr5	93938225	T	G		0.59	0.938368	0.0616318	-0.0604038	0.00509003	1.9e-32	140.8	56622	4.84241	0.0188187	7128	4.782	0.0194121	389	4.7216	0.0212445	0.000422023	0.103292	0.0694013	0.173115	0.243781	0.103714	0.40691	0.598124	0.0238901	0.14687	0.938384	0.0616156	-0.000581811	0.000551506	0.291453	1.113	56589	0.736961	0.00154316	7121	0.73638	0.00162633	389	0.735798	0.00187534	3.91e-08	0.000471059	0.00142252
Chr5_93948491	Chr5	93948491	C	G		0.717	0.93854	0.0614603	-0.0601433	0.00509446	3.96e-32	139.4	56645	4.84218	0.0188189	7104	4.78203	0.019418	390	4.72189	0.0212572	0.000417303	0.103299	0.0693993	0.173116	0.241054	0.103717	0.40235	0.598148	0.0238907	0.146874	0.938556	0.061444	-0.000557585	0.000551968	0.312415	1.02	56612	0.736958	0.0015431	7097	0.736401	0.00162694	390	0.735843	0.00187672	3.59e-08	0.000471036	0.00142254
Chr5_93925278	Chr5	93925278	A	T		0.69	0.938587	0.0614135	-0.0601288	0.00509476	4.12e-32	139.3	56651	4.84222	0.0188193	7098	4.78209	0.0194176	390	4.72196	0.0212563	0.000416805	0.103306	0.0693945	0.173117	0.240765	0.103722	0.401847	0.598179	0.0238913	0.146874	0.938595	0.061405	-0.000581352	0.000551967	0.292236	1.109	56617	0.73696	0.00154312	7092	0.736379	0.0016269	390	0.735797	0.00187663	3.9e-08	0.000471055	0.00142252
Chr5_93948526	Chr5	93948526	T	A		0.738	0.93861	0.0613901	-0.0599853	0.0050971	6.14e-32	138.5	56654	4.84215	0.0188185	7095	4.78217	0.0194185	390	4.72218	0.0212598	0.000414671	0.103291	0.0694078	0.173114	0.239537	0.103706	0.399853	0.598099	0.0238896	0.146876	0.938618	0.0613816	-0.000532942	0.000552208	0.334493	0.9314	56620	0.736957	0.00154309	7089	0.736424	0.00162707	390	0.735891	0.0018771	3.27e-08	0.000471029	0.00142255
Chr5_93940956	Chr5	93940956	A	G		0.606	0.93836	0.0616396	-0.0597966	0.00508651	7.12e-32	138.2	56622	4.84231	0.0188196	7127	4.78252	0.0194133	390	4.72272	0.0212443	0.000413631	0.103306	0.0693968	0.173116	0.238932	0.10372	0.398797	0.598172	0.023891	0.146876	0.938377	0.0616234	-0.000551823	0.000551142	0.316717	1.002	56589	0.736959	0.00154313	7120	0.736407	0.00162628	390	0.735856	0.00187506	3.52e-08	0.000471035	0.00142254
BovineHD0500026675	Chr5	93970676	A	G	0.143036	1	0.261822	0.738178	-0.033	0.00280936	7.97e-32	138	4336	4.88871	0.0192896	24914	4.85571	0.0188688	34889	4.82271	0.0188615	0.000420944	0.10323	0.0694567	0.173108	0.243169	0.103651	0.406116	0.597788	0.0238797	0.146879	0.261822	0.738178	-0.00143717	0.000302934	2.1e-06	22.51	4335	0.739084	0.00160648	24895	0.737647	0.00154833	34869	0.73621	0.00154834	7.98e-07	0.000469234	0.00142337
Chr5_93961633	Chr5	93961633	T	G		0.453	0.938017	0.0619826	-0.0589431	0.00507354	3.61e-31	135	56580	4.84232	0.0188187	7167	4.78338	0.0194081	392	4.72443	0.0212294	0.000403995	0.103287	0.06942	0.17311	0.233374	0.103691	0.389616	0.598047	0.0238882	0.146885	0.938033	0.0619666	-0.00054823	0.000549672	0.318586	0.9948	56547	0.73696	0.00154314	7160	0.736411	0.00162568	392	0.735863	0.00187313	3.49e-08	0.00047104	0.00142254
Chr5_93954879	Chr5	93954879	A	G	0.00684502	0.29	0.970891	0.0291087	0.0795198	0.00701897	1.01e-29	128.4	60438	4.83236	0.0188301	3668	4.91188	0.0199009	33	4.9914	0.0231527	0.000357416	0.103384	0.0693601	0.173101	0.206478	0.103741	0.344527	0.59848	0.0238927	0.146898	0.970881	0.029119	0.00318379	0.00076252	2.98e-05	17.43	60399	0.736694	0.0015416	3667	0.739878	0.00169461	33	0.743062	0.00212831	5.73e-07	0.000468834	0.00142384
Chr5_93955238	Chr5	93955238	C	T	0.0063697	0.289	0.0292334	0.970767	-0.0787368	0.00700695	2.87e-29	126.3	33	4.98975	0.0231353	3684	4.91102	0.0198973	60422	4.83228	0.0188349	0.000351867	0.103459	0.0693059	0.173117	0.203254	0.103811	0.338949	0.598844	0.0239015	0.1469	0.0292438	0.970756	-0.00308954	0.000761208	4.94e-05	16.47	33	0.742875	0.00212576	3683	0.739786	0.00169362	60383	0.736696	0.00154167	5.42e-07	0.000468854	0.00142385
Chr5_93949364	Chr5	93949364	C	A	0.221045	0.797	0.912105	0.087895	-0.0490012	0.00436088	2.88e-29	126.3	53418	4.84919	0.0188487	10167	4.80018	0.0191341	554	4.75118	0.0203714	0.000384992	0.103443	0.0693191	0.173147	0.22235	0.103828	0.370799	0.598759	0.0239133	0.146901	0.912089	0.0879109	-0.00174073	0.000470247	0.000214333	13.7	53382	0.737287	0.00154426	10164	0.735546	0.00158577	553	0.733805	0.00175695	4.86e-07	0.000469512	0.0014234
Chr5_93947432	Chr5	93947432	C	T	0.221306	0.839	0.91205	0.0879496	-0.0484747	0.00435957	1.08e-28	123.6	53411	4.84906	0.0188472	10174	4.80058	0.0191328	554	4.75211	0.0203697	0.000376976	0.103415	0.0693469	0.173139	0.21773	0.103792	0.363202	0.598599	0.0239094	0.146908	0.912035	0.0879655	-0.00174427	0.000470092	0.00020707	13.77	53375	0.737287	0.00154425	10171	0.735543	0.00158576	553	0.733799	0.00175686	4.88e-07	0.000469506	0.0014234
Chr5_93945681	Chr5	93945681	TCA	T	0.221697	0.951	0.911949	0.088051	-0.048389	0.00435506	1.18e-28	123.5	53406	4.84916	0.0188478	10171	4.80077	0.0191303	562	4.75238	0.0203625	0.000376035	0.103416	0.0693471	0.173139	0.217187	0.103792	0.362298	0.598599	0.0239096	0.146909	0.911933	0.0880669	-0.00174898	0.000469604	0.000195999	13.87	53370	0.737293	0.00154433	10168	0.735544	0.00158535	561	0.733795	0.00175578	4.91e-07	0.000469504	0.0014234
Chr5_93948040	Chr5	93948040	C	G	0.221727	0.874	0.911965	0.0880354	-0.0483597	0.0043565	1.33e-28	123.2	53405	4.84916	0.0188483	10175	4.8008	0.0191308	559	4.75244	0.0203635	0.000375519	0.103424	0.069341	0.173141	0.216887	0.1038	0.361773	0.59864	0.0239106	0.146909	0.911949	0.0880513	-0.00172896	0.000469758	0.000232972	13.55	53369	0.737289	0.00154435	10172	0.73556	0.00158538	558	0.733831	0.0017559	4.8e-07	0.000469524	0.0014234
Chr5_93947470	Chr5	93947470	G	A	0.2216	0.855	0.912027	0.087973	-0.0483673	0.0043579	1.36e-28	123.2	53413	4.84908	0.0188481	10167	4.80072	0.0191324	559	4.75235	0.0203674	0.000375396	0.103427	0.069339	0.173141	0.216815	0.103802	0.361646	0.598653	0.0239106	0.146909	0.912011	0.0879889	-0.00175296	0.000469914	0.00019137	13.92	53377	0.737291	0.00154428	10164	0.735538	0.00158563	558	0.733785	0.00175649	4.93e-07	0.000469512	0.00142339
Chr5_93947278	Chr5	93947278	T	C	0.221656	0.875	0.911933	0.0880665	-0.0482752	0.00435555	1.61e-28	122.8	53403	4.84915	0.018848	10175	4.80088	0.0191302	561	4.7526	0.0203623	0.000374327	0.103417	0.0693474	0.173139	0.216201	0.103791	0.360653	0.598602	0.0239097	0.14691	0.911918	0.0880825	-0.00171777	0.000469651	0.000254869	13.38	53367	0.737287	0.00154436	10172	0.735569	0.00158536	560	0.733852	0.00175579	4.74e-07	0.000469531	0.0014234
Chr5_93968915	Chr5	93968915	T	C	0.143988	0.974	0.268464	0.731536	-0.0302911	0.00278328	1.47e-27	118.4	4555	4.88419	0.019273	25328	4.8539	0.0188652	34256	4.82361	0.0188636	0.000360397	0.103215	0.0695166	0.173092	0.208211	0.103575	0.347957	0.597545	0.0238755	0.146928	0.268468	0.731532	-0.00130145	0.000300169	1.46e-05	18.8	4554	0.73886	0.00160448	25309	0.737559	0.00154816	34236	0.736257	0.00154903	6.65e-07	0.000469631	0.00142315
Chr5_93954943	Chr5	93954943	G	A	0.196591	0.689	0.918965	0.0810349	-0.0484554	0.00453022	1.12e-26	114.4	54202	4.84791	0.0188407	9479	4.79946	0.0191741	458	4.751	0.0205272	0.000349691	0.103348	0.0694224	0.17312	0.201994	0.103697	0.337223	0.59818	0.0238992	0.146933	0.918961	0.0810387	-0.00143091	0.000488507	0.00340025	8.58	54167	0.737191	0.00154427	9475	0.73576	0.0015922	457	0.734329	0.00177841	3.05e-07	0.000469924	0.00142322
Chr5_93921468	Chr5	93921468	C	A	0.108793	0.724	0.832879	0.167121	0.0361333	0.00350961	7.73e-25	106	44865	4.8258	0.0188497	17110	4.86193	0.0189441	2164	4.89806	0.0196743	0.000363461	0.103121	0.0696202	0.173105	0.209966	0.103485	0.351222	0.596969	0.0238762	0.146961	0.832852	0.167148	-0.000328818	0.000379207	0.38588	0.7519	44835	0.737038	0.0015478	17100	0.736709	0.00156205	2164	0.736381	0.00166491	3.01e-08	0.00047053	0.00142296
Chr5_93943720	Chr5	93943720	T	C	0.144219	0.981	0.571283	0.428717	0.0266615	0.00272805	1.53e-22	95.51	22491	4.81422	0.0189968	28301	4.84088	0.0188329	13347	4.86754	0.019062	0.000348195	0.103519	0.0693344	0.173202	0.201034	0.103867	0.33523	0.598884	0.023906	0.146974	0.571273	0.428727	-0.00033024	0.00029494	0.262852	1.254	22476	0.737223	0.00156553	28284	0.736893	0.00154272	13339	0.736563	0.00157577	5.34e-08	0.000470803	0.00142272
Chr5_93951511	Chr5	93951511	G	A	0.0634473	0.001	0.990653	0.00934689	-0.108721	0.0116045	7.57e-21	87.78	62941	4.84048	0.0188082	1197	4.73176	0.0219962	1	4.62304	0.0297195	0.0002189	0.103079	0.0696978	0.172996	0.126535	0.103298	0.211911	0.596602	0.023855	0.147007	0.990655	0.00934492	-0.00634443	0.00127033	5.92e-07	24.94	62902	0.737033	0.00154116	1196	0.730689	0.00198383	1	0.724344	0.00295354	7.45e-07	0.000469368	0.00142319
Chr5_93944807	Chr5	93944807	C	T	0.0123736	0.99	0.194063	0.805937	-0.0287191	0.00310532	2.35e-20	85.53	2389	4.88442	0.0194817	20116	4.8557	0.0189328	41634	4.82699	0.0188852	0.000257997	0.103712	0.0692075	0.173178	0.148978	0.10397	0.248145	0.599771	0.023915	0.146992	0.194036	0.805964	-0.00106456	0.000335286	0.00149865	10.08	2386	0.738623	0.00163274	20103	0.737559	0.00155538	41610	0.736494	0.00154835	3.54e-07	0.000470812	0.00142245
BovineHD0500026661	Chr5	93944861	C	A	0.0124161	1	0.194078	0.805922	-0.0286665	0.00310526	2.75e-20	85.22	2389	4.88435	0.0194819	20118	4.85568	0.0189328	41632	4.82701	0.0188851	0.000257069	0.103711	0.0692093	0.173177	0.148442	0.103968	0.247257	0.599762	0.0239148	0.146993	0.194051	0.805949	-0.00106171	0.00033528	0.00154296	10.03	2386	0.738619	0.00163275	20105	0.737557	0.00155538	41608	0.736496	0.00154834	3.53e-07	0.000470807	0.00142246
Chr5_93947651	Chr5	93947651	A	G	0.0558717	0.636	0.0939288	0.906071	-0.0386535	0.00426041	1.19e-19	82.31	557	4.90877	0.0203539	10935	4.87011	0.0191463	52647	4.83146	0.0188463	0.000254313	0.103472	0.0694032	0.17313	0.146891	0.103727	0.245176	0.598537	0.0238937	0.147008	0.0939172	0.906083	-0.00163726	0.000460056	0.000372816	12.67	556	0.739889	0.00175368	10928	0.738252	0.00158741	52615	0.736614	0.00154521	4.56e-07	0.000471205	0.00142206
Chr5_93958475	Chr5	93958475	C	T	0.119669	0.549	0.949485	0.0505153	-0.0481066	0.00551296	2.7e-18	76.14	57830	4.84429	0.0188358	6138	4.79618	0.0194436	171	4.74807	0.0214965	0.000221998	0.103379	0.0694914	0.173092	0.128254	0.103601	0.214282	0.598015	0.0238895	0.147026	0.9495	0.0505	-0.00194221	0.00059675	0.00113601	10.59	57796	0.737147	0.00154333	6132	0.735205	0.00162999	171	0.733262	0.00190896	3.62e-07	0.000470157	0.00142297
Chr5_93958909	Chr5	93958909	T	C	0.121202	0.575	0.949555	0.0504451	-0.0475834	0.00551286	6.21e-18	74.5	57844	4.84399	0.0188385	6119	4.79641	0.0194539	176	4.74882	0.0215129	0.00021691	0.103441	0.069447	0.173105	0.125306	0.103658	0.209256	0.598312	0.0238964	0.147028	0.94957	0.0504298	-0.00173525	0.000596803	0.00364379	8.454	57810	0.737117	0.00154327	6113	0.735382	0.00163073	176	0.733646	0.0019103	2.88e-07	0.00047018	0.00142301
Chr5_93938407	Chr5	93938407	C	T	0.108207	0.856	0.871997	0.128003	-0.0318847	0.00369585	6.44e-18	74.43	48930	4.84888	0.0188682	13998	4.81699	0.0189975	1211	4.78511	0.0198272	0.00022695	0.103487	0.0694115	0.173125	0.13109	0.103714	0.218823	0.598541	0.0239049	0.147026	0.871995	0.128005	-0.00107627	0.000398682	0.00694481	7.288	48899	0.737258	0.00154651	13990	0.736181	0.00156615	1210	0.735105	0.00168281	2.59e-07	0.000469927	0.00142325
Chr5_93937943	Chr5	93937943	G	A	0.108158	0.851	0.872028	0.127972	-0.0317854	0.00369767	8.44e-18	73.89	48926	4.84884	0.0188678	14010	4.81706	0.0189973	1203	4.78527	0.019828	0.000225492	0.10348	0.0694182	0.173123	0.130249	0.103705	0.217436	0.598501	0.0239038	0.147028	0.872026	0.127974	-0.00109457	0.000398881	0.00606942	7.53	48895	0.737263	0.00154649	14002	0.736169	0.00156617	1202	0.735074	0.00168296	2.67e-07	0.000469915	0.00142326
Chr5_93963708	Chr5	93963708	T	C	0.129695	0.94	0.683383	0.316617	-0.0235819	0.00274618	9.12e-18	73.74	30269	4.85222	0.0188858	27125	4.82863	0.0188556	6745	4.80505	0.0192217	0.000240649	0.103285	0.0695713	0.173096	0.139026	0.103525	0.232455	0.597518	0.0238757	0.147035	0.683412	0.316588	-0.000303449	0.000296222	0.305653	1.049	30255	0.7371	0.0015522	27102	0.736796	0.00154753	6742	0.736493	0.00159871	3.98e-08	0.000470907	0.00142264
Chr5_93967644	Chr5	93967644	T	C	0.129574	0.98	0.683438	0.316562	-0.0235156	0.00274619	1.13e-17	73.32	30277	4.85214	0.018886	27116	4.82862	0.0188564	6746	4.80511	0.0192231	0.000239276	0.103293	0.0695656	0.173098	0.138232	0.103532	0.231113	0.597558	0.0238765	0.147035	0.683466	0.316534	-0.000307594	0.000296224	0.299097	1.078	30263	0.737102	0.00155216	27093	0.736794	0.00154756	6743	0.736487	0.0015988	4.09e-08	0.000470908	0.00142264
Chr5_93937121	Chr5	93937121	A	T	0.108386	0.846	0.872075	0.127925	-0.0315317	0.00369711	1.51e-17	72.74	48936	4.8487	0.0188677	13996	4.81716	0.0189987	1207	4.78563	0.0198304	0.000221838	0.103485	0.0694164	0.173124	0.128138	0.103707	0.213907	0.598521	0.0239042	0.147031	0.872073	0.127927	-0.00108279	0.000398819	0.00662974	7.371	48905	0.737258	0.00154644	13988	0.736175	0.00156624	1206	0.735093	0.00168311	2.62e-07	0.000469899	0.00142327
Chr5_93955207	Chr5	93955207	G	A	0.128613	0.659	0.896241	0.103759	-0.0347855	0.00408394	1.67e-17	72.55	51557	4.84647	0.0188472	11854	4.81168	0.0190891	728	4.7769	0.0201724	0.000225049	0.103376	0.0695023	0.173104	0.130008	0.103601	0.217226	0.597971	0.0238917	0.147035	0.896246	0.103754	-0.000711621	0.000440248	0.106011	2.613	51525	0.737081	0.00154498	11847	0.73637	0.00157982	727	0.735658	0.00172984	9.42e-08	0.000470257	0.00142312
Chr5_93927229	Chr5	93927229	G	A	0.115759	0.735	0.878319	0.121681	-0.0322216	0.00378605	1.77e-17	72.43	49593	4.84846	0.018867	13483	4.81624	0.019015	1063	4.78401	0.019896	0.000221922	0.1035	0.0694058	0.173128	0.128184	0.103722	0.213958	0.598592	0.0239033	0.147031	0.878321	0.121679	-0.0010862	0.000408301	0.00780971	7.077	49562	0.737244	0.00154603	13475	0.736157	0.00156839	1062	0.735071	0.001692	2.52e-07	0.000469732	0.00142342
Chr5_93925620	Chr5	93925620	A	C	0.114751	0.785	0.87722	0.12278	-0.0320696	0.00377464	2e-17	72.18	49487	4.84847	0.0188669	13554	4.8164	0.0190126	1098	4.78434	0.019887	0.000221541	0.103494	0.0694109	0.173127	0.127964	0.103716	0.213603	0.598561	0.0239031	0.147032	0.877221	0.122779	-0.00107312	0.000407024	0.00837873	6.951	49456	0.737241	0.00154608	13546	0.736168	0.00156813	1097	0.735095	0.00169086	2.48e-07	0.000469758	0.0014234
Chr5_93937561	Chr5	93937561	G	A	0.108087	0.843	0.872285	0.127715	-0.0313148	0.00370083	2.7e-17	71.6	48956	4.84862	0.0188686	13983	4.8173	0.0190001	1200	4.78599	0.0198336	0.000218489	0.1035	0.0694078	0.173126	0.126202	0.103719	0.210655	0.598585	0.0239055	0.147033	0.872283	0.127717	-0.00107921	0.000399217	0.00686694	7.308	48925	0.737257	0.00154645	13975	0.736177	0.00156634	1199	0.735098	0.00168347	2.6e-07	0.000469916	0.00142326
Chr5_93969392	Chr5	93969392	T	G	0.0259401	0.427	0.98384	0.0161602	-0.0811076	0.00962026	3.5e-17	71.08	62089	4.8424	0.0188325	2027	4.7613	0.0209437	23	4.68019	0.0266029	0.000209182	0.103418	0.0694736	0.1731	0.120844	0.103627	0.201861	0.598166	0.0238853	0.147037	0.983845	0.0161547	-0.000866801	0.00104062	0.404868	0.6938	62051	0.736963	0.00154305	2025	0.736096	0.00183499	23	0.735229	0.00255326	2.39e-08	0.000470662	0.00142285
Chr5_93958861	Chr5	93958861	A	C	0.121688	0.575	0.949313	0.0506868	-0.0462318	0.00549553	4.09e-17	70.77	57817	4.84394	0.0188376	6142	4.79771	0.0194459	180	4.75147	0.0214903	0.000205692	0.103416	0.0694757	0.173097	0.11883	0.103622	0.198503	0.598155	0.0238932	0.147038	0.949321	0.0506794	-0.00180131	0.000594885	0.00246292	9.169	57782	0.737127	0.00154327	6137	0.735326	0.00162986	180	0.733524	0.0019076	3.12e-07	0.00047016	0.00142301
Chr5_93958556	Chr5	93958556	C	A	0.120921	0.567	0.949188	0.0508115	-0.0460944	0.00549704	5.16e-17	70.31	57792	4.84405	0.0188373	6176	4.79796	0.0194415	171	4.75186	0.0214834	0.000204947	0.1034	0.069489	0.173094	0.118402	0.103605	0.197815	0.598072	0.0238905	0.147039	0.949204	0.0507964	-0.00191406	0.000595116	0.00129935	10.34	57758	0.737142	0.00154334	6170	0.735228	0.00162967	171	0.733314	0.00190738	3.53e-07	0.00047019	0.00142295
Chr5_93923061	Chr5	93923061	C	T	0.114644	0.813	0.877033	0.122967	-0.0315705	0.00376852	5.52e-17	70.18	49469	4.84832	0.0188678	13566	4.81675	0.019013	1104	4.78518	0.0198846	0.00021498	0.103509	0.069404	0.173128	0.124174	0.103724	0.207261	0.59862	0.0239044	0.147036	0.877026	0.122974	-0.00107631	0.000406409	0.00809074	7.014	49437	0.737243	0.00154609	13559	0.736166	0.00156803	1103	0.73509	0.00169038	2.5e-07	0.000469774	0.00142339
Chr5_93959386	Chr5	93959386	T	C	0.119216	0.583	0.951254	0.0487457	-0.0468366	0.00561613	7.6e-17	69.55	58046	4.84376	0.018837	5933	4.79692	0.0194805	160	4.75008	0.0216155	0.000203439	0.103413	0.0694812	0.173097	0.117528	0.103616	0.196339	0.598128	0.0238928	0.147041	0.951271	0.0487293	-0.00194639	0.000607787	0.00136353	10.26	58012	0.737133	0.00154304	5927	0.735186	0.00163462	160	0.73324	0.00192401	3.51e-07	0.000470007	0.0014231
Chr5_93957937	Chr5	93957937	T	G	0.120816	0.574	0.948463	0.0515365	-0.045493	0.00545719	7.82e-17	69.49	57707	4.84403	0.0188395	6253	4.79854	0.0194334	179	4.75305	0.0214464	0.000202327	0.103438	0.0694614	0.173102	0.116883	0.10364	0.19522	0.598256	0.0238958	0.14704	0.948478	0.0515219	-0.00200572	0.000590793	0.000686824	11.53	57673	0.737157	0.00154328	6247	0.735152	0.00162794	179	0.733146	0.00190177	3.93e-07	0.000470105	0.00142298
Chr5_93958923	Chr5	93958923	T	C	0.121259	0.575	0.949726	0.0502736	-0.045929	0.005521	9.05e-17	69.21	57866	4.84394	0.0188375	6097	4.79802	0.01945	176	4.75209	0.0215107	0.000201439	0.103408	0.0694856	0.173095	0.116374	0.10361	0.194421	0.598102	0.0238915	0.147042	0.949734	0.050266	-0.00186362	0.000597583	0.00181802	9.726	57831	0.737135	0.00154326	6092	0.735272	0.00163049	176	0.733408	0.00191038	3.32e-07	0.000470121	0.00142302
Chr5_93958659	Chr5	93958659	G	A	0.119746	0.567	0.95042	0.0495798	-0.0457494	0.00556205	1.99e-16	67.66	57950	4.84368	0.0188358	6018	4.79793	0.0194658	171	4.75218	0.0215621	0.000197252	0.10339	0.0695034	0.173091	0.113958	0.103588	0.19042	0.597999	0.0238891	0.147046	0.950436	0.049564	-0.00186864	0.000602032	0.00191085	9.634	57916	0.737126	0.00154308	6012	0.735257	0.00163281	171	0.733388	0.00191728	3.29e-07	0.000470053	0.00142308
Chr5_93939585	Chr5	93939585	A	G	0.0928893	0.899	0.861979	0.138021	-0.0293202	0.00359144	3.3e-16	66.65	47824	4.84875	0.0188735	14925	4.81943	0.0189795	1390	4.79011	0.0197492	0.000204553	0.103514	0.069409	0.173128	0.118152	0.103719	0.197219	0.598613	0.0239054	0.147045	0.861971	0.138029	-0.000954669	0.00038746	0.0137457	6.071	47793	0.737243	0.00154687	14917	0.736289	0.00156316	1389	0.735334	0.00167164	2.17e-07	0.000469813	0.00142338
Chr5_93939408	Chr5	93939408	T	C	0.0928445	0.886	0.861964	0.138036	-0.029236	0.00359137	4.01e-16	66.27	47824	4.84871	0.0188736	14923	4.81947	0.0189799	1392	4.79024	0.0197498	0.000203398	0.103518	0.0694071	0.173128	0.117484	0.103721	0.196101	0.598628	0.0239059	0.147045	0.861956	0.138044	-0.000928123	0.000387444	0.0166009	5.738	47793	0.737234	0.00154688	14915	0.736306	0.00156321	1391	0.735378	0.00167171	2.05e-07	0.000469834	0.00142337
Chr5_93939505	Chr5	93939505	G	A	0.0928517	0.897	0.862003	0.137997	-0.0292298	0.00359198	4.11e-16	66.22	47829	4.84871	0.018874	14918	4.81948	0.0189802	1392	4.79025	0.0197503	0.000203263	0.103524	0.069402	0.17313	0.117405	0.103728	0.195959	0.598662	0.0239067	0.147045	0.861995	0.138005	-0.000946746	0.000387506	0.0145617	5.969	47798	0.73724	0.00154689	14910	0.736294	0.00156319	1391	0.735347	0.0016717	2.13e-07	0.000469838	0.00142336
Chr5_93937864	Chr5	93937864	C	G	0.0934672	0.863	0.862268	0.137732	-0.0292064	0.00359456	4.55e-16	66.02	47856	4.8487	0.0188737	14898	4.81949	0.0189802	1385	4.79029	0.0197514	0.000202612	0.103517	0.069408	0.173128	0.11703	0.10372	0.195345	0.598624	0.023906	0.147046	0.86226	0.13774	-0.000923973	0.000387784	0.0171895	5.677	47825	0.737232	0.00154691	14890	0.736308	0.00156328	1384	0.735384	0.00167197	2.03e-07	0.000469864	0.00142335
Chr5_93939863	Chr5	93939863	G	A	0.0929485	0.899	0.862011	0.137989	-0.029167	0.00359199	4.75e-16	65.93	47827	4.84871	0.0188737	14923	4.81954	0.0189795	1389	4.79037	0.0197492	0.000202381	0.103515	0.0694097	0.173127	0.116897	0.103718	0.195127	0.598614	0.0239056	0.147046	0.862003	0.137997	-0.000960266	0.000387503	0.0132118	6.141	47796	0.737245	0.00154689	14915	0.736285	0.00156315	1388	0.735325	0.00167163	2.19e-07	0.00046982	0.00142337
Chr5_93939433	Chr5	93939433	T	G	0.0929321	0.889	0.861995	0.138005	-0.0291252	0.00359181	5.21e-16	65.75	47829	4.84867	0.0188746	14917	4.81955	0.0189809	1393	4.79042	0.0197509	0.000201822	0.103534	0.0693952	0.173131	0.116571	0.103736	0.194553	0.598708	0.0239082	0.147046	0.861987	0.138013	-0.00093929	0.000387484	0.0153507	5.876	47798	0.737238	0.00154687	14909	0.736299	0.00156319	1392	0.735359	0.00167171	2.1e-07	0.000469819	0.00142338
Chr5_93939458	Chr5	93939458	C	A	0.0928691	0.89	0.862003	0.137997	-0.0291225	0.00359228	5.29e-16	65.72	47825	4.84868	0.0188739	14926	4.81956	0.01898	1388	4.79044	0.01975	0.000201774	0.10352	0.0694065	0.173128	0.116546	0.103722	0.194534	0.598636	0.023906	0.147047	0.861995	0.138005	-0.000945174	0.000387534	0.0147334	5.948	47794	0.73724	0.00154688	14918	0.736295	0.00156317	1387	0.73535	0.0016717	2.13e-07	0.000469817	0.00142338
Chr5_93964285	Chr5	93964285	T	C	0.025501	0.405	0.98451	0.0154898	-0.0792286	0.00979518	6.15e-16	65.42	62175	4.84219	0.0188335	1941	4.76297	0.0210251	23	4.68374	0.0268571	0.000191452	0.103434	0.0694748	0.1731	0.110602	0.103625	0.184754	0.598199	0.0238857	0.14705	0.984516	0.0154839	-0.000583615	0.00105975	0.581835	0.3033	62137	0.736949	0.00154302	1939	0.736366	0.00184583	23	0.735782	0.00258445	1.04e-08	0.000470653	0.00142287
Chr5_93958951	Chr5	93958951	T	TA	0.118844	0	0.951301	0.0486989	-0.0453056	0.00561232	7.01e-16	65.17	58058	4.84363	0.018836	5915	4.79832	0.0194773	166	4.75302	0.0216086	0.000190182	0.103389	0.0695107	0.17309	0.109875	0.103579	0.183611	0.597971	0.023888	0.147052	0.951317	0.0486825	-0.00158386	0.000607423	0.00912267	6.799	58024	0.737095	0.00154325	5909	0.735511	0.00163452	166	0.733927	0.00192344	2.32e-07	0.000470187	0.00142306
Chr5_93959155	Chr5	93959155	A	G	0.121067	0.583	0.951145	0.0488548	-0.0451222	0.00560427	8.33e-16	64.82	58037	4.84347	0.0188397	5937	4.79835	0.019484	165	4.75323	0.0216132	0.000189219	0.103464	0.0694523	0.173106	0.109308	0.103654	0.182549	0.598348	0.0238973	0.147051	0.951161	0.0488385	-0.00179332	0.000606562	0.00311237	8.741	58003	0.737114	0.00154315	5931	0.735321	0.0016346	165	0.733527	0.00192311	2.99e-07	0.000470149	0.00142303
Chr5_93962653	Chr5	93962653	G	A	0.0236747	0.377	0.984362	0.0156379	-0.0779036	0.0097374	1.26e-15	64.01	62155	4.84229	0.0188368	1962	4.76439	0.0209946	22	4.68649	0.0267647	0.000186844	0.103483	0.0694396	0.17311	0.107934	0.10367	0.180229	0.598436	0.0238917	0.147052	0.984368	0.0156321	-0.000631174	0.00105383	0.549219	0.3587	62117	0.736953	0.00154307	1960	0.736322	0.00184129	22	0.735691	0.00257308	1.23e-08	0.000470625	0.00142289
Chr5_93944823	Chr5	93944823	T	C	0.112593	0.938	0.953616	0.0463836	-0.0468336	0.00588557	1.79e-15	63.32	58343	4.84449	0.0188474	5642	4.79765	0.0195252	154	4.75082	0.0218294	0.000194036	0.103515	0.0694163	0.173125	0.112078	0.103709	0.187096	0.598591	0.0239031	0.147053	0.953587	0.0464126	-0.00155933	0.000632952	0.0137587	6.069	58302	0.737112	0.00154356	5644	0.735553	0.00163946	153	0.733993	0.00194791	2.15e-07	0.000470014	0.00142322
Chr5_93955099	Chr5	93955099	T	A	0.107608	0.687	0.885506	0.114494	-0.0310415	0.00390973	2.06e-15	63.04	50336	4.84649	0.0188522	12919	4.81545	0.0190516	884	4.78441	0.0200273	0.000195384	0.103393	0.0695128	0.173101	0.112873	0.103588	0.188616	0.597972	0.0238916	0.147057	0.885505	0.114495	-0.000480241	0.000421641	0.254716	1.297	50304	0.737044	0.0015455	12912	0.736563	0.00157444	883	0.736083	0.00171019	4.68e-08	0.000470302	0.00142312
Chr5_93959801	Chr5	93959801	G	A	0.0528989	0.294	0.792583	0.207417	-0.0240829	0.00308569	6.06e-15	60.91	39146	4.85003	0.0188873	23379	4.82594	0.0189011	1614	4.80186	0.0194118	0.000190693	0.103473	0.0694552	0.173119	0.110151	0.103664	0.183954	0.598358	0.0238903	0.14706	0.792563	0.207437	-0.00095543	0.000334792	0.00432143	8.144	39118	0.73736	0.00154905	23369	0.736404	0.00155244	1612	0.735449	0.00162626	3e-07	0.000469901	0.00142325
Chr5_93959005	Chr5	93959005	T	C	0.018191	0.37	0.984596	0.015404	-0.0763493	0.00982153	7.74e-15	60.43	62184	4.84219	0.018836	1934	4.76584	0.0210311	21	4.68949	0.0268838	0.000176821	0.103465	0.0694623	0.173105	0.102147	0.103642	0.170607	0.598316	0.023889	0.147061	0.984602	0.0153981	-0.000613338	0.00106311	0.563989	0.3328	62146	0.736952	0.00154307	1932	0.736338	0.00184646	21	0.735725	0.00258808	1.14e-08	0.000470636	0.00142288
Chr5_93951421	Chr5	93951421	C	T	0.117854	0.484	0.814161	0.185839	0.0254085	0.00328073	9.72e-15	59.98	41805	4.82821	0.0188853	20829	4.85362	0.0189359	1505	4.87903	0.0195451	0.000195359	0.103582	0.0693725	0.173149	0.112827	0.103777	0.188249	0.598896	0.0239019	0.147059	0.814147	0.185853	0.000883923	0.000354998	0.0127792	6.2	41776	0.73657	0.00154761	20820	0.737453	0.00155513	1503	0.738337	0.00164127	2.36e-07	0.00046906	0.00142399
Chr5_93959614	Chr5	93959614	TG	CA	0.113296	0	0.95516	0.0448401	-0.0452513	0.00587758	1.39e-14	59.27	58525	4.84322	0.0188349	5476	4.79797	0.0195528	138	4.75272	0.0218853	0.000175402	0.103375	0.0695359	0.173086	0.101338	0.10355	0.169388	0.597851	0.0238849	0.147067	0.955171	0.0448291	-0.00183973	0.000635428	0.00378974	8.383	58490	0.737105	0.00154319	5471	0.735265	0.00164508	138	0.733426	0.00195925	2.9e-07	0.000470266	0.00142295
Chr5_93958779	Chr5	93958779	A	C	0.106786	0.512	0.955651	0.044349	-0.0448584	0.00590785	3.17e-14	57.65	58591	4.84316	0.01884	5407	4.7983	0.019566	141	4.75344	0.0219208	0.000170569	0.103464	0.0694703	0.173105	0.0985353	0.103634	0.164587	0.598285	0.0238952	0.147068	0.955662	0.0443377	-0.00188256	0.000638599	0.00320019	8.69	58556	0.737109	0.00154316	5402	0.735226	0.00164611	141	0.733344	0.00196307	3e-07	0.000470229	0.00142297
Chr5_93959793	Chr5	93959793	A	T	0.103755	0.533	0.957366	0.042634	-0.0456742	0.00604097	4.06e-14	57.16	58794	4.84306	0.0188372	5221	4.79739	0.0196029	124	4.75171	0.0220612	0.000170296	0.10342	0.069506	0.173096	0.0983825	0.10359	0.164394	0.598059	0.0238895	0.147071	0.957378	0.0426216	-0.0017234	0.000652796	0.00829212	6.97	58759	0.737086	0.00154319	5216	0.735363	0.00165169	124	0.733639	0.00198167	2.42e-07	0.000470307	0.00142295
Chr5_93959001	Chr5	93959001	G	A	0.107636	0.512	0.955791	0.0442087	-0.0440829	0.00591868	9.59e-14	55.47	58607	4.84301	0.0188388	5393	4.79892	0.0195705	139	4.75484	0.0219356	0.000164226	0.103447	0.0694892	0.1731	0.0948733	0.103611	0.158502	0.598179	0.0238927	0.147074	0.955803	0.0441973	-0.00174932	0.000639757	0.00625225	7.477	58572	0.737094	0.00154311	5388	0.735344	0.00164677	139	0.733595	0.00196497	2.59e-07	0.000470196	0.00142303
Chr5_93960357	Chr5	93960357	C	T	0.094973	0.762	0.957187	0.0428133	-0.044662	0.0060301	1.31e-13	54.86	58783	4.84291	0.0188396	5220	4.79825	0.0196048	136	4.75359	0.0220565	0.000163486	0.103464	0.069477	0.173105	0.0944437	0.103628	0.157763	0.598262	0.0238937	0.147075	0.957199	0.042801	-0.00179837	0.000651306	0.00576113	7.624	58748	0.737093	0.00154311	5215	0.735294	0.00165121	136	0.733496	0.00197996	2.65e-07	0.000470234	0.00142299
Chr5_93968232	Chr5	93968232	T	G	0.0951285	0.971	0.957421	0.0425794	-0.0447469	0.00605067	1.43e-13	54.69	58812	4.84291	0.0188408	5192	4.79816	0.0196115	135	4.75342	0.0220788	0.000163252	0.103485	0.0694611	0.173109	0.0943055	0.103648	0.157506	0.598365	0.0238959	0.147075	0.957433	0.042567	-0.00172938	0.000653469	0.00813605	7.004	58777	0.737085	0.0015431	5187	0.735356	0.00165202	135	0.733627	0.00198274	2.44e-07	0.000470225	0.00142302
Chr5_93963404	Chr5	93963404	A	G	0.0949013	0.847	0.957374	0.0426262	-0.044714	0.00604855	1.46e-13	54.65	58806	4.84288	0.0188402	5198	4.79817	0.0196114	135	4.75346	0.0220778	0.000163183	0.103477	0.0694674	0.173108	0.094267	0.10364	0.157452	0.598325	0.023895	0.147075	0.957386	0.0426138	-0.0017041	0.000653233	0.0090905	6.805	58771	0.737082	0.0015431	5193	0.735378	0.00165204	135	0.733674	0.00198261	2.37e-07	0.000470237	0.00142302
Chr5_93964421	Chr5	93964421	C	G	0.0947569	0.848	0.957405	0.042595	-0.0444749	0.00605004	1.99e-13	54.04	58810	4.84287	0.0188405	5194	4.7984	0.0196116	135	4.75392	0.0220787	0.000161329	0.10348	0.0694664	0.173108	0.0931958	0.103642	0.155661	0.598336	0.0238953	0.147077	0.957417	0.0425826	-0.00173667	0.000653388	0.00786412	7.065	58775	0.737086	0.0015431	5189	0.735349	0.00165204	135	0.733612	0.00198271	2.46e-07	0.000470235	0.00142301
Chr5_93961593	Chr5	93961593	G	A	0.0954365	0.783	0.957226	0.0427743	-0.0443121	0.00603448	2.11e-13	53.92	58788	4.84288	0.01884	5215	4.79856	0.0196063	136	4.75425	0.0220613	0.000160794	0.10347	0.0694746	0.173105	0.0928881	0.103631	0.155161	0.598284	0.0238941	0.147077	0.957238	0.042762	-0.0017747	0.000651747	0.00647131	7.415	58753	0.73709	0.00154312	5210	0.735315	0.00165141	136	0.733541	0.00198058	2.58e-07	0.000470247	0.00142299
Chr5_93962047	Chr5	93962047	A	G	0.0954572	0.788	0.957202	0.0427977	-0.0442845	0.0060343	2.18e-13	53.86	58784	4.8429	0.0188406	5220	4.79862	0.0196057	135	4.75433	0.0220597	0.000160679	0.103479	0.0694678	0.173107	0.0928201	0.10364	0.155036	0.598328	0.0238951	0.147077	0.957215	0.0427854	-0.00176892	0.000651736	0.00664635	7.367	58749	0.73709	0.00154314	5215	0.735321	0.00165133	135	0.733552	0.00198042	2.56e-07	0.000470258	0.00142298
Chr5_93966761	Chr5	93966761	C	T	0.0946706	0.974	0.957428	0.0425716	-0.0444009	0.00605175	2.21e-13	53.83	58813	4.84289	0.018841	5191	4.79849	0.0196113	135	4.75409	0.0220788	0.000160709	0.103487	0.0694612	0.173109	0.0928366	0.103648	0.155052	0.598371	0.0238961	0.147077	0.957441	0.0425592	-0.00172497	0.000653561	0.00830908	6.966	58778	0.737085	0.00154311	5186	0.73536	0.00165201	135	0.733635	0.00198276	2.42e-07	0.000470231	0.00142302
Chr5_93966884	Chr5	93966884	C	A	0.0951326	0.937	0.957436	0.0425638	-0.0443268	0.00605226	2.44e-13	53.64	58814	4.84285	0.0188406	5190	4.79852	0.0196127	135	4.75419	0.0220818	0.000160145	0.103482	0.0694658	0.173108	0.0925114	0.103642	0.154517	0.598343	0.0238953	0.147077	0.957449	0.0425514	-0.00173024	0.000653625	0.00811962	7.007	58779	0.737085	0.0015431	5185	0.735355	0.00165215	135	0.733624	0.00198306	2.44e-07	0.000470234	0.00142301
Chr5_93964539	Chr5	93964539	G	T	0.0947776	0.798	0.957428	0.0425716	-0.0443179	0.00605188	2.45e-13	53.63	58813	4.8428	0.0188399	5191	4.79848	0.0196138	135	4.75417	0.0220842	0.000160109	0.103474	0.0694722	0.173106	0.0924914	0.103634	0.154494	0.598302	0.0238944	0.147078	0.957441	0.0425592	-0.00173268	0.000653577	0.0080257	7.028	58778	0.737084	0.00154307	5186	0.735351	0.00165227	135	0.733619	0.00198324	2.45e-07	0.000470223	0.00142302
Chr5_93960257	Chr5	93960257	C	T	0.100925	0.4	0.956041	0.0439592	-0.0434983	0.0059414	2.49e-13	53.6	58640	4.84301	0.0188421	5359	4.79951	0.0195766	140	4.75601	0.021956	0.000159038	0.103496	0.0694548	0.17311	0.0918708	0.103655	0.153429	0.598414	0.0238974	0.147077	0.956052	0.0439476	-0.00168676	0.000642001	0.00860767	6.903	58605	0.737089	0.00154319	5354	0.735402	0.00164736	140	0.733715	0.00196736	2.39e-07	0.000470249	0.001423
Chr5_93964547	Chr5	93964547	C	T	0.0947687	0.95	0.957428	0.0425716	-0.0442473	0.00605193	2.68e-13	53.45	58813	4.84281	0.0188402	5191	4.79857	0.0196134	135	4.75432	0.0220832	0.000159599	0.103478	0.0694696	0.173107	0.0921968	0.103638	0.153998	0.59832	0.0238949	0.147078	0.957441	0.0425592	-0.0017243	0.000653578	0.00833573	6.96	58778	0.737084	0.00154308	5186	0.73536	0.0016522	135	0.733635	0.00198313	2.42e-07	0.000470219	0.00142303
Chr5_93960321	Chr5	93960321	A	G	0.0959648	0.683	0.957514	0.0424859	-0.0442303	0.00605727	2.87e-13	53.32	58822	4.84283	0.0188403	5184	4.7986	0.0196139	133	4.75437	0.022087	0.000159169	0.103478	0.0694699	0.173107	0.0919484	0.103637	0.153583	0.598319	0.023895	0.147078	0.957527	0.0424734	-0.00176662	0.00065418	0.00692529	7.293	58787	0.737088	0.00154306	5179	0.735321	0.00165242	133	0.733554	0.0019839	2.54e-07	0.000470209	0.00142302
Chr5_93939231	Chr5	93939231	G	T	0.0907683	0.534	0.958871	0.0411294	-0.0451687	0.00620081	3.27e-13	53.06	58950	4.84359	0.0188497	5102	4.79842	0.0196307	87	4.75325	0.0221882	0.000160923	0.103583	0.0693885	0.173132	0.0929481	0.103744	0.155116	0.598844	0.0239084	0.147076	0.958853	0.0411473	-0.00200846	0.000668271	0.00265299	9.033	58910	0.737135	0.00154315	5103	0.735127	0.00165386	86	0.733118	0.00199558	3.18e-07	0.000469892	0.00142323
Chr5_93960234	Chr5	93960234	T	C	0.0985292	0.443	0.957109	0.0428912	-0.0436812	0.00602626	4.26e-13	52.54	58772	4.84283	0.0188393	5232	4.79915	0.0196032	135	4.75546	0.0220518	0.000156657	0.103457	0.0694886	0.173102	0.0904998	0.103613	0.151194	0.598205	0.023892	0.147081	0.957121	0.042879	-0.00185068	0.00065091	0.00446754	8.084	58737	0.737099	0.00154308	5227	0.735248	0.00165093	135	0.733397	0.00197925	2.81e-07	0.000470194	0.00142301
Chr5_93956250	Chr5	93956250	T	C	0.0712817	0.517	0.907092	0.0929076	-0.0296424	0.00419585	1.63e-12	49.91	52736	4.84489	0.0188398	10888	4.81525	0.019108	515	4.7856	0.0202608	0.000148101	0.10325	0.0696564	0.173055	0.0855806	0.103398	0.143234	0.597145	0.023873	0.147094	0.907089	0.092911	-0.00146735	0.00045369	0.00122032	10.46	52703	0.737229	0.00154414	10881	0.735761	0.00158296	515	0.734294	0.00174323	3.63e-07	0.000469617	0.00142341
BTA-94299-no-rs	Chr5	93940507	C	T	0.0574036	0.835	0.942749	0.0572507	-0.0358246	0.00523319	7.68e-12	46.86	57025	4.84364	0.0188469	6884	4.80782	0.0193639	230	4.77199	0.021201	0.000138538	0.103492	0.0694745	0.173105	0.080031	0.103631	0.133684	0.598336	0.0238976	0.147094	0.942753	0.0572474	-0.00130319	0.000565499	0.021198	5.311	56990	0.737101	0.00154382	6879	0.735797	0.00161777	230	0.734494	0.00186831	1.83e-07	0.00047025	0.00142305
Chr5_93935676	Chr5	93935676	CAAT	C	0.035947	0.723	0.985703	0.0142971	-0.0744541	0.0110301	1.49e-11	45.56	62312	4.84017	0.0188252	1820	4.76572	0.0217033	7	4.69127	0.0288271	0.000156243	0.103332	0.0696033	0.173091	0.0902661	0.103488	0.150977	0.597518	0.0238722	0.147102	0.985717	0.0142826	-0.00527997	0.00118823	8.86e-06	19.75	62275	0.737043	0.00154101	1817	0.731763	0.00193023	7	0.726483	0.00281081	7.85e-07	0.000469095	0.00142356
Chr5_93923943	Chr5	93923943	G	T	0.0527872	0.725	0.934439	0.0655607	-0.03326	0.00495608	1.95e-11	45.04	56022	4.84494	0.0188594	7824	4.81168	0.0192601	293	4.77842	0.0208651	0.00013554	0.103549	0.0694347	0.173119	0.0782931	0.103684	0.130724	0.598605	0.0238976	0.147096	0.934422	0.0655782	-0.00153114	0.00053389	0.00413365	8.225	55984	0.737206	0.00154453	7823	0.735674	0.00160217	292	0.734143	0.00182165	2.87e-07	0.000469757	0.00142336
Chr5_93927774	Chr5	93927774	C	A	0.0503705	0.607	0.935983	0.0640172	-0.0337321	0.00502757	1.97e-11	45.02	56159	4.84491	0.0188597	7748	4.81118	0.0192766	232	4.77745	0.0209293	0.000136358	0.103558	0.0694276	0.173122	0.0787643	0.103694	0.1315	0.598651	0.023898	0.147096	0.935966	0.0640338	-0.00153365	0.000541903	0.00465473	8.01	56121	0.737201	0.00154451	7747	0.735667	0.00160451	231	0.734133	0.00183049	2.82e-07	0.000469765	0.00142336
Chr5_93935153	Chr5	93935153	G	A	0.0428023	0.978	0.544536	0.455464	0.0164319	0.00246389	2.6e-11	44.48	19004	4.82259	0.0189775	31844	4.83902	0.0188244	13291	4.85545	0.0189924	0.000133932	0.103339	0.0696005	0.173073	0.0773844	0.103473	0.129437	0.597544	0.0238656	0.147105	0.544548	0.455452	0.000831415	0.000265633	0.00174935	9.796	18992	0.736115	0.00156347	31826	0.736946	0.00154186	13281	0.737777	0.00156568	3.43e-07	0.00047017	0.00142298
Chr5_93934877	Chr5	93934877	T	C	0.0428454	0.978	0.544505	0.455495	0.0164164	0.0024638	2.7e-11	44.4	18999	4.82261	0.0189776	31850	4.83903	0.0188246	13290	4.85545	0.0189928	0.000133682	0.103343	0.0695974	0.173074	0.0772395	0.103477	0.12919	0.597564	0.0238662	0.147105	0.544517	0.455483	0.00083924	0.00026563	0.00158158	9.982	18987	0.736107	0.00156348	31832	0.736946	0.00154188	13280	0.737785	0.00156571	3.49e-07	0.000470195	0.00142296
Chr5_93933707	Chr5	93933707	AC	TT	0.0428411	0	0.544863	0.455136	0.0164186	0.00246436	2.72e-11	44.39	19023	4.82264	0.0189769	31848	4.83905	0.0188244	13268	4.85547	0.0189931	0.0001337	0.103338	0.069601	0.173073	0.0772506	0.103472	0.129214	0.597541	0.0238656	0.147105	0.544876	0.455124	0.000831489	0.000265678	0.00175084	9.795	19011	0.736116	0.00156339	31830	0.736947	0.00154185	13258	0.737779	0.00156575	3.43e-07	0.000470154	0.001423
Chr5_93934595	Chr5	93934595	G	A	0.0427398	0.978	0.544591	0.455409	0.0164154	0.00246408	2.73e-11	44.38	19007	4.8226	0.0189781	31845	4.83902	0.0188248	13287	4.85543	0.0189927	0.000133661	0.103346	0.069595	0.173075	0.0772273	0.10348	0.129166	0.59758	0.0238665	0.147105	0.544603	0.455397	0.0008416	0.000265652	0.00153546	10.04	18995	0.736105	0.00156349	31827	0.736946	0.00154187	13277	0.737788	0.00156569	3.51e-07	0.000470182	0.00142296
Chr5_93933889	Chr5	93933889	G	A	0.0427011	0.98	0.544871	0.455129	0.0163828	0.00246415	2.99e-11	44.2	19028	4.82268	0.0189767	31839	4.83906	0.0188244	13272	4.85544	0.0189932	0.000133118	0.103338	0.0696018	0.173073	0.0769143	0.103471	0.128652	0.597537	0.0238655	0.147105	0.544884	0.455116	0.000842124	0.000265653	0.00152511	10.05	19016	0.736106	0.00156335	31821	0.736948	0.00154184	13262	0.73779	0.00156576	3.52e-07	0.000470146	0.00142299
Chr5_93935582	Chr5	93935582	C	T	0.0429616	0.979	0.544193	0.455807	0.0163515	0.00246425	3.26e-11	44.03	18974	4.82261	0.018979	31860	4.83896	0.0188247	13305	4.85532	0.0189917	0.000132641	0.103344	0.0695972	0.173074	0.0766382	0.103477	0.128184	0.597568	0.0238661	0.147106	0.544205	0.455795	0.000812685	0.00026567	0.00222186	9.357	18962	0.736131	0.00156363	31842	0.736943	0.00154189	13295	0.737756	0.0015656	3.28e-07	0.000470203	0.00142297
Chr5_93956407	Chr5	93956407	G	A	0.0607143	0.521	0.914327	0.0856733	-0.0288686	0.00435268	3.33e-11	43.99	53588	4.84408	0.0188396	10112	4.81521	0.0191504	439	4.78634	0.0204068	0.000130566	0.103293	0.0696372	0.173061	0.0754449	0.103424	0.126243	0.597312	0.0238752	0.147107	0.914336	0.0856644	-0.00144339	0.000470642	0.00216427	9.406	53556	0.73719	0.00154403	10104	0.735747	0.00158887	439	0.734304	0.00176295	3.26e-07	0.000469931	0.00142319
Chr5_93935423	Chr5	93935423	G	A	0.0429553	0.978	0.544404	0.455596	0.0163408	0.00246409	3.35e-11	43.98	18989	4.82266	0.0189783	31857	4.839	0.0188248	13293	4.85534	0.0189924	0.000132457	0.103346	0.0695963	0.173074	0.0765319	0.103478	0.128005	0.597574	0.0238665	0.147106	0.544416	0.455584	0.000815808	0.000265656	0.00213502	9.431	18977	0.736129	0.00156353	31839	0.736945	0.00154189	13283	0.737761	0.00156567	3.3e-07	0.000470196	0.00142297
Chr5_93935197	Chr5	93935197	G	A	0.0429446	0.976	0.544466	0.455534	0.0163148	0.00246421	3.6e-11	43.83	18991	4.82271	0.0189779	31861	4.83902	0.0188248	13287	4.85534	0.0189929	0.000132034	0.103345	0.0695971	0.173074	0.0762873	0.103477	0.127597	0.59757	0.0238664	0.147106	0.544478	0.455522	0.000819097	0.000265671	0.0020494	9.506	18979	0.736127	0.00156349	31843	0.736946	0.00154187	13277	0.737765	0.0015657	3.33e-07	0.00047018	0.00142298
Chr5_93935185	Chr5	93935185	C	T	0.0428912	0.978	0.544513	0.455487	0.0162913	0.00246393	3.82e-11	43.72	18998	4.82272	0.0189782	31853	4.83901	0.018825	13288	4.8553	0.0189928	0.000131652	0.103348	0.069595	0.173075	0.0760664	0.10348	0.127225	0.597585	0.0238668	0.147106	0.544525	0.455475	0.000822544	0.000265638	0.00195927	9.588	18986	0.736123	0.00156349	31835	0.736946	0.00154187	13278	0.737768	0.00156569	3.36e-07	0.000470181	0.00142298
Chr5_93935506	Chr5	93935506	C	A	0.0430275	0.978	0.544458	0.455542	0.0162798	0.00246441	3.98e-11	43.64	18989	4.82274	0.018978	31864	4.83902	0.0188249	13286	4.8553	0.018993	0.000131469	0.103347	0.0695964	0.173075	0.0759608	0.103478	0.12705	0.597576	0.0238666	0.147106	0.54447	0.45553	0.000843225	0.00026569	0.00150584	10.07	18977	0.736103	0.0015635	31846	0.736946	0.00154188	13276	0.737789	0.00156571	3.53e-07	0.000470195	0.00142295
Chr5_93935925	Chr5	93935925	G	A	0.043007	0.979	0.544302	0.455698	0.0162756	0.00246439	4.03e-11	43.62	18979	4.82271	0.0189786	31864	4.83898	0.0188247	13296	4.85526	0.0189921	0.000131407	0.103344	0.0695987	0.173074	0.0759256	0.103475	0.126994	0.597562	0.0238663	0.147107	0.544314	0.455686	0.000817274	0.00026569	0.00209868	9.462	18967	0.736127	0.00156356	31846	0.736944	0.00154187	13286	0.737762	0.00156562	3.31e-07	0.000470179	0.00142299
Chr5_93932907	Chr5	93932907	A	G	0.0428813	0.979	0.54491	0.45509	0.0162727	0.00246425	4.05e-11	43.61	19027	4.82279	0.0189771	31846	4.83906	0.0188248	13266	4.85533	0.0189936	0.000131332	0.103344	0.0695987	0.173074	0.0758821	0.103475	0.126921	0.597562	0.0238661	0.147107	0.544923	0.455077	0.00083545	0.000265668	0.00166334	9.889	19015	0.736112	0.00156338	31828	0.736948	0.00154186	13256	0.737783	0.00156577	3.46e-07	0.000470164	0.00142298
Chr5_93936319	Chr5	93936319	TAACC	T	0.0429703	0.978	0.544326	0.455674	0.0162705	0.00246421	4.07e-11	43.6	18982	4.82272	0.0189777	31861	4.83899	0.0188241	13296	4.85527	0.0189917	0.000131324	0.103333	0.0696071	0.173072	0.0758786	0.103464	0.126927	0.597508	0.0238648	0.147107	0.544338	0.455662	0.000823056	0.00026567	0.00194899	9.598	18970	0.736122	0.00156353	31843	0.736945	0.00154187	13286	0.737768	0.00156565	3.36e-07	0.00047018	0.00142298
Chr5_93936595	Chr5	93936595	T	C	0.0431008	0.979	0.543967	0.456033	0.0162684	0.00246401	4.08e-11	43.59	18959	4.82269	0.0189788	31861	4.83896	0.0188246	13319	4.85523	0.0189915	0.000131308	0.103342	0.0696	0.173074	0.0758681	0.103474	0.1269	0.597553	0.0238659	0.147107	0.543979	0.456021	0.000810913	0.000265646	0.00226973	9.318	18947	0.736132	0.00156362	31843	0.736943	0.00154189	13309	0.737754	0.00156558	3.26e-07	0.000470196	0.00142297
Chr5_93934114	Chr5	93934114	T	C	0.0426769	0.979	0.544669	0.455331	0.0162455	0.00246421	4.36e-11	43.46	19007	4.82278	0.0189774	31855	4.83903	0.0188244	13277	4.85527	0.0189926	0.000130904	0.103337	0.0696042	0.173072	0.0756356	0.103468	0.126517	0.597527	0.0238656	0.147107	0.544681	0.455319	0.000835586	0.000265668	0.00166042	9.892	18995	0.736111	0.00156345	31837	0.736947	0.00154186	13267	0.737782	0.00156571	3.46e-07	0.000470168	0.00142298
Chr5_93934929	Chr5	93934929	G	A	0.0427817	0.978	0.544505	0.455495	0.0162352	0.00246386	4.45e-11	43.42	19001	4.82276	0.0189783	31846	4.839	0.0188248	13292	4.85523	0.0189923	0.000130747	0.103344	0.0695989	0.173074	0.075544	0.103475	0.126356	0.597562	0.0238662	0.147107	0.544517	0.455483	0.000819016	0.000265632	0.00204835	9.507	18989	0.736126	0.00156352	31828	0.736945	0.00154187	13282	0.737764	0.00156565	3.33e-07	0.000470182	0.00142298
Chr5_93937066	Chr5	93937066	AT	TC	0.0431768	0	0.543718	0.456282	0.0162058	0.0024637	4.81e-11	43.27	18942	4.82273	0.0189794	31863	4.83894	0.0188247	13334	4.85514	0.0189911	0.00013031	0.103344	0.0695992	0.173074	0.0752916	0.103475	0.125934	0.597561	0.0238662	0.147107	0.543729	0.456271	0.000797899	0.000265613	0.00266584	9.024	18930	0.736144	0.00156368	31845	0.736942	0.00154189	13324	0.73774	0.00156552	3.16e-07	0.000470206	0.00142298
Chr5_93935614	Chr5	93935614	G	A	0.042969	0.979	0.544029	0.455971	0.0162084	0.00246412	4.81e-11	43.27	18963	4.82276	0.018979	31861	4.83897	0.0188249	13315	4.85518	0.0189921	0.000130337	0.103348	0.0695966	0.173075	0.0753069	0.103478	0.125956	0.597577	0.0238665	0.147107	0.544041	0.455959	0.000803297	0.000265656	0.00249712	9.144	18951	0.73614	0.00156362	31843	0.736943	0.0015419	13305	0.737746	0.00156561	3.2e-07	0.000470208	0.00142297
Chr5_93935952	Chr5	93935952	T	C	0.0430082	0.978	0.544341	0.455659	0.0161875	0.00246414	5.1e-11	43.15	18985	4.82281	0.0189781	31857	4.839	0.0188247	13297	4.85519	0.0189924	0.000129988	0.103342	0.069601	0.173073	0.0751057	0.103472	0.125626	0.59755	0.0238659	0.147108	0.544353	0.455647	0.000824625	0.00026566	0.00190982	9.635	18973	0.736121	0.00156351	31839	0.736945	0.00154186	13287	0.73777	0.00156566	3.37e-07	0.000470171	0.00142299
Chr5_93937624	Chr5	93937624	T	C	0.043166	0.98	0.543819	0.456181	0.0161685	0.00246421	5.38e-11	43.05	18947	4.8228	0.0189788	31866	4.83896	0.0188246	13326	4.85513	0.0189917	0.000129706	0.103342	0.0696014	0.173073	0.0749429	0.103472	0.125354	0.597548	0.0238657	0.147108	0.543831	0.456169	0.000816223	0.000265668	0.00212487	9.439	18935	0.736127	0.0015636	31848	0.736943	0.00154187	13316	0.73776	0.00156558	3.31e-07	0.000470179	0.00142299
Chr5_93937501	Chr5	93937501	G	A	0.043099	0.979	0.54385	0.45615	0.0161644	0.00246396	5.41e-11	43.04	18952	4.8228	0.0189789	31860	4.83896	0.0188248	13327	4.85513	0.0189917	0.00012964	0.103344	0.0695998	0.173074	0.0749044	0.103474	0.125287	0.597559	0.0238661	0.147108	0.543862	0.456138	0.000815362	0.000265638	0.00214555	9.422	18940	0.736128	0.00156361	31842	0.736943	0.00154188	13317	0.737759	0.00156558	3.3e-07	0.000470195	0.00142297
Chr5_93937326	Chr5	93937326	A	T	0.0431281	0.972	0.543718	0.456282	0.0161596	0.00246388	5.48e-11	43.02	18940	4.82279	0.0189795	31867	4.83894	0.018825	13332	4.8551	0.0189916	0.000129568	0.103349	0.0695964	0.173075	0.0748625	0.103478	0.125213	0.597581	0.0238665	0.147108	0.543729	0.456271	0.000798996	0.000265634	0.00263191	9.047	18928	0.736143	0.00156366	31849	0.736942	0.00154188	13322	0.737741	0.00156552	3.17e-07	0.000470188	0.00142299
Chr5_93936841	Chr5	93936841	G	C	0.0431711	0.98	0.54385	0.45615	0.0161065	0.00246378	6.31e-11	42.74	18952	4.82285	0.0189791	31860	4.83895	0.0188248	13327	4.85506	0.0189916	0.000128713	0.103345	0.0695999	0.173074	0.0743688	0.103474	0.124392	0.597561	0.0238663	0.147109	0.543862	0.456138	0.000806641	0.000265621	0.00239203	9.222	18940	0.736136	0.00156364	31842	0.736943	0.0015419	13317	0.737749	0.00156558	3.23e-07	0.000470212	0.00142296
Chr5_93935800	Chr5	93935800	A	T	0.042976	0.98	0.543959	0.456041	0.0160998	0.00246404	6.46e-11	42.69	18960	4.82288	0.0189784	31858	4.83898	0.0188246	13321	4.85508	0.0189919	0.0001286	0.103341	0.0696035	0.173073	0.0743043	0.103469	0.124289	0.597538	0.0238656	0.147109	0.543971	0.456029	0.000797143	0.000265647	0.00269425	9.005	18948	0.736146	0.0015636	31840	0.736943	0.00154189	13311	0.73774	0.00156562	3.15e-07	0.000470202	0.00142298
Chr5_93937844	Chr5	93937844	C	T	0.0431863	0.978	0.54364	0.45636	0.016054	0.00246427	7.34e-11	42.44	18934	4.8229	0.0189791	31869	4.83896	0.0188249	13336	4.85501	0.0189918	0.000127883	0.103346	0.0696001	0.173074	0.0738896	0.103474	0.12359	0.597561	0.0238662	0.147109	0.543651	0.456349	0.000791977	0.000265669	0.00287368	8.887	18922	0.736151	0.00156363	31851	0.736943	0.00154189	13326	0.737735	0.00156559	3.11e-07	0.000470197	0.00142299
Chr5_93938096	Chr5	93938096	C	T	0.0431363	0.97	0.543663	0.456337	0.0160484	0.00246413	7.43e-11	42.42	18935	4.82291	0.0189791	31870	4.83896	0.0188249	13334	4.85501	0.0189918	0.000127794	0.103346	0.0696003	0.173074	0.0738379	0.103473	0.123504	0.59756	0.0238663	0.147109	0.543675	0.456325	0.00079232	0.000265657	0.00286037	8.895	18923	0.73615	0.00156362	31852	0.736943	0.00154188	13324	0.737735	0.00156558	3.11e-07	0.000470191	0.00142299
Chr5_93939082	Chr5	93939082	T	C	0.0432926	0.969	0.543382	0.456618	0.0160406	0.00246384	7.55e-11	42.39	18917	4.8229	0.01898	31870	4.83894	0.0188254	13352	4.85498	0.0189918	0.000127682	0.103355	0.0695931	0.173076	0.0737724	0.103483	0.123385	0.597607	0.0238673	0.147109	0.543394	0.456606	0.00078974	0.000265623	0.0029487	8.84	18905	0.736152	0.00156367	31852	0.736942	0.00154189	13342	0.737732	0.00156554	3.09e-07	0.000470198	0.00142299
Chr5_93938662	Chr5	93938662	GTTCACTGAATTCTCTGTATTCTCTGAAA	G	0.0432726	0.972	0.543445	0.456555	0.0160305	0.00246404	7.79e-11	42.33	18918	4.82291	0.0189798	31876	4.83894	0.0188251	13345	4.85497	0.0189917	0.000127519	0.10335	0.0695967	0.173075	0.0736786	0.103478	0.123233	0.597584	0.0238669	0.14711	0.543456	0.456544	0.000796607	0.000265645	0.00271195	8.993	18906	0.736146	0.00156366	31858	0.736942	0.00154189	13335	0.737739	0.00156555	3.15e-07	0.0004702	0.00142298
Chr5_93939882	Chr5	93939882	G	C	0.0432842	0.969	0.543234	0.456766	0.0160195	0.00246397	8.01e-11	42.27	18907	4.82291	0.0189802	31871	4.83893	0.0188253	13361	4.85494	0.0189915	0.000127353	0.103353	0.0695948	0.173075	0.0735824	0.10348	0.12307	0.597597	0.0238671	0.14711	0.543246	0.456754	0.000810958	0.000265637	0.0022676	9.32	18895	0.736131	0.0015637	31853	0.736942	0.00154189	13351	0.737753	0.00156551	3.26e-07	0.000470202	0.00142297
Chr5_93938058	Chr5	93938058	G	C	0.0431715	0.978	0.543616	0.456384	0.0159748	0.00246415	9.07e-11	42.03	18931	4.82299	0.0189792	31872	4.83896	0.018825	13336	4.85494	0.018992	0.000126626	0.103348	0.0695996	0.173074	0.0731628	0.103474	0.122374	0.597567	0.0238664	0.14711	0.543628	0.456372	0.000792216	0.00026566	0.00286436	8.893	18919	0.736151	0.00156362	31854	0.736943	0.00154189	13326	0.737735	0.00156559	3.11e-07	0.000470199	0.00142299
Chr5_93932169	Chr5	93932169	C	G	0.0392414	0.977	0.554624	0.445376	0.0159254	0.00246556	1.06e-10	41.72	19728	4.82349	0.0189714	31690	4.83941	0.0188262	12721	4.85534	0.0190025	0.000125296	0.103363	0.0695882	0.173077	0.0723931	0.103489	0.121072	0.597643	0.0238682	0.147111	0.554642	0.445358	0.000767645	0.000265776	0.00387455	8.342	19716	0.736196	0.00156234	31672	0.736964	0.00154182	12711	0.737731	0.00156677	2.91e-07	0.000470073	0.0014231
Chr5_93938255	Chr5	93938255	G	C	0.0360694	0.726	0.985703	0.0142971	-0.0711264	0.0110114	1.06e-10	41.72	62313	4.84013	0.0188256	1818	4.76901	0.0216925	8	4.69788	0.0287964	0.000142589	0.103334	0.0696109	0.173088	0.0823795	0.103477	0.137798	0.597497	0.0238717	0.147112	0.985717	0.0142826	-0.00506408	0.00118633	1.97e-05	18.22	62276	0.737039	0.00154103	1815	0.731975	0.00192898	8	0.726911	0.00280746	7.22e-07	0.00046911	0.00142359
Chr5_93964879	Chr5	93964879	G	A	0.0259842	0.48	0.884189	0.115811	0.025038	0.00394192	2.14e-10	40.34	50000	4.8318	0.0188607	13422	4.85683	0.0190464	717	4.88187	0.020022	0.000128388	0.103433	0.0695369	0.173098	0.0741707	0.103561	0.123973	0.597983	0.0238872	0.147112	0.884187	0.115813	-0.000590398	0.000426143	0.165921	1.919	49969	0.737083	0.00154599	13413	0.736492	0.00157329	717	0.735902	0.00170985	7.14e-08	0.000470121	0.00142325
Chr5_93961455	Chr5	93961455	A	T	0.00538302	0.394	0.896545	0.103455	-0.024934	0.00398123	3.8e-10	39.22	51350	4.84458	0.0188609	12307	4.81964	0.01908	482	4.79471	0.0201013	0.000115328	0.103561	0.0694392	0.173116	0.0666192	0.103677	0.111239	0.598619	0.0238917	0.14711	0.896535	0.103465	-0.000662138	0.000431663	0.125053	2.353	51317	0.737077	0.00154548	12300	0.736414	0.00157769	482	0.735752	0.00172114	8.13e-08	0.000470601	0.00142285
Chr5_93938039	Chr5	93938039	G	C	0.079054	0.654	0.943802	0.0561983	-0.0334029	0.00536058	4.66e-10	38.83	57149	4.84414	0.0188587	6771	4.81074	0.0193634	219	4.77734	0.0212534	0.000118359	0.103579	0.0694266	0.173124	0.0683667	0.103697	0.114139	0.598702	0.0239015	0.147111	0.943782	0.0562177	-0.00136726	0.000577759	0.0179615	5.6	57110	0.73714	0.00154437	6771	0.735772	0.00161701	218	0.734405	0.00187402	1.98e-07	0.000470026	0.00142322
Chr5_93962104	Chr5	93962104	G	GTA	0.0680471	0	0.947286	0.0527136	-0.0339977	0.00545678	4.68e-10	38.82	57576	4.84277	0.0188463	6364	4.80877	0.0194357	199	4.77477	0.0214445	0.000115434	0.103517	0.0694746	0.173107	0.0666835	0.103633	0.111388	0.598394	0.0238957	0.147113	0.947292	0.0527075	-0.00119413	0.000589372	0.0427586	4.105	57541	0.737066	0.00154343	6359	0.735872	0.00162721	199	0.734678	0.00189951	1.42e-07	0.000470167	0.00142315
Chr5_93958349	Chr5	93958349	C	T	0.0386523	0.518	0.715314	0.284686	0.0165401	0.00291147	1.34e-08	32.27	32709	4.82811	0.0189175	26341	4.84465	0.0188561	5089	4.86119	0.0192402	0.000111422	0.103363	0.0696111	0.173086	0.0643739	0.103475	0.10768	0.597564	0.0238785	0.147134	0.715261	0.284739	-0.000561991	0.000314921	0.0743401	3.185	32685	0.737274	0.00155431	26325	0.736712	0.00154666	5089	0.73615	0.00160211	1.29e-07	0.000470308	0.00142307
Chr5_93922079	Chr5	93922079	T	G	0.0137465	0.005	0.956259	0.0437409	-0.0310534	0.00561758	3.25e-08	30.56	58533	4.84274	0.0188541	5601	4.81169	0.0194607	5	4.78064	0.0215657	8.07e-05	0.103595	0.0694343	0.17311	0.0466004	0.103675	0.07781	0.598713	0.0239023	0.14713	0.956263	0.043737	-0.000734617	0.000613721	0.231316	1.433	58497	0.737015	0.00154393	5597	0.73628	0.00163357	5	0.735545	0.00192527	4.51e-08	0.00047041	0.00142303
Chr5_93952128	Chr5	93952128	C	T	0.0253122	0.432	0.956438	0.0435616	0.0329735	0.00601143	4.15e-08	30.09	58638	4.83568	0.0188402	5414	4.86865	0.0196109	87	4.90163	0.0220567	9.06e-05	0.103467	0.069535	0.173093	0.0523411	0.103558	0.0874859	0.598069	0.0238844	0.147136	0.956458	0.043542	0.00239605	0.000651152	0.000233701	13.54	58604	0.736707	0.00154413	5408	0.739103	0.00165312	87	0.741499	0.00198223	4.78e-07	0.000471482	0.00142181
Chr5_93922075	Chr5	93922075	A	G	0.0135748	0.005	0.955324	0.0446764	-0.0283498	0.00555971	3.42e-07	26	58414	4.84223	0.0188494	5719	4.81388	0.0194524	6	4.78553	0.0215247	6.86e-05	0.103533	0.0694941	0.173095	0.0396344	0.103601	0.0662206	0.598362	0.0238946	0.147144	0.955327	0.0446731	-0.000526513	0.000607499	0.386115	0.7512	58378	0.736987	0.00154383	5715	0.736461	0.00163251	6	0.735934	0.0019196	2.37e-08	0.00047045	0.00142302
Chr5_93945143	Chr5	93945143	A	G	0.0366699	0.947	0.936045	0.0639548	-0.0256628	0.00504011	3.56e-07	25.93	56193	4.84202	0.0188358	7688	4.81635	0.019326	258	4.79069	0.0210478	7.89e-05	0.103315	0.0696643	0.173059	0.0455634	0.103394	0.0762628	0.597269	0.0238714	0.147151	0.936068	0.0639324	-0.0013392	0.000543756	0.013786	6.066	56161	0.737099	0.00154354	7680	0.73576	0.00161287	258	0.734421	0.00184703	2.15e-07	0.000470229	0.00142304
Chr5_93945391	Chr5	93945391	G	A	0.0208422	0.898	0.91994	0.0800605	-0.0226587	0.00450567	4.95e-07	25.29	54274	4.8427	0.0188436	9460	4.82004	0.019186	405	4.79738	0.020536	7.56e-05	0.103354	0.0696357	0.173065	0.0436988	0.10343	0.0731197	0.597457	0.0238762	0.147151	0.919952	0.0800481	-0.00107096	0.00048641	0.0276855	4.848	54242	0.737114	0.00154427	9452	0.736043	0.00159318	405	0.734972	0.00177901	1.69e-07	0.000470199	0.0014231
Chr5_93936093	Chr5	93936093	G	C	0.0430147	0.722	0.935897	0.064103	-0.0248251	0.00508342	1.04e-06	23.85	56193	4.84188	0.0188432	7669	4.81705	0.0193435	277	4.79223	0.021094	7.39e-05	0.103447	0.0695666	0.173087	0.0427222	0.103521	0.0714319	0.597912	0.0238845	0.147152	0.935919	0.0640806	-0.000501713	0.000548362	0.360231	0.8371	56161	0.736988	0.00154379	7661	0.736487	0.00161478	277	0.735985	0.00185288	3.02e-08	0.000470516	0.00142297
Chr5_93938435	Chr5	93938435	CAT	C	0.0422338	0.791	0.935593	0.064407	-0.0247121	0.00507377	1.12e-06	23.72	56159	4.84189	0.0188434	7698	4.81718	0.0193406	282	4.79246	0.0210838	7.36e-05	0.103447	0.0695668	0.173087	0.042521	0.103521	0.0710955	0.597912	0.0238845	0.147152	0.935615	0.0643848	-0.000517306	0.000547297	0.34456	0.8934	56127	0.736991	0.00154381	7690	0.736473	0.00161439	282	0.735956	0.00185155	3.22e-08	0.000470524	0.00142296
Chr5_93933952	Chr5	93933952	C	T	0.0430451	0.713	0.935827	0.0641731	-0.0245456	0.00507873	1.35e-06	23.36	56187	4.84187	0.0188435	7672	4.81732	0.0193416	280	4.79277	0.0210881	7.24e-05	0.103448	0.0695668	0.173087	0.0418082	0.10352	0.0699037	0.597914	0.0238845	0.147153	0.935849	0.0641508	-0.000519371	0.000547857	0.343131	0.8987	56155	0.736991	0.0015438	7664	0.736472	0.00161453	280	0.735952	0.00185213	3.24e-08	0.00047051	0.00142297
BovineHD0500026652	Chr5	93924717	G	A	0.0158476	1	0.151764	0.848236	-0.0162296	0.00346245	2.77e-06	21.97	1577	4.86682	0.0197772	16314	4.85059	0.0190134	46248	4.83436	0.0188643	6.78e-05	0.103631	0.0694273	0.173126	0.0391714	0.103698	0.0653971	0.59882	0.0238996	0.14715	0.151742	0.848258	-0.000818535	0.000372963	0.0281904	4.817	1575	0.738337	0.00167223	16303	0.737518	0.00156669	46221	0.7367	0.00154625	1.72e-07	0.000471318	0.0014222
Chr5_93966816	Chr5	93966816	C	T	0.00915092	0.085	0.660635	0.339365	0.0142514	0.00304362	2.84e-06	21.92	23212	4.8281	0.0189523	38321	4.84235	0.0188352	2606	4.8566	0.0192059	9.11e-05	0.103211	0.0697556	0.173058	0.0526236	0.103302	0.0881579	0.596712	0.0238557	0.147164	0.660595	0.339405	0.000523121	0.000331457	0.114515	2.491	23194	0.736543	0.0015612	38299	0.737066	0.00154502	2606	0.737589	0.00159892	1.23e-07	0.000470725	0.00142275
Chr5_93966812	Chr5	93966812	T	C	0.0093447	0.085	0.660854	0.339146	0.0135432	0.00304081	8.45e-06	19.84	23250	4.82861	0.0189547	38273	4.84215	0.0188373	2616	4.8557	0.0192067	8.22e-05	0.103249	0.0697316	0.173062	0.0475075	0.103331	0.0795674	0.596881	0.0238596	0.147168	0.660806	0.339194	0.000512719	0.000331181	0.121591	2.397	23231	0.73655	0.00156117	38252	0.737063	0.00154498	2616	0.737575	0.00159876	1.18e-07	0.000470697	0.00142277
Chr5_93928071	Chr5	93928071	G	T	0.00279918	0.959	0.704852	0.295148	-0.0118588	0.00272018	1.31e-05	19.01	32093	4.84646	0.0189172	26231	4.8346	0.0188548	5815	4.82274	0.019182	5.85e-05	0.103449	0.0695767	0.173084	0.0338061	0.103507	0.0565303	0.597882	0.0238868	0.147163	0.704863	0.295137	-0.000362635	0.000293253	0.216244	1.529	32074	0.737161	0.00155431	26214	0.736798	0.00154578	5811	0.736436	0.00159216	5.47e-08	0.000470763	0.00142274
Chr5_93929575	Chr5	93929575	T	G	0.00214998	0.257	0.846552	0.153448	-0.0150463	0.0034547	1.33e-05	18.97	45032	4.84377	0.0188703	18530	4.82872	0.0189708	577	4.81368	0.0196868	5.88e-05	0.103476	0.0695554	0.173091	0.0339804	0.103535	0.0568086	0.598019	0.023889	0.147163	0.846542	0.153458	-0.000225714	0.000375639	0.547921	0.3611	45003	0.737	0.00154748	18519	0.736775	0.0015623	577	0.736549	0.00166405	1.32e-08	0.000470609	0.0014229
Chr5_93926084	Chr5	93926084	T	A	0.00280925	0.985	0.704813	0.295187	-0.0118404	0.00271988	1.34e-05	18.95	32091	4.84646	0.0189176	26230	4.83462	0.0188548	5818	4.82278	0.0191815	5.83e-05	0.103452	0.0695747	0.173085	0.0337035	0.10351	0.0563575	0.597895	0.0238871	0.147163	0.704824	0.295176	-0.000354191	0.00029322	0.227077	1.459	32072	0.737156	0.00155434	26213	0.736801	0.00154576	5814	0.736447	0.00159208	5.22e-08	0.00047076	0.00142275
Chr5_93926121	Chr5	93926121	C	T	0.00281189	0.978	0.704836	0.295164	-0.0118362	0.00272003	1.35e-05	18.94	32092	4.84645	0.0189174	26231	4.83462	0.0188548	5816	4.82278	0.0191817	5.83e-05	0.10345	0.0695759	0.173084	0.0336784	0.103509	0.0563161	0.597888	0.0238869	0.147164	0.704847	0.295153	-0.000363621	0.000293237	0.214973	1.538	32073	0.737162	0.00155434	26214	0.736798	0.00154577	5812	0.736434	0.00159211	5.5e-08	0.000470764	0.00142274
Chr5_93926276	Chr5	93926276	C	A	0.00281257	0.982	0.704829	0.295171	-0.0118284	0.00271999	1.37e-05	18.91	32092	4.84645	0.0189175	26230	4.83462	0.0188548	5817	4.8228	0.0191814	5.82e-05	0.103451	0.0695757	0.173084	0.033634	0.103509	0.0562418	0.597889	0.0238869	0.147164	0.704839	0.295161	-0.000360752	0.000293233	0.218605	1.514	32073	0.73716	0.00155435	26213	0.736799	0.00154576	5813	0.736438	0.00159208	5.41e-08	0.000470762	0.00142275
Chr5_93926590	Chr5	93926590	G	GA	0.00280978	0	0.704844	0.295156	-0.0118152	0.00272017	1.4e-05	18.87	32092	4.84644	0.0189175	26232	4.83463	0.0188548	5815	4.82281	0.0191815	5.81e-05	0.103451	0.0695757	0.173084	0.0335579	0.103509	0.0561146	0.59789	0.0238869	0.147164	0.704855	0.295145	-0.000361395	0.000293253	0.217818	1.519	32073	0.73716	0.00155435	26215	0.736799	0.00154576	5811	0.736438	0.00159209	5.43e-08	0.000470763	0.00142274
Chr5_93927668	Chr5	93927668	TA	T	0.00280943	0.988	0.704844	0.295156	-0.0118152	0.00272017	1.4e-05	18.87	32092	4.84644	0.0189175	26232	4.83463	0.0188548	5815	4.82281	0.0191815	5.81e-05	0.103451	0.0695757	0.173084	0.0335579	0.103509	0.0561146	0.59789	0.0238869	0.147164	0.704855	0.295145	-0.000361395	0.000293253	0.217818	1.519	32073	0.73716	0.00155435	26215	0.736799	0.00154576	5811	0.736438	0.00159209	5.43e-08	0.000470763	0.00142274
Chr5_93928205	Chr5	93928205	T	G	0.0028059	0.976	0.704836	0.295164	-0.0118172	0.00272016	1.4e-05	18.87	32091	4.84644	0.0189175	26233	4.83463	0.0188548	5815	4.82281	0.0191816	5.81e-05	0.103451	0.0695756	0.173085	0.0335703	0.103509	0.0561352	0.59789	0.0238869	0.147164	0.704847	0.295153	-0.000360446	0.000293252	0.219027	1.511	32072	0.73716	0.00155435	26216	0.736799	0.00154576	5811	0.736439	0.00159209	5.41e-08	0.000470763	0.00142275
Chr5_93926684	Chr5	93926684	T	C	0.00280585	0.989	0.704836	0.295164	-0.0118172	0.00272016	1.4e-05	18.87	32091	4.84644	0.0189175	26233	4.83463	0.0188548	5815	4.82281	0.0191816	5.81e-05	0.103451	0.0695756	0.173085	0.0335703	0.103509	0.0561352	0.59789	0.0238869	0.147164	0.704847	0.295153	-0.000360446	0.000293252	0.219027	1.511	32072	0.73716	0.00155435	26216	0.736799	0.00154576	5811	0.736439	0.00159209	5.41e-08	0.000470763	0.00142275
Chr5_93926858	Chr5	93926858	T	G	0.00280585	0.989	0.704829	0.295171	-0.0118174	0.00272006	1.4e-05	18.88	32091	4.84644	0.0189175	26232	4.83463	0.0188548	5816	4.82281	0.0191816	5.81e-05	0.103451	0.0695757	0.173084	0.033572	0.103509	0.0561381	0.59789	0.0238869	0.147164	0.704839	0.295161	-0.000362161	0.000293241	0.216824	1.525	32072	0.737161	0.00155435	26215	0.736799	0.00154576	5812	0.736436	0.00159209	5.46e-08	0.000470763	0.00142275
Chr5_93927999	Chr5	93927999	T	C	0.00280291	0.986	0.704829	0.295171	-0.0118174	0.00272006	1.4e-05	18.88	32091	4.84644	0.0189175	26232	4.83463	0.0188548	5816	4.82281	0.0191816	5.81e-05	0.103451	0.0695757	0.173084	0.033572	0.103509	0.0561381	0.59789	0.0238869	0.147164	0.704839	0.295161	-0.000362161	0.000293241	0.216824	1.525	32072	0.737161	0.00155435	26215	0.736799	0.00154576	5812	0.736436	0.00159209	5.46e-08	0.000470763	0.00142275
Chr5_93928134	Chr5	93928134	G	A	0.00279776	0.986	0.704844	0.295156	-0.0118115	0.0027202	1.41e-05	18.85	32092	4.84644	0.0189175	26232	4.83463	0.0188548	5815	4.82282	0.0191816	5.8e-05	0.103451	0.0695757	0.173084	0.0335369	0.103509	0.0560795	0.59789	0.0238869	0.147164	0.704855	0.295145	-0.000360568	0.000293256	0.218878	1.512	32073	0.73716	0.00155435	26215	0.736799	0.00154576	5811	0.736439	0.00159209	5.41e-08	0.000470763	0.00142275
Chr5_93928029	Chr5	93928029	G	A	0.00280821	0.986	0.704836	0.295164	-0.0118002	0.00272009	1.44e-05	18.82	32092	4.84643	0.0189175	26231	4.83463	0.0188548	5816	4.82283	0.0191816	5.79e-05	0.103451	0.0695759	0.173084	0.0334737	0.103509	0.0559739	0.597889	0.0238869	0.147164	0.704847	0.295153	-0.000364252	0.000293243	0.214187	1.543	32073	0.737162	0.00155435	26214	0.736798	0.00154576	5812	0.736434	0.00159209	5.52e-08	0.000470764	0.00142274
Chr5_93928170	Chr5	93928170	G	C	0.00280359	0.984	0.704852	0.295148	-0.0118	0.00272019	1.44e-05	18.82	32093	4.84643	0.0189175	26231	4.83463	0.0188548	5815	4.82283	0.0191816	5.79e-05	0.103451	0.0695758	0.173084	0.0334715	0.103509	0.0559702	0.597889	0.0238869	0.147164	0.704863	0.295137	-0.000362537	0.000293255	0.216371	1.528	32074	0.737161	0.00155435	26214	0.736799	0.00154576	5811	0.736436	0.00159209	5.47e-08	0.000470764	0.00142274
Chr5_93966808	Chr5	93966808	T	C	0.00917525	0.085	0.660963	0.339037	0.0131954	0.00304292	1.45e-05	18.8	23256	4.8289	0.0189524	38275	4.84209	0.0188359	2608	4.85529	0.019207	7.8e-05	0.103218	0.0697579	0.173054	0.0450937	0.103296	0.0755463	0.596719	0.0238557	0.147172	0.660931	0.339069	0.000604693	0.000331394	0.0680514	3.33	23238	0.736483	0.00156125	38254	0.737087	0.00154503	2607	0.737692	0.00159888	1.64e-07	0.000470759	0.0014227
Chr5_93928403	Chr5	93928403	G	A	0.00273846	0.855	0.705094	0.294906	-0.0116619	0.00272187	1.83e-05	18.36	32099	4.84631	0.0189169	26250	4.83465	0.0188551	5790	4.82299	0.0191832	5.66e-05	0.103448	0.0695788	0.173084	0.0326769	0.103505	0.0546432	0.597874	0.0238865	0.147165	0.705105	0.294895	-0.000381927	0.00029344	0.193075	1.694	32080	0.737173	0.00155427	26233	0.736791	0.00154582	5786	0.736409	0.00159234	6.07e-08	0.000470767	0.00142274
Chr5_93943424	Chr5	93943424	C	T	0.0340813	0.951	0.920002	0.0799981	-0.0194439	0.00454808	1.91e-05	18.28	54359	4.84261	0.018859	9298	4.82316	0.0191813	482	4.80372	0.0205317	5.56e-05	0.103524	0.0695199	0.173099	0.0321492	0.10358	0.0537268	0.598253	0.0238908	0.147163	0.919991	0.080009	-0.000496371	0.000490208	0.311269	1.025	54323	0.737022	0.00154506	9295	0.736526	0.00159172	481	0.736029	0.0017778	3.63e-08	0.000470375	0.00142307
Chr5_93930455	Chr5	93930455	CGACTGAT	TGA	0.00280534	0	0.704852	0.295148	-0.0116055	0.00272001	1.99e-05	18.2	32087	4.84631	0.0189175	26243	4.83471	0.0188544	5809	4.8231	0.0191808	5.6e-05	0.103446	0.069581	0.173083	0.0323775	0.103502	0.0541437	0.597861	0.0238861	0.147166	0.704863	0.295137	-0.000356032	0.00029325	0.224719	1.474	32068	0.737157	0.0015544	26226	0.736801	0.00154573	5805	0.736445	0.00159199	5.27e-08	0.000470762	0.00142275
Chr5_93943808	Chr5	93943808	T	C	0.0341032	0.951	0.920017	0.0799825	-0.0193975	0.00454849	2.01e-05	18.19	54361	4.8426	0.018859	9296	4.8232	0.0191815	482	4.8038	0.0205322	5.54e-05	0.103524	0.0695197	0.173099	0.0319901	0.10358	0.053461	0.598255	0.0238908	0.147163	0.920007	0.0799934	-0.000503766	0.000490251	0.304157	1.056	54325	0.737023	0.00154505	9293	0.73652	0.00159175	481	0.736016	0.00177787	3.74e-08	0.000470373	0.00142307
Chr5_93929859	Chr5	93929859	C	G	0.00280608	0.986	0.704829	0.295171	-0.0115955	0.00272005	2.02e-05	18.17	32084	4.8463	0.0189174	26246	4.83471	0.0188545	5809	4.82311	0.0191811	5.59e-05	0.103446	0.0695814	0.173083	0.0323232	0.103501	0.0540533	0.597858	0.0238861	0.147166	0.704839	0.295161	-0.000356252	0.000293253	0.224436	1.476	32065	0.737157	0.00155439	26229	0.736801	0.00154574	5805	0.736445	0.00159201	5.28e-08	0.000470762	0.00142275
Chr5_93930291	Chr5	93930291	C	T	0.00280466	0.994	0.704829	0.295171	-0.0115955	0.00272005	2.02e-05	18.17	32084	4.8463	0.0189174	26246	4.83471	0.0188545	5809	4.82311	0.0191811	5.59e-05	0.103446	0.0695814	0.173083	0.0323232	0.103501	0.0540533	0.597858	0.0238861	0.147166	0.704839	0.295161	-0.000356252	0.000293253	0.224436	1.476	32065	0.737157	0.00155439	26229	0.736801	0.00154574	5805	0.736445	0.00159201	5.28e-08	0.000470762	0.00142275
Chr5_93930514	Chr5	93930514	T	TTGTTTTC	0.00280676	0	0.704836	0.295164	-0.0115917	0.00272004	2.03e-05	18.16	32085	4.8463	0.0189174	26245	4.83471	0.0188545	5809	4.82312	0.0191812	5.59e-05	0.103446	0.0695809	0.173083	0.0323015	0.103502	0.0540167	0.597861	0.0238862	0.147166	0.704847	0.295153	-0.000356018	0.000293253	0.224741	1.474	32066	0.737157	0.00155439	26228	0.736801	0.00154574	5805	0.736445	0.00159201	5.27e-08	0.000470763	0.00142275
Chr5_93930815	Chr5	93930815	C	T	0.00280608	0.984	0.704836	0.295164	-0.0115917	0.00272004	2.03e-05	18.16	32085	4.8463	0.0189174	26245	4.83471	0.0188545	5809	4.82312	0.0191812	5.59e-05	0.103446	0.0695809	0.173083	0.0323015	0.103502	0.0540167	0.597861	0.0238862	0.147166	0.704847	0.295153	-0.000356018	0.000293253	0.224741	1.474	32066	0.737157	0.00155439	26228	0.736801	0.00154574	5805	0.736445	0.00159201	5.27e-08	0.000470763	0.00142275
Chr5_93930403	Chr5	93930403	G	A	0.00280466	0.99	0.704836	0.295164	-0.0115917	0.00272004	2.03e-05	18.16	32085	4.8463	0.0189174	26245	4.83471	0.0188545	5809	4.82312	0.0191812	5.59e-05	0.103446	0.0695809	0.173083	0.0323015	0.103502	0.0540167	0.597861	0.0238862	0.147166	0.704847	0.295153	-0.000356018	0.000293253	0.224741	1.474	32066	0.737157	0.00155439	26228	0.736801	0.00154574	5805	0.736445	0.00159201	5.27e-08	0.000470763	0.00142275
Chr5_93930748	Chr5	93930748	A	G	0.00280324	0.993	0.704836	0.295164	-0.0115917	0.00272004	2.03e-05	18.16	32085	4.8463	0.0189174	26245	4.83471	0.0188545	5809	4.82312	0.0191812	5.59e-05	0.103446	0.0695809	0.173083	0.0323015	0.103502	0.0540167	0.597861	0.0238862	0.147166	0.704847	0.295153	-0.000356018	0.000293253	0.224741	1.474	32066	0.737157	0.00155439	26228	0.736801	0.00154574	5805	0.736445	0.00159201	5.27e-08	0.000470763	0.00142275
Chr5_93929847	Chr5	93929847	A	G	0.0028075	0.99	0.704821	0.295179	-0.0115887	0.00272007	2.04e-05	18.15	32083	4.8463	0.0189174	26247	4.83471	0.0188545	5809	4.82312	0.019181	5.59e-05	0.103446	0.0695811	0.173083	0.0322855	0.103502	0.05399	0.59786	0.0238862	0.147166	0.704832	0.295168	-0.000356501	0.000293255	0.224116	1.478	32064	0.737158	0.00155439	26230	0.736801	0.00154574	5805	0.736445	0.001592	5.29e-08	0.000470764	0.00142275
Chr5_93929993	Chr5	93929993	G	A	0.00280466	0.987	0.704821	0.295179	-0.0115887	0.00272007	2.04e-05	18.15	32083	4.8463	0.0189174	26247	4.83471	0.0188545	5809	4.82312	0.019181	5.59e-05	0.103446	0.0695811	0.173083	0.0322855	0.103502	0.05399	0.59786	0.0238862	0.147166	0.704832	0.295168	-0.000356501	0.000293255	0.224116	1.478	32064	0.737158	0.00155439	26230	0.736801	0.00154574	5805	0.736445	0.001592	5.29e-08	0.000470764	0.00142275
Chr5_93930071	Chr5	93930071	GC	AG	0.00280466	0	0.704821	0.295179	-0.0115887	0.00272007	2.04e-05	18.15	32083	4.8463	0.0189174	26247	4.83471	0.0188545	5809	4.82312	0.019181	5.59e-05	0.103446	0.0695811	0.173083	0.0322855	0.103502	0.05399	0.59786	0.0238862	0.147166	0.704832	0.295168	-0.000356501	0.000293255	0.224116	1.478	32064	0.737158	0.00155439	26230	0.736801	0.00154574	5805	0.736445	0.001592	5.29e-08	0.000470764	0.00142275
Chr5_93930190	Chr5	93930190	A	AAG	0.00280466	0	0.704821	0.295179	-0.0115887	0.00272007	2.04e-05	18.15	32083	4.8463	0.0189174	26247	4.83471	0.0188545	5809	4.82312	0.019181	5.59e-05	0.103446	0.0695811	0.173083	0.0322855	0.103502	0.05399	0.59786	0.0238862	0.147166	0.704832	0.295168	-0.000356501	0.000293255	0.224116	1.478	32064	0.737158	0.00155439	26230	0.736801	0.00154574	5805	0.736445	0.001592	5.29e-08	0.000470764	0.00142275
BovineHD0500026654	Chr5	93930206	G	A	0.00280466	1	0.704821	0.295179	-0.0115887	0.00272007	2.04e-05	18.15	32083	4.8463	0.0189174	26247	4.83471	0.0188545	5809	4.82312	0.019181	5.59e-05	0.103446	0.0695811	0.173083	0.0322855	0.103502	0.05399	0.59786	0.0238862	0.147166	0.704832	0.295168	-0.000356501	0.000293255	0.224116	1.478	32064	0.737158	0.00155439	26230	0.736801	0.00154574	5805	0.736445	0.001592	5.29e-08	0.000470764	0.00142275
Chr5_93929178	Chr5	93929178	T	C	0.00281424	0.879	0.70539	0.29461	-0.0116015	0.00272323	2.05e-05	18.15	32122	4.84627	0.0189162	26242	4.83467	0.0188544	5775	4.82307	0.019183	5.59e-05	0.103436	0.0695893	0.173081	0.0323211	0.103492	0.0540543	0.597808	0.0238848	0.147166	0.705401	0.294599	-0.000335929	0.000293597	0.252553	1.309	32103	0.737143	0.00155428	26225	0.736807	0.0015458	5771	0.736471	0.00159237	4.69e-08	0.000470753	0.00142276
Chr5_93943099	Chr5	93943099	C	T	0.0340851	0.951	0.919994	0.0800059	-0.0193372	0.00454829	2.13e-05	18.08	54358	4.8426	0.0188591	9299	4.82326	0.0191807	482	4.80392	0.0205306	5.5e-05	0.103523	0.0695212	0.173099	0.0318001	0.103578	0.0531443	0.598246	0.0238906	0.147163	0.919983	0.0800168	-0.000480994	0.000490228	0.326516	0.9627	54322	0.73702	0.00154509	9296	0.736539	0.00159163	481	0.736058	0.00177761	3.41e-08	0.000470382	0.00142307
Chr5_93929926	Chr5	93929926	T	G	0.00280303	0.986	0.704813	0.295187	-0.0115608	0.00272	2.14e-05	18.06	32083	4.84629	0.0189178	26246	4.83473	0.0188544	5810	4.82317	0.0191806	5.56e-05	0.103447	0.0695805	0.173083	0.0321308	0.103503	0.053731	0.597865	0.0238863	0.147166	0.704824	0.295176	-0.000356623	0.000293247	0.223945	1.479	32064	0.737158	0.00155442	26229	0.736801	0.00154572	5806	0.736445	0.00159194	5.29e-08	0.000470765	0.00142274
Chr5_93929888	Chr5	93929888	A	G	0.0028014	0.992	0.704813	0.295187	-0.0115608	0.00272	2.14e-05	18.06	32083	4.84629	0.0189178	26246	4.83473	0.0188544	5810	4.82317	0.0191806	5.56e-05	0.103447	0.0695805	0.173083	0.0321308	0.103503	0.053731	0.597865	0.0238863	0.147166	0.704824	0.295176	-0.000356623	0.000293247	0.223945	1.479	32064	0.737158	0.00155442	26229	0.736801	0.00154572	5806	0.736445	0.00159194	5.29e-08	0.000470765	0.00142274
Chr5_93940330	Chr5	93940330	T	C	0.0341147	0.873	0.920017	0.0799825	-0.0193116	0.00454878	2.18e-05	18.02	54360	4.84258	0.0188592	9298	4.82327	0.0191817	481	4.80395	0.0205327	5.49e-05	0.103527	0.069518	0.1731	0.0317075	0.103582	0.0529877	0.598267	0.023891	0.147163	0.920007	0.0799934	-0.000492894	0.000490293	0.314754	1.011	54324	0.737021	0.00154506	9295	0.736528	0.00159177	480	0.736036	0.00177793	3.58e-08	0.000470385	0.00142307
Chr5_93940437	Chr5	93940437	C	T	0.0340475	0.884	0.91983	0.0801696	-0.0192837	0.00454469	2.21e-05	18	54336	4.84257	0.0188591	9322	4.82329	0.019181	481	4.804	0.0205297	5.48e-05	0.103525	0.0695193	0.1731	0.0316835	0.10358	0.0529484	0.598258	0.0238908	0.147163	0.919819	0.0801807	-0.000474064	0.000489846	0.333158	0.9366	54300	0.737018	0.00154507	9319	0.736544	0.00159165	480	0.73607	0.00177746	3.31e-08	0.000470388	0.00142307
Chr5_93941654	Chr5	93941654	ATC	A	0.0340152	0.952	0.919994	0.0800059	-0.0192957	0.00454798	2.21e-05	18	54357	4.84257	0.0188591	9301	4.82328	0.0191817	481	4.80398	0.0205323	5.48e-05	0.103526	0.0695185	0.1731	0.0316638	0.103581	0.052915	0.598263	0.023891	0.147163	0.919983	0.0800168	-0.000488007	0.00049021	0.319495	0.991	54321	0.73702	0.00154506	9298	0.736532	0.00159176	480	0.736044	0.00177787	3.51e-08	0.000470385	0.00142307
Chr5_93941436	Chr5	93941436	C	G	0.0340748	0.938	0.919986	0.0800137	-0.0192844	0.00454753	2.23e-05	17.98	54357	4.84257	0.0188592	9300	4.82329	0.0191816	482	4.804	0.0205318	5.48e-05	0.103528	0.0695174	0.1731	0.0316295	0.103583	0.052857	0.59827	0.0238912	0.147163	0.919975	0.0800246	-0.000486359	0.000490161	0.321083	0.9845	54321	0.73702	0.00154507	9297	0.736534	0.00159173	481	0.736047	0.00177777	3.48e-08	0.000470387	0.00142307
Chr5_93940813	Chr5	93940813	A	G	0.0340452	0.9	0.919994	0.0800059	-0.019284	0.00454845	2.24e-05	17.97	54357	4.84257	0.0188592	9301	4.82329	0.0191816	481	4.804	0.0205323	5.47e-05	0.103526	0.0695187	0.1731	0.0316254	0.103581	0.0528509	0.598262	0.0238909	0.147163	0.919983	0.0800168	-0.000489277	0.000490252	0.318279	0.996	54321	0.737021	0.00154507	9298	0.736531	0.00159174	480	0.736042	0.00177785	3.52e-08	0.000470384	0.00142307
Chr5_93940222	Chr5	93940222	C	T	0.0340644	0.896	0.919978	0.0800215	-0.0192704	0.00454745	2.26e-05	17.96	54356	4.84257	0.018859	9301	4.8233	0.0191814	482	4.80403	0.0205317	5.47e-05	0.103525	0.0695201	0.173099	0.0315863	0.103579	0.0527863	0.598254	0.0238908	0.147164	0.919968	0.0800325	-0.000488248	0.000490152	0.319198	0.9922	54320	0.73702	0.00154506	9298	0.736532	0.00159173	481	0.736044	0.00177779	3.51e-08	0.000470384	0.00142307
Chr5_93940737	Chr5	93940737	G	A	0.034054	0.899	0.920002	0.0799981	-0.0192705	0.00454876	2.27e-05	17.95	54357	4.84257	0.0188591	9302	4.8233	0.0191817	480	4.80403	0.0205327	5.47e-05	0.103526	0.0695189	0.1731	0.0315783	0.103581	0.0527722	0.598262	0.0238909	0.147164	0.919991	0.080009	-0.000484853	0.000490292	0.322713	0.9779	54321	0.73702	0.00154507	9299	0.736535	0.00159177	479	0.73605	0.00177792	3.46e-08	0.000470388	0.00142307
Chr5_93940189	Chr5	93940189	C	T	0.0340474	0.896	0.920002	0.0799981	-0.0192637	0.00454838	2.29e-05	17.94	54358	4.84257	0.0188592	9300	4.8233	0.0191817	481	4.80404	0.0205325	5.46e-05	0.103527	0.0695183	0.1731	0.0315559	0.103582	0.0527345	0.598265	0.023891	0.147164	0.919991	0.080009	-0.000485379	0.000490252	0.322149	0.9802	54322	0.73702	0.00154507	9297	0.736534	0.00159176	480	0.736049	0.00177788	3.47e-08	0.000470389	0.00142306
Chr5_93941476	Chr5	93941476	T	C	0.0340808	0.939	0.919963	0.0800371	-0.01925	0.00454754	2.31e-05	17.92	54354	4.84258	0.0188593	9303	4.82333	0.0191807	482	4.80408	0.0205302	5.46e-05	0.103526	0.0695193	0.1731	0.0315251	0.10358	0.0526835	0.598259	0.0238909	0.147164	0.919952	0.0800481	-0.000472398	0.000490154	0.335163	0.9289	54318	0.737018	0.0015451	9300	0.736545	0.0015916	481	0.736073	0.00177751	3.29e-08	0.000470388	0.00142307
Chr5_93941364	Chr5	93941364	G	A	0.0340442	0.938	0.919963	0.0800371	-0.01925	0.00454754	2.31e-05	17.92	54354	4.84258	0.0188593	9303	4.82333	0.0191807	482	4.80408	0.0205302	5.46e-05	0.103526	0.0695193	0.1731	0.0315251	0.10358	0.0526835	0.598259	0.0238909	0.147164	0.919952	0.0800481	-0.000472398	0.000490154	0.335163	0.9289	54318	0.737018	0.0015451	9300	0.736545	0.0015916	481	0.736073	0.00177751	3.29e-08	0.000470388	0.00142307
Chr5_93941329	Chr5	93941329	GA	TC	0.0340709	0	0.919971	0.0800293	-0.0192296	0.00454748	2.35e-05	17.88	54355	4.84258	0.0188593	9302	4.82335	0.0191809	482	4.80412	0.0205304	5.44e-05	0.103526	0.069519	0.1731	0.0314557	0.103581	0.0525674	0.598261	0.023891	0.147164	0.91996	0.0800402	-0.000468502	0.000490154	0.339164	0.9136	54319	0.737017	0.0015451	9299	0.736549	0.00159162	481	0.73608	0.00177755	3.23e-08	0.000470393	0.00142306
Chr5_93941463	Chr5	93941463	C	T	0.0341027	0.938	0.919978	0.0800215	-0.0191777	0.00454773	2.48e-05	17.78	54356	4.84256	0.0188593	9301	4.82339	0.019181	482	4.80421	0.0205306	5.42e-05	0.103527	0.0695188	0.1731	0.0312832	0.103581	0.0522791	0.598263	0.023891	0.147164	0.919968	0.0800325	-0.000470984	0.00049018	0.336638	0.9232	54320	0.737017	0.0015451	9298	0.736547	0.00159163	481	0.736076	0.00177758	3.27e-08	0.000470394	0.00142306
Chr5_93929134	Chr5	93929134	AG	A	0.00280561	0.873	0.705515	0.294485	-0.0114073	0.0027235	2.81e-05	17.54	32132	4.84612	0.0189158	26238	4.83471	0.0188547	5769	4.82331	0.019184	5.41e-05	0.103436	0.0695908	0.17308	0.0312406	0.10349	0.0522481	0.597802	0.0238847	0.147167	0.705526	0.294474	-0.00032676	0.000293634	0.265794	1.238	32113	0.737136	0.00155422	26221	0.73681	0.00154582	5765	0.736483	0.00159247	4.44e-08	0.000470739	0.00142277
Chr5_93925890	Chr5	93925890	T	C	0.00387541	0.989	0.695154	0.304846	-0.0111544	0.00269235	3.43e-05	17.16	31162	4.84627	0.0189228	26849	4.83511	0.0188524	6128	4.82396	0.0191637	5.27e-05	0.103467	0.0695675	0.173087	0.0304662	0.103519	0.0509402	0.597955	0.023888	0.147167	0.695159	0.304841	-0.000288694	0.000290275	0.319959	0.9891	31143	0.73712	0.00155488	26832	0.736831	0.00154521	6124	0.736542	0.00158941	3.53e-08	0.000470692	0.00142282
Chr5_93928075	Chr5	93928075	A	G	0.00385957	0.963	0.695201	0.304799	-0.0111444	0.00269264	3.5e-05	17.13	31165	4.84625	0.0189224	26849	4.83511	0.0188524	6125	4.82396	0.0191642	5.26e-05	0.103464	0.0695695	0.173086	0.0304091	0.103517	0.0508458	0.597942	0.0238877	0.147168	0.695206	0.304794	-0.000292377	0.000290307	0.313876	1.014	31146	0.737122	0.00155485	26832	0.736829	0.00154523	6121	0.736537	0.00158949	3.62e-08	0.000470692	0.00142282
Chr5_93926066	Chr5	93926066	CT	C	0.00386836	0.989	0.695154	0.304846	-0.0111286	0.00269235	3.58e-05	17.09	31162	4.84625	0.0189228	26849	4.83512	0.0188524	6128	4.82399	0.0191638	5.25e-05	0.103467	0.0695675	0.173087	0.0303255	0.103519	0.050705	0.597955	0.0238879	0.147168	0.695159	0.304841	-0.000283191	0.000290276	0.32927	0.9518	31143	0.737116	0.00155487	26832	0.736833	0.00154521	6124	0.73655	0.00158942	3.4e-08	0.00047069	0.00142282
Chr5_93927760	Chr5	93927760	A	ATTC	0.00386557	0	0.695193	0.304807	-0.0111033	0.00269253	3.73e-05	17.01	31165	4.84623	0.0189228	26848	4.83513	0.0188524	6126	4.82403	0.0191638	5.22e-05	0.103467	0.0695679	0.173087	0.0301856	0.103519	0.0504713	0.597954	0.0238879	0.147168	0.695198	0.304802	-0.000292553	0.000290295	0.313565	1.016	31146	0.737122	0.00155487	26831	0.73683	0.00154522	6122	0.736537	0.00158943	3.63e-08	0.000470693	0.00142282
Chr5_93927928	Chr5	93927928	T	C	0.00386498	0.991	0.695178	0.304822	-0.0111039	0.00269253	3.73e-05	17.01	31163	4.84623	0.0189228	26850	4.83513	0.0188523	6126	4.82403	0.0191637	5.23e-05	0.103466	0.0695685	0.173086	0.0301898	0.103518	0.0504787	0.597949	0.0238878	0.147168	0.695182	0.304818	-0.00029192	0.000290295	0.314614	1.011	31144	0.737122	0.00155488	26833	0.73683	0.00154521	6122	0.736538	0.00158942	3.61e-08	0.000470692	0.00142282
Chr5_93926493	Chr5	93926493	A	G	0.00387165	0.992	0.695185	0.304815	-0.0111018	0.00269253	3.74e-05	17	31164	4.84623	0.0189228	26849	4.83513	0.0188523	6126	4.82403	0.0191637	5.22e-05	0.103466	0.0695686	0.173086	0.0301782	0.103518	0.0504594	0.597949	0.0238878	0.147168	0.69519	0.30481	-0.000292849	0.000290296	0.313076	1.018	31145	0.737122	0.00155488	26832	0.73683	0.00154521	6122	0.736537	0.00158942	3.63e-08	0.000470692	0.00142282
Chr5_93928368	Chr5	93928368	T	A	0.00386045	0.93	0.695201	0.304799	-0.0110958	0.00269277	3.78e-05	16.98	31163	4.84621	0.0189224	26853	4.83512	0.0188524	6123	4.82402	0.0191644	5.22e-05	0.103465	0.0695695	0.173086	0.0301447	0.103517	0.0504037	0.597943	0.0238877	0.147168	0.695206	0.304794	-0.000293485	0.000290322	0.312071	1.022	31144	0.737123	0.00155484	26836	0.736829	0.00154524	6119	0.736536	0.00158952	3.65e-08	0.000470692	0.00142282
BovineHD0500026653	Chr5	93927426	C	T	0.00385235	1	0.695263	0.304737	-0.0110525	0.0026926	4.05e-05	16.85	31173	4.84621	0.0189231	26841	4.83516	0.0188524	6125	4.8241	0.0191635	5.18e-05	0.103468	0.0695672	0.173087	0.0299062	0.10352	0.0500038	0.597959	0.023888	0.147168	0.695268	0.304732	-0.000298153	0.000290303	0.304406	1.055	31154	0.737126	0.00155489	26824	0.736828	0.00154522	6121	0.73653	0.00158942	3.77e-08	0.000470698	0.00142281
Chr5_93924772	Chr5	93924772	GT	G	0.00429816	0.976	0.693564	0.306436	-0.0109397	0.00268668	4.67e-05	16.58	31000	4.84613	0.018923	26969	4.83519	0.0188526	6170	4.82425	0.0191624	5.09e-05	0.103473	0.0695638	0.173088	0.0293902	0.103524	0.0491392	0.597983	0.0238883	0.147169	0.693568	0.306432	-0.000292212	0.0002897	0.313138	1.017	30981	0.737123	0.00155491	26952	0.73683	0.00154517	6166	0.736538	0.0015891	3.63e-08	0.000470702	0.00142281
Chr5_93931437	Chr5	93931437	C	A	0.00387522	0.979	0.695014	0.304986	-0.0108866	0.00269165	5.25e-05	16.36	31145	4.84609	0.0189226	26865	4.83521	0.0188518	6129	4.82432	0.0191627	5.02e-05	0.103458	0.0695758	0.173084	0.029029	0.103509	0.0485415	0.597907	0.0238867	0.14717	0.695019	0.304981	-0.000285583	0.000290214	0.325098	0.9683	31126	0.737118	0.00155492	26848	0.736832	0.00154518	6125	0.736547	0.00158929	3.46e-08	0.000470689	0.00142282
Chr5_93929899	Chr5	93929899	G	A	0.00387671	0.992	0.695108	0.304892	-0.0107855	0.00269202	6.17e-05	16.05	31153	4.84603	0.0189229	26861	4.83524	0.018852	6125	4.82446	0.0191628	4.93e-05	0.103462	0.069574	0.173085	0.028487	0.103511	0.0476343	0.597921	0.023887	0.14717	0.695112	0.304888	-0.000291485	0.000290254	0.315265	1.009	31134	0.737122	0.00155495	26844	0.736831	0.00154518	6121	0.736539	0.00158928	3.6e-08	0.000470696	0.00142282
Chr5_93929093	Chr5	93929093	T	C	0.00238516	0.471	0.756139	0.243861	-0.0119018	0.00302801	8.48e-05	15.45	35228	4.84482	0.0188965	26540	4.83292	0.0188872	2371	4.82102	0.0193575	5.22e-05	0.103427	0.0696023	0.173082	0.0301819	0.10348	0.0504827	0.597744	0.0238826	0.147173	0.756143	0.243857	-0.000223277	0.000327715	0.495674	0.4642	35207	0.73704	0.00155166	26522	0.736817	0.0015504	2370	0.736593	0.00161698	1.84e-08	0.000470647	0.00142287
Chr5_93928811	Chr5	93928811	C	A	5.33543e-05	0.165	0.899967	0.100033	-0.0157832	0.00402734	8.9e-05	15.36	51479	4.84212	0.0188551	12488	4.82634	0.019094	172	4.81056	0.0201517	4.49e-05	0.103483	0.0695589	0.173087	0.0259134	0.103528	0.0433242	0.598023	0.023888	0.147171	0.899944	0.100056	-0.000485218	0.000438569	0.268572	1.224	51444	0.737033	0.00154556	12483	0.736548	0.00157942	172	0.736063	0.00172774	4.24e-08	0.000470725	0.00142278
Chr5_93928832	Chr5	93928832	A	C	2.95864e-06	0.164	0.899227	0.100773	-0.0157258	0.00402139	9.22e-05	15.29	51382	4.84208	0.018854	12587	4.82636	0.0190938	170	4.81063	0.0201498	4.48e-05	0.103472	0.0695679	0.173085	0.0258949	0.103517	0.0432975	0.597966	0.0238865	0.147172	0.899211	0.100789	-0.000147978	0.000437978	0.735464	0.1142	51348	0.736957	0.00154548	12581	0.736809	0.00157939	170	0.736661	0.00172745	3.97e-09	0.000470673	0.00142286
Chr5_93966819	Chr5	93966819	G	A	0.00955744	0.085	0.660862	0.339138	0.0116877	0.0030449	0.000123938	14.73	23243	4.82999	0.0189564	38288	4.84168	0.0188388	2608	4.85336	0.0192093	6.12e-05	0.103268	0.0697286	0.173058	0.0353821	0.10333	0.0592585	0.596937	0.0238603	0.14718	0.660829	0.339171	0.000577775	0.000331576	0.0814242	3.036	23225	0.736502	0.00156123	38267	0.73708	0.00154498	2607	0.737658	0.00159887	1.5e-07	0.000470698	0.00142275
Chr5_93966831	Chr5	93966831	A	G	0.00933023	0.085	0.660986	0.339014	0.011367	0.00304364	0.000188133	13.95	23268	4.83021	0.0189552	38254	4.84158	0.0188373	2617	4.85295	0.0192072	5.79e-05	0.103244	0.0697496	0.173052	0.0334622	0.103302	0.056056	0.596808	0.0238579	0.147183	0.660962	0.339038	0.000422076	0.000331455	0.20288	1.622	23251	0.736616	0.00156115	38232	0.737039	0.00154496	2616	0.737461	0.00159886	7.98e-08	0.000470657	0.00142283
Chr5_93928795	Chr5	93928795	A	G	3.18652e-05	0.157	0.912347	0.0876534	-0.015634	0.00424952	0.000234348	13.54	53003	4.84175	0.0188509	11028	4.82611	0.0191373	108	4.81048	0.0203282	3.91e-05	0.103442	0.0695954	0.173077	0.022587	0.103481	0.0377778	0.597802	0.0238821	0.147177	0.912323	0.0876769	-0.000316194	0.000462948	0.494609	0.4665	52967	0.736987	0.00154511	11024	0.736671	0.00158625	108	0.736355	0.00175319	1.6e-08	0.000470655	0.00142286
Chr5_93928477	Chr5	93928477	C	T	0.00332631	0.634	0.730297	0.269703	-0.0105252	0.00286691	0.000241543	13.48	33490	4.84509	0.0189141	26701	4.83457	0.0188651	3948	4.82404	0.0192479	4.36e-05	0.10345	0.0695893	0.173083	0.025213	0.103494	0.0421663	0.597842	0.0238843	0.147177	0.730316	0.269684	-0.000309765	0.000309567	0.317005	1.001	33470	0.737111	0.00155371	26685	0.736801	0.00154724	3944	0.736492	0.00160173	3.78e-08	0.000470706	0.00142281
Chr5_93938816	Chr5	93938816	C	A	0.0203109	0.368	0.966035	0.0339653	0.0250056	0.00681505	0.000243547	13.46	59843	4.83709	0.0188425	4235	4.8621	0.0198925	61	4.88711	0.023006	4.1e-05	0.103545	0.0695154	0.173101	0.0237046	0.103586	0.0396125	0.598316	0.0238892	0.147174	0.966045	0.0339553	0.00182219	0.000738128	0.0135646	6.094	59807	0.736805	0.00154349	4231	0.738628	0.00169038	61	0.74045	0.00210288	2.18e-07	0.000471136	0.00142231
Chr5_93928592	Chr5	93928592	A	G	2.97337e-05	0.1	0.959549	0.0404512	-0.0210443	0.00588687	0.000350791	12.78	58962	4.84077	0.0188409	5165	4.81973	0.0195604	12	4.79869	0.0218986	3.44e-05	0.103432	0.0696052	0.173072	0.0198642	0.103466	0.0332274	0.597744	0.0238793	0.147179	0.959531	0.0404687	-0.000853475	0.000642266	0.183902	1.766	58923	0.737008	0.00154367	5164	0.736154	0.00164754	12	0.735301	0.00196745	5.66e-08	0.000470701	0.00142279
Chr5_93929751	Chr5	93929751	T	G	0.00330639	0.636	0.730398	0.269602	-0.00985377	0.00287612	0.000612796	11.74	33450	4.84456	0.0189125	26794	4.8347	0.0188686	3895	4.82485	0.019259	3.82e-05	0.103468	0.0695795	0.173086	0.0220931	0.103506	0.0369446	0.597917	0.0238854	0.147181	0.730409	0.269591	-0.000307874	0.000310548	0.3215	0.9829	33430	0.737107	0.00155339	26777	0.736799	0.00154755	3892	0.736491	0.00160304	3.73e-08	0.000470719	0.0014228
Chr5_93928910	Chr5	93928910	G	A	0.00039001	0.312	0.838468	0.161532	-0.011334	0.0034051	0.000873579	11.08	44075	4.84271	0.0188717	19407	4.83138	0.018958	657	4.82005	0.0196433	3.48e-05	0.103441	0.0696021	0.173078	0.0201046	0.103476	0.0336277	0.597777	0.0238817	0.147183	0.838484	0.161516	9.29e-05	0.000370005	0.801834	0.06299	44050	0.736891	0.00154791	19392	0.736984	0.00156074	657	0.737077	0.00165819	2.34e-09	0.000470654	0.00142288
Chr5_93928473	Chr5	93928473	C	G	0.00333938	0.634	0.730437	0.269563	-0.00947603	0.00286897	0.000957317	10.91	33493	4.84448	0.0189154	26713	4.83501	0.0188647	3933	4.82553	0.0192464	3.54e-05	0.103451	0.0695951	0.173081	0.0204303	0.103486	0.0341699	0.597823	0.0238832	0.147183	0.730456	0.269544	-0.000225316	0.000309792	0.467036	0.529	33473	0.737061	0.0015538	26697	0.736836	0.00154716	3929	0.73661	0.00160159	2e-08	0.000470681	0.00142284
Chr5_93928616	Chr5	93928616	C	G	2.411e-05	0.004	0.978453	0.021547	-0.0251003	0.0078378	0.00136327	10.26	61378	4.84031	0.0188399	2758	4.81521	0.0202043	3	4.79011	0.0241733	2.66e-05	0.103452	0.069596	0.173074	0.015349	0.103478	0.0256722	0.597822	0.0238802	0.147185	0.97844	0.0215604	-0.0013305	0.000855934	0.120083	2.416	61338	0.73701	0.00154333	2758	0.735679	0.00173788	3	0.734349	0.0022636	7.47e-08	0.000470664	0.0014228
Chr5_93942173	Chr5	93942173	T	C	0.0013615	0.613	0.993272	0.00672758	-0.0432485	0.0140269	0.00204837	9.506	63278	4.83964	0.018839	859	4.79639	0.0232942	2	4.75314	0.0335237	2.5e-05	0.103514	0.069549	0.173088	0.0144422	0.103539	0.0241432	0.598129	0.0238879	0.147185	0.993268	0.00673177	-0.00213696	0.00152463	0.161033	1.965	63238	0.73697	0.00154286	859	0.734833	0.00214554	2	0.732696	0.00338752	6.11e-08	0.000470825	0.00142268
Chr5_93928746	Chr5	93928746	A	G	0.0002733	0.001	0.98957	0.0104305	-0.0328587	0.0110841	0.00303312	8.788	62801	4.83981	0.0188412	1338	4.80695	0.0216597	0	4.77409	0.0287925	2.23e-05	0.103529	0.0695389	0.17309	0.0128768	0.103552	0.0215241	0.5982	0.0238882	0.147186	0.989563	0.010437	-0.00239613	0.00121108	0.0478758	3.914	62761	0.737005	0.00154298	1338	0.734609	0.00193602	0	0.732212	0.00283708	1.19e-07	0.000470767	0.00142267
Chr5_93941105	Chr5	93941105	C	A	0.00133939	0.565	0.993272	0.00672758	-0.041349	0.0140389	0.00322742	8.675	63278	4.83961	0.0188394	859	4.79826	0.0232992	2	4.75691	0.0335405	2.29e-05	0.10352	0.0695463	0.173089	0.0132013	0.103543	0.0220682	0.598153	0.023889	0.147186	0.993268	0.00673177	-0.00240422	0.00152589	0.115118	2.483	63238	0.736976	0.00154283	859	0.734572	0.00214621	2	0.732168	0.00338951	7.73e-08	0.000470789	0.0014227
Chr5_93929622	Chr5	93929622	T	C	0.00701975	0.187	0.902142	0.0978578	-0.0119642	0.00407955	0.00336118	8.601	51801	4.84117	0.0188521	12123	4.82921	0.019105	215	4.81725	0.0201961	2.53e-05	0.103444	0.0696058	0.173076	0.0146027	0.10347	0.0244262	0.597771	0.0238798	0.147189	0.902144	0.0978564	-0.000526928	0.00044427	0.235606	1.407	51769	0.737035	0.00154532	12115	0.736508	0.00158167	215	0.735982	0.00173496	4.9e-08	0.000470769	0.00142274
Chr5_93920986	Chr5	93920986	C	A	0.00407971	0.003	0.90452	0.0954801	-0.0116357	0.00404553	0.0040266	8.272	51913	4.84087	0.0188461	12204	4.82924	0.0191117	22	4.8176	0.0202007	2.34e-05	0.103404	0.0696381	0.173066	0.0135124	0.103428	0.0226103	0.597566	0.0238743	0.147191	0.904554	0.0954461	-0.000312386	0.000442357	0.480076	0.4987	51885	0.736986	0.00154459	12192	0.736673	0.0015828	22	0.736361	0.0017367	1.69e-08	0.000470485	0.001423
Chr5_93963679	Chr5	93963679	T	C	0.00062987	0.739	0.628853	0.371147	-0.00738268	0.00259973	0.0045159	8.064	25115	4.84475	0.0189603	30438	4.83736	0.0188438	8586	4.82998	0.019084	2.54e-05	0.10355	0.0695244	0.1731	0.0146979	0.103576	0.0245638	0.598298	0.0238882	0.147187	0.628824	0.371176	-0.000740732	0.00028024	0.00821477	6.987	25096	0.737524	0.00155788	30422	0.736783	0.00154241	8581	0.736042	0.00157739	2.56e-07	0.000469724	0.00142343
Chr5_93929511	Chr5	93929511	A	G	0.00403434	0.136	0.938984	0.0610159	-0.0136667	0.00492434	0.00551628	7.702	56358	4.84048	0.0188463	7735	4.82681	0.019311	46	4.81315	0.0209558	2.14e-05	0.103485	0.069576	0.173083	0.0123652	0.103507	0.020677	0.597969	0.023885	0.14719	0.938977	0.0610228	-0.00091888	0.000537022	0.0870738	2.928	56322	0.737049	0.00154412	7731	0.73613	0.00161066	46	0.735211	0.00183872	9.68e-08	0.000470718	0.00142274
Chr5_93956786	Chr5	93956786	C	T	0.00835736	0.632	0.922613	0.0773866	-0.0126449	0.00459664	0.00594483	7.567	54581	4.8408	0.0188472	9189	4.82815	0.019213	369	4.81551	0.0206232	2.28e-05	0.103418	0.0696292	0.17307	0.0131925	0.103441	0.0220727	0.597628	0.0238749	0.147193	0.922627	0.0773725	0.000265901	0.000496728	0.592441	0.2866	54549	0.736879	0.00154466	9181	0.737145	0.00159694	369	0.737411	0.00179108	1.01e-08	0.000470739	0.0014228
Chr5_93958901	Chr5	93958901	C	G	4.12147e-06	0.692	0.591161	0.408839	-0.00695224	0.00257029	0.00683559	7.316	22257	4.845	0.0189835	31319	4.83805	0.0188389	10563	4.8311	0.0190433	2.34e-05	0.103536	0.0695374	0.173097	0.0134974	0.103559	0.0225605	0.598219	0.0238869	0.147189	0.591125	0.408875	-0.000891282	0.000277417	0.00131528	10.32	22241	0.737725	0.00156106	31299	0.736833	0.00154152	10559	0.735942	0.00157149	3.84e-07	0.00046952	0.00142349
Chr5_93929820	Chr5	93929820	C	T	0.122433	0.794	0.832863	0.167137	0.0094093	0.00349285	0.00706454	7.257	45094	4.83543	0.0188768	16650	4.84484	0.0189787	2395	4.85425	0.0197091	2.46e-05	0.103561	0.0695175	0.173104	0.0142392	0.103586	0.0237952	0.598348	0.0238876	0.147189	0.832876	0.167124	0.000433213	0.000376638	0.250063	1.323	45068	0.736774	0.00154756	16637	0.737208	0.00156133	2394	0.737641	0.00166261	5.22e-08	0.00047025	0.00142317
Chr5_93944229	Chr5	93944229	C	T	0.00149428	0.561	0.993498	0.00650151	-0.0371238	0.0142353	0.00911319	6.801	63306	4.83957	0.0188393	832	4.80245	0.0233978	1	4.76532	0.0338421	1.78e-05	0.103506	0.0695619	0.173086	0.0102862	0.103524	0.0171979	0.598066	0.0238861	0.147192	0.993494	0.00650556	-0.0017038	0.00154715	0.270793	1.213	63266	0.736964	0.00154286	832	0.73526	0.00215918	1	0.733556	0.00342506	3.75e-08	0.00047075	0.00142277
Chr5_93940289	Chr5	93940289	C	T	0.00131694	0.425	0.993787	0.00621307	-0.0373698	0.0145355	0.0101447	6.61	63342	4.83944	0.0188378	797	4.80207	0.023604	0	4.7647	0.0343801	1.72e-05	0.103494	0.0695722	0.173083	0.00996361	0.103511	0.0166604	0.598002	0.0238845	0.147192	0.993783	0.00621695	-0.00145024	0.00158137	0.359104	0.841	63302	0.736953	0.00154279	797	0.735503	0.00218592	0	0.734053	0.00348966	2.6e-08	0.000470763	0.00142277
Chr5_93923514	Chr5	93923514	C	T	0.128527	0.856	0.814629	0.185371	0.00819624	0.0032943	0.0128488	6.19	43050	4.83553	0.0188793	18399	4.84372	0.0189478	2690	4.85192	0.0195785	2.03e-05	0.103535	0.0695405	0.173096	0.0117212	0.103556	0.0195924	0.598208	0.0238848	0.147192	0.81463	0.18537	0.000413294	0.000355489	0.244994	1.352	43024	0.736765	0.00154814	18386	0.737178	0.00155718	2689	0.737591	0.00164487	5.16e-08	0.000470231	0.00142318
Chr5_93964853	Chr5	93964853	G	A	0.00174749	0.971	0.620894	0.379106	-0.00629831	0.00256991	0.0142572	6.006	24861	4.844	0.0189645	29925	4.8377	0.0188423	9353	4.8314	0.0190688	1.87e-05	0.103548	0.0695313	0.173098	0.0107886	0.103566	0.0180317	0.598268	0.0238877	0.147192	0.620868	0.379132	-0.000775496	0.000276828	0.0050904	7.848	24843	0.737568	0.00155826	29908	0.736793	0.00154215	9348	0.736017	0.00157528	2.83e-07	0.00046967	0.00142344
Chr5_93928609	Chr5	93928609	T	G	3.01918e-05	0.002	0.987449	0.0125509	-0.0247965	0.010148	0.0145487	5.971	62529	4.83947	0.018836	1610	4.81467	0.0212347	0	4.78988	0.0274407	1.52e-05	0.103452	0.0696066	0.173073	0.00880577	0.103467	0.0147298	0.597785	0.023879	0.147195	0.987441	0.0125587	-0.00182615	0.00110868	0.099535	2.713	62489	0.736983	0.00154279	1610	0.735157	0.00187881	0	0.733331	0.0026717	8.27e-08	0.000470694	0.00142277
Chr5_93948385	Chr5	93948385	T	C	0.00720365	0	0.988782	0.0112178	-0.0259621	0.0106256	0.0145539	5.97	62701	4.83959	0.0188393	1437	4.81363	0.0214375	1	4.78767	0.0281073	1.5e-05	0.103494	0.0695733	0.173082	0.00863905	0.103509	0.0144458	0.597999	0.023882	0.147194	0.988775	0.0112248	-0.00254766	0.00116231	0.0283911	4.804	62661	0.737015	0.00154293	1437	0.734467	0.00190667	1	0.731919	0.00275537	1.44e-07	0.000470705	0.0014227
Chr5_93964815	Chr5	93964815	C	T	0.00173501	0.993	0.620808	0.379192	-0.00625608	0.00256995	0.0149227	5.926	24852	4.84397	0.0189647	29932	4.83771	0.0188423	9355	4.83145	0.0190688	1.84e-05	0.103549	0.0695305	0.173098	0.0106453	0.103567	0.0177922	0.598274	0.0238879	0.147192	0.620782	0.379218	-0.000771354	0.000276831	0.0053319	7.764	24834	0.737565	0.00155828	29915	0.736794	0.00154214	9350	0.736022	0.00157526	2.8e-07	0.000469665	0.00142345
Chr5_93964168	Chr5	93964168	T	C	0.00173803	0.971	0.620753	0.379247	-0.00625178	0.00256997	0.0149927	5.918	24847	4.84396	0.0189644	29935	4.83771	0.0188422	9357	4.83146	0.0190688	1.84e-05	0.103546	0.0695331	0.173097	0.0106313	0.103564	0.0177693	0.598258	0.0238875	0.147192	0.620727	0.379273	-0.000779276	0.00027683	0.00487948	7.924	24829	0.737571	0.00155824	29918	0.736792	0.00154213	9352	0.736013	0.00157527	2.86e-07	0.000469647	0.00142346
Chr5_93964522	Chr5	93964522	T	C	0.00172866	0.995	0.620738	0.379262	-0.00624558	0.00256979	0.0150857	5.907	24848	4.84396	0.0189645	29931	4.83771	0.0188421	9360	4.83147	0.0190685	1.84e-05	0.103546	0.0695331	0.173097	0.0106104	0.103564	0.0177343	0.598257	0.0238875	0.147192	0.620712	0.379288	-0.000776039	0.000276812	0.00505713	7.86	24830	0.737569	0.00155826	29914	0.736793	0.00154212	9355	0.736017	0.00157523	2.84e-07	0.000469649	0.00142346
Chr5_93964672	Chr5	93964672	A	G	0.00173877	0.994	0.620753	0.379247	-0.00624518	0.00256998	0.0150998	5.905	24846	4.84395	0.0189644	29937	4.83771	0.0188422	9356	4.83146	0.0190687	1.84e-05	0.103546	0.0695327	0.173097	0.0106089	0.103565	0.0177317	0.59826	0.0238876	0.147192	0.620727	0.379273	-0.000781191	0.000276834	0.00477603	7.963	24828	0.737573	0.00155824	29920	0.736792	0.00154212	9351	0.736011	0.00157525	2.87e-07	0.000469644	0.00142346
Chr5_93964372	Chr5	93964372	AC	GT	0.00173965	0	0.620769	0.379231	-0.00624363	0.00257009	0.0151291	5.902	24848	4.84395	0.0189645	29935	4.83771	0.0188422	9356	4.83147	0.0190688	1.84e-05	0.103547	0.0695324	0.173097	0.0106035	0.103565	0.0177225	0.598262	0.0238876	0.147192	0.620743	0.379257	-0.000779931	0.000276843	0.00484567	7.937	24830	0.737572	0.00155825	29918	0.736792	0.00154212	9351	0.736012	0.00157526	2.86e-07	0.000469646	0.00142346
Chr5_93964129	Chr5	93964129	A	G	0.0017346	0.995	0.620738	0.379262	-0.00623936	0.00257017	0.0152017	5.893	24843	4.84395	0.0189645	29941	4.83771	0.0188422	9355	4.83147	0.0190687	1.83e-05	0.103546	0.0695326	0.173097	0.0105893	0.103565	0.0176989	0.598261	0.0238876	0.147192	0.620712	0.379288	-0.000775902	0.000276852	0.00507123	7.854	24825	0.737569	0.00155826	29924	0.736793	0.00154213	9350	0.736017	0.00157525	2.83e-07	0.000469651	0.00142346
Chr5_93965199	Chr5	93965199	T	C	0.00173979	0.982	0.62094	0.37906	-0.00623168	0.00256975	0.0153109	5.881	24865	4.84394	0.0189642	29923	4.83771	0.0188422	9351	4.83148	0.0190689	1.83e-05	0.103545	0.0695334	0.173097	0.0105611	0.103564	0.0176518	0.598256	0.0238875	0.147192	0.620915	0.379085	-0.000774168	0.000276815	0.00516452	7.822	24847	0.737567	0.00155823	29906	0.736792	0.00154214	9346	0.736018	0.0015753	2.82e-07	0.000469658	0.00142345
Chr5_93964929	Chr5	93964929	G	A	0.00173547	0.99	0.620839	0.379161	-0.00622634	0.00256991	0.015405	5.87	24856	4.84394	0.0189646	29928	4.83772	0.0188422	9355	4.83149	0.0190685	1.83e-05	0.103547	0.0695325	0.173097	0.0105441	0.103565	0.0176232	0.598262	0.0238876	0.147192	0.620813	0.379187	-0.000772333	0.000276827	0.00527344	7.784	24838	0.737566	0.00155825	29911	0.736794	0.00154211	9350	0.736021	0.00157523	2.81e-07	0.000469637	0.00142347
Chr5_93963527	Chr5	93963527	T	C	0.0017357	0.995	0.620785	0.379215	-0.0062254	0.00257013	0.0154293	5.867	24848	4.84394	0.0189645	29937	4.83771	0.0188422	9354	4.83149	0.0190687	1.82e-05	0.103547	0.0695324	0.173097	0.0105415	0.103565	0.0176189	0.598262	0.0238876	0.147192	0.620759	0.379241	-0.000770388	0.000276846	0.00539225	7.744	24830	0.737564	0.00155825	29920	0.736794	0.00154212	9349	0.736023	0.00157525	2.79e-07	0.000469645	0.00142347
Chr5_93964193	Chr5	93964193	A	G	0.00173965	0.971	0.620722	0.379278	-0.00622304	0.00256993	0.0154602	5.864	24843	4.84393	0.0189643	29939	4.83771	0.0188423	9357	4.83149	0.019069	1.82e-05	0.103547	0.0695323	0.173097	0.0105341	0.103565	0.0176066	0.598263	0.0238877	0.147192	0.620696	0.379304	-0.000778027	0.000276828	0.00494815	7.899	24825	0.73757	0.00155822	29922	0.736792	0.00154213	9352	0.736014	0.00157528	2.85e-07	0.000469645	0.00142346
Chr5_93963453	Chr5	93963453	G	A	0.0017346	0.993	0.620769	0.379231	-0.00622185	0.00257015	0.0154886	5.86	24846	4.84394	0.0189646	29939	4.83771	0.0188422	9354	4.83149	0.0190687	1.82e-05	0.103547	0.0695323	0.173097	0.0105296	0.103565	0.0175991	0.598263	0.0238876	0.147192	0.620743	0.379257	-0.000772167	0.000276846	0.00528637	7.779	24828	0.737566	0.00155826	29922	0.736794	0.00154212	9349	0.736021	0.00157524	2.81e-07	0.000469643	0.00142347
Chr5_93963461	Chr5	93963461	T	C	0.0017346	0.994	0.620769	0.379231	-0.00622185	0.00257015	0.0154886	5.86	24846	4.84394	0.0189646	29939	4.83771	0.0188422	9354	4.83149	0.0190687	1.82e-05	0.103547	0.0695323	0.173097	0.0105296	0.103565	0.0175991	0.598263	0.0238876	0.147192	0.620743	0.379257	-0.000772167	0.000276846	0.00528637	7.779	24828	0.737566	0.00155826	29922	0.736794	0.00154212	9349	0.736021	0.00157524	2.81e-07	0.000469643	0.00142347
Chr5_93963969	Chr5	93963969	A	T	0.00173558	0.984	0.620808	0.379192	-0.00622172	0.00257019	0.0154925	5.86	24849	4.84394	0.0189646	29938	4.83772	0.0188422	9352	4.83149	0.0190687	1.82e-05	0.103547	0.0695324	0.173097	0.0105288	0.103565	0.0175977	0.598262	0.0238876	0.147192	0.620782	0.379218	-0.000777512	0.000276855	0.00498096	7.887	24831	0.73757	0.00155825	29921	0.736793	0.00154212	9347	0.736015	0.00157524	2.85e-07	0.000469643	0.00142347
Chr5_93963790	Chr5	93963790	CG	TA	0.0017346	0	0.6208	0.3792	-0.00622021	0.00257029	0.0155218	5.857	24848	4.84394	0.0189646	29939	4.83772	0.0188422	9352	4.8315	0.0190687	1.82e-05	0.103547	0.0695323	0.173097	0.0105237	0.103565	0.0175892	0.598263	0.0238876	0.147192	0.620774	0.379226	-0.000775108	0.000276864	0.00511834	7.838	24830	0.737568	0.00155826	29922	0.736793	0.00154212	9347	0.736018	0.00157524	2.83e-07	0.000469642	0.00142347
Chr5_93961293	Chr5	93961293	G	A	0.0017346	0.973	0.620769	0.379231	-0.00621691	0.00257009	0.0155683	5.851	24847	4.84393	0.0189645	29937	4.83771	0.0188422	9355	4.8315	0.0190688	1.82e-05	0.103547	0.0695322	0.173097	0.0105129	0.103565	0.0175711	0.598264	0.0238876	0.147192	0.620743	0.379257	-0.000773203	0.000276839	0.0052245	7.801	24829	0.737566	0.00155824	29920	0.736793	0.00154211	9350	0.73602	0.00157525	2.81e-07	0.000469636	0.00142347
Chr5_93964468	Chr5	93964468	T	C	0.00173411	0.995	0.620769	0.379231	-0.00621494	0.00256984	0.0155911	5.849	24850	4.84393	0.0189644	29931	4.83771	0.0188422	9358	4.8315	0.0190687	1.82e-05	0.103546	0.0695329	0.173097	0.0105063	0.103564	0.0175601	0.598259	0.0238875	0.147193	0.620743	0.379257	-0.000782321	0.000276817	0.00471317	7.987	24832	0.737574	0.00155825	29914	0.736792	0.00154213	9353	0.736009	0.00157525	2.88e-07	0.000469651	0.00142346
Chr5_93964028	Chr5	93964028	T	C	0.00173627	0.984	0.620808	0.379192	-0.00621061	0.00257027	0.0156811	5.839	24850	4.84393	0.0189645	29936	4.83772	0.0188422	9353	4.83151	0.0190687	1.82e-05	0.103546	0.0695328	0.173097	0.0104912	0.103564	0.017535	0.59826	0.0238875	0.147193	0.620782	0.379218	-0.000779229	0.000276862	0.00488694	7.921	24832	0.737571	0.00155825	29919	0.736792	0.00154211	9348	0.736013	0.00157524	2.86e-07	0.000469641	0.00142347
BovineHD0500026671	Chr5	93961827	A	G	0.00173795	1	0.620761	0.379239	-0.00620936	0.00257007	0.0156939	5.837	24846	4.84393	0.0189646	29938	4.83772	0.0188422	9355	4.83151	0.0190687	1.82e-05	0.103547	0.0695324	0.173097	0.0104875	0.103565	0.0175286	0.598262	0.0238876	0.147193	0.620735	0.379265	-0.000772506	0.000276838	0.00526517	7.787	24828	0.737566	0.00155825	29921	0.736793	0.00154212	9350	0.736021	0.00157524	2.81e-07	0.000469643	0.00142347
Chr5_93963300	Chr5	93963300	G	C	0.0017357	0.997	0.620761	0.379239	-0.00620936	0.00257007	0.0156939	5.837	24846	4.84393	0.0189646	29938	4.83772	0.0188422	9355	4.83151	0.0190687	1.82e-05	0.103547	0.0695324	0.173097	0.0104875	0.103565	0.0175286	0.598262	0.0238876	0.147193	0.620735	0.379265	-0.000772506	0.000276838	0.00526517	7.787	24828	0.737566	0.00155825	29921	0.736793	0.00154212	9350	0.736021	0.00157524	2.81e-07	0.000469643	0.00142347
Chr5_93960525	Chr5	93960525	C	T	0.0017346	0.976	0.620761	0.379239	-0.00620936	0.00257007	0.0156939	5.837	24846	4.84393	0.0189646	29938	4.83772	0.0188422	9355	4.83151	0.0190687	1.82e-05	0.103547	0.0695324	0.173097	0.0104875	0.103565	0.0175286	0.598262	0.0238876	0.147193	0.620735	0.379265	-0.000772506	0.000276838	0.00526517	7.787	24828	0.737566	0.00155825	29921	0.736793	0.00154212	9350	0.736021	0.00157524	2.81e-07	0.000469643	0.00142347
Chr5_93960668	Chr5	93960668	A	T	0.0017346	0.978	0.620761	0.379239	-0.00620936	0.00257007	0.0156939	5.837	24846	4.84393	0.0189646	29938	4.83772	0.0188422	9355	4.83151	0.0190687	1.82e-05	0.103547	0.0695324	0.173097	0.0104875	0.103565	0.0175286	0.598262	0.0238876	0.147193	0.620735	0.379265	-0.000772506	0.000276838	0.00526517	7.787	24828	0.737566	0.00155825	29921	0.736793	0.00154212	9350	0.736021	0.00157524	2.81e-07	0.000469643	0.00142347
Chr5_93960778	Chr5	93960778	G	T	0.0017346	0.978	0.620761	0.379239	-0.00620936	0.00257007	0.0156939	5.837	24846	4.84393	0.0189646	29938	4.83772	0.0188422	9355	4.83151	0.0190687	1.82e-05	0.103547	0.0695324	0.173097	0.0104875	0.103565	0.0175286	0.598262	0.0238876	0.147193	0.620735	0.379265	-0.000772506	0.000276838	0.00526517	7.787	24828	0.737566	0.00155825	29921	0.736793	0.00154212	9350	0.736021	0.00157524	2.81e-07	0.000469643	0.00142347
Chr5_93960942	Chr5	93960942	A	G	0.0017346	0.987	0.620761	0.379239	-0.00620936	0.00257007	0.0156939	5.837	24846	4.84393	0.0189646	29938	4.83772	0.0188422	9355	4.83151	0.0190687	1.82e-05	0.103547	0.0695324	0.173097	0.0104875	0.103565	0.0175286	0.598262	0.0238876	0.147193	0.620735	0.379265	-0.000772506	0.000276838	0.00526517	7.787	24828	0.737566	0.00155825	29921	0.736793	0.00154212	9350	0.736021	0.00157524	2.81e-07	0.000469643	0.00142347
Chr5_93961360	Chr5	93961360	T	TA	0.0017346	0	0.620761	0.379239	-0.00620936	0.00257007	0.0156939	5.837	24846	4.84393	0.0189646	29938	4.83772	0.0188422	9355	4.83151	0.0190687	1.82e-05	0.103547	0.0695324	0.173097	0.0104875	0.103565	0.0175286	0.598262	0.0238876	0.147193	0.620735	0.379265	-0.000772506	0.000276838	0.00526517	7.787	24828	0.737566	0.00155825	29921	0.736793	0.00154212	9350	0.736021	0.00157524	2.81e-07	0.000469643	0.00142347
Chr5_93961613	Chr5	93961613	A	G	0.0017346	0.989	0.620761	0.379239	-0.00620936	0.00257007	0.0156939	5.837	24846	4.84393	0.0189646	29938	4.83772	0.0188422	9355	4.83151	0.0190687	1.82e-05	0.103547	0.0695324	0.173097	0.0104875	0.103565	0.0175286	0.598262	0.0238876	0.147193	0.620735	0.379265	-0.000772506	0.000276838	0.00526517	7.787	24828	0.737566	0.00155825	29921	0.736793	0.00154212	9350	0.736021	0.00157524	2.81e-07	0.000469643	0.00142347
Chr5_93961620	Chr5	93961620	A	T	0.0017346	0.993	0.620761	0.379239	-0.00620936	0.00257007	0.0156939	5.837	24846	4.84393	0.0189646	29938	4.83772	0.0188422	9355	4.83151	0.0190687	1.82e-05	0.103547	0.0695324	0.173097	0.0104875	0.103565	0.0175286	0.598262	0.0238876	0.147193	0.620735	0.379265	-0.000772506	0.000276838	0.00526517	7.787	24828	0.737566	0.00155825	29921	0.736793	0.00154212	9350	0.736021	0.00157524	2.81e-07	0.000469643	0.00142347
Chr5_93961708	Chr5	93961708	A	G	0.0017346	0.995	0.620761	0.379239	-0.00620936	0.00257007	0.0156939	5.837	24846	4.84393	0.0189646	29938	4.83772	0.0188422	9355	4.83151	0.0190687	1.82e-05	0.103547	0.0695324	0.173097	0.0104875	0.103565	0.0175286	0.598262	0.0238876	0.147193	0.620735	0.379265	-0.000772506	0.000276838	0.00526517	7.787	24828	0.737566	0.00155825	29921	0.736793	0.00154212	9350	0.736021	0.00157524	2.81e-07	0.000469643	0.00142347
Chr5_93961846	Chr5	93961846	G	A	0.0017346	0.998	0.620761	0.379239	-0.00620936	0.00257007	0.0156939	5.837	24846	4.84393	0.0189646	29938	4.83772	0.0188422	9355	4.83151	0.0190687	1.82e-05	0.103547	0.0695324	0.173097	0.0104875	0.103565	0.0175286	0.598262	0.0238876	0.147193	0.620735	0.379265	-0.000772506	0.000276838	0.00526517	7.787	24828	0.737566	0.00155825	29921	0.736793	0.00154212	9350	0.736021	0.00157524	2.81e-07	0.000469643	0.00142347
Chr5_93961994	Chr5	93961994	T	C	0.0017346	0.998	0.620761	0.379239	-0.00620936	0.00257007	0.0156939	5.837	24846	4.84393	0.0189646	29938	4.83772	0.0188422	9355	4.83151	0.0190687	1.82e-05	0.103547	0.0695324	0.173097	0.0104875	0.103565	0.0175286	0.598262	0.0238876	0.147193	0.620735	0.379265	-0.000772506	0.000276838	0.00526517	7.787	24828	0.737566	0.00155825	29921	0.736793	0.00154212	9350	0.736021	0.00157524	2.81e-07	0.000469643	0.00142347
Chr5_93962085	Chr5	93962085	G	A	0.0017346	0.998	0.620761	0.379239	-0.00620936	0.00257007	0.0156939	5.837	24846	4.84393	0.0189646	29938	4.83772	0.0188422	9355	4.83151	0.0190687	1.82e-05	0.103547	0.0695324	0.173097	0.0104875	0.103565	0.0175286	0.598262	0.0238876	0.147193	0.620735	0.379265	-0.000772506	0.000276838	0.00526517	7.787	24828	0.737566	0.00155825	29921	0.736793	0.00154212	9350	0.736021	0.00157524	2.81e-07	0.000469643	0.00142347
Chr5_93962184	Chr5	93962184	G	A	0.0017346	0.992	0.620761	0.379239	-0.00620936	0.00257007	0.0156939	5.837	24846	4.84393	0.0189646	29938	4.83772	0.0188422	9355	4.83151	0.0190687	1.82e-05	0.103547	0.0695324	0.173097	0.0104875	0.103565	0.0175286	0.598262	0.0238876	0.147193	0.620735	0.379265	-0.000772506	0.000276838	0.00526517	7.787	24828	0.737566	0.00155825	29921	0.736793	0.00154212	9350	0.736021	0.00157524	2.81e-07	0.000469643	0.00142347
Chr5_93962673	Chr5	93962673	C	T	0.0017346	0.997	0.620761	0.379239	-0.00620936	0.00257007	0.0156939	5.837	24846	4.84393	0.0189646	29938	4.83772	0.0188422	9355	4.83151	0.0190687	1.82e-05	0.103547	0.0695324	0.173097	0.0104875	0.103565	0.0175286	0.598262	0.0238876	0.147193	0.620735	0.379265	-0.000772506	0.000276838	0.00526517	7.787	24828	0.737566	0.00155825	29921	0.736793	0.00154212	9350	0.736021	0.00157524	2.81e-07	0.000469643	0.00142347
Chr5_93962994	Chr5	93962994	C	T	0.0017346	0.997	0.620761	0.379239	-0.00620936	0.00257007	0.0156939	5.837	24846	4.84393	0.0189646	29938	4.83772	0.0188422	9355	4.83151	0.0190687	1.82e-05	0.103547	0.0695324	0.173097	0.0104875	0.103565	0.0175286	0.598262	0.0238876	0.147193	0.620735	0.379265	-0.000772506	0.000276838	0.00526517	7.787	24828	0.737566	0.00155825	29921	0.736793	0.00154212	9350	0.736021	0.00157524	2.81e-07	0.000469643	0.00142347
Chr5_93963416	Chr5	93963416	G	T	0.0017346	0.986	0.620761	0.379239	-0.00620936	0.00257007	0.0156939	5.837	24846	4.84393	0.0189646	29938	4.83772	0.0188422	9355	4.83151	0.0190687	1.82e-05	0.103547	0.0695324	0.173097	0.0104875	0.103565	0.0175286	0.598262	0.0238876	0.147193	0.620735	0.379265	-0.000772506	0.000276838	0.00526517	7.787	24828	0.737566	0.00155825	29921	0.736793	0.00154212	9350	0.736021	0.00157524	2.81e-07	0.000469643	0.00142347
Chr5_93965160	Chr5	93965160	A	G	0.0017402	0.982	0.620878	0.379122	-0.00620101	0.00257015	0.0158377	5.821	24858	4.84392	0.0189646	29929	4.83772	0.0188423	9352	4.83152	0.0190688	1.81e-05	0.103548	0.0695314	0.173098	0.010458	0.103566	0.0174792	0.598269	0.0238878	0.147193	0.620852	0.379148	-0.000786347	0.000276852	0.00450855	8.067	24840	0.737577	0.00155825	29912	0.736791	0.00154212	9347	0.736005	0.00157525	2.91e-07	0.000469645	0.00142346
Chr5_93963602	Chr5	93963602	C	T	0.00173309	0.921	0.620847	0.379153	-0.0061994	0.00257031	0.0158713	5.817	24852	4.84391	0.0189643	29937	4.83771	0.0188422	9350	4.83151	0.019069	1.81e-05	0.103546	0.069533	0.173097	0.0104529	0.103564	0.017471	0.598259	0.0238875	0.147193	0.620821	0.379179	-0.000771331	0.000276869	0.00533971	7.761	24834	0.737565	0.00155823	29920	0.736793	0.00154212	9345	0.736022	0.00157527	2.8e-07	0.000469638	0.00142347
Chr5_93963503	Chr5	93963503	A	G	0.0017335	0.984	0.620777	0.379223	-0.0061985	0.00257014	0.0158796	5.816	24847	4.84392	0.0189645	29938	4.83772	0.0188422	9354	4.83152	0.0190687	1.81e-05	0.103546	0.0695327	0.173097	0.0104507	0.103565	0.0174672	0.598261	0.0238876	0.147193	0.620751	0.379249	-0.00077114	0.000276847	0.00534734	7.759	24829	0.737565	0.00155825	29921	0.736794	0.00154212	9349	0.736023	0.00157525	2.8e-07	0.000469644	0.00142347
Chr5_93947064	Chr5	93947064	C	T	0.022651	0.749	0.948635	0.051365	0.0136459	0.00566055	0.0159246	5.812	57708	4.83746	0.0188457	6273	4.85111	0.0195355	158	4.86475	0.0217299	1.81e-05	0.103565	0.0695181	0.173101	0.0104834	0.103583	0.0175192	0.598355	0.0238892	0.147192	0.94865	0.0513503	0.000623424	0.000611207	0.307738	1.04	57674	0.736869	0.00154332	6267	0.737492	0.00163994	158	0.738116	0.00193497	3.79e-08	0.00047069	0.00142282
Chr5_93963127	Chr5	93963127	T	G	0.0017346	0.989	0.620769	0.379231	-0.00619494	0.00257015	0.0159407	5.81	24846	4.84391	0.0189646	29939	4.83772	0.0188422	9354	4.83152	0.0190687	1.81e-05	0.103547	0.0695325	0.173097	0.0104387	0.103565	0.0174472	0.598262	0.0238876	0.147193	0.620743	0.379257	-0.000770505	0.000276847	0.00538536	7.746	24828	0.737564	0.00155826	29922	0.736794	0.00154212	9349	0.736023	0.00157524	2.8e-07	0.000469645	0.00142347
Chr5_93963475	Chr5	93963475	T	A	0.0017357	0.995	0.620761	0.379239	-0.00619105	0.00257012	0.0160056	5.803	24845	4.84391	0.0189646	29940	4.83772	0.0188422	9354	4.83153	0.0190687	1.8e-05	0.103547	0.0695326	0.173097	0.0104257	0.103565	0.0174255	0.598262	0.0238876	0.147193	0.620735	0.379265	-0.000772874	0.000276845	0.00524461	7.794	24827	0.737566	0.00155825	29923	0.736793	0.00154212	9349	0.73602	0.00157524	2.81e-07	0.000469644	0.00142347
Chr5_93964316	Chr5	93964316	G	A	0.00173908	0.991	0.620753	0.379247	-0.0061736	0.00256987	0.0162951	5.771	24847	4.84389	0.0189644	29935	4.83772	0.0188422	9357	4.83155	0.0190688	1.79e-05	0.103546	0.0695331	0.173097	0.0103671	0.103564	0.0173276	0.598259	0.0238876	0.147193	0.620727	0.379273	-0.000773267	0.000276824	0.00521825	7.803	24829	0.737566	0.00155825	29918	0.736793	0.00154213	9352	0.73602	0.00157526	2.82e-07	0.000469654	0.00142346
Chr5_93965094	Chr5	93965094	A	G	0.00173063	0.994	0.620855	0.379145	-0.00612691	0.0025698	0.0171194	5.684	24857	4.84386	0.0189645	29928	4.83773	0.0188423	9354	4.8316	0.0190687	1.77e-05	0.103547	0.0695324	0.173097	0.0102098	0.103565	0.0170646	0.598264	0.0238877	0.147193	0.620829	0.379171	-0.00077313	0.000276818	0.00522531	7.8	24839	0.737566	0.00155824	29911	0.736793	0.00154212	9349	0.73602	0.00157525	2.81e-07	0.000469644	0.00142347
Chr5_93923751	Chr5	93923751	A	G	0.124444	0.841	0.824693	0.175307	0.00785407	0.0033943	0.0206765	5.354	44185	4.83583	0.0188775	17420	4.84369	0.0189638	2534	4.85154	0.0196452	1.78e-05	0.103547	0.0695336	0.173098	0.0103043	0.103565	0.0172226	0.598259	0.023886	0.147194	0.824701	0.175299	0.00037257	0.000366239	0.309021	1.035	44159	0.736789	0.00154779	17407	0.737162	0.00155929	2533	0.737534	0.00165391	4.01e-08	0.000470227	0.00142319
Chr5_93960167	Chr5	93960167	C	G	0.0641287	0.377	0.913703	0.0862969	0.0104223	0.00452986	0.0214064	5.294	53322	4.83704	0.0188533	10564	4.84747	0.0192262	253	4.85789	0.0206127	1.71e-05	0.103583	0.0695056	0.173106	0.00989571	0.1036	0.0165348	0.598439	0.0238918	0.147193	0.913688	0.0863118	0.000623505	0.000491154	0.204278	1.612	53287	0.736826	0.00154403	10559	0.73745	0.00159649	253	0.738073	0.00178773	6.13e-08	0.000470357	0.00142307
Chr5_93922188	Chr5	93922188	CCTT	C	0.1245	0.847	0.823555	0.176445	0.00769804	0.00338228	0.0228498	5.18	44061	4.83589	0.0188768	17522	4.84358	0.0189623	2556	4.85128	0.0196389	1.72e-05	0.103537	0.0695416	0.173096	0.00994959	0.103554	0.0166312	0.598208	0.0238849	0.147194	0.823562	0.176438	0.000345909	0.00036494	0.343208	0.8984	44035	0.736799	0.00154778	17509	0.737144	0.00155916	2555	0.73749	0.00165309	3.48e-08	0.000470247	0.00142318
Chr5_93960149	Chr5	93960149	A	C	0.0608285	0.365	0.921717	0.0782831	0.0106587	0.00468822	0.0229989	5.169	54295	4.83718	0.0188508	9646	4.84784	0.0192683	198	4.8585	0.020764	1.64e-05	0.103571	0.0695152	0.173102	0.00947112	0.103587	0.015827	0.598378	0.0238905	0.147193	0.921707	0.078293	0.000897289	0.000508674	0.0777409	3.112	54260	0.736798	0.00154359	9641	0.737695	0.00160234	198	0.738592	0.00180827	1.16e-07	0.000470165	0.00142318
Chr5_93922640	Chr5	93922640	G	A	0.124481	0.839	0.82389	0.17611	0.00764887	0.00338605	0.023891	5.103	44095	4.83591	0.0188769	17497	4.84355	0.0189627	2547	4.8512	0.0196408	1.7e-05	0.103538	0.0695409	0.173096	0.0098082	0.103555	0.0163947	0.598213	0.023885	0.147195	0.823897	0.176103	0.000325778	0.000365357	0.372573	0.7951	44069	0.736806	0.0015478	17484	0.737132	0.00155923	2546	0.737458	0.00165339	3.08e-08	0.000470267	0.00142317
Chr5_93961609	Chr5	93961609	T	A		0.447	0.979724	0.0202763	0.020127	0.00897944	0.0250004	5.024	61557	4.83789	0.0188402	2563	4.85802	0.0207251	19	4.87814	0.0257948	1.61e-05	0.103526	0.0695506	0.173093	0.00929822	0.103542	0.0155439	0.598152	0.0238849	0.147195	0.979734	0.0202655	0.00234192	0.00097057	0.0158277	5.822	61520	0.736842	0.00154295	2560	0.739184	0.00180479	19	0.741525	0.00245313	2.18e-07	0.000470935	0.00142248
Chr5_93963345	Chr5	93963345	G	A	0.00106084	0.991	0.610752	0.389248	-0.00573251	0.00255899	0.0250849	5.018	23995	4.84367	0.0189714	30356	4.83793	0.0188413	9788	4.8322	0.0190572	1.56e-05	0.103552	0.0695301	0.173098	0.00902648	0.103568	0.0150864	0.598283	0.0238882	0.147194	0.610719	0.389281	-0.000723244	0.0002756	0.00868626	6.887	23977	0.737543	0.00155906	30339	0.73682	0.00154186	9783	0.736097	0.0015735	2.49e-07	0.000469575	0.00142355
Chr5_93961656	Chr5	93961656	G	A	0.00106255	0.992	0.610814	0.389186	-0.0057226	0.00255906	0.0253412	5.001	23999	4.84366	0.0189713	30356	4.83793	0.0188413	9784	4.83221	0.0190572	1.56e-05	0.103551	0.069531	0.173098	0.0089948	0.103567	0.0150336	0.598278	0.0238881	0.147194	0.610782	0.389218	-0.000722842	0.000275609	0.00872584	6.879	23981	0.737543	0.00155906	30339	0.73682	0.00154186	9779	0.736097	0.0015735	2.48e-07	0.000469576	0.00142355
Chr5_93965336	Chr5	93965336	T	TTA	0.00105591	0	0.610962	0.389038	-0.00571401	0.00255847	0.0255282	4.988	24018	4.84364	0.018971	30337	4.83793	0.0188415	9784	4.83221	0.0190577	1.55e-05	0.103554	0.0695289	0.173098	0.00896653	0.10357	0.014986	0.598291	0.0238885	0.147194	0.61093	0.38907	-0.000716305	0.000275551	0.00933738	6.758	24000	0.737537	0.00155903	30320	0.73682	0.00154189	9779	0.736104	0.00157356	2.44e-07	0.000469597	0.00142354
Chr5_93946151	Chr5	93946151	G	T	0.00065431	0.001	0.992961	0.0070394	-0.0298998	0.0134136	0.0258128	4.969	63236	4.83951	0.0188389	903	4.80961	0.022901	0	4.77971	0.0324631	1.25e-05	0.103486	0.0695821	0.173081	0.00722083	0.103499	0.0120754	0.59795	0.0238818	0.147197	0.992964	0.00703599	0.00126519	0.00146755	0.388627	0.7432	63197	0.736889	0.00154292	902	0.738155	0.00210166	0	0.73942	0.00328035	2.24e-08	0.000470714	0.00142281
Chr5_93925298	Chr5	93925298	A	G	0.124075	0.836	0.827274	0.172726	0.00762622	0.00342613	0.0260245	4.955	44478	4.83595	0.0188776	17165	4.84357	0.0189682	2496	4.8512	0.0196647	1.66e-05	0.103553	0.0695301	0.173099	0.009602	0.103569	0.0160482	0.598284	0.0238864	0.147195	0.827283	0.172717	0.000360957	0.00036957	0.328724	0.9539	44452	0.736795	0.00154778	17152	0.737156	0.00155987	2495	0.737517	0.00165649	3.72e-08	0.000470252	0.00142318
Chr5_93926253	Chr5	93926253	T	A	0.123448	0.822	0.827726	0.172274	0.00760568	0.00343338	0.0267487	4.907	44525	4.83596	0.0188776	17129	4.84357	0.018969	2485	4.85117	0.0196688	1.65e-05	0.103551	0.069531	0.173099	0.00953055	0.103568	0.015929	0.598278	0.0238862	0.147195	0.827735	0.172265	0.000321743	0.000370322	0.38495	0.7548	44499	0.736809	0.00154781	17116	0.737131	0.00156004	2484	0.737453	0.00165712	2.95e-08	0.0004703	0.00142314
Chr5_93964969	Chr5	93964969	C	T	0.00105546	0.993	0.610767	0.389233	-0.00564477	0.00255843	0.0273637	4.868	24003	4.84359	0.0189713	30342	4.83794	0.0188414	9794	4.8323	0.0190571	1.51e-05	0.103553	0.0695302	0.173098	0.00875215	0.103568	0.0146279	0.598284	0.0238883	0.147195	0.610735	0.389265	-0.000729485	0.000275544	0.00811281	7.009	23985	0.737549	0.00155905	30325	0.736819	0.00154187	9789	0.73609	0.0015735	2.53e-07	0.000469586	0.00142354
Chr5_93965191	Chr5	93965191	A	C	0.0010539	0.982	0.610845	0.389155	-0.00562115	0.00255857	0.0280249	4.827	24009	4.84356	0.018971	30340	4.83794	0.0188413	9790	4.83232	0.0190573	1.5e-05	0.10355	0.0695322	0.173097	0.00867846	0.103565	0.014505	0.598271	0.023888	0.147195	0.610813	0.389187	-0.000727753	0.000275561	0.00826878	6.975	23991	0.737547	0.00155903	30323	0.736819	0.00154186	9785	0.736091	0.00157353	2.52e-07	0.000469578	0.00142355
Chr5_93922157	Chr5	93922157	T	C	0.124423	0.847	0.823508	0.176492	0.00742439	0.00338158	0.0281287	4.82	44057	4.83598	0.0188766	17524	4.84341	0.0189621	2558	4.85083	0.0196384	1.6e-05	0.103534	0.0695446	0.173095	0.00925676	0.10355	0.0154736	0.598192	0.0238846	0.147195	0.823515	0.176485	0.000336541	0.000364858	0.35633	0.8508	44031	0.736802	0.0015478	17511	0.737138	0.00155916	2557	0.737475	0.00165302	3.29e-08	0.000470262	0.00142317
Chr5_93943800	Chr5	93943800	G	C	0.122333	0.918	0.829363	0.170637	0.00755891	0.0034517	0.0285346	4.796	44723	4.83596	0.0188792	16943	4.84352	0.0189704	2473	4.85108	0.0196763	1.62e-05	0.103565	0.0695205	0.173102	0.00934253	0.103582	0.0156129	0.598347	0.0238887	0.147194	0.829373	0.170627	0.000249349	0.000372261	0.502973	0.4487	44697	0.736835	0.00154796	16930	0.737084	0.00156042	2472	0.737334	0.00165855	1.76e-08	0.000470432	0.00142304
Chr5_93926168	Chr5	93926168	A	T	0.123461	0.823	0.827695	0.172305	0.00746779	0.00343255	0.0295908	4.733	44523	4.83601	0.0188776	17129	4.84348	0.0189691	2487	4.85095	0.0196687	1.59e-05	0.103552	0.0695307	0.173099	0.00918942	0.103568	0.0153587	0.598282	0.0238864	0.147195	0.827704	0.172296	0.00030665	0.000370237	0.40753	0.686	44497	0.736815	0.00154782	17116	0.737121	0.00156006	2486	0.737428	0.0016571	2.68e-08	0.000470313	0.00142314
Chr5_93965786	Chr5	93965786	T	C	0.00106378	0.993	0.611703	0.388297	-0.00555606	0.00255913	0.0299295	4.714	24079	4.8435	0.0189706	30310	4.83794	0.0188415	9750	4.83238	0.0190583	1.47e-05	0.103552	0.0695308	0.173098	0.00847181	0.103567	0.0141594	0.598281	0.0238883	0.147195	0.611671	0.388329	-0.000700705	0.00027563	0.0110185	6.463	24061	0.737522	0.00155899	30293	0.736822	0.00154191	9745	0.736121	0.00157368	2.33e-07	0.000469613	0.00142353
Chr5_93960040	Chr5	93960040	T	C	0.00953605	0.25	0.834368	0.165632	-0.00723341	0.00334566	0.03062	4.674	43700	4.84134	0.0188783	19631	4.8341	0.018954	808	4.82687	0.0196087	1.45e-05	0.103527	0.0695508	0.173092	0.00835491	0.103541	0.0139671	0.598153	0.0238841	0.147196	0.834366	0.165634	-0.000954374	0.000363428	0.00864076	6.896	43672	0.737269	0.00154721	19620	0.736315	0.00155917	807	0.735361	0.00165298	2.52e-07	0.000469986	0.00142322
Chr5_93927785	Chr5	93927785	T	C	0.123443	0.817	0.827671	0.172329	0.0072938	0.00343266	0.0336054	4.515	44520	4.83607	0.0188776	17132	4.84336	0.0189689	2487	4.85066	0.0196682	1.52e-05	0.103551	0.0695322	0.173099	0.00876717	0.103566	0.0146533	0.598273	0.0238862	0.147196	0.827681	0.172319	0.000299176	0.000370247	0.419069	0.6529	44494	0.736817	0.00154783	17119	0.737116	0.00156004	2486	0.737415	0.00165706	2.55e-08	0.000470317	0.00142313
Chr5_93922346	Chr5	93922346	C	G	0.124529	0.847	0.823641	0.176359	0.00716371	0.0033837	0.0342535	4.482	44069	4.83608	0.0188765	17517	4.84324	0.0189622	2553	4.85041	0.0196395	1.49e-05	0.103532	0.0695471	0.173094	0.0086131	0.103547	0.0143981	0.598178	0.0238844	0.147196	0.823648	0.176352	0.000332867	0.000365105	0.36193	0.8312	44043	0.736803	0.00154779	17504	0.737136	0.0015592	2552	0.737469	0.00165322	3.22e-08	0.000470255	0.00142318
Chr5_93924952	Chr5	93924952	T	C	0.124047	0.837	0.827063	0.172937	0.0071778	0.00342346	0.0360286	4.396	44452	4.83611	0.0188774	17190	4.84328	0.0189677	2497	4.85046	0.019663	1.47e-05	0.103547	0.0695358	0.173098	0.00851429	0.103562	0.0142312	0.598251	0.0238858	0.147196	0.827072	0.172928	0.000353203	0.000369292	0.338859	0.9148	44426	0.736797	0.00154778	17177	0.737151	0.00155984	2496	0.737504	0.0016563	3.57e-08	0.000470261	0.00142317
Chr5_93924137	Chr5	93924137	C	T	0.127636	0.776	0.817209	0.182791	0.0069619	0.00332417	0.036235	4.386	43306	4.83602	0.0188793	18218	4.84298	0.0189512	2615	4.84995	0.019595	1.45e-05	0.103535	0.0695456	0.173095	0.00836544	0.103549	0.0139838	0.598188	0.0238845	0.147197	0.817212	0.182788	0.000343134	0.000358661	0.338718	0.9153	43280	0.736793	0.00154822	18205	0.737136	0.00155771	2614	0.737479	0.00164719	3.52e-08	0.000470319	0.00142312
Chr5_93925974	Chr5	93925974	T	C	0.123424	0.815	0.827772	0.172228	0.00717741	0.00343354	0.0365876	4.37	44530	4.83611	0.0188774	17125	4.84329	0.0189689	2484	4.85047	0.0196688	1.47e-05	0.103548	0.0695352	0.173098	0.00848571	0.103563	0.0141833	0.598255	0.0238859	0.147196	0.827782	0.172218	0.000308277	0.00037035	0.40519	0.6929	44504	0.736814	0.00154782	17112	0.737122	0.00156006	2483	0.737431	0.00165716	2.71e-08	0.000470309	0.00142314
Chr5_93929400	Chr5	93929400	TC	GA	0.00029545	0	0.983255	0.0167449	-0.018711	0.00901314	0.0379012	4.31	61998	4.83918	0.018837	2134	4.82047	0.020771	7	4.80176	0.0258942	1.15e-05	0.103491	0.0695797	0.173082	0.00666067	0.103503	0.0111383	0.59797	0.0238834	0.147198	0.98326	0.0167397	-0.000651921	0.00098321	0.507299	0.4396	61960	0.736944	0.00154257	2132	0.736292	0.00181325	7	0.73564	0.00247581	1.4e-08	0.000470583	0.00142292
Chr5_93953424	Chr5	93953424	CCTAT	C	0.00770001	0.605	0.977549	0.0224512	0.0173187	0.00851985	0.0420825	4.132	61282	4.83801	0.0188399	2834	4.85533	0.020548	23	4.87265	0.0251927	1.32e-05	0.103528	0.0695512	0.173093	0.00760608	0.103541	0.0127153	0.598154	0.0238852	0.147197	0.977558	0.0224418	0.00160463	0.000920196	0.0812001	3.041	61245	0.736866	0.00154276	2831	0.738471	0.00177931	23	0.740075	0.00237598	1.13e-07	0.000470732	0.00142272
Chr5_93948380	Chr5	93948380	A	C	0.00620294	0	0.988447	0.011553	-0.0210178	0.0104813	0.044939	4.021	62658	4.83945	0.0188397	1480	4.81843	0.0213633	1	4.79741	0.0278848	1.01e-05	0.103495	0.0695776	0.173082	0.00582908	0.103505	0.00974749	0.597985	0.0238822	0.147199	0.98844	0.0115602	-0.00209643	0.00114636	0.0674393	3.344	62618	0.737	0.00154286	1480	0.734904	0.00189712	1	0.732807	0.00272873	1e-07	0.000470617	0.00142281
Chr5_93929058	Chr5	93929058	C	T	0.0007661	0.121	0.952689	0.0473113	-0.0103994	0.00548357	0.0579037	3.597	58097	4.83988	0.0188473	6015	4.82948	0.0194456	27	4.81908	0.0214752	9.75e-06	0.103504	0.0695715	0.173085	0.00563251	0.103514	0.00941812	0.598028	0.0238852	0.147199	0.952683	0.0473174	-0.000509133	0.000598286	0.394781	0.7242	58060	0.736984	0.00154392	6012	0.736475	0.00163018	27	0.735966	0.00190977	2.34e-08	0.000470623	0.00142288
Chr5_93957505	Chr5	93957505	A	G	0.0294725	0.611	0.6562	0.3438	0.00480505	0.00269487	0.074586	3.179	27466	4.83495	0.0189484	29244	4.83976	0.0188454	7429	4.84456	0.0191253	1.04e-05	0.103486	0.0695865	0.173083	0.00601885	0.103497	0.0100657	0.597935	0.0238827	0.147201	0.656157	0.343843	-0.000462103	0.000291273	0.112633	2.517	27445	0.737272	0.00155723	29228	0.736809	0.00154364	7426	0.736347	0.00158442	9.64e-08	0.000470182	0.00142319
Chr5_93950008	Chr5	93950008	T	G	0.0126295	0.949	0.976021	0.0239792	0.0144472	0.00818794	0.0776609	3.113	61107	4.83801	0.0188449	2988	4.85246	0.020402	44	4.86691	0.0247272	9.77e-06	0.1036	0.0694974	0.173107	0.00564387	0.10361	0.00942955	0.598507	0.0238931	0.147197	0.976029	0.0239707	-0.000222348	0.000883516	0.801303	0.06333	61070	0.736934	0.00154285	2985	0.736712	0.00175789	44	0.73649	0.00231543	2.31e-09	0.000470629	0.0014229
Chr5_93951026	Chr5	93951026	A	G	0.0153966	0.946	0.965661	0.0343395	0.0117863	0.00673449	0.080099	3.063	59818	4.83783	0.0188456	4237	4.84962	0.0198555	84	4.86141	0.0228917	9.21e-06	0.103572	0.0695196	0.173101	0.00532237	0.103581	0.00889453	0.598365	0.0238899	0.147199	0.965662	0.0343375	0.0002164	0.000727194	0.766023	0.08856	59781	0.736909	0.00154324	4234	0.737125	0.00168423	84	0.737342	0.00208549	3.11e-09	0.000470711	0.00142283
Chr5_93954257	Chr5	93954257	C	A	0.0153575	0.98	0.965325	0.0346747	0.0116601	0.00669271	0.0814779	3.035	59777	4.83784	0.0188457	4276	4.8495	0.0198424	86	4.86116	0.0228444	9.1e-06	0.103573	0.0695191	0.173101	0.00525797	0.103582	0.00878687	0.598369	0.0238899	0.147199	0.965327	0.0346729	0.000321	0.000722851	0.65699	0.1972	59740	0.736901	0.00154327	4273	0.737222	0.00168253	86	0.737543	0.0020797	6.9e-09	0.000470747	0.0014228
Chr5_93951030	Chr5	93951030	C	T	0.0153874	0.947	0.965661	0.0343395	0.0115457	0.00673455	0.08646	2.939	59818	4.83785	0.0188455	4237	4.8494	0.0198561	84	4.86095	0.0228929	8.84e-06	0.103571	0.0695206	0.1731	0.00510731	0.10358	0.00853523	0.598359	0.0238898	0.147199	0.965662	0.0343375	0.000219063	0.000727206	0.763233	0.09075	59781	0.736909	0.00154323	4234	0.737128	0.00168429	84	0.737347	0.00208561	3.18e-09	0.000470713	0.00142283
Chr5_93950003	Chr5	93950003	C	G	0.0126382	0.949	0.976036	0.0239636	0.0140158	0.00819308	0.0871445	2.926	61108	4.83804	0.0188446	2988	4.85205	0.0204058	43	4.86607	0.0247371	9.19e-06	0.103595	0.0695015	0.173106	0.00530847	0.103605	0.00886957	0.598482	0.0238926	0.147198	0.976045	0.0239551	-0.000262787	0.000884077	0.766281	0.08835	61071	0.736936	0.00154283	2985	0.736673	0.00175844	43	0.73641	0.00231671	3.23e-09	0.000470624	0.0014229
Chr5_93955773	Chr5	93955773	C	G	0.00786488	0.429	0.965692	0.0343083	0.0113379	0.006769	0.0939431	2.806	59810	4.83787	0.018842	4257	4.84921	0.0198634	72	4.86054	0.0229288	8.52e-06	0.103508	0.0695703	0.173087	0.00492122	0.103516	0.00822862	0.598041	0.023883	0.147201	0.965694	0.0343063	0.00137772	0.000731758	0.0597384	3.545	59773	0.736831	0.00154336	4254	0.738208	0.00168689	72	0.739586	0.00209289	1.26e-07	0.00047092	0.00142256
Chr5_93948035	Chr5	93948035	C	T	0.0124402	0.922	0.9768	0.0231996	0.0136885	0.0083547	0.101339	2.684	61202	4.83809	0.0188444	2898	4.85178	0.020474	39	4.86547	0.0249571	8.49e-06	0.103596	0.0695016	0.173106	0.00490588	0.103605	0.00819691	0.598484	0.0238928	0.147199	0.976809	0.0231907	-0.000246611	0.0009012	0.784357	0.07488	61165	0.736935	0.0015428	2895	0.736688	0.00176742	39	0.736441	0.00234342	2.76e-09	0.000470635	0.00142289
Chr5_93950652	Chr5	93950652	A	C	0.0133057	0.985	0.975732	0.0242676	0.0132582	0.00812399	0.10269	2.663	61074	4.83806	0.0188447	3017	4.85132	0.0203774	48	4.86457	0.0246445	8.32e-06	0.103596	0.0695021	0.173106	0.00480886	0.103604	0.00803485	0.598481	0.0238927	0.147199	0.975741	0.0242593	-0.000333165	0.000876805	0.703965	0.1444	61037	0.736939	0.00154284	3014	0.736606	0.00175469	48	0.736273	0.00230545	5.25e-09	0.000470624	0.0014229
Chr5_93951156	Chr5	93951156	C	T	0.0133008	0.986	0.975732	0.0242676	0.0132582	0.00812399	0.10269	2.663	61074	4.83806	0.0188447	3017	4.85132	0.0203774	48	4.86457	0.0246445	8.32e-06	0.103596	0.0695021	0.173106	0.00480886	0.103604	0.00803485	0.598481	0.0238927	0.147199	0.975741	0.0242593	-0.000333165	0.000876805	0.703965	0.1444	61037	0.736939	0.00154284	3014	0.736606	0.00175469	48	0.736273	0.00230545	5.25e-09	0.000470624	0.0014229
Chr5_93952192	Chr5	93952192	C	T	0.0132953	0.989	0.975732	0.0242676	0.0132582	0.00812399	0.10269	2.663	61074	4.83806	0.0188447	3017	4.85132	0.0203774	48	4.86457	0.0246445	8.32e-06	0.103596	0.0695021	0.173106	0.00480886	0.103604	0.00803485	0.598481	0.0238927	0.147199	0.975741	0.0242593	-0.000333165	0.000876805	0.703965	0.1444	61037	0.736939	0.00154284	3014	0.736606	0.00175469	48	0.736273	0.00230545	5.25e-09	0.000470624	0.0014229
Chr5_93954267	Chr5	93954267	A	G	0.0132953	0.99	0.975732	0.0242676	0.0132582	0.00812399	0.10269	2.663	61074	4.83806	0.0188447	3017	4.85132	0.0203774	48	4.86457	0.0246445	8.32e-06	0.103596	0.0695021	0.173106	0.00480886	0.103604	0.00803485	0.598481	0.0238927	0.147199	0.975741	0.0242593	-0.000333165	0.000876805	0.703965	0.1444	61037	0.736939	0.00154284	3014	0.736606	0.00175469	48	0.736273	0.00230545	5.25e-09	0.000470624	0.0014229
Chr5_93951216	Chr5	93951216	T	A	0.0132922	0.986	0.975732	0.0242676	0.0132582	0.00812399	0.10269	2.663	61074	4.83806	0.0188447	3017	4.85132	0.0203774	48	4.86457	0.0246445	8.32e-06	0.103596	0.0695021	0.173106	0.00480886	0.103604	0.00803485	0.598481	0.0238927	0.147199	0.975741	0.0242593	-0.000333165	0.000876805	0.703965	0.1444	61037	0.736939	0.00154284	3014	0.736606	0.00175469	48	0.736273	0.00230545	5.25e-09	0.000470624	0.0014229
Chr5_93951210	Chr5	93951210	C	A	0.0133141	0.986	0.975725	0.0242754	0.013201	0.0081223	0.104108	2.642	61073	4.83807	0.0188446	3018	4.85127	0.0203782	48	4.86447	0.0246448	8.26e-06	0.103595	0.0695028	0.173106	0.004769	0.103603	0.00796832	0.598476	0.0238926	0.147199	0.975733	0.0242671	-0.000323682	0.000876628	0.711954	0.1363	61036	0.736939	0.00154283	3015	0.736615	0.00175472	48	0.736292	0.00230537	4.96e-09	0.000470625	0.0014229
Chr5_93953441	Chr5	93953441	T	C	0.0132953	0.989	0.975725	0.0242754	0.013201	0.0081223	0.104108	2.642	61073	4.83807	0.0188446	3018	4.85127	0.0203782	48	4.86447	0.0246448	8.26e-06	0.103595	0.0695028	0.173106	0.004769	0.103603	0.00796832	0.598476	0.0238926	0.147199	0.975733	0.0242671	-0.000323682	0.000876628	0.711954	0.1363	61036	0.736939	0.00154283	3015	0.736615	0.00175472	48	0.736292	0.00230537	4.96e-09	0.000470625	0.0014229
Chr5_93953741	Chr5	93953741	A	C	0.0132953	0.99	0.975725	0.0242754	0.013201	0.0081223	0.104108	2.642	61073	4.83807	0.0188446	3018	4.85127	0.0203782	48	4.86447	0.0246448	8.26e-06	0.103595	0.0695028	0.173106	0.004769	0.103603	0.00796832	0.598476	0.0238926	0.147199	0.975733	0.0242671	-0.000323682	0.000876628	0.711954	0.1363	61036	0.736939	0.00154283	3015	0.736615	0.00175472	48	0.736292	0.00230537	4.96e-09	0.000470625	0.0014229
Chr5_93953885	Chr5	93953885	GA	G	0.0132953	0.99	0.975725	0.0242754	0.013201	0.0081223	0.104108	2.642	61073	4.83807	0.0188446	3018	4.85127	0.0203782	48	4.86447	0.0246448	8.26e-06	0.103595	0.0695028	0.173106	0.004769	0.103603	0.00796832	0.598476	0.0238926	0.147199	0.975733	0.0242671	-0.000323682	0.000876628	0.711954	0.1363	61036	0.736939	0.00154283	3015	0.736615	0.00175472	48	0.736292	0.00230537	4.96e-09	0.000470625	0.0014229
Chr5_93954084	Chr5	93954084	C	T	0.0132953	0.99	0.975725	0.0242754	0.013201	0.0081223	0.104108	2.642	61073	4.83807	0.0188446	3018	4.85127	0.0203782	48	4.86447	0.0246448	8.26e-06	0.103595	0.0695028	0.173106	0.004769	0.103603	0.00796832	0.598476	0.0238926	0.147199	0.975733	0.0242671	-0.000323682	0.000876628	0.711954	0.1363	61036	0.736939	0.00154283	3015	0.736615	0.00175472	48	0.736292	0.00230537	4.96e-09	0.000470625	0.0014229
Chr5_93950560	Chr5	93950560	T	C	0.0132838	0.985	0.975725	0.0242754	0.013201	0.0081223	0.104108	2.642	61073	4.83807	0.0188446	3018	4.85127	0.0203782	48	4.86447	0.0246448	8.26e-06	0.103595	0.0695028	0.173106	0.004769	0.103603	0.00796832	0.598476	0.0238926	0.147199	0.975733	0.0242671	-0.000323682	0.000876628	0.711954	0.1363	61036	0.736939	0.00154283	3015	0.736615	0.00175472	48	0.736292	0.00230537	4.96e-09	0.000470625	0.0014229
Chr5_93950547	Chr5	93950547	C	T	0.0132485	0.985	0.975725	0.0242754	0.013201	0.0081223	0.104108	2.642	61073	4.83807	0.0188446	3018	4.85127	0.0203782	48	4.86447	0.0246448	8.26e-06	0.103595	0.0695028	0.173106	0.004769	0.103603	0.00796832	0.598476	0.0238926	0.147199	0.975733	0.0242671	-0.000323682	0.000876628	0.711954	0.1363	61036	0.736939	0.00154283	3015	0.736615	0.00175472	48	0.736292	0.00230537	4.96e-09	0.000470625	0.0014229
Chr5_93947389	Chr5	93947389	T	C	0.0123688	0.929	0.977564	0.0224356	0.0138146	0.00852782	0.10525	2.624	61296	4.8381	0.0188445	2808	4.85191	0.0205433	35	4.86573	0.0251871	8.37e-06	0.103599	0.0694993	0.173107	0.00483588	0.103608	0.00807975	0.598499	0.0238933	0.147199	0.977574	0.0224262	-0.000409119	0.000919398	0.656332	0.198	61259	0.736941	0.00154277	2805	0.736532	0.00177664	35	0.736123	0.00237135	7.34e-09	0.000470619	0.0014229
Chr5_93951023	Chr5	93951023	T	A	0.00893322	0.626	0.9756	0.0244001	0.0131427	0.00811446	0.10531	2.623	61043	4.83812	0.0188398	3062	4.85126	0.0203836	34	4.8644	0.0246523	8.22e-06	0.103521	0.0695605	0.17309	0.00475107	0.103529	0.00794327	0.598106	0.0238843	0.147201	0.975608	0.024392	0.00190219	0.000876717	0.0300359	4.707	61006	0.736847	0.00154285	3059	0.738749	0.00175698	34	0.740651	0.00230885	1.72e-07	0.000470785	0.00142263
Chr5_93951078	Chr5	93951078	A	T	0.00883705	0.626	0.975584	0.0244157	0.0131037	0.00811254	0.106264	2.609	61041	4.83812	0.0188398	3064	4.85122	0.0203826	34	4.86433	0.0246493	8.18e-06	0.10352	0.0695611	0.17309	0.00472586	0.103529	0.00790118	0.598102	0.0238842	0.147201	0.975592	0.0244076	0.00182917	0.000876532	0.0369085	4.355	61004	0.73685	0.00154283	3061	0.738679	0.00175682	34	0.740508	0.00230849	1.59e-07	0.000470763	0.00142266
Chr5_93946458	Chr5	93946458	C	A	0.0123395	0.914	0.977557	0.0224434	0.0136696	0.00852604	0.10888	2.57	61295	4.8381	0.0188445	2809	4.85177	0.0205426	35	4.86544	0.0251847	8.2e-06	0.103598	0.0695002	0.173107	0.0047365	0.103606	0.00791378	0.598493	0.0238932	0.147199	0.977566	0.022434	-0.000399255	0.000919216	0.664041	0.1887	61258	0.736941	0.00154277	2806	0.736541	0.00177655	35	0.736142	0.00237108	6.99e-09	0.00047062	0.0014229
Chr5_93966124	Chr5	93966124	C	T	7.33176e-07	0.248	0.946912	0.0530878	-0.00856868	0.00537949	0.1112	2.537	57428	4.83964	0.01885	6612	4.83108	0.01943	99	4.82251	0.0213918	7.38e-06	0.103566	0.0695255	0.173099	0.0042645	0.103573	0.00712713	0.598331	0.0238888	0.1472	0.946887	0.0531132	-0.00153002	0.000583668	0.00875931	6.872	57389	0.737096	0.00154375	6611	0.735566	0.00162695	99	0.734036	0.00189528	2.35e-07	0.00047069	0.00142265
Chr5_93932816	Chr5	93932816	G	A	0.012354	0.896	0.97758	0.0224201	0.0135757	0.00853189	0.111576	2.532	61298	4.83811	0.0188444	2806	4.85168	0.0205449	35	4.86526	0.0251926	8.08e-06	0.103597	0.0695014	0.173106	0.00466693	0.103605	0.00779766	0.598485	0.023893	0.147199	0.977589	0.0224106	-0.000422356	0.000919818	0.646111	0.2108	61261	0.736941	0.00154277	2803	0.736519	0.00177685	35	0.736097	0.002372	7.82e-09	0.000470617	0.0014229
Chr5_93945841	Chr5	93945841	T	C	0.0123406	0.908	0.97758	0.0224201	0.0135757	0.00853189	0.111576	2.532	61298	4.83811	0.0188444	2806	4.85168	0.0205449	35	4.86526	0.0251926	8.08e-06	0.103597	0.0695014	0.173106	0.00466693	0.103605	0.00779766	0.598485	0.023893	0.147199	0.977589	0.0224106	-0.000422356	0.000919818	0.646111	0.2108	61261	0.736941	0.00154277	2803	0.736519	0.00177685	35	0.736097	0.002372	7.82e-09	0.000470617	0.0014229
Chr5_93946376	Chr5	93946376	C	T	0.012274	0.929	0.97758	0.0224201	0.0135757	0.00853189	0.111576	2.532	61298	4.83811	0.0188444	2806	4.85168	0.0205449	35	4.86526	0.0251926	8.08e-06	0.103597	0.0695014	0.173106	0.00466693	0.103605	0.00779766	0.598485	0.023893	0.147199	0.977589	0.0224106	-0.000422356	0.000919818	0.646111	0.2108	61261	0.736941	0.00154277	2803	0.736519	0.00177685	35	0.736097	0.002372	7.82e-09	0.000470617	0.0014229
Chr5_93951619	Chr5	93951619	T	G	0.0098449	0.211	0.973557	0.0264426	0.0115016	0.00731682	0.11597	2.471	60776	4.83799	0.0188389	3334	4.84949	0.0200593	29	4.86099	0.0235992	6.81e-06	0.103473	0.0695986	0.173078	0.00393523	0.10348	0.006582	0.597862	0.0238785	0.147203	0.973564	0.0264357	0.000261052	0.000794877	0.742597	0.1079	60739	0.736909	0.001543	3331	0.737171	0.00171526	29	0.737432	0.00218336	3.51e-09	0.000470671	0.00142286
Chr5_93949070	Chr5	93949070	T	C	0.0141171	0.821	0.975413	0.0245872	0.0116697	0.00805789	0.147556	2.097	61032	4.83811	0.0188443	3060	4.84978	0.0203487	47	4.86145	0.0245539	6.53e-06	0.103584	0.0695122	0.173103	0.00377351	0.103591	0.00630563	0.59842	0.0238915	0.1472	0.975421	0.0245792	-0.000472375	0.000869955	0.58714	0.2948	60995	0.736947	0.00154285	3057	0.736474	0.00175087	47	0.736002	0.00229442	1.07e-08	0.000470599	0.00142292
Chr5_93950393	Chr5	93950393	T	C	0.0145332	0.912	0.974337	0.025663	0.0104205	0.00786078	0.184965	1.757	60901	4.83814	0.0188442	3184	4.84856	0.0202707	54	4.85898	0.0242958	5.43e-06	0.103578	0.0695178	0.173102	0.00313708	0.103584	0.00524246	0.598386	0.0238908	0.147202	0.974352	0.0256478	-0.000204963	0.00084942	0.809325	0.05822	60865	0.736934	0.00154291	3180	0.736729	0.00174074	54	0.736524	0.00226336	2.1e-09	0.000470628	0.0014229
Chr5_93960169	Chr5	93960169	C	G	0.0307408	0.324	0.798835	0.201165	-0.00417339	0.00316287	0.187008	1.741	39692	4.84046	0.018889	23089	4.83629	0.0189235	1358	4.83211	0.0194785	5.6e-06	0.103552	0.0695381	0.173096	0.00323392	0.103558	0.00540547	0.598256	0.0238876	0.147202	0.798842	0.201158	-0.000830361	0.000343394	0.0156047	5.847	39667	0.737275	0.00154884	23076	0.736444	0.00155483	1356	0.735614	0.0016346	2.22e-07	0.000470387	0.00142292
Chr5_93951883	Chr5	93951883	G	A	0.017045	0.919	0.964172	0.0358284	0.00856823	0.00657756	0.192701	1.697	59634	4.83803	0.018845	4414	4.8466	0.0198024	91	4.85516	0.0227083	5.07e-06	0.103556	0.0695356	0.173096	0.00293026	0.103561	0.00489778	0.598272	0.023888	0.147202	0.96418	0.0358196	0.000304532	0.000710886	0.668373	0.1835	59598	0.736901	0.00154332	4410	0.737206	0.00167712	91	0.73751	0.00206261	6.41e-09	0.000470745	0.0014228
Chr5_93943075	Chr5	93943075	C	G	0.00334671	0.75	0.983575	0.0164253	-0.0119057	0.00926398	0.19874	1.652	62046	4.83921	0.0188426	2079	4.8273	0.0208033	14	4.8154	0.026118	4.58e-06	0.103529	0.0695566	0.17309	0.00264599	0.103534	0.00442364	0.598138	0.0238864	0.147203	0.983564	0.0164355	-0.000155662	0.0010033	0.876703	0.02407	62006	0.736931	0.00154301	2079	0.736776	0.00181532	14	0.73662	0.00249462	7.83e-10	0.000470633	0.00142289
Chr5_93963672	Chr5	93963672	G	A	0.0136629	0.606	0.696674	0.303326	0.00361727	0.00281497	0.198793	1.651	29957	4.83623	0.0189295	29454	4.83985	0.0188597	4728	4.84347	0.0192066	5.53e-06	0.103507	0.0695737	0.173086	0.00319497	0.103513	0.0053424	0.598028	0.0238839	0.147204	0.696641	0.303359	-0.000306565	0.000304195	0.313559	1.016	29935	0.737125	0.00155473	29438	0.736819	0.00154565	4726	0.736512	0.0015956	3.97e-08	0.000470305	0.00142313
Chr5_93950106	Chr5	93950106	A	G	0.0146351	0.91	0.974415	0.0255851	0.00988479	0.00787262	0.209269	1.577	60911	4.83817	0.0188439	3174	4.84806	0.0202759	54	4.85794	0.0243123	4.87e-06	0.103574	0.0695216	0.1731	0.00281447	0.103579	0.00470353	0.598363	0.0238903	0.147202	0.97443	0.0255698	-0.000114116	0.000850666	0.893286	0.018	60875	0.73693	0.00154291	3170	0.736816	0.00174148	54	0.736702	0.00226543	6.49e-10	0.000470641	0.00142289
Chr5_93947723	Chr5	93947723	T	C	0.0139864	0.757	0.97553	0.0244703	0.0101595	0.00809343	0.209381	1.576	61042	4.83818	0.0188439	3055	4.84834	0.0203617	42	4.8585	0.0245991	4.93e-06	0.103578	0.0695185	0.173101	0.00284681	0.103583	0.00475741	0.598383	0.0238907	0.147202	0.975538	0.0244622	-0.000236439	0.000873912	0.786736	0.0732	61005	0.736935	0.00154287	3052	0.736699	0.00175284	42	0.736462	0.00230041	2.67e-09	0.00047063	0.00142289
Chr5_93948572	Chr5	93948572	C	T	0.0145896	0.804	0.974976	0.0250238	0.0100031	0.00797826	0.20992	1.572	60978	4.83817	0.0188438	3112	4.84818	0.020315	49	4.85818	0.0244462	4.88e-06	0.103572	0.0695231	0.1731	0.00282066	0.103577	0.00471395	0.598353	0.02389	0.147202	0.974984	0.025016	-9.22e-05	0.000861602	0.914789	0.01145	60941	0.736929	0.00154291	3109	0.736836	0.00174665	49	0.736744	0.00228161	4.15e-10	0.000470643	0.00142289
Chr5_93949464	Chr5	93949464	A	C	0.0144057	0.808	0.97461	0.0253902	0.00984123	0.00791559	0.213772	1.546	60931	4.83817	0.0188437	3159	4.84801	0.0202897	49	4.85785	0.0243634	4.79e-06	0.103569	0.069526	0.173099	0.00276904	0.103573	0.00462783	0.598335	0.0238895	0.147202	0.974617	0.0253826	-0.000103218	0.000854976	0.903909	0.01457	60894	0.736929	0.00154292	3156	0.736826	0.00174329	49	0.736723	0.00227145	5.27e-10	0.000470639	0.00142289
Chr5_93942811	Chr5	93942811	G	T	0.00337553	0.743	0.983551	0.0164487	-0.011381	0.00925802	0.218959	1.511	62043	4.83918	0.0188424	2082	4.8278	0.0207997	14	4.81642	0.0261083	4.19e-06	0.103524	0.0695607	0.173089	0.0024213	0.103529	0.00404817	0.598113	0.0238857	0.147204	0.983541	0.0164589	-0.000200532	0.0010027	0.841488	0.04	62003	0.736933	0.00154301	2082	0.736733	0.00181495	14	0.736532	0.0024936	1.3e-09	0.000470629	0.0014229
Chr5_93949542	Chr5	93949542	A	G	0.0144122	0.808	0.974594	0.0254058	0.00971633	0.00791291	0.219486	1.508	60929	4.83818	0.0188438	3161	4.84789	0.0202887	49	4.85761	0.0243599	4.68e-06	0.10357	0.0695248	0.1731	0.00270081	0.103575	0.00451374	0.598343	0.0238898	0.147202	0.974602	0.0253982	-0.00015407	0.000854745	0.856955	0.03249	60892	0.736932	0.00154291	3158	0.736778	0.00174316	49	0.736624	0.00227108	1.18e-09	0.000470633	0.00142289
Chr5_93943358	Chr5	93943358	T	G	0.00341312	0.754	0.983473	0.0165266	-0.0111111	0.00923135	0.228737	1.449	62033	4.83917	0.0188426	2092	4.82806	0.0207887	14	4.81695	0.0260716	4.01e-06	0.103529	0.0695572	0.17309	0.00231857	0.103533	0.00387627	0.598136	0.0238863	0.147204	0.983463	0.0165369	-0.000197444	0.000999877	0.843461	0.03899	61993	0.736933	0.00154301	2092	0.736736	0.00181352	14	0.736538	0.00248924	1.27e-09	0.000470629	0.0014229
Chr5_93949986	Chr5	93949986	T	C	0.014053	0.751	0.975085	0.0249146	0.00961399	0.00799676	0.229277	1.445	60989	4.83824	0.0188426	3104	4.84786	0.0203375	46	4.85747	0.0244966	4.49e-06	0.103566	0.069528	0.173099	0.00259442	0.103571	0.00433608	0.598323	0.0238893	0.147203	0.975093	0.0249068	-1.13e-05	0.000863745	0.989518	0.0001726	60952	0.736925	0.00154283	3101	0.736913	0.00174916	46	0.736902	0.00228712	6.26e-12	0.000470653	0.00142288
Chr5_93948445	Chr5	93948445	T	G	0.0145586	0.789	0.975311	0.0246886	0.00953648	0.00804673	0.235968	1.405	61017	4.83821	0.0188436	3077	4.84774	0.0203429	45	4.85728	0.0245375	4.38e-06	0.103571	0.0695245	0.1731	0.00253016	0.103575	0.00422853	0.598346	0.0238899	0.147203	0.975319	0.0246806	-0.000359983	0.000868927	0.678667	0.1716	60980	0.736941	0.00154286	3074	0.736581	0.00175033	45	0.736221	0.00229281	6.24e-09	0.000470611	0.00142291
Chr5_93949138	Chr5	93949138	T	C	0.014611	0.816	0.974742	0.0252576	0.00936059	0.0079416	0.238531	1.389	60948	4.8382	0.0188433	3142	4.84756	0.0202998	49	4.85692	0.0243974	4.31e-06	0.103563	0.0695304	0.173098	0.00249245	0.103568	0.00416577	0.598308	0.023889	0.147203	0.97475	0.02525	-0.000211573	0.00085778	0.805179	0.06084	60911	0.736935	0.0015429	3139	0.736723	0.00174468	49	0.736511	0.00227571	2.2e-09	0.000470623	0.0014229
Chr5_93962746	Chr5	93962746	C	T	0.00078071	0.156	0.961872	0.0381281	-0.00714582	0.00619914	0.249033	1.329	59281	4.83926	0.0188453	4825	4.83212	0.019671	33	4.82497	0.0222622	3.75e-06	0.103532	0.0695548	0.173091	0.00216383	0.103536	0.00361747	0.598152	0.0238853	0.147204	0.961864	0.0381363	-0.00175847	0.000674171	0.0091004	6.803	59243	0.73707	0.00154343	4823	0.735312	0.00166156	33	0.733553	0.00201206	2.27e-07	0.000470752	0.0014226
Chr5_93945182	Chr5	93945182	A	C	0.00355517	0.674	0.983824	0.0161758	-0.0106206	0.00933259	0.25512	1.295	62077	4.83915	0.0188424	2049	4.82853	0.0208284	13	4.81791	0.0262069	3.59e-06	0.103522	0.0695633	0.173089	0.00207416	0.103525	0.00346789	0.598098	0.0238851	0.147205	0.983814	0.0161859	2.9e-05	0.00101058	0.977114	0.000823	62037	0.736923	0.00154305	2049	0.736952	0.00181888	13	0.736981	0.00250564	2.68e-11	0.000470652	0.00142288
Chr5_93949708	Chr5	93949708	T	C	0.0143564	0.808	0.974602	0.025398	0.00898289	0.00791856	0.256627	1.287	60929	4.83822	0.0188434	3162	4.8472	0.0202919	48	4.85618	0.0243691	3.99e-06	0.103565	0.0695294	0.173098	0.00230779	0.103569	0.00385709	0.598315	0.0238892	0.147203	0.97461	0.0253904	-0.00020951	0.000855322	0.806497	0.06	60892	0.736935	0.00154291	3159	0.736725	0.00174344	48	0.736516	0.00227196	2.17e-09	0.000470625	0.0014229
Chr5_93963644	Chr5	93963644	CA	GG	0.0002275	0	0.791055	0.208945	-0.00358509	0.00316177	0.256846	1.286	38516	4.84032	0.0188939	24443	4.83673	0.0189118	1180	4.83315	0.0194505	4.25e-06	0.103507	0.0695745	0.173086	0.00245475	0.103512	0.00410468	0.598026	0.023883	0.147205	0.791026	0.208974	-0.000825736	0.000343508	0.0162272	5.778	38487	0.737302	0.0015496	24434	0.736477	0.001553	1178	0.735651	0.00163044	2.25e-07	0.000469976	0.00142326
Chr5_93944855	Chr5	93944855	T	C	0.00356291	0.729	0.983723	0.0162771	-0.0102892	0.00930209	0.268682	1.223	62064	4.83914	0.0188422	2062	4.82885	0.0208149	13	4.81856	0.0261639	3.39e-06	0.103518	0.0695663	0.173088	0.00195874	0.103521	0.00327501	0.598079	0.0238847	0.147205	0.983713	0.0162873	-4.48e-06	0.00100737	0.996454	1.98e-05	62024	0.736924	0.00154305	2062	0.73692	0.00181711	13	0.736915	0.00250048	6.42e-13	0.000470648	0.00142288
Chr5_93948147	Chr5	93948147	A	G	0.0142534	0.789	0.97535	0.0246496	0.00887701	0.00805631	0.270522	1.214	61022	4.83824	0.0188432	3072	4.84712	0.0203482	45	4.856	0.0245528	3.79e-06	0.103566	0.0695286	0.173099	0.00218897	0.10357	0.00365848	0.598321	0.0238894	0.147203	0.975358	0.0246416	-0.000277602	0.000869932	0.749646	0.1018	60985	0.736937	0.00154286	3069	0.73666	0.00175103	45	0.736382	0.00229463	3.7e-09	0.000470623	0.0014229
Chr5_93945206	Chr5	93945206	G	A	0.00357736	0.674	0.983832	0.016168	-0.0102122	0.00933396	0.273919	1.197	62078	4.83913	0.0188421	2048	4.82891	0.0208316	13	4.8187	0.0262132	3.32e-06	0.103519	0.0695656	0.173088	0.00191681	0.103522	0.00320489	0.598083	0.0238848	0.147205	0.983822	0.0161781	-0.000102224	0.00101075	0.919442	0.01023	62038	0.736929	0.00154301	2048	0.736827	0.00181942	13	0.736724	0.00250657	3.33e-10	0.000470637	0.00142289
Chr5_93961841	Chr5	93961841	T	C	0.0130783	0.966	0.975888	0.0241117	0.00881303	0.00821504	0.283368	1.151	61088	4.83823	0.0188442	3009	4.84704	0.0204003	42	4.85586	0.024743	3.66e-06	0.103575	0.0695217	0.173101	0.00211159	0.103579	0.00352888	0.598365	0.0238908	0.147203	0.975897	0.0241033	-0.000702742	0.000886411	0.4279	0.6285	61051	0.736957	0.00154285	3006	0.736255	0.00175847	42	0.735552	0.00231851	2.32e-08	0.000470591	0.00142291
Chr5_93964813	Chr5	93964813	G	A	0.0941188	0.852	0.863336	0.136664	0.00400279	0.00375667	0.286646	1.135	48166	4.83765	0.018862	14415	4.84165	0.0190487	1558	4.84566	0.0199539	3.78e-06	0.10355	0.0695417	0.173095	0.00218426	0.103553	0.00365112	0.598237	0.0238878	0.147204	0.863329	0.136671	0.00033365	0.00040481	0.409822	0.6793	48136	0.736839	0.00154564	14405	0.737172	0.00157105	1558	0.737506	0.00169562	2.63e-08	0.00047039	0.00142307
Chr5_93967057	Chr5	93967057	C	T	0.00952902	0.995	0.654703	0.345297	0.00278912	0.00263681	0.290167	1.119	27599	4.83648	0.0189468	28786	4.83927	0.018845	7754	4.84206	0.0191099	3.52e-06	0.103497	0.069583	0.173084	0.00203211	0.1035	0.00339829	0.597972	0.0238825	0.147206	0.654659	0.345341	-0.000425188	0.000284079	0.134471	2.24	27578	0.737247	0.0015567	28770	0.736822	0.00154343	7751	0.736397	0.00158191	8.17e-08	0.000470137	0.00142323
Chr5_93929041	Chr5	93929041	G	A	0.00052733	0.169	0.889248	0.110752	-0.004038	0.00386992	0.296752	1.089	50181	4.83966	0.0188609	13709	4.83562	0.0190578	249	4.83158	0.0200155	3.21e-06	0.1035	0.0695807	0.173084	0.00185557	0.103503	0.003103	0.597987	0.0238835	0.147206	0.889242	0.110758	-0.000320303	0.000421234	0.447023	0.5782	50149	0.737004	0.00154588	13701	0.736683	0.00157454	249	0.736363	0.00170982	2.02e-08	0.000470656	0.00142286
Chr5_93955463	Chr5	93955463	A	G	0.0293403	0.315	0.0764901	0.92351	0.00474951	0.00459387	0.301197	1.069	271	4.83008	0.0205778	9270	4.83483	0.019195	54598	4.83958	0.0188589	3.19e-06	0.103521	0.069564	0.173089	0.00184122	0.103525	0.00307844	0.598094	0.0238838	0.147205	0.0764911	0.923509	-0.000536229	0.000498526	0.282097	1.157	271	0.737895	0.00178679	9264	0.737359	0.00159417	54564	0.736823	0.00154507	4.06e-08	0.000470465	0.001423
Chr5_93967188	Chr5	93967188	G	C	0.0131237	0.938	0.975834	0.0241663	0.00848371	0.00821129	0.301526	1.067	61081	4.83823	0.0188443	3016	4.84672	0.0203951	42	4.8552	0.0247318	3.39e-06	0.103573	0.0695238	0.1731	0.00196106	0.103576	0.00327738	0.598353	0.0238906	0.147203	0.975842	0.0241579	-0.000855127	0.000885954	0.334447	0.9316	61044	0.736965	0.00154287	3013	0.73611	0.00175784	42	0.735255	0.00231719	3.45e-08	0.000470588	0.0014229
Chr5_93967221	Chr5	93967221	G	A	0.00949304	0.957	0.65461	0.34539	0.0027082	0.00263624	0.304285	1.055	27594	4.83654	0.0189468	28784	4.83925	0.018845	7761	4.84196	0.0191098	3.32e-06	0.103497	0.0695829	0.173084	0.00191614	0.103501	0.00320435	0.597973	0.0238825	0.147206	0.654566	0.345434	-0.000420681	0.000284021	0.138569	2.194	27573	0.737244	0.00155671	28768	0.736823	0.00154343	7758	0.736402	0.00158188	8e-08	0.000470142	0.00142323
Chr5_93945631	Chr5	93945631	G	T	0.00357787	0.692	0.983972	0.0160277	-0.00962207	0.00937282	0.304616	1.054	62096	4.83909	0.018842	2030	4.82946	0.0208523	13	4.81984	0.0262738	2.92e-06	0.103521	0.0695644	0.173088	0.00168715	0.103524	0.00282085	0.598092	0.0238849	0.147205	0.983962	0.0160377	4.28e-05	0.00101495	0.966402	0.001774	62056	0.736922	0.00154301	2030	0.736965	0.00182195	13	0.737008	0.00251364	5.77e-11	0.000470653	0.00142288
Chr5_93967223	Chr5	93967223	G	C	0.00949901	0.957	0.654641	0.345359	0.00269845	0.00263655	0.306085	1.048	27593	4.83655	0.0189469	28790	4.83925	0.018845	7756	4.84194	0.0191098	3.29e-06	0.103498	0.0695826	0.173084	0.0019023	0.103501	0.00318119	0.597975	0.0238826	0.147206	0.654597	0.345403	-0.000424471	0.000284054	0.135094	2.233	27572	0.737246	0.00155671	28774	0.736822	0.00154343	7753	0.736398	0.00158189	8.15e-08	0.00047014	0.00142323
Chr5_93967199	Chr5	93967199	T	C	0.00951046	0.965	0.654672	0.345328	0.00269081	0.00263662	0.307471	1.042	27597	4.83655	0.0189467	28786	4.83925	0.018845	7756	4.84194	0.01911	3.27e-06	0.103497	0.0695832	0.173083	0.00189145	0.1035	0.00316307	0.597971	0.0238825	0.147206	0.654628	0.345372	-0.000425325	0.000284057	0.134315	2.242	27576	0.737247	0.0015567	28770	0.736822	0.00154343	7753	0.736396	0.00158192	8.18e-08	0.000470142	0.00142323
Chr5_93945608	Chr5	93945608	T	A	0.00357038	0.689	0.983933	0.0160667	-0.0091236	0.00936338	0.329866	0.9494	62091	4.83907	0.0188422	2035	4.82995	0.0208452	13	4.82082	0.0262556	2.63e-06	0.103522	0.0695641	0.173088	0.0015205	0.103524	0.00254221	0.598094	0.023885	0.147205	0.983923	0.0160767	3.25e-05	0.00101391	0.974464	0.001025	62051	0.736923	0.00154303	2035	0.736955	0.0018209	13	0.736988	0.00251125	3.33e-11	0.000470652	0.00142288
Chr5_93966545	Chr5	93966545	A	T	0.00956906	0.996	0.654415	0.345585	0.0025483	0.0026358	0.333645	0.9347	27586	4.83667	0.0189467	28775	4.83921	0.018845	7778	4.84176	0.0191098	2.94e-06	0.103498	0.0695827	0.173084	0.00169701	0.103501	0.0028379	0.597975	0.0238825	0.147206	0.654371	0.345629	-0.000424093	0.000283964	0.135318	2.23	27565	0.737246	0.0015567	28759	0.736822	0.00154341	7775	0.736398	0.00158183	8.14e-08	0.000470123	0.00142324
BovineHD0500026672	Chr5	93966483	C	T	0.00956906	1	0.654391	0.345609	0.00253529	0.0026357	0.336103	0.9253	27585	4.83668	0.0189467	28774	4.83921	0.018845	7780	4.84175	0.0191098	2.91e-06	0.103498	0.0695828	0.173084	0.00167978	0.103501	0.00280908	0.597975	0.0238825	0.147206	0.654347	0.345653	-0.000418126	0.000283955	0.140889	2.168	27564	0.737242	0.0015567	28758	0.736824	0.00154342	7777	0.736406	0.00158183	7.91e-08	0.00047013	0.00142324
Chr5_93966511	Chr5	93966511	A	C	0.00956552	0.998	0.654407	0.345593	0.00252373	0.0026358	0.338327	0.9168	27585	4.83668	0.0189467	28776	4.83921	0.018845	7778	4.84173	0.0191098	2.88e-06	0.103498	0.0695827	0.173084	0.00166446	0.103501	0.00278347	0.597975	0.0238825	0.147206	0.654363	0.345637	-0.000424288	0.000283965	0.13514	2.233	27564	0.737247	0.0015567	28760	0.736822	0.00154341	7775	0.736398	0.00158183	8.14e-08	0.000470125	0.00142324
Chr5_93967353	Chr5	93967353	TATAA	T	0.0094867	0.99	0.654228	0.345772	0.00251659	0.00263598	0.339729	0.9115	27559	4.83668	0.0189474	28805	4.8392	0.0188449	7775	4.84172	0.019109	2.87e-06	0.103499	0.0695817	0.173084	0.00165546	0.103502	0.00276838	0.597982	0.0238827	0.147206	0.654183	0.345817	-0.0004429	0.000283982	0.118859	2.432	27538	0.737261	0.00155675	28789	0.736818	0.00154338	7772	0.736375	0.00158172	8.88e-08	0.000470114	0.00142324
Chr5_93960326	Chr5	93960326	T	C	0.00204055	0.724	0.990162	0.00983801	0.0114324	0.0120299	0.341949	0.9031	62885	4.83836	0.0188384	1246	4.84979	0.0221896	8	4.86122	0.0303201	2.55e-06	0.103502	0.0695799	0.173084	0.00147116	0.103504	0.00246014	0.597994	0.0238821	0.147206	0.990156	0.00984415	0.000974875	0.00130036	0.45344	0.562	62845	0.7369	0.00154284	1246	0.737875	0.00199719	8	0.738849	0.00299651	1.85e-08	0.000470833	0.00142272
Chr5_93967825	Chr5	93967825	G	T	0.0094888	0.998	0.654235	0.345765	0.00250068	0.00263595	0.342787	0.9	27560	4.8367	0.0189474	28804	4.8392	0.0188449	7775	4.8417	0.0191091	2.83e-06	0.103499	0.0695817	0.173084	0.00163457	0.103502	0.00273345	0.597982	0.0238827	0.147206	0.654191	0.345809	-0.000442913	0.000283979	0.118844	2.433	27539	0.737261	0.00155674	28788	0.736818	0.00154338	7772	0.736375	0.00158174	8.88e-08	0.000470114	0.00142324
Chr5_93967485	Chr5	93967485	G	A	0.00948757	0.997	0.654235	0.345765	0.00250068	0.00263595	0.342787	0.9	27560	4.8367	0.0189474	28804	4.8392	0.0188449	7775	4.8417	0.0191091	2.83e-06	0.103499	0.0695817	0.173084	0.00163457	0.103502	0.00273345	0.597982	0.0238827	0.147206	0.654191	0.345809	-0.000442913	0.000283979	0.118844	2.433	27539	0.737261	0.00155674	28788	0.736818	0.00154338	7772	0.736375	0.00158174	8.88e-08	0.000470114	0.00142324
Chr5_93968439	Chr5	93968439	C	T	0.00948397	0.987	0.654235	0.345765	0.00250068	0.00263595	0.342787	0.9	27560	4.8367	0.0189474	28804	4.8392	0.0188449	7775	4.8417	0.0191091	2.83e-06	0.103499	0.0695817	0.173084	0.00163457	0.103502	0.00273345	0.597982	0.0238827	0.147206	0.654191	0.345809	-0.000442913	0.000283979	0.118844	2.433	27539	0.737261	0.00155674	28788	0.736818	0.00154338	7772	0.736375	0.00158174	8.88e-08	0.000470114	0.00142324
Chr5_93968483	Chr5	93968483	A	T	0.00948397	0.999	0.654235	0.345765	0.00250068	0.00263595	0.342787	0.9	27560	4.8367	0.0189474	28804	4.8392	0.0188449	7775	4.8417	0.0191091	2.83e-06	0.103499	0.0695817	0.173084	0.00163457	0.103502	0.00273345	0.597982	0.0238827	0.147206	0.654191	0.345809	-0.000442913	0.000283979	0.118844	2.433	27539	0.737261	0.00155674	28788	0.736818	0.00154338	7772	0.736375	0.00158174	8.88e-08	0.000470114	0.00142324
BovineHD0500026674	Chr5	93968553	G	A	0.00948397	1	0.345765	0.654235	-0.00250068	0.00263595	0.342787	0.9	7775	4.8417	0.0191091	28804	4.8392	0.0188449	27560	4.8367	0.0189474	2.83e-06	0.103499	0.0695817	0.173084	0.00163457	0.103502	0.00273345	0.597982	0.0238827	0.147206	0.345809	0.654191	0.000442913	0.000283979	0.118844	2.433	7772	0.736375	0.00158174	28788	0.736818	0.00154338	27539	0.737261	0.00155674	8.88e-08	0.000470114	0.00142324
Chr5_93968619	Chr5	93968619	T	C	0.00948397	0.998	0.345765	0.654235	-0.00250068	0.00263595	0.342787	0.9	7775	4.8417	0.0191091	28804	4.8392	0.0188449	27560	4.8367	0.0189474	2.83e-06	0.103499	0.0695817	0.173084	0.00163457	0.103502	0.00273345	0.597982	0.0238827	0.147206	0.345809	0.654191	0.000442913	0.000283979	0.118844	2.433	7772	0.736375	0.00158174	28788	0.736818	0.00154338	27539	0.737261	0.00155674	8.88e-08	0.000470114	0.00142324
Chr5_93968911	Chr5	93968911	G	A	0.00201118	0.82	0.990217	0.00978344	0.0113938	0.0120528	0.344496	0.8936	62891	4.83836	0.0188381	1241	4.84976	0.0222032	7	4.86115	0.0303583	2.52e-06	0.103496	0.069584	0.173083	0.00145324	0.103499	0.00243027	0.597967	0.0238816	0.147206	0.99021	0.00978954	0.000920033	0.00130347	0.480293	0.4982	62851	0.736901	0.00154279	1241	0.737821	0.00199929	7	0.738741	0.00300202	1.64e-08	0.00047079	0.00142275
Chr5_93960531	Chr5	93960531	T	C	0.00203349	0.708	0.990162	0.00983801	0.0111142	0.0120254	0.355369	0.8542	62885	4.83837	0.0188385	1246	4.84948	0.0221874	8	4.8606	0.0303133	2.41e-06	0.103502	0.0695794	0.173084	0.00139041	0.103505	0.00232509	0.597997	0.0238822	0.147206	0.990156	0.00984415	0.00105755	0.00129985	0.415878	0.6619	62845	0.736898	0.00154286	1246	0.737955	0.00199689	8	0.739013	0.00299565	2.18e-08	0.000470852	0.0014227
Chr5_93966315	Chr5	93966315	T	C	0.00198235	0.962	0.990068	0.00993155	0.0106264	0.0119693	0.374648	0.7882	62873	4.83838	0.0188386	1258	4.849	0.0221578	8	4.85963	0.0302253	2.22e-06	0.103505	0.0695779	0.173085	0.001283	0.103507	0.00214544	0.598007	0.0238824	0.147206	0.990062	0.00993775	0.000984459	0.00129396	0.446774	0.5788	62833	0.736899	0.00154285	1258	0.737884	0.00199307	8	0.738868	0.00298546	1.91e-08	0.00047084	0.00142271
Chr5_93966514	Chr5	93966514	G	A	0.00198235	0.956	0.990061	0.00993935	0.0104465	0.0119639	0.382576	0.7624	62872	4.83838	0.0188385	1259	4.84883	0.0221552	8	4.85928	0.0302174	2.15e-06	0.103503	0.0695795	0.173084	0.00124089	0.103505	0.00207506	0.597997	0.0238822	0.147206	0.990054	0.00994555	0.000955039	0.00129339	0.460276	0.5452	62832	0.7369	0.00154284	1259	0.737855	0.00199277	8	0.73881	0.00298456	1.8e-08	0.000470833	0.00142272
Chr5_93953829	Chr5	93953829	T	G	0.0148011	0.926	0.973807	0.0261931	0.00675372	0.00777977	0.385336	0.7536	60834	4.83832	0.0188428	3250	4.84508	0.0202427	55	4.85183	0.0241978	2.33e-06	0.103557	0.0695372	0.173096	0.00134428	0.103559	0.00224692	0.598269	0.0238885	0.147205	0.973814	0.0261861	-0.000419438	0.000840655	0.617822	0.2489	60797	0.736945	0.00154285	3247	0.736526	0.00173702	55	0.736106	0.00225111	8.97e-09	0.000470592	0.00142292
Chr5_93970333	Chr5	93970333	C	A	0.0936141	0.949	0.862034	0.137966	0.00323689	0.00373629	0.386308	0.7505	48024	4.83783	0.0188619	14532	4.84107	0.0190443	1583	4.8443	0.0199379	2.49e-06	0.103542	0.0695483	0.173093	0.0014398	0.103545	0.00240688	0.598197	0.023887	0.147205	0.862026	0.137974	0.000239658	0.000402612	0.551673	0.3543	47994	0.736862	0.00154578	14522	0.737102	0.0015706	1583	0.737341	0.00169362	1.37e-08	0.000470488	0.001423
Chr5_93960191	Chr5	93960191	C	T	0.014573	0.264	0.658437	0.341563	-0.00249319	0.00290998	0.391575	0.7341	24662	4.84047	0.0189561	35139	4.83797	0.0188531	4338	4.83548	0.0191958	2.8e-06	0.103513	0.0695714	0.173087	0.00161533	0.103516	0.00270097	0.598049	0.0238829	0.147206	0.65845	0.34155	-0.000801206	0.00031608	0.0112529	6.425	24648	0.737502	0.00155865	35116	0.736701	0.0015445	4335	0.7359	0.00159417	2.89e-07	0.000470267	0.001423
Chr5_93968975	Chr5	93968975	T	C	0.00200421	0.97	0.990084	0.00991596	0.0102551	0.0119751	0.391797	0.7334	62875	4.83839	0.0188383	1256	4.84864	0.022162	8	4.8589	0.0302363	2.06e-06	0.1035	0.0695818	0.173084	0.00119306	0.103502	0.00199512	0.597982	0.0238819	0.147207	0.990078	0.00992215	0.000890838	0.00129458	0.491374	0.4735	62835	0.736902	0.0015428	1256	0.737793	0.00199366	8	0.738684	0.00298681	1.56e-08	0.000470793	0.00142275
Chr5_93966881	Chr5	93966881	T	C	0.00787479	0.979	0.66472	0.33528	0.00225138	0.00265686	0.396785	0.7181	28515	4.83695	0.0189415	28239	4.8392	0.0188477	7385	4.84146	0.0191262	2.26e-06	0.103503	0.0695791	0.173085	0.00130531	0.103505	0.00218278	0.598	0.023883	0.147207	0.664683	0.335317	-0.000475842	0.000286269	0.0964743	2.763	28494	0.737273	0.00155597	28223	0.736797	0.0015438	7382	0.736322	0.00158414	1.01e-07	0.000470151	0.00142321
Chr5_93966865	Chr5	93966865	G	A	0.00787838	0.996	0.66472	0.33528	0.00223369	0.00265704	0.400536	0.7067	28514	4.83697	0.0189415	28241	4.8392	0.0188477	7384	4.84143	0.0191262	2.22e-06	0.103503	0.0695791	0.173085	0.00128489	0.103505	0.00214862	0.598	0.023883	0.147207	0.664683	0.335317	-0.000476073	0.000286289	0.0963358	2.765	28493	0.737273	0.00155597	28225	0.736797	0.0015438	7381	0.736321	0.00158414	1.01e-07	0.000470151	0.00142321
Chr5_93963893	Chr5	93963893	T	C	0.00201171	0.937	0.990076	0.00992376	0.00993233	0.0119754	0.406885	0.6879	62874	4.8384	0.0188384	1257	4.84833	0.0221607	8	4.85826	0.0302345	1.94e-06	0.103502	0.0695804	0.173084	0.00112001	0.103504	0.00187293	0.597992	0.0238821	0.147207	0.99007	0.00992995	0.000976131	0.00129459	0.45085	0.5685	62834	0.736899	0.00154284	1257	0.737876	0.00199349	8	0.738852	0.00298657	1.87e-08	0.000470831	0.00142272
Chr5_93969331	Chr5	93969331	T	C	0.00200421	0.971	0.990076	0.00992376	0.00985121	0.0119695	0.410495	0.6774	62874	4.8384	0.0188383	1257	4.84825	0.0221606	8	4.8581	0.0302298	1.91e-06	0.1035	0.0695817	0.173084	0.00110179	0.103502	0.00184249	0.597984	0.023882	0.147207	0.99007	0.00992995	0.000799955	0.00129399	0.53644	0.3822	62834	0.736904	0.00154278	1257	0.737704	0.0019934	8	0.738504	0.00298595	1.26e-08	0.000470778	0.00142277
Chr5_93961722	Chr5	93961722	C	T	0.00198953	0.935	0.990068	0.00993155	0.00984225	0.0119695	0.410923	0.6761	62873	4.8384	0.0188385	1258	4.84824	0.022157	8	4.85808	0.0302245	1.91e-06	0.103502	0.0695798	0.173084	0.00110064	0.103504	0.00184053	0.597996	0.0238822	0.147207	0.990062	0.00993775	0.000955904	0.00129399	0.460076	0.5457	62833	0.7369	0.00154283	1258	0.737856	0.00199302	8	0.738812	0.00298543	1.8e-08	0.000470825	0.00142272
Chr5_93965761	Chr5	93965761	G	A	0.00791024	0.994	0.664494	0.335506	0.00217287	0.00265626	0.41335	0.6692	28499	4.83701	0.0189416	28242	4.83918	0.0188477	7398	4.84136	0.0191259	2.11e-06	0.103503	0.0695791	0.173085	0.00121627	0.103505	0.00203388	0.598	0.023883	0.147207	0.664457	0.335543	-0.000476904	0.000286205	0.0956589	2.777	28478	0.737274	0.00155598	28226	0.736797	0.00154379	7395	0.736321	0.00158409	1.01e-07	0.000470147	0.00142321
Chr5_93970113	Chr5	93970113	A	C	0.00204103	0.97	0.990076	0.00992376	0.00979543	0.011975	0.413368	0.6691	62874	4.8384	0.0188383	1257	4.8482	0.0221632	8	4.85799	0.030238	1.89e-06	0.1035	0.0695816	0.173084	0.00108935	0.103502	0.00182168	0.597984	0.023882	0.147207	0.99007	0.00992995	0.000824345	0.00129457	0.524277	0.4055	62834	0.736904	0.00154278	1257	0.737728	0.00199374	8	0.738552	0.00298691	1.34e-08	0.000470782	0.00142276
Chr5_93966769	Chr5	93966769	GG	CA	0.00790918	0	0.66451	0.33549	0.002167	0.00265641	0.414638	0.6655	28500	4.83702	0.0189417	28242	4.83918	0.0188477	7397	4.84135	0.0191259	2.09e-06	0.103503	0.069579	0.173085	0.00120968	0.103506	0.00202286	0.598001	0.023883	0.147207	0.664472	0.335528	-0.000475199	0.000286216	0.096864	2.757	28479	0.737273	0.00155598	28226	0.736798	0.00154379	7394	0.736323	0.00158408	1.01e-07	0.000470145	0.00142321
Chr5_93965811	Chr5	93965811	G	A	0.00791347	0.953	0.664487	0.335513	0.0021645	0.00265614	0.415132	0.6641	28498	4.83702	0.0189415	28243	4.83918	0.0188478	7398	4.84135	0.0191262	2.09e-06	0.103504	0.0695787	0.173085	0.00120693	0.103506	0.00201825	0.598003	0.0238831	0.147207	0.664449	0.335551	-0.000477788	0.000286191	0.0950297	2.787	28477	0.737275	0.00155597	28227	0.736797	0.0015438	7395	0.736319	0.0015841	1.02e-07	0.00047015	0.0014232
Chr5_93965946	Chr5	93965946	T	A	0.00793653	0.997	0.664455	0.335545	0.00215699	0.00265608	0.416739	0.6595	28497	4.83702	0.0189417	28241	4.83918	0.0188477	7401	4.84134	0.0191257	2.07e-06	0.103503	0.0695791	0.173085	0.00119863	0.103506	0.00200438	0.598001	0.023883	0.147207	0.664418	0.335582	-0.000475957	0.000286183	0.0962933	2.766	28476	0.737274	0.00155599	28225	0.736798	0.00154379	7398	0.736322	0.00158407	1.01e-07	0.000470149	0.00142321
Chr5_93966280	Chr5	93966280	A	G	0.00793326	0.976	0.664455	0.335545	0.00215239	0.002656	0.417721	0.6567	28498	4.83703	0.0189416	28239	4.83918	0.0188477	7402	4.84133	0.0191258	2.07e-06	0.103503	0.0695792	0.173085	0.00119352	0.103505	0.00199584	0.598	0.023883	0.147207	0.664418	0.335582	-0.000477312	0.000286175	0.0953404	2.782	28477	0.737275	0.00155597	28223	0.736797	0.00154379	7399	0.73632	0.00158408	1.02e-07	0.000470144	0.00142321
Chr5_93966275	Chr5	93966275	G	A	0.00793775	0.976	0.664455	0.335545	0.00214888	0.00265611	0.4185	0.6545	28497	4.83703	0.0189416	28241	4.83918	0.0188477	7401	4.84133	0.0191259	2.06e-06	0.103504	0.069579	0.173085	0.00118963	0.103506	0.00198933	0.598001	0.023883	0.147207	0.664418	0.335582	-0.00047663	0.000286186	0.0958269	2.774	28476	0.737274	0.00155597	28225	0.736797	0.00154379	7398	0.736321	0.00158408	1.01e-07	0.000470143	0.00142321
Chr5_93932895	Chr5	93932895	G	C	0.0020311	0.865	0.990357	0.00964312	0.00983491	0.012173	0.419134	0.6528	62910	4.83842	0.0188383	1221	4.84825	0.0222747	8	4.85809	0.0305582	1.85e-06	0.103504	0.0695788	0.173084	0.00106739	0.103506	0.00178491	0.598003	0.0238825	0.147207	0.990351	0.00964914	0.00128824	0.00131539	0.327408	0.9591	62870	0.736894	0.00154284	1221	0.738182	0.00200793	8	0.73947	0.00302386	3.17e-08	0.000470871	0.00142267
Chr5_93965767	Chr5	93965767	G	A	0.00792513	0.994	0.664487	0.335513	0.00214536	0.00265627	0.419291	0.6523	28499	4.83703	0.0189416	28241	4.83918	0.0188477	7399	4.84132	0.0191259	2.05e-06	0.103503	0.0695791	0.173085	0.00118568	0.103505	0.00198272	0.598	0.023883	0.147207	0.664449	0.335551	-0.000477645	0.000286206	0.095146	2.785	28478	0.737275	0.00155598	28225	0.736797	0.00154379	7396	0.73632	0.00158409	1.02e-07	0.000470147	0.00142321
Chr5_93966085	Chr5	93966085	A	T	0.00793046	0.997	0.664432	0.335568	0.00214329	0.00265609	0.419707	0.6511	28495	4.83703	0.0189417	28242	4.83918	0.0188477	7402	4.84132	0.0191257	2.05e-06	0.103503	0.0695792	0.173085	0.00118349	0.103505	0.00197906	0.598	0.023883	0.147207	0.664394	0.335606	-0.00047829	0.000286182	0.0946715	2.793	28474	0.737275	0.00155598	28226	0.736797	0.00154378	7399	0.736319	0.00158406	1.02e-07	0.000470143	0.00142321
Chr5_93966032	Chr5	93966032	G	A	0.00792664	0.997	0.66444	0.33556	0.00213993	0.00265618	0.420452	0.6491	28495	4.83704	0.0189417	28243	4.83918	0.0188477	7401	4.84132	0.0191258	2.04e-06	0.103503	0.0695791	0.173085	0.00117977	0.103506	0.00197285	0.598001	0.023883	0.147207	0.664402	0.335598	-0.000477681	0.000286192	0.0951043	2.786	28474	0.737275	0.00155598	28227	0.736797	0.00154378	7398	0.73632	0.00158406	1.02e-07	0.000470144	0.00142321
Chr5_93965801	Chr5	93965801	G	A	0.0079085	0.952	0.664487	0.335513	0.00213947	0.00265622	0.420559	0.6488	28498	4.83704	0.0189416	28243	4.83918	0.0188477	7398	4.84132	0.0191259	2.04e-06	0.103503	0.0695791	0.173085	0.00117918	0.103506	0.00197186	0.598001	0.023883	0.147207	0.664449	0.335551	-0.000476482	0.0002862	0.0959463	2.772	28477	0.737274	0.00155598	28227	0.736798	0.00154379	7395	0.736321	0.00158408	1.01e-07	0.000470146	0.00142321
Chr5_93970181	Chr5	93970181	T	G	0.00204103	0.969	0.990092	0.00990817	0.00961156	0.0119809	0.422416	0.6436	62876	4.83841	0.0188383	1255	4.84802	0.0221651	8	4.85763	0.0302454	1.81e-06	0.103499	0.0695822	0.173084	0.0010472	0.103501	0.00175122	0.597981	0.0238819	0.147207	0.990086	0.00991435	0.000775676	0.00129518	0.549245	0.3587	62836	0.736905	0.00154278	1255	0.73768	0.001994	8	0.738456	0.00298779	1.18e-08	0.000470773	0.00142277
Chr5_93947268	Chr5	93947268	A	T	0.00242166	0.78	0.990232	0.00976785	0.00968953	0.0120805	0.422509	0.6433	62894	4.83842	0.0188383	1237	4.84811	0.022227	8	4.8578	0.030415	1.82e-06	0.103504	0.0695785	0.173085	0.00104933	0.103506	0.00175471	0.598004	0.0238826	0.147207	0.990226	0.00977394	0.00139615	0.00130566	0.284935	1.143	62854	0.736891	0.00154283	1237	0.738287	0.00200166	8	0.739684	0.00300707	3.77e-08	0.000470859	0.00142268
Chr5_93969363	Chr5	93969363	C	T	0.00200421	0.971	0.990076	0.00992376	0.00960383	0.0119754	0.422579	0.6431	62874	4.83841	0.0188383	1257	4.84801	0.0221633	8	4.85761	0.0302384	1.81e-06	0.103501	0.0695811	0.173084	0.00104715	0.103503	0.00175111	0.597988	0.023882	0.147207	0.99007	0.00992995	0.00076196	0.00129461	0.556156	0.3464	62834	0.736905	0.00154277	1257	0.737667	0.00199373	8	0.738429	0.00298693	1.14e-08	0.00047077	0.00142277
Chr5_93965817	Chr5	93965817	C	T	0.00791906	0.953	0.664479	0.335521	0.0021299	0.00265616	0.422631	0.643	28497	4.83705	0.0189415	28244	4.83918	0.0188478	7398	4.84131	0.0191262	2.02e-06	0.103504	0.0695785	0.173085	0.00116867	0.103506	0.00195426	0.598004	0.0238831	0.147207	0.664441	0.335559	-0.000480819	0.000286195	0.092955	2.823	28476	0.737277	0.00155597	28228	0.736796	0.0015438	7395	0.736315	0.0015841	1.03e-07	0.00047015	0.0014232
Chr5_93965805	Chr5	93965805	A	G	0.00791784	0.953	0.664487	0.335513	0.00212869	0.00265619	0.4229	0.6423	28498	4.83705	0.0189415	28243	4.83918	0.0188478	7398	4.8413	0.0191262	2.02e-06	0.103504	0.0695787	0.173085	0.00116732	0.103506	0.00195202	0.598003	0.0238831	0.147207	0.664449	0.335551	-0.000477236	0.000286195	0.0954165	2.781	28477	0.737274	0.00155597	28227	0.736797	0.0015438	7395	0.73632	0.0015841	1.02e-07	0.00047015	0.00142321
Chr5_93966156	Chr5	93966156	T	C	0.00792336	0.993	0.664455	0.335545	0.00212693	0.0026562	0.423284	0.6412	28496	4.83705	0.0189416	28243	4.83917	0.0188477	7400	4.8413	0.0191258	2.02e-06	0.103504	0.0695791	0.173085	0.00116545	0.103506	0.0019489	0.598001	0.023883	0.147207	0.664418	0.335582	-0.000476637	0.000286195	0.0958332	2.774	28475	0.737274	0.00155598	28227	0.736798	0.00154379	7397	0.736321	0.00158407	1.01e-07	0.000470145	0.00142321
Chr5_93965737	Chr5	93965737	A	G	0.00792137	0.994	0.664502	0.335498	0.00212432	0.00265634	0.423877	0.6395	28500	4.83705	0.0189416	28241	4.83917	0.0188477	7398	4.8413	0.019126	2.01e-06	0.103504	0.0695791	0.173085	0.00116252	0.103506	0.00194399	0.598001	0.023883	0.147207	0.664464	0.335536	-0.000479167	0.000286214	0.0941052	2.803	28479	0.737276	0.00155598	28225	0.736797	0.00154379	7395	0.736318	0.00158409	1.02e-07	0.000470147	0.00142321
Chr5_93946667	Chr5	93946667	G	A	0.0023504	0.759	0.990279	0.00972107	0.00968576	0.0121205	0.424224	0.6386	62900	4.83842	0.0188382	1231	4.84811	0.0222483	8	4.85779	0.0304781	1.81e-06	0.103503	0.0695792	0.173084	0.00104355	0.103505	0.00174505	0.598	0.0238825	0.147207	0.990273	0.00972714	0.00138338	0.00130987	0.290917	1.115	62860	0.736892	0.00154284	1231	0.738275	0.00200442	8	0.739658	0.00301439	3.69e-08	0.000470875	0.00142267
Chr5_93945583	Chr5	93945583	A	T	0.00203914	0.803	0.990349	0.00965091	0.00970056	0.0121673	0.425301	0.6356	62909	4.83842	0.0188383	1222	4.84812	0.0222706	8	4.85782	0.0305477	1.8e-06	0.103504	0.0695788	0.173084	0.00103925	0.103506	0.00173786	0.598003	0.0238825	0.147207	0.990343	0.00965694	0.00129235	0.00131479	0.325645	0.9662	62869	0.736894	0.00154284	1222	0.738186	0.00200734	8	0.739478	0.00302255	3.19e-08	0.000470871	0.00142267
Chr5_93945900	Chr5	93945900	C	T	0.00203914	0.79	0.990349	0.00965091	0.00970056	0.0121673	0.425301	0.6356	62909	4.83842	0.0188383	1222	4.84812	0.0222706	8	4.85782	0.0305477	1.8e-06	0.103504	0.0695788	0.173084	0.00103925	0.103506	0.00173786	0.598003	0.0238825	0.147207	0.990343	0.00965694	0.00129235	0.00131479	0.325645	0.9662	62869	0.736894	0.00154284	1222	0.738186	0.00200734	8	0.739478	0.00302255	3.19e-08	0.000470871	0.00142267
Chr5_93922126	Chr5	93922126	T	A	0.00203583	0.761	0.990349	0.00965091	0.00970056	0.0121673	0.425301	0.6356	62909	4.83842	0.0188383	1222	4.84812	0.0222706	8	4.85782	0.0305477	1.8e-06	0.103504	0.0695788	0.173084	0.00103925	0.103506	0.00173786	0.598003	0.0238825	0.147207	0.990343	0.00965694	0.00129235	0.00131479	0.325645	0.9662	62869	0.736894	0.00154284	1222	0.738186	0.00200734	8	0.739478	0.00302255	3.19e-08	0.000470871	0.00142267
Chr5_93922715	Chr5	93922715	A	C	0.0020285	0.808	0.990349	0.00965091	0.00970056	0.0121673	0.425301	0.6356	62909	4.83842	0.0188383	1222	4.84812	0.0222706	8	4.85782	0.0305477	1.8e-06	0.103504	0.0695788	0.173084	0.00103925	0.103506	0.00173786	0.598003	0.0238825	0.147207	0.990343	0.00965694	0.00129235	0.00131479	0.325645	0.9662	62869	0.736894	0.00154284	1222	0.738186	0.00200734	8	0.739478	0.00302255	3.19e-08	0.000470871	0.00142267
Chr5_93923083	Chr5	93923083	G	C	0.0020285	0.761	0.990349	0.00965091	0.00970056	0.0121673	0.425301	0.6356	62909	4.83842	0.0188383	1222	4.84812	0.0222706	8	4.85782	0.0305477	1.8e-06	0.103504	0.0695788	0.173084	0.00103925	0.103506	0.00173786	0.598003	0.0238825	0.147207	0.990343	0.00965694	0.00129235	0.00131479	0.325645	0.9662	62869	0.736894	0.00154284	1222	0.738186	0.00200734	8	0.739478	0.00302255	3.19e-08	0.000470871	0.00142267
Chr5_93923141	Chr5	93923141	T	C	0.0020285	0.76	0.990349	0.00965091	0.00970056	0.0121673	0.425301	0.6356	62909	4.83842	0.0188383	1222	4.84812	0.0222706	8	4.85782	0.0305477	1.8e-06	0.103504	0.0695788	0.173084	0.00103925	0.103506	0.00173786	0.598003	0.0238825	0.147207	0.990343	0.00965694	0.00129235	0.00131479	0.325645	0.9662	62869	0.736894	0.00154284	1222	0.738186	0.00200734	8	0.739478	0.00302255	3.19e-08	0.000470871	0.00142267
Chr5_93923640	Chr5	93923640	C	G	0.0020285	0.81	0.990349	0.00965091	0.00970056	0.0121673	0.425301	0.6356	62909	4.83842	0.0188383	1222	4.84812	0.0222706	8	4.85782	0.0305477	1.8e-06	0.103504	0.0695788	0.173084	0.00103925	0.103506	0.00173786	0.598003	0.0238825	0.147207	0.990343	0.00965694	0.00129235	0.00131479	0.325645	0.9662	62869	0.736894	0.00154284	1222	0.738186	0.00200734	8	0.739478	0.00302255	3.19e-08	0.000470871	0.00142267
Chr5_93923877	Chr5	93923877	A	G	0.0020285	0.809	0.990349	0.00965091	0.00970056	0.0121673	0.425301	0.6356	62909	4.83842	0.0188383	1222	4.84812	0.0222706	8	4.85782	0.0305477	1.8e-06	0.103504	0.0695788	0.173084	0.00103925	0.103506	0.00173786	0.598003	0.0238825	0.147207	0.990343	0.00965694	0.00129235	0.00131479	0.325645	0.9662	62869	0.736894	0.00154284	1222	0.738186	0.00200734	8	0.739478	0.00302255	3.19e-08	0.000470871	0.00142267
Chr5_93924997	Chr5	93924997	C	T	0.0020285	0.809	0.990349	0.00965091	0.00970056	0.0121673	0.425301	0.6356	62909	4.83842	0.0188383	1222	4.84812	0.0222706	8	4.85782	0.0305477	1.8e-06	0.103504	0.0695788	0.173084	0.00103925	0.103506	0.00173786	0.598003	0.0238825	0.147207	0.990343	0.00965694	0.00129235	0.00131479	0.325645	0.9662	62869	0.736894	0.00154284	1222	0.738186	0.00200734	8	0.739478	0.00302255	3.19e-08	0.000470871	0.00142267
Chr5_93925985	Chr5	93925985	G	A	0.0020285	0.841	0.990349	0.00965091	0.00970056	0.0121673	0.425301	0.6356	62909	4.83842	0.0188383	1222	4.84812	0.0222706	8	4.85782	0.0305477	1.8e-06	0.103504	0.0695788	0.173084	0.00103925	0.103506	0.00173786	0.598003	0.0238825	0.147207	0.990343	0.00965694	0.00129235	0.00131479	0.325645	0.9662	62869	0.736894	0.00154284	1222	0.738186	0.00200734	8	0.739478	0.00302255	3.19e-08	0.000470871	0.00142267
Chr5_93931256	Chr5	93931256	G	C	0.0020285	0.898	0.990349	0.00965091	0.00970056	0.0121673	0.425301	0.6356	62909	4.83842	0.0188383	1222	4.84812	0.0222706	8	4.85782	0.0305477	1.8e-06	0.103504	0.0695788	0.173084	0.00103925	0.103506	0.00173786	0.598003	0.0238825	0.147207	0.990343	0.00965694	0.00129235	0.00131479	0.325645	0.9662	62869	0.736894	0.00154284	1222	0.738186	0.00200734	8	0.739478	0.00302255	3.19e-08	0.000470871	0.00142267
Chr5_93931307	Chr5	93931307	TC	T	0.0020285	0.89	0.990349	0.00965091	0.00970056	0.0121673	0.425301	0.6356	62909	4.83842	0.0188383	1222	4.84812	0.0222706	8	4.85782	0.0305477	1.8e-06	0.103504	0.0695788	0.173084	0.00103925	0.103506	0.00173786	0.598003	0.0238825	0.147207	0.990343	0.00965694	0.00129235	0.00131479	0.325645	0.9662	62869	0.736894	0.00154284	1222	0.738186	0.00200734	8	0.739478	0.00302255	3.19e-08	0.000470871	0.00142267
Chr5_93931394	Chr5	93931394	T	C	0.00202399	0.907	0.990349	0.00965091	0.00970056	0.0121673	0.425301	0.6356	62909	4.83842	0.0188383	1222	4.84812	0.0222706	8	4.85782	0.0305477	1.8e-06	0.103504	0.0695788	0.173084	0.00103925	0.103506	0.00173786	0.598003	0.0238825	0.147207	0.990343	0.00965694	0.00129235	0.00131479	0.325645	0.9662	62869	0.736894	0.00154284	1222	0.738186	0.00200734	8	0.739478	0.00302255	3.19e-08	0.000470871	0.00142267
Chr5_93931505	Chr5	93931505	A	C	0.00202399	0.882	0.990349	0.00965091	0.00970056	0.0121673	0.425301	0.6356	62909	4.83842	0.0188383	1222	4.84812	0.0222706	8	4.85782	0.0305477	1.8e-06	0.103504	0.0695788	0.173084	0.00103925	0.103506	0.00173786	0.598003	0.0238825	0.147207	0.990343	0.00965694	0.00129235	0.00131479	0.325645	0.9662	62869	0.736894	0.00154284	1222	0.738186	0.00200734	8	0.739478	0.00302255	3.19e-08	0.000470871	0.00142267
Chr5_93932466	Chr5	93932466	T	C	0.00202399	0.884	0.990349	0.00965091	0.00970056	0.0121673	0.425301	0.6356	62909	4.83842	0.0188383	1222	4.84812	0.0222706	8	4.85782	0.0305477	1.8e-06	0.103504	0.0695788	0.173084	0.00103925	0.103506	0.00173786	0.598003	0.0238825	0.147207	0.990343	0.00965694	0.00129235	0.00131479	0.325645	0.9662	62869	0.736894	0.00154284	1222	0.738186	0.00200734	8	0.739478	0.00302255	3.19e-08	0.000470871	0.00142267
Chr5_93932717	Chr5	93932717	C	T	0.00202399	0.883	0.990349	0.00965091	0.00970056	0.0121673	0.425301	0.6356	62909	4.83842	0.0188383	1222	4.84812	0.0222706	8	4.85782	0.0305477	1.8e-06	0.103504	0.0695788	0.173084	0.00103925	0.103506	0.00173786	0.598003	0.0238825	0.147207	0.990343	0.00965694	0.00129235	0.00131479	0.325645	0.9662	62869	0.736894	0.00154284	1222	0.738186	0.00200734	8	0.739478	0.00302255	3.19e-08	0.000470871	0.00142267
Chr5_93932766	Chr5	93932766	CC	TCTTT	0.00202399	0	0.990349	0.00965091	0.00970056	0.0121673	0.425301	0.6356	62909	4.83842	0.0188383	1222	4.84812	0.0222706	8	4.85782	0.0305477	1.8e-06	0.103504	0.0695788	0.173084	0.00103925	0.103506	0.00173786	0.598003	0.0238825	0.147207	0.990343	0.00965694	0.00129235	0.00131479	0.325645	0.9662	62869	0.736894	0.00154284	1222	0.738186	0.00200734	8	0.739478	0.00302255	3.19e-08	0.000470871	0.00142267
Chr5_93933887	Chr5	93933887	T	C	0.00202399	0.884	0.990349	0.00965091	0.00970056	0.0121673	0.425301	0.6356	62909	4.83842	0.0188383	1222	4.84812	0.0222706	8	4.85782	0.0305477	1.8e-06	0.103504	0.0695788	0.173084	0.00103925	0.103506	0.00173786	0.598003	0.0238825	0.147207	0.990343	0.00965694	0.00129235	0.00131479	0.325645	0.9662	62869	0.736894	0.00154284	1222	0.738186	0.00200734	8	0.739478	0.00302255	3.19e-08	0.000470871	0.00142267
Chr5_93934750	Chr5	93934750	G	A	0.00202399	0.883	0.990349	0.00965091	0.00970056	0.0121673	0.425301	0.6356	62909	4.83842	0.0188383	1222	4.84812	0.0222706	8	4.85782	0.0305477	1.8e-06	0.103504	0.0695788	0.173084	0.00103925	0.103506	0.00173786	0.598003	0.0238825	0.147207	0.990343	0.00965694	0.00129235	0.00131479	0.325645	0.9662	62869	0.736894	0.00154284	1222	0.738186	0.00200734	8	0.739478	0.00302255	3.19e-08	0.000470871	0.00142267
Chr5_93921603	Chr5	93921603	G	A	0.00201949	0.724	0.990349	0.00965091	0.00970056	0.0121673	0.425301	0.6356	62909	4.83842	0.0188383	1222	4.84812	0.0222706	8	4.85782	0.0305477	1.8e-06	0.103504	0.0695788	0.173084	0.00103925	0.103506	0.00173786	0.598003	0.0238825	0.147207	0.990343	0.00965694	0.00129235	0.00131479	0.325645	0.9662	62869	0.736894	0.00154284	1222	0.738186	0.00200734	8	0.739478	0.00302255	3.19e-08	0.000470871	0.00142267
Chr5_93921132	Chr5	93921132	A	G	0.00201902	0.747	0.990349	0.00965091	0.00970056	0.0121673	0.425301	0.6356	62909	4.83842	0.0188383	1222	4.84812	0.0222706	8	4.85782	0.0305477	1.8e-06	0.103504	0.0695788	0.173084	0.00103925	0.103506	0.00173786	0.598003	0.0238825	0.147207	0.990343	0.00965694	0.00129235	0.00131479	0.325645	0.9662	62869	0.736894	0.00154284	1222	0.738186	0.00200734	8	0.739478	0.00302255	3.19e-08	0.000470871	0.00142267
Chr5_93921913	Chr5	93921913	A	C	0.00201216	0.726	0.990349	0.00965091	0.00970056	0.0121673	0.425301	0.6356	62909	4.83842	0.0188383	1222	4.84812	0.0222706	8	4.85782	0.0305477	1.8e-06	0.103504	0.0695788	0.173084	0.00103925	0.103506	0.00173786	0.598003	0.0238825	0.147207	0.990343	0.00965694	0.00129235	0.00131479	0.325645	0.9662	62869	0.736894	0.00154284	1222	0.738186	0.00200734	8	0.739478	0.00302255	3.19e-08	0.000470871	0.00142267
Chr5_93921559	Chr5	93921559	C	T	0.00199633	0.722	0.990349	0.00965091	0.00970056	0.0121673	0.425301	0.6356	62909	4.83842	0.0188383	1222	4.84812	0.0222706	8	4.85782	0.0305477	1.8e-06	0.103504	0.0695788	0.173084	0.00103925	0.103506	0.00173786	0.598003	0.0238825	0.147207	0.990343	0.00965694	0.00129235	0.00131479	0.325645	0.9662	62869	0.736894	0.00154284	1222	0.738186	0.00200734	8	0.739478	0.00302255	3.19e-08	0.000470871	0.00142267
Chr5_93965869	Chr5	93965869	T	C	0.00791396	0.963	0.66451	0.33549	0.00211162	0.00265641	0.426665	0.6319	28499	4.83706	0.0189416	28244	4.83917	0.0188477	7396	4.84128	0.019126	1.99e-06	0.103504	0.069579	0.173085	0.00114864	0.103506	0.00192078	0.598001	0.023883	0.147207	0.664472	0.335528	-0.00047496	0.000286219	0.0970351	2.754	28478	0.737273	0.00155597	28228	0.736798	0.00154379	7393	0.736323	0.0015841	1.01e-07	0.000470148	0.00142321
Chr5_93964496	Chr5	93964496	C	A	0.00798883	0.959	0.663871	0.336129	0.00210759	0.00265515	0.427329	0.6301	28446	4.83706	0.0189422	28268	4.83916	0.0188476	7425	4.84127	0.0191247	1.98e-06	0.103505	0.0695782	0.173085	0.00114534	0.103507	0.00191525	0.598006	0.0238831	0.147207	0.663833	0.336167	-0.00048104	0.000286082	0.0926761	2.827	28425	0.737278	0.00155605	28252	0.736797	0.00154376	7422	0.736316	0.00158392	1.03e-07	0.000470149	0.0014232
Chr5_93969015	Chr5	93969015	C	T	0.00200421	0.97	0.990068	0.00993155	0.00950044	0.0119694	0.427358	0.63	62873	4.83841	0.0188383	1258	4.84791	0.0221602	8	4.85741	0.0302292	1.78e-06	0.103501	0.069581	0.173084	0.00102552	0.103503	0.00171494	0.597988	0.0238821	0.147207	0.990062	0.00993775	0.000785569	0.00129398	0.543791	0.3686	62833	0.736905	0.00154278	1258	0.73769	0.00199336	8	0.738476	0.0029859	1.21e-08	0.000470777	0.00142277
Chr5_93967749	Chr5	93967749	A	G	0.0078582	0.997	0.664276	0.335724	0.00210527	0.00265582	0.427956	0.6284	28479	4.83706	0.0189421	28254	4.83916	0.0188476	7406	4.84127	0.0191251	1.98e-06	0.103505	0.069578	0.173085	0.00114213	0.103507	0.00190988	0.598008	0.0238832	0.147207	0.664238	0.335762	-0.000484323	0.000286153	0.0905505	2.865	28458	0.73728	0.00155602	28238	0.736796	0.00154376	7403	0.736312	0.00158398	1.05e-07	0.00047014	0.00142321
Chr5_93969699	Chr5	93969699	A	AG	0.00201144	0	0.990084	0.00991596	0.00936048	0.0119752	0.434418	0.611	62875	4.83841	0.0188382	1256	4.84777	0.022163	8	4.85713	0.0302379	1.72e-06	0.103499	0.0695825	0.173083	0.000993981	0.103501	0.00166222	0.597979	0.0238819	0.147207	0.990078	0.00992215	0.000804202	0.00129458	0.534467	0.3859	62835	0.736904	0.00154278	1256	0.737708	0.00199371	8	0.738513	0.00298689	1.27e-08	0.000470775	0.00142277
Chr5_93965872	Chr5	93965872	A	C	0.00792147	0.964	0.664502	0.335498	0.00207474	0.00265643	0.434791	0.61	28498	4.83709	0.0189416	28245	4.83916	0.0188478	7396	4.84124	0.0191261	1.92e-06	0.103504	0.069579	0.173085	0.00110888	0.103506	0.00185429	0.598002	0.023883	0.147207	0.664464	0.335536	-0.000478014	0.000286222	0.0949093	2.789	28477	0.737275	0.00155597	28229	0.736797	0.00154379	7393	0.736319	0.00158411	1.02e-07	0.000470146	0.00142321
Chr5_93969444	Chr5	93969444	C	T	0.00201144	0.971	0.990084	0.00991596	0.00933347	0.0119754	0.435754	0.6074	62875	4.83841	0.0188383	1256	4.84775	0.0221633	8	4.85708	0.0302384	1.71e-06	0.103501	0.0695813	0.173084	0.00098825	0.103503	0.00165262	0.597987	0.023882	0.147207	0.990078	0.00992215	0.00079475	0.0012946	0.539287	0.3769	62835	0.736904	0.00154278	1256	0.737699	0.00199373	8	0.738494	0.00298693	1.24e-08	0.000470775	0.00142277
Chr5_93969798	Chr5	93969798	A	G	0.00201144	0.97	0.990084	0.00991596	0.00933347	0.0119754	0.435754	0.6074	62875	4.83841	0.0188383	1256	4.84775	0.0221633	8	4.85708	0.0302384	1.71e-06	0.103501	0.0695813	0.173084	0.00098825	0.103503	0.00165262	0.597987	0.023882	0.147207	0.990078	0.00992215	0.00079475	0.0012946	0.539287	0.3769	62835	0.736904	0.00154278	1256	0.737699	0.00199373	8	0.738494	0.00298693	1.24e-08	0.000470775	0.00142277
Chr5_93969424	Chr5	93969424	T	C	0.00201144	0.971	0.990076	0.00992376	0.00929835	0.01197	0.437277	0.6034	62874	4.83841	0.0188383	1257	4.84771	0.0221594	8	4.85701	0.0302284	1.7e-06	0.1035	0.069582	0.173084	0.000981591	0.103502	0.00164149	0.597982	0.023882	0.147207	0.99007	0.00992995	0.000721262	0.00129404	0.577275	0.3107	62834	0.736906	0.00154277	1257	0.737627	0.00199328	8	0.738349	0.00298584	1.02e-08	0.000470761	0.00142278
Chr5_93969533	Chr5	93969533	G	C	0.00199701	0.971	0.990068	0.00993155	0.00929835	0.01197	0.437277	0.6034	62873	4.83841	0.0188383	1258	4.84771	0.0221594	8	4.85701	0.0302284	1.7e-06	0.1035	0.069582	0.173084	0.000982354	0.103502	0.00164277	0.597982	0.023882	0.147207	0.990062	0.00993775	0.000721262	0.00129404	0.577275	0.3107	62833	0.736906	0.00154277	1258	0.737627	0.00199328	8	0.738349	0.00298584	1.02e-08	0.000470761	0.00142278
Chr5_93969159	Chr5	93969159	G	T	0.00199701	0.97	0.990068	0.00993155	0.00929079	0.0119698	0.437644	0.6025	62873	4.83842	0.0188384	1258	4.84771	0.0221606	8	4.857	0.03023	1.7e-06	0.103502	0.0695804	0.173084	0.000980755	0.103504	0.00164007	0.597992	0.0238821	0.147207	0.990062	0.00993775	0.000711314	0.00129402	0.582533	0.3022	62833	0.736906	0.00154277	1258	0.737618	0.00199336	8	0.738329	0.00298594	9.96e-09	0.000470763	0.00142278
Chr5_93929652	Chr5	93929652	CT	TC	0.00094064	0	0.984806	0.0151936	-0.00735437	0.00947975	0.437871	0.6019	62195	4.83884	0.0188383	1939	4.83149	0.0209748	5	4.82413	0.0265469	1.62e-06	0.103511	0.0695731	0.173086	0.000935126	0.103513	0.00156364	0.59804	0.0238833	0.147207	0.984805	0.0151952	-2.33e-05	0.00103366	0.981996	0.0005093	62156	0.736925	0.00154262	1938	0.736902	0.0018402	5	0.736878	0.00255537	1.63e-11	0.000470636	0.00142289
Chr5_93970284	Chr5	93970284	T	C	0.00204103	0.969	0.990053	0.00994715	0.00926749	0.0119588	0.438371	0.6006	62871	4.83841	0.0188384	1260	4.84768	0.0221523	8	4.85695	0.0302091	1.69e-06	0.1035	0.0695818	0.173084	0.000977361	0.103502	0.00163442	0.597983	0.023882	0.147207	0.990047	0.00995335	0.000769316	0.00129287	0.551815	0.3541	62831	0.736905	0.00154278	1260	0.737674	0.00199247	8	0.738444	0.00298374	1.17e-08	0.000470769	0.00142278
Chr5_93955696	Chr5	93955696	A	AATACTATACT	0.0019951	0	0.990326	0.0096743	0.00940187	0.0121564	0.439283	0.5982	62906	4.83843	0.0188383	1225	4.84783	0.0222668	8	4.85723	0.0305336	1.69e-06	0.103503	0.0695792	0.173084	0.000978584	0.103505	0.00163642	0.598	0.0238825	0.147207	0.99032	0.00968034	0.00127298	0.00131362	0.332518	0.9391	62866	0.736894	0.00154284	1225	0.738167	0.00200671	8	0.73944	0.00302069	3.11e-08	0.000470868	0.00142268
Chr5_93955993	Chr5	93955993	G	A	0.0019951	0.959	0.990326	0.0096743	0.00940187	0.0121564	0.439283	0.5982	62906	4.83843	0.0188383	1225	4.84783	0.0222668	8	4.85723	0.0305336	1.69e-06	0.103503	0.0695792	0.173084	0.000978584	0.103505	0.00163642	0.598	0.0238825	0.147207	0.99032	0.00968034	0.00127298	0.00131362	0.332518	0.9391	62866	0.736894	0.00154284	1225	0.738167	0.00200671	8	0.73944	0.00302069	3.11e-08	0.000470868	0.00142268
Chr5_93956139	Chr5	93956139	C	T	0.0019951	0.963	0.990326	0.0096743	0.00940187	0.0121564	0.439283	0.5982	62906	4.83843	0.0188383	1225	4.84783	0.0222668	8	4.85723	0.0305336	1.69e-06	0.103503	0.0695792	0.173084	0.000978584	0.103505	0.00163642	0.598	0.0238825	0.147207	0.99032	0.00968034	0.00127298	0.00131362	0.332518	0.9391	62866	0.736894	0.00154284	1225	0.738167	0.00200671	8	0.73944	0.00302069	3.11e-08	0.000470868	0.00142268
Chr5_93958318	Chr5	93958318	G	A	0.0019951	0.966	0.990326	0.0096743	0.00940187	0.0121564	0.439283	0.5982	62906	4.83843	0.0188383	1225	4.84783	0.0222668	8	4.85723	0.0305336	1.69e-06	0.103503	0.0695792	0.173084	0.000978584	0.103505	0.00163642	0.598	0.0238825	0.147207	0.99032	0.00968034	0.00127298	0.00131362	0.332518	0.9391	62866	0.736894	0.00154284	1225	0.738167	0.00200671	8	0.73944	0.00302069	3.11e-08	0.000470868	0.00142268
Chr5_93931347	Chr5	93931347	C	CT	0.00202399	0	0.990341	0.00965871	0.00934606	0.0121615	0.442195	0.5906	62908	4.83842	0.0188384	1223	4.84777	0.0222673	8	4.85712	0.0305383	1.67e-06	0.103505	0.0695784	0.173085	0.000965456	0.103506	0.00161445	0.598005	0.0238825	0.147207	0.990335	0.00966474	0.00126107	0.00131419	0.337268	0.9208	62868	0.736894	0.00154284	1223	0.738155	0.00200692	8	0.739416	0.00302147	3.04e-08	0.000470868	0.00142268
Chr5_93931409	Chr5	93931409	A	G	0.00202399	0.906	0.990341	0.00965871	0.00934606	0.0121615	0.442195	0.5906	62908	4.83842	0.0188384	1223	4.84777	0.0222673	8	4.85712	0.0305383	1.67e-06	0.103505	0.0695784	0.173085	0.000965456	0.103506	0.00161445	0.598005	0.0238825	0.147207	0.990335	0.00966474	0.00126107	0.00131419	0.337268	0.9208	62868	0.736894	0.00154284	1223	0.738155	0.00200692	8	0.739416	0.00302147	3.04e-08	0.000470868	0.00142268
Chr5_93933106	Chr5	93933106	G	A	0.00202399	0.884	0.990341	0.00965871	0.00934606	0.0121615	0.442195	0.5906	62908	4.83842	0.0188384	1223	4.84777	0.0222673	8	4.85712	0.0305383	1.67e-06	0.103505	0.0695784	0.173085	0.000965456	0.103506	0.00161445	0.598005	0.0238825	0.147207	0.990335	0.00966474	0.00126107	0.00131419	0.337268	0.9208	62868	0.736894	0.00154284	1223	0.738155	0.00200692	8	0.739416	0.00302147	3.04e-08	0.000470868	0.00142268
Chr5_93970596	Chr5	93970596	T	C	0.00203374	0.962	0.990115	0.00988478	0.00919371	0.0119975	0.443499	0.5872	62879	4.83842	0.0188384	1252	4.84761	0.0221746	8	4.8568	0.0302724	1.65e-06	0.103501	0.0695808	0.173084	0.000955891	0.103503	0.0015985	0.59799	0.0238821	0.147207	0.990109	0.00989095	0.000763656	0.00129692	0.555984	0.3467	62839	0.736905	0.00154278	1252	0.737669	0.00199513	8	0.738432	0.00299081	1.14e-08	0.000470774	0.00142277
Chr5_93944780	Chr5	93944780	A	C	0.0020704	0.807	0.990256	0.00974446	0.00923612	0.0120992	0.445248	0.5827	62897	4.83842	0.0188384	1234	4.84766	0.0222328	8	4.8569	0.0304383	1.65e-06	0.103505	0.0695782	0.173085	0.000951164	0.103507	0.00159055	0.598007	0.0238826	0.147207	0.990249	0.00975054	0.00131504	0.00130765	0.314588	1.011	62857	0.736893	0.00154286	1234	0.738208	0.0020026	8	0.739523	0.00301003	3.34e-08	0.000470883	0.00142266
Chr5_93956237	Chr5	93956237	G	C	0.0019951	0.96	0.990318	0.0096821	0.00927462	0.0121503	0.445274	0.5827	62905	4.83843	0.0188383	1226	4.8477	0.0222635	8	4.85698	0.0305239	1.65e-06	0.103504	0.0695792	0.173084	0.000953035	0.103505	0.00159369	0.598	0.0238825	0.147207	0.990312	0.00968814	0.0011682	0.00131299	0.373617	0.7916	62865	0.736897	0.00154282	1226	0.738065	0.00200628	8	0.739233	0.00301959	2.62e-08	0.000470846	0.0014227
Chr5_93956307	Chr5	93956307	C	T	0.0019951	0.96	0.990318	0.0096821	0.00927462	0.0121503	0.445274	0.5827	62905	4.83843	0.0188383	1226	4.8477	0.0222635	8	4.85698	0.0305239	1.65e-06	0.103504	0.0695792	0.173084	0.000953035	0.103505	0.00159369	0.598	0.0238825	0.147207	0.990312	0.00968814	0.0011682	0.00131299	0.373617	0.7916	62865	0.736897	0.00154282	1226	0.738065	0.00200628	8	0.739233	0.00301959	2.62e-08	0.000470846	0.0014227
Chr5_93959013	Chr5	93959013	C	G	0.0019951	0.965	0.990318	0.0096821	0.00927462	0.0121503	0.445274	0.5827	62905	4.83843	0.0188383	1226	4.8477	0.0222635	8	4.85698	0.0305239	1.65e-06	0.103504	0.0695792	0.173084	0.000953035	0.103505	0.00159369	0.598	0.0238825	0.147207	0.990312	0.00968814	0.0011682	0.00131299	0.373617	0.7916	62865	0.736897	0.00154282	1226	0.738065	0.00200628	8	0.739233	0.00301959	2.62e-08	0.000470846	0.0014227
Chr5_93970590	Chr5	93970590	C	T	0.00203374	0.961	0.990131	0.00986919	0.00906116	0.0120083	0.450508	0.5694	62881	4.83842	0.0188384	1250	4.84748	0.0221807	8	4.85654	0.03029	1.6e-06	0.103502	0.0695805	0.173084	0.000927074	0.103504	0.0015503	0.597992	0.0238822	0.147207	0.990125	0.00987535	0.000785981	0.00129807	0.544851	0.3666	62841	0.736905	0.00154278	1250	0.737691	0.0019959	8	0.738477	0.00299283	1.21e-08	0.000470776	0.00142277
Chr5_93931554	Chr5	93931554	T	C	0.00202399	0.882	0.990341	0.00965871	0.00913517	0.0121619	0.452577	0.5642	62908	4.83843	0.0188384	1223	4.84757	0.0222676	8	4.8567	0.030539	1.6e-06	0.103505	0.0695781	0.173085	0.000922377	0.103507	0.00154241	0.598008	0.0238826	0.147207	0.990335	0.00966474	0.00127699	0.00131421	0.331216	0.9442	62868	0.736894	0.00154284	1223	0.738171	0.00200695	8	0.739448	0.00302153	3.12e-08	0.000470868	0.00142268
Chr5_93932939	Chr5	93932939	A	T	0.00202399	0.887	0.990341	0.00965871	0.00913517	0.0121619	0.452577	0.5642	62908	4.83843	0.0188384	1223	4.84757	0.0222676	8	4.8567	0.030539	1.6e-06	0.103505	0.0695781	0.173085	0.000922377	0.103507	0.00154241	0.598008	0.0238826	0.147207	0.990335	0.00966474	0.00127699	0.00131421	0.331216	0.9442	62868	0.736894	0.00154284	1223	0.738171	0.00200695	8	0.739448	0.00302153	3.12e-08	0.000470868	0.00142268
Chr5_93933036	Chr5	93933036	T	TG	0.00202399	0	0.990341	0.00965871	0.00913517	0.0121619	0.452577	0.5642	62908	4.83843	0.0188384	1223	4.84757	0.0222676	8	4.8567	0.030539	1.6e-06	0.103505	0.0695781	0.173085	0.000922377	0.103507	0.00154241	0.598008	0.0238826	0.147207	0.990335	0.00966474	0.00127699	0.00131421	0.331216	0.9442	62868	0.736894	0.00154284	1223	0.738171	0.00200695	8	0.739448	0.00302153	3.12e-08	0.000470868	0.00142268
Chr5_93933169	Chr5	93933169	C	T	0.00202399	0.884	0.990341	0.00965871	0.00913517	0.0121619	0.452577	0.5642	62908	4.83843	0.0188384	1223	4.84757	0.0222676	8	4.8567	0.030539	1.6e-06	0.103505	0.0695781	0.173085	0.000922377	0.103507	0.00154241	0.598008	0.0238826	0.147207	0.990335	0.00966474	0.00127699	0.00131421	0.331216	0.9442	62868	0.736894	0.00154284	1223	0.738171	0.00200695	8	0.739448	0.00302153	3.12e-08	0.000470868	0.00142268
Chr5_93933740	Chr5	93933740	G	A	0.00202399	0.884	0.990341	0.00965871	0.00913517	0.0121619	0.452577	0.5642	62908	4.83843	0.0188384	1223	4.84757	0.0222676	8	4.8567	0.030539	1.6e-06	0.103505	0.0695781	0.173085	0.000922377	0.103507	0.00154241	0.598008	0.0238826	0.147207	0.990335	0.00966474	0.00127699	0.00131421	0.331216	0.9442	62868	0.736894	0.00154284	1223	0.738171	0.00200695	8	0.739448	0.00302153	3.12e-08	0.000470868	0.00142268
Chr5_93940401	Chr5	93940401	TAAAG	T	0.00202399	0.855	0.990341	0.00965871	0.00913517	0.0121619	0.452577	0.5642	62908	4.83843	0.0188384	1223	4.84757	0.0222676	8	4.8567	0.030539	1.6e-06	0.103505	0.0695781	0.173085	0.000922377	0.103507	0.00154241	0.598008	0.0238826	0.147207	0.990335	0.00966474	0.00127699	0.00131421	0.331216	0.9442	62868	0.736894	0.00154284	1223	0.738171	0.00200695	8	0.739448	0.00302153	3.12e-08	0.000470868	0.00142268
Chr5_93955331	Chr5	93955331	TTGTG	CTTT	0.00232808	0	0.989998	0.0100017	0.00892202	0.0119166	0.454036	0.5606	62864	4.83844	0.0188383	1267	4.84736	0.0221439	8	4.85628	0.0301634	1.58e-06	0.103506	0.0695771	0.173085	0.000910765	0.103508	0.00152297	0.598014	0.0238827	0.147207	0.989992	0.010008	0.00177221	0.0012884	0.168978	1.892	62824	0.736882	0.00154291	1267	0.738654	0.00199105	8	0.740427	0.0029779	6.22e-08	0.000470966	0.00142257
Chr5_93970545	Chr5	93970545	G	T	0.00196253	0.807	0.990271	0.00972887	0.00896336	0.0121044	0.458996	0.5483	62899	4.83842	0.0188385	1232	4.84739	0.0222292	8	4.85635	0.0304372	1.55e-06	0.103502	0.0695804	0.173084	0.0008944	0.103504	0.00149566	0.597993	0.0238822	0.147207	0.990265	0.00973494	0.000947995	0.00130819	0.468661	0.5251	62859	0.736901	0.00154281	1232	0.737849	0.00200224	8	0.738797	0.00301005	1.73e-08	0.000470801	0.00142274
Chr5_93961761	Chr5	93961761	C	T	0.00812267	0.952	0.663606	0.336394	0.00195964	0.00265421	0.460326	0.5451	28420	4.83717	0.0189423	28286	4.83913	0.0188475	7433	4.84109	0.0191242	1.71e-06	0.103504	0.0695786	0.173085	0.000990564	0.103506	0.00165644	0.598005	0.0238831	0.147207	0.663567	0.336433	-0.000485396	0.000285988	0.0896531	2.881	28399	0.737282	0.00155604	28270	0.736797	0.00154372	7430	0.736311	0.00158381	1.05e-07	0.00047012	0.00142323
Chr5_93969737	Chr5	93969737	A	G	0.00200421	0.971	0.990053	0.00994715	0.00880907	0.0119587	0.461354	0.5426	62871	4.83843	0.0188383	1260	4.84723	0.0221535	8	4.85604	0.0302108	1.53e-06	0.103501	0.0695816	0.173084	0.000883061	0.103502	0.00147672	0.597985	0.023882	0.147207	0.990047	0.00995335	0.000703	0.00129286	0.586612	0.2957	62831	0.736907	0.00154276	1260	0.73761	0.00199254	8	0.738313	0.00298384	9.74e-09	0.000470758	0.00142278
Chr5_93970060	Chr5	93970060	T	C	0.00201843	0.97	0.990061	0.00993935	0.00875243	0.0119643	0.464448	0.5352	62872	4.83843	0.0188384	1259	4.84718	0.0221561	8	4.85593	0.030219	1.51e-06	0.103501	0.0695816	0.173084	0.000871065	0.103502	0.00145666	0.597986	0.023882	0.147207	0.990054	0.00994555	0.000727259	0.00129344	0.573937	0.3161	62832	0.736906	0.00154277	1259	0.737633	0.00199289	8	0.738361	0.0029848	1.04e-08	0.000470763	0.00142278
Chr5_93931459	Chr5	93931459	T	C	0.00202399	0.882	0.990333	0.00966651	0.00878153	0.0121561	0.470052	0.5219	62907	4.83844	0.0188384	1224	4.84722	0.0222644	8	4.856	0.0305296	1.48e-06	0.103506	0.0695778	0.173085	0.000853025	0.103507	0.00142643	0.59801	0.0238827	0.147207	0.990327	0.00967254	0.00124574	0.0013136	0.342958	0.8994	62867	0.736895	0.00154284	1224	0.73814	0.00200653	8	0.739386	0.00302045	2.97e-08	0.000470865	0.00142268
Chr5_93932509	Chr5	93932509	C	T	0.00202399	0.884	0.990333	0.00966651	0.00878153	0.0121561	0.470052	0.5219	62907	4.83844	0.0188384	1224	4.84722	0.0222644	8	4.856	0.0305296	1.48e-06	0.103506	0.0695778	0.173085	0.000853025	0.103507	0.00142643	0.59801	0.0238827	0.147207	0.990327	0.00967254	0.00124574	0.0013136	0.342958	0.8994	62867	0.736895	0.00154284	1224	0.73814	0.00200653	8	0.739386	0.00302045	2.97e-08	0.000470865	0.00142268
Chr5_93932713	Chr5	93932713	T	A	0.00202399	0.883	0.990333	0.00966651	0.00878153	0.0121561	0.470052	0.5219	62907	4.83844	0.0188384	1224	4.84722	0.0222644	8	4.856	0.0305296	1.48e-06	0.103506	0.0695778	0.173085	0.000853025	0.103507	0.00142643	0.59801	0.0238827	0.147207	0.990327	0.00967254	0.00124574	0.0013136	0.342958	0.8994	62867	0.736895	0.00154284	1224	0.73814	0.00200653	8	0.739386	0.00302045	2.97e-08	0.000470865	0.00142268
Chr5_93932947	Chr5	93932947	A	G	0.00202399	0.884	0.990333	0.00966651	0.00878153	0.0121561	0.470052	0.5219	62907	4.83844	0.0188384	1224	4.84722	0.0222644	8	4.856	0.0305296	1.48e-06	0.103506	0.0695778	0.173085	0.000853025	0.103507	0.00142643	0.59801	0.0238827	0.147207	0.990327	0.00967254	0.00124574	0.0013136	0.342958	0.8994	62867	0.736895	0.00154284	1224	0.73814	0.00200653	8	0.739386	0.00302045	2.97e-08	0.000470865	0.00142268
Chr5_93933478	Chr5	93933478	G	C	0.00202399	0.884	0.990333	0.00966651	0.00878153	0.0121561	0.470052	0.5219	62907	4.83844	0.0188384	1224	4.84722	0.0222644	8	4.856	0.0305296	1.48e-06	0.103506	0.0695778	0.173085	0.000853025	0.103507	0.00142643	0.59801	0.0238827	0.147207	0.990327	0.00967254	0.00124574	0.0013136	0.342958	0.8994	62867	0.736895	0.00154284	1224	0.73814	0.00200653	8	0.739386	0.00302045	2.97e-08	0.000470865	0.00142268
Chr5_93935589	Chr5	93935589	T	G	0.00202399	0.885	0.990333	0.00966651	0.00878153	0.0121561	0.470052	0.5219	62907	4.83844	0.0188384	1224	4.84722	0.0222644	8	4.856	0.0305296	1.48e-06	0.103506	0.0695778	0.173085	0.000853025	0.103507	0.00142643	0.59801	0.0238827	0.147207	0.990327	0.00967254	0.00124574	0.0013136	0.342958	0.8994	62867	0.736895	0.00154284	1224	0.73814	0.00200653	8	0.739386	0.00302045	2.97e-08	0.000470865	0.00142268
Chr5_93936202	Chr5	93936202	C	T	0.00202399	0.885	0.990333	0.00966651	0.00878153	0.0121561	0.470052	0.5219	62907	4.83844	0.0188384	1224	4.84722	0.0222644	8	4.856	0.0305296	1.48e-06	0.103506	0.0695778	0.173085	0.000853025	0.103507	0.00142643	0.59801	0.0238827	0.147207	0.990327	0.00967254	0.00124574	0.0013136	0.342958	0.8994	62867	0.736895	0.00154284	1224	0.73814	0.00200653	8	0.739386	0.00302045	2.97e-08	0.000470865	0.00142268
Chr5_93936354	Chr5	93936354	A	G	0.00202399	0.884	0.990333	0.00966651	0.00878153	0.0121561	0.470052	0.5219	62907	4.83844	0.0188384	1224	4.84722	0.0222644	8	4.856	0.0305296	1.48e-06	0.103506	0.0695778	0.173085	0.000853025	0.103507	0.00142643	0.59801	0.0238827	0.147207	0.990327	0.00967254	0.00124574	0.0013136	0.342958	0.8994	62867	0.736895	0.00154284	1224	0.73814	0.00200653	8	0.739386	0.00302045	2.97e-08	0.000470865	0.00142268
Chr5_93929657	Chr5	93929657	T	C	0.00092999	0.059	0.984791	0.0152092	-0.00683212	0.00946796	0.47054	0.5207	62194	4.83883	0.0188385	1939	4.832	0.0209676	6	4.82517	0.026527	1.4e-06	0.103513	0.0695719	0.173086	0.000807844	0.103515	0.00135079	0.598048	0.0238836	0.147207	0.984789	0.0152108	-0.000361369	0.0010323	0.726294	0.1225	62155	0.736935	0.00154264	1938	0.736573	0.00183927	6	0.736212	0.00255291	3.91e-09	0.000470649	0.00142288
Chr5_93966959	Chr5	93966959	T	C	0.00196776	0.969	0.990092	0.00990817	0.0086309	0.0119866	0.471499	0.5185	62876	4.83843	0.0188383	1255	4.84706	0.0221688	8	4.85569	0.0302554	1.46e-06	0.1035	0.0695817	0.173084	0.000844412	0.103502	0.00141209	0.597984	0.023882	0.147207	0.990086	0.00991435	0.00068699	0.00129577	0.595991	0.2811	62836	0.736907	0.00154276	1255	0.737594	0.00199439	8	0.738281	0.00298883	9.27e-09	0.000470757	0.00142279
Chr5_93952363	Chr5	93952363	A	G	0.00236543	0.958	0.989624	0.0103759	0.00827014	0.0116704	0.478549	0.5022	62817	4.83843	0.0188386	1313	4.8467	0.0220037	9	4.85497	0.0297628	1.4e-06	0.103505	0.0695784	0.173085	0.000811509	0.103506	0.00135702	0.598006	0.0238825	0.147207	0.989618	0.0103824	0.00169754	0.00126235	0.178713	1.808	62777	0.736881	0.00154294	1313	0.738579	0.0019737	9	0.740276	0.00293212	5.92e-08	0.000470966	0.00142257
Chr5_93950723	Chr5	93950723	G	A	0.0023681	0.868	0.989944	0.0100563	0.00836689	0.0118937	0.481765	0.4949	62857	4.83845	0.0188384	1274	4.84681	0.022129	8	4.85518	0.0301234	1.39e-06	0.103507	0.0695766	0.173085	0.00080528	0.103509	0.00134657	0.598018	0.0238828	0.147207	0.989937	0.0100626	0.0013888	0.0012859	0.280135	1.166	62817	0.736891	0.00154283	1274	0.73828	0.00198903	8	0.739668	0.00297308	3.84e-08	0.000470857	0.00142268
Chr5_93943579	Chr5	93943579	G	A	0.00202621	0.791	0.990263	0.00973667	0.00838742	0.0121044	0.48836	0.4801	62898	4.83845	0.0188384	1233	4.84684	0.0222383	8	4.85522	0.0304505	1.36e-06	0.103506	0.0695776	0.173085	0.000783771	0.103507	0.00131062	0.598011	0.0238827	0.147207	0.990257	0.00974274	0.00136943	0.00130816	0.295179	1.096	62858	0.736892	0.00154285	1233	0.738261	0.00200317	8	0.739631	0.00301124	3.62e-08	0.000470884	0.00142266
Chr5_93966935	Chr5	93966935	C	T	0.0019749	0.927	0.990123	0.00987699	0.00826542	0.0120035	0.491087	0.4741	62880	4.83844	0.0188384	1251	4.8467	0.0221768	8	4.85497	0.0302804	1.34e-06	0.103502	0.0695809	0.173084	0.000771998	0.103503	0.00129098	0.59799	0.0238821	0.147207	0.990117	0.00988315	0.00070526	0.00129755	0.586766	0.2954	62840	0.736907	0.00154277	1251	0.737612	0.00199543	8	0.738317	0.00299176	9.73e-09	0.000470765	0.00142278
Chr5_93967027	Chr5	93967027	G	T	0.00198235	0.972	0.990084	0.00991596	0.00814153	0.0119753	0.496594	0.4622	62875	4.83844	0.0188384	1256	4.84658	0.0221629	8	4.85473	0.0302378	1.3e-06	0.103501	0.0695813	0.173084	0.000751955	0.103503	0.00125747	0.597988	0.0238821	0.147207	0.990078	0.00992215	0.000668741	0.00129459	0.605462	0.2668	62835	0.736907	0.00154276	1256	0.737576	0.00199366	8	0.738245	0.00298683	8.79e-09	0.000470755	0.00142279
Chr5_93951457	Chr5	93951457	A	G	0.00236073	0.904	0.989913	0.0100875	0.00785552	0.0118727	0.508202	0.4378	62853	4.83846	0.0188385	1278	4.84631	0.0221167	8	4.85417	0.0300887	1.23e-06	0.103508	0.069576	0.173085	0.00071203	0.103509	0.00119064	0.598022	0.0238829	0.147207	0.989906	0.0100938	0.00149694	0.00128367	0.243564	1.36	62813	0.736888	0.00154285	1278	0.738385	0.0019875	8	0.739882	0.00296909	4.48e-08	0.000470882	0.00142265
Chr5_93951401	Chr5	93951401	G	T	0.00236851	0.904	0.989913	0.0100875	0.00773379	0.0118715	0.514755	0.4244	62853	4.83846	0.0188386	1278	4.84619	0.0221155	8	4.85393	0.030086	1.19e-06	0.103508	0.0695759	0.173085	0.000690134	0.103509	0.00115402	0.598022	0.0238829	0.147207	0.989906	0.0100938	0.00137244	0.00128359	0.284973	1.143	62813	0.736891	0.00154285	1278	0.738263	0.00198737	8	0.739636	0.00296885	3.76e-08	0.000470875	0.00142267
Chr5_93942835	Chr5	93942835	C	T	0.00125552	0.629	0.994325	0.00567517	0.0103698	0.0159707	0.516146	0.4216	63413	4.83855	0.0188352	724	4.84892	0.0246026	2	4.85929	0.0369586	1.21e-06	0.103477	0.0696003	0.173079	0.000701184	0.103478	0.00117281	0.597866	0.0238804	0.147208	0.994321	0.00567872	-0.00137241	0.00173435	0.428766	0.6262	63373	0.736936	0.00154253	724	0.735563	0.0023097	2	0.734191	0.00378232	2.13e-08	0.000470774	0.00142276
Chr5_93952265	Chr5	93952265	G	A	0.00235008	0.958	0.989593	0.0104071	0.0075478	0.0116499	0.517063	0.4198	62813	4.83845	0.0188386	1317	4.846	0.0219922	9	4.85355	0.0297299	1.17e-06	0.103505	0.0695783	0.173085	0.000677951	0.103506	0.00113368	0.598007	0.0238826	0.147207	0.989586	0.0104136	0.00167077	0.0012602	0.184911	1.758	62773	0.736881	0.00154292	1317	0.738552	0.00197224	9	0.740223	0.00292832	5.75e-08	0.000470942	0.00142259
Chr5_93954910	Chr5	93954910	A	G	0.00235008	0.959	0.989616	0.0103837	0.00755499	0.0116758	0.517594	0.4187	62815	4.83845	0.0188386	1316	4.84601	0.0220051	8	4.85356	0.0297691	1.17e-06	0.103505	0.0695788	0.173085	0.000677732	0.103506	0.00113332	0.598004	0.0238825	0.147207	0.98961	0.0103902	0.00156924	0.0012629	0.214033	1.544	62775	0.736884	0.00154291	1316	0.738453	0.00197382	8	0.740022	0.00293278	5.06e-08	0.000470924	0.00142261
Chr5_93954237	Chr5	93954237	G	A	0.00235783	0.963	0.989554	0.0104461	0.00741209	0.0116247	0.523725	0.4066	62808	4.83845	0.0188387	1322	4.84587	0.0219789	9	4.85328	0.0296903	1.14e-06	0.103506	0.069578	0.173085	0.000656214	0.103507	0.00109732	0.59801	0.0238826	0.147207	0.989547	0.0104526	0.00167144	0.00125753	0.183805	1.767	62768	0.736881	0.00154293	1322	0.738553	0.00197057	9	0.740224	0.00292377	5.78e-08	0.000470944	0.00142259
Chr5_93955138	Chr5	93955138	T	A	0.00228987	0.896	0.990045	0.00995494	0.00744899	0.0119554	0.533245	0.3882	62870	4.83847	0.0188384	1261	4.84592	0.0221622	8	4.85337	0.030221	1.09e-06	0.103507	0.0695766	0.173085	0.000631915	0.103509	0.00105668	0.598019	0.0238828	0.147207	0.990039	0.00996115	0.00186183	0.00129236	0.14969	2.075	62830	0.73688	0.00154293	1261	0.738742	0.00199342	8	0.740604	0.00298449	6.84e-08	0.000470982	0.00142255
Chr5_93953734	Chr5	93953734	C	A	0.00235767	0.962	0.989601	0.0103993	0.0070898	0.0116653	0.543345	0.3694	62813	4.83846	0.0188386	1318	4.84555	0.0220004	8	4.85264	0.029754	1.03e-06	0.103505	0.0695783	0.173085	0.000597727	0.103506	0.000999526	0.598008	0.0238826	0.147207	0.989594	0.0104058	0.00154374	0.00126181	0.22117	1.497	62773	0.736885	0.00154291	1318	0.738429	0.00197325	8	0.739972	0.00293107	4.91e-08	0.000470921	0.00142262
Chr5_93954429	Chr5	93954429	G	A	0.00235008	0.959	0.989601	0.0103993	0.00698246	0.0116553	0.549122	0.3589	62814	4.83847	0.0188387	1316	4.84545	0.0219954	9	4.85243	0.0297387	1e-06	0.103507	0.0695774	0.173085	0.000579764	0.103508	0.000969479	0.598014	0.0238827	0.147207	0.989594	0.0104058	0.00158453	0.00126077	0.208832	1.58	62774	0.736884	0.00154292	1316	0.738468	0.00197262	9	0.740053	0.00292933	5.17e-08	0.000470936	0.0014226
Chr5_93946469	Chr5	93946469	C	T	0.0108551	0.18	0.978952	0.021048	0.00476619	0.00816411	0.559358	0.3408	61450	4.83844	0.0188388	2678	4.84321	0.0203926	11	4.84797	0.0247006	9.36e-07	0.103493	0.0695881	0.173082	0.000540871	0.103494	0.000904547	0.597945	0.023881	0.147208	0.978962	0.0210378	-0.000789063	0.000888974	0.374754	0.7879	61413	0.736957	0.00154288	2675	0.736168	0.00176195	11	0.735379	0.00232573	2.56e-08	0.000470744	0.00142278
Chr5_93942887	Chr5	93942887	G	A	0.0032378	0.688	0.982741	0.0172594	0.00522647	0.00910155	0.565807	0.3298	61950	4.83836	0.0188423	2164	4.84358	0.0207074	25	4.84881	0.0258503	9.27e-07	0.103495	0.0695867	0.173082	0.000535376	0.103496	0.000895343	0.597954	0.023882	0.147208	0.982738	0.0172624	0.000204449	0.000984633	0.835511	0.04311	61911	0.736913	0.00154323	2163	0.737118	0.00180267	25	0.737322	0.00246103	1.42e-09	0.000470675	0.00142286
Chr5_93951907	Chr5	93951907	C	G	0.079454	0.325	0.895687	0.104313	0.000375996	0.00417511	0.928243	0.00811	51131	4.83857	0.0188564	12635	4.83894	0.0191266	373	4.83932	0.020272	2.64e-08	0.103515	0.0695713	0.173087	1.53e-05	0.103516	2.55e-05	0.598056	0.0238837	0.147208	0.895685	0.104315	0.000436799	0.000452728	0.33464	0.9309	51099	0.736834	0.00154498	12627	0.737271	0.00158311	373	0.737707	0.00174226	3.57e-08	0.000470364	0.00142309
Chr5_93946142	Chr5	93946142	G	A	0.00113903	0.001	0.993888	0.00611173	0.000649751	0.0143766	0.963952	0.002043	63355	4.83863	0.0188399	784	4.83928	0.023487	0	4.83993	0.0340839	5.13e-09	0.103513	0.0695732	0.173086	2.96e-06	0.103513	4.95e-06	0.598043	0.0238833	0.147208	0.993884	0.00611554	0.0024921	0.00157208	0.112921	2.513	63315	0.736868	0.00154276	784	0.73936	0.0021771	0	0.741852	0.00347021	7.55e-08	0.000470665	0.00142279
[truncated: 131 more columns]
