# Supplementary material for: Sequence-based Association Analysis Reveals an MGST1 eQTL with Pleiotropic Effects on Bovine Milk Composition
Source: Sci Rep. 2016 May 5;6:25376. doi: 10.1038/srep25376 (PMC4857175; doi:10.1038/srep25376)
Supplement: Supplementary Dataset 7 [file srep25376-s8.xls]

## Sheet: Sheet1
VarName	chr	bp	REF	ALT	R2_top_var	AR2	MGST1_p	MGST1_q	MGST1_trend_est	MGST1_trend_se	MGST1_pval	MGST1_waldFstat	MGST1_n_0	MGST1_lsmean_0	MGST1_se_0	MGST1_n_1	MGST1_lsmean_1	MGST1_se_1	MGST1_n_2	MGST1_lsmean_2	MGST1_se_2	MGST1_add_var	MGST1_genot_var	MGST1_res_var	MGST1_tot_var	MGST1_pct_pheno_var_explan	MGST1_tot_gen_var	MGST1_pct_gen_var_explan	MGST1_h2	MGST1_h2_se	MGST1_mse	DERA_p	DERA_q	DERA_trend_est	DERA_trend_se	DERA_pval	DERA_waldFstat	DERA_n_0	DERA_lsmean_0	DERA_se_0	DERA_n_1	DERA_lsmean_1	DERA_se_1	DERA_n_2	DERA_lsmean_2	DERA_se_2	DERA_add_var	DERA_genot_var	DERA_res_var
Chr5_93945738	Chr5	93945738	C	T	1	0.991	0.542667	0.457333	-0.432236	0.0200571	3.16e-66	464.4	110	12.2739	0.0311048	187	11.8417	0.0252351	78	11.4094	0.033327	0.0927336	0.0116829	0.0482634	0.15268	60.7373	0.104417	88.8113	0.194889	0.161114	0.0570256	0.542667	0.457333	-0.0385917	0.0138423	0.00559307	7.773	110	11.4585	0.0237121	187	11.4199	0.0201942	78	11.3813	0.0252302	0.000739239	0.0132507	0.0161573
Chr5_93945991	Chr5	93945991	A	G	0.934394	0.969	0.525333	0.474667	-0.428735	0.0200423	2.95e-65	457.6	105	12.2921	0.0307535	184	11.8634	0.0239428	86	11.4346	0.031688	0.091671	0.00706078	0.053257	0.151989	60.3143	0.0987318	92.8485	0.11706	0.139547	0.0585526	0.525333	0.474667	-0.0376729	0.0138013	0.00665906	7.451	105	11.4594	0.0241112	184	11.4217	0.0202331	86	11.3841	0.0248669	0.000707801	0.0134586	0.0159999
Chr5_93948357	Chr5	93948357	T	C	0.953475	0.926	0.530667	0.469333	-0.432354	0.0202781	4.82e-65	454.6	106	12.2852	0.030455	186	11.8529	0.0237809	83	11.4205	0.0320305	0.0931136	0.00633026	0.0542157	0.153659	60.5973	0.0994438	93.6343	0.104553	0.133036	0.0589634	0.530667	0.469333	-0.0393941	0.0139058	0.00487888	8.025	106	11.4601	0.0240036	186	11.4207	0.0202675	83	11.3813	0.0251418	0.000773029	0.0135506	0.0158749
Chr5_93946548	Chr5	93946548	C	G	0.887327	0.933	0.512	0.488	-0.425055	0.0202195	3.13e-63	441.9	98	12.2847	0.0298048	188	11.8596	0.022668	89	11.4345	0.0309356	0.0902839	0.00230806	0.0593912	0.151983	59.4039	0.092592	97.5073	0.0374082	0.106748	0.0611223	0.512	0.488	-0.0422951	0.0137948	0.00233723	9.4	98	11.4637	0.0237977	188	11.4214	0.0199158	89	11.3791	0.0246483	0.000893921	0.0125725	0.0166284
Chr5_93946570	Chr5	93946570	A	G	0.891477	0.935	0.513333	0.486667	-0.423875	0.0203434	1.73e-62	434.1	98	12.2818	0.0298373	189	11.8579	0.0226802	88	11.434	0.0310844	0.0897713	0.00201586	0.0603237	0.152111	59.017	0.0917871	97.8038	0.0323368	0.102812	0.0618356	0.513333	0.486667	-0.0411414	0.0138217	0.00311681	8.86	98	11.4624	0.0237855	189	11.4213	0.0199348	88	11.3801	0.024721	0.000845705	0.0125952	0.0166499
Chr5_93946027	Chr5	93946027	A	T	0.87924	0.964	0.509333	0.490667	-0.418488	0.0201984	6.21e-62	429.3	98	12.2873	0.0302456	186	11.8688	0.0228858	91	11.4503	0.0308007	0.0875354	0.00249116	0.0601949	0.150221	58.2709	0.0900266	97.2329	0.0397403	0.108037	0.0620633	0.509333	0.490667	-0.0388122	0.0137091	0.00490541	8.015	98	11.4612	0.0239553	186	11.4224	0.0199708	91	11.3836	0.0244885	0.000752933	0.0126976	0.0166248
Chr5_93944937	Chr5	93944937	C	T	0.82688	0.985	0.593333	0.406667	-0.42933	0.0213947	3.02e-60	402.7	137	12.1921	0.0342239	171	11.7628	0.0311243	67	11.3334	0.0410076	0.0889507	0.031075	0.0356281	0.155654	57.1465	0.120026	74.1097	0.465871	0.229658	0.0589344	0.593333	0.406667	-0.0269736	0.0143033	0.0601424	3.556	137	11.4429	0.0229703	171	11.4159	0.0209095	67	11.389	0.0274945	0.000351112	0.0142097	0.0156472
BovineHD0500026662	Chr5	93945655	G	T	0.82688	1	0.593333	0.406667	-0.42933	0.0213947	3.02e-60	402.7	137	12.1921	0.0342239	171	11.7628	0.0311243	67	11.3334	0.0410076	0.0889507	0.031075	0.0356281	0.155654	57.1465	0.120026	74.1097	0.465871	0.229658	0.0589344	0.593333	0.406667	-0.0269736	0.0143033	0.0601424	3.556	137	11.4429	0.0229703	171	11.4159	0.0209095	67	11.389	0.0274945	0.000351112	0.0142097	0.0156472
Chr5_93949810	Chr5	93949810	A	G	0.901663	0.928	0.516	0.484	-0.422715	0.0211875	1.57e-59	398	101	12.2901	0.0325338	185	11.8674	0.0251929	89	11.4447	0.0332977	0.0892523	0.00875884	0.0563567	0.154368	57.8179	0.0980112	91.0634	0.134512	0.145497	0.0629259	0.516	0.484	-0.0396249	0.0140319	0.00501449	7.974	101	11.4617	0.0244566	185	11.422	0.0203858	89	11.3824	0.0250366	0.000784264	0.0139746	0.0155083
Chr5_93947761	Chr5	93947761	T	C	0.85463	0.934	0.508	0.492	-0.414108	0.0207251	6.52e-59	399.2	97	12.2766	0.0305412	187	11.8625	0.0231073	91	11.4484	0.0315308	0.0857208	0.00184179	0.0634198	0.150982	56.7753	0.0875626	97.8966	0.0282217	0.104461	0.0648012	0.508	0.492	-0.0415721	0.0137684	0.00271796	9.117	97	11.4633	0.0238011	187	11.4218	0.0198751	91	11.3802	0.0245497	0.000863897	0.012445	0.0167627
Chr5_93947989	Chr5	93947989	A	T	0.85463	0.934	0.508	0.492	-0.414108	0.0207251	6.52e-59	399.2	97	12.2766	0.0305412	187	11.8625	0.0231073	91	11.4484	0.0315308	0.0857208	0.00184179	0.0634198	0.150982	56.7753	0.0875626	97.8966	0.0282217	0.104461	0.0648012	0.508	0.492	-0.0415721	0.0137684	0.00271796	9.117	97	11.4633	0.0238011	187	11.4218	0.0198751	91	11.3802	0.0245497	0.000863897	0.012445	0.0167627
Chr5_93948646	Chr5	93948646	G	C	0.85463	0.926	0.508	0.492	-0.414108	0.0207251	6.52e-59	399.2	97	12.2766	0.0305412	187	11.8625	0.0231073	91	11.4484	0.0315308	0.0857208	0.00184179	0.0634198	0.150982	56.7753	0.0875626	97.8966	0.0282217	0.104461	0.0648012	0.508	0.492	-0.0415721	0.0137684	0.00271796	9.117	97	11.4633	0.0238011	187	11.4218	0.0198751	91	11.3802	0.0245497	0.000863897	0.012445	0.0167627
Chr5_93948718	Chr5	93948718	C	G	0.85463	0.932	0.508	0.492	-0.414108	0.0207251	6.52e-59	399.2	97	12.2766	0.0305412	187	11.8625	0.0231073	91	11.4484	0.0315308	0.0857208	0.00184179	0.0634198	0.150982	56.7753	0.0875626	97.8966	0.0282217	0.104461	0.0648012	0.508	0.492	-0.0415721	0.0137684	0.00271796	9.117	97	11.4633	0.0238011	187	11.4218	0.0198751	91	11.3802	0.0245497	0.000863897	0.012445	0.0167627
Chr5_93948725	Chr5	93948725	C	G	0.85463	0.932	0.508	0.492	-0.414108	0.0207251	6.52e-59	399.2	97	12.2766	0.0305412	187	11.8625	0.0231073	91	11.4484	0.0315308	0.0857208	0.00184179	0.0634198	0.150982	56.7753	0.0875626	97.8966	0.0282217	0.104461	0.0648012	0.508	0.492	-0.0415721	0.0137684	0.00271796	9.117	97	11.4633	0.0238011	187	11.4218	0.0198751	91	11.3802	0.0245497	0.000863897	0.012445	0.0167627
Chr5_93948804	Chr5	93948804	C	T	0.85463	0.909	0.508	0.492	-0.414108	0.0207251	6.52e-59	399.2	97	12.2766	0.0305412	187	11.8625	0.0231073	91	11.4484	0.0315308	0.0857208	0.00184179	0.0634198	0.150982	56.7753	0.0875626	97.8966	0.0282217	0.104461	0.0648012	0.508	0.492	-0.0415721	0.0137684	0.00271796	9.117	97	11.4633	0.0238011	187	11.4218	0.0198751	91	11.3802	0.0245497	0.000863897	0.012445	0.0167627
Chr5_93954748	Chr5	93954748	C	T	0.875213	0.889	0.525333	0.474667	-0.401155	0.0210559	4.91e-56	363	107	12.2521	0.0325478	180	11.8509	0.0260587	88	11.4497	0.0344303	0.0802561	0.00999433	0.05833	0.14858	54.0153	0.0902504	88.926	0.146278	0.150636	0.0658257	0.525333	0.474667	-0.03736	0.0135877	0.00627743	7.56	107	11.4578	0.0237815	180	11.4205	0.0202811	88	11.3831	0.0250266	0.000696092	0.0135514	0.0159102
Chr5_93954751	Chr5	93954751	T	G	0.875213	0.889	0.525333	0.474667	-0.401155	0.0210559	4.91e-56	363	107	12.2521	0.0325478	180	11.8509	0.0260587	88	11.4497	0.0344303	0.0802561	0.00999433	0.05833	0.14858	54.0153	0.0902504	88.926	0.146278	0.150636	0.0658257	0.525333	0.474667	-0.03736	0.0135877	0.00627743	7.56	107	11.4578	0.0237815	180	11.4205	0.0202811	88	11.3831	0.0250266	0.000696092	0.0135514	0.0159102
Chr5_93951731	Chr5	93951731	G	A	0.638018	0.818	0.654667	0.345333	-0.416091	0.0220007	1.95e-55	357.7	165	12.1184	0.0357622	161	11.7023	0.0348622	49	11.2862	0.0460421	0.0782827	0.0431753	0.0292307	0.150689	51.9499	0.121458	64.4525	0.596294	0.255186	0.0616122	0.654667	0.345333	-0.0253289	0.0142758	0.0768895	3.148	165	11.4378	0.0222094	161	11.4125	0.0215645	49	11.3872	0.0290584	0.000290082	0.0146447	0.0153004
Chr5_93948544	Chr5	93948544	T	C	0.641776	0.975	0.653333	0.346667	-0.411727	0.0219332	7.26e-55	352.4	165	12.1164	0.0355974	160	11.7047	0.0346777	50	11.293	0.0458262	0.0767883	0.041944	0.0307681	0.1495	51.3633	0.118732	64.6735	0.57685	0.25377	0.0622261	0.653333	0.346667	-0.0229954	0.014189	0.105992	2.627	165	11.4365	0.0222095	160	11.4135	0.0215625	50	11.3905	0.0289702	0.00023953	0.0146611	0.0153273
Chr5_93949402	Chr5	93949402	T	G	0.641776	0.949	0.653333	0.346667	-0.411727	0.0219332	7.26e-55	352.4	165	12.1164	0.0355974	160	11.7047	0.0346777	50	11.293	0.0458262	0.0767883	0.041944	0.0307681	0.1495	51.3633	0.118732	64.6735	0.57685	0.25377	0.0622261	0.653333	0.346667	-0.0229954	0.014189	0.105992	2.627	165	11.4365	0.0222095	160	11.4135	0.0215625	50	11.3905	0.0289702	0.00023953	0.0146611	0.0153273
Chr5_93949978	Chr5	93949978	C	T	0.641776	0.986	0.653333	0.346667	-0.411727	0.0219332	7.26e-55	352.4	165	12.1164	0.0355974	160	11.7047	0.0346777	50	11.293	0.0458262	0.0767883	0.041944	0.0307681	0.1495	51.3633	0.118732	64.6735	0.57685	0.25377	0.0622261	0.653333	0.346667	-0.0229954	0.014189	0.105992	2.627	165	11.4365	0.0222095	160	11.4135	0.0215625	50	11.3905	0.0289702	0.00023953	0.0146611	0.0153273
Chr5_93950116	Chr5	93950116	C	T	0.641776	0.991	0.653333	0.346667	-0.411727	0.0219332	7.26e-55	352.4	165	12.1164	0.0355974	160	11.7047	0.0346777	50	11.293	0.0458262	0.0767883	0.041944	0.0307681	0.1495	51.3633	0.118732	64.6735	0.57685	0.25377	0.0622261	0.653333	0.346667	-0.0229954	0.014189	0.105992	2.627	165	11.4365	0.0222095	160	11.4135	0.0215625	50	11.3905	0.0289702	0.00023953	0.0146611	0.0153273
Chr5_93950288	Chr5	93950288	G	A	0.641776	0.991	0.653333	0.346667	-0.411727	0.0219332	7.26e-55	352.4	165	12.1164	0.0355974	160	11.7047	0.0346777	50	11.293	0.0458262	0.0767883	0.041944	0.0307681	0.1495	51.3633	0.118732	64.6735	0.57685	0.25377	0.0622261	0.653333	0.346667	-0.0229954	0.014189	0.105992	2.627	165	11.4365	0.0222095	160	11.4135	0.0215625	50	11.3905	0.0289702	0.00023953	0.0146611	0.0153273
Chr5_93950935	Chr5	93950935	T	A	0.641776	0.998	0.653333	0.346667	-0.411727	0.0219332	7.26e-55	352.4	165	12.1164	0.0355974	160	11.7047	0.0346777	50	11.293	0.0458262	0.0767883	0.041944	0.0307681	0.1495	51.3633	0.118732	64.6735	0.57685	0.25377	0.0622261	0.653333	0.346667	-0.0229954	0.014189	0.105992	2.627	165	11.4365	0.0222095	160	11.4135	0.0215625	50	11.3905	0.0289702	0.00023953	0.0146611	0.0153273
BovineHD0500026666	Chr5	93951066	T	G	0.641776	1	0.653333	0.346667	-0.411727	0.0219332	7.26e-55	352.4	165	12.1164	0.0355974	160	11.7047	0.0346777	50	11.293	0.0458262	0.0767883	0.041944	0.0307681	0.1495	51.3633	0.118732	64.6735	0.57685	0.25377	0.0622261	0.653333	0.346667	-0.0229954	0.014189	0.105992	2.627	165	11.4365	0.0222095	160	11.4135	0.0215625	50	11.3905	0.0289702	0.00023953	0.0146611	0.0153273
Chr5_93951237	Chr5	93951237	A	G	0.641776	0.822	0.653333	0.346667	-0.411727	0.0219332	7.26e-55	352.4	165	12.1164	0.0355974	160	11.7047	0.0346777	50	11.293	0.0458262	0.0767883	0.041944	0.0307681	0.1495	51.3633	0.118732	64.6735	0.57685	0.25377	0.0622261	0.653333	0.346667	-0.0229954	0.014189	0.105992	2.627	165	11.4365	0.0222095	160	11.4135	0.0215625	50	11.3905	0.0289702	0.00023953	0.0146611	0.0153273
Chr5_93946057	Chr5	93946057	T	C	0.646843	0.983	0.654667	0.345333	-0.412386	0.022091	1.82e-54	348.5	165	12.1148	0.0353789	161	11.7024	0.0345061	49	11.29	0.045888	0.0768946	0.0405277	0.0323408	0.149763	51.3442	0.117422	65.4855	0.556176	0.250015	0.0627365	0.654667	0.345333	-0.0218739	0.0142551	0.125817	2.355	165	11.4358	0.0221994	161	11.4139	0.0215959	49	11.392	0.0290923	0.000216343	0.0146595	0.0153502
Chr5_93946974	Chr5	93946974	G	A	0.646843	0.972	0.654667	0.345333	-0.412386	0.022091	1.82e-54	348.5	165	12.1148	0.0353789	161	11.7024	0.0345061	49	11.29	0.045888	0.0768946	0.0405277	0.0323408	0.149763	51.3442	0.117422	65.4855	0.556176	0.250015	0.0627365	0.654667	0.345333	-0.0218739	0.0142551	0.125817	2.355	165	11.4358	0.0221994	161	11.4139	0.0215959	49	11.392	0.0290923	0.000216343	0.0146595	0.0153502
Chr5_93931571	Chr5	93931571	T	A	0.628141	0.941	0.652	0.348	-0.409119	0.0221748	1.46e-53	340.4	165	12.1182	0.0359759	159	11.7091	0.034934	51	11.3	0.0461514	0.0759548	0.0426652	0.0313054	0.149925	50.6617	0.11862	64.032	0.576786	0.252276	0.0633043	0.652	0.348	-0.0205282	0.0142332	0.150118	2.08	165	11.4353	0.0222571	159	11.4148	0.0215299	51	11.3942	0.0289286	0.000191232	0.0146165	0.0154095
Chr5_93950211	Chr5	93950211	G	A	0.592916	0.968	0.641333	0.358667	-0.39843	0.0222766	2.51e-51	319.9	161	12.1201	0.0347954	159	11.7217	0.0333889	55	11.3232	0.0448487	0.0730314	0.0338323	0.0409481	0.147812	49.4083	0.106864	68.3407	0.452422	0.237715	0.0663224	0.641333	0.358667	-0.0230823	0.0140658	0.10169	2.693	161	11.4371	0.0223653	159	11.414	0.0215089	55	11.3909	0.0286488	0.00024511	0.0148492	0.0151585
Chr5_93950493	Chr5	93950493	C	T	0.592916	0.986	0.641333	0.358667	-0.39843	0.0222766	2.51e-51	319.9	161	12.1201	0.0347954	159	11.7217	0.0333889	55	11.3232	0.0448487	0.0730314	0.0338323	0.0409481	0.147812	49.4083	0.106864	68.3407	0.452422	0.237715	0.0663224	0.641333	0.358667	-0.0230823	0.0140658	0.10169	2.693	161	11.4371	0.0223653	159	11.414	0.0215089	55	11.3909	0.0286488	0.00024511	0.0148492	0.0151585
Chr5_93946904	Chr5	93946904	G	A	0.597242	0.965	0.642667	0.357333	-0.398272	0.022427	8.04e-51	315.4	161	12.1184	0.0342413	160	11.7201	0.0328432	54	11.3218	0.0446187	0.0728531	0.0306018	0.044244	0.147699	49.3254	0.103455	70.4202	0.408864	0.227707	0.0671953	0.642667	0.357333	-0.0219337	0.0141157	0.121121	2.414	161	11.4363	0.0223467	160	11.4144	0.0215322	54	11.3924	0.0287472	0.00022096	0.0148283	0.0151986
Chr5_93947292	Chr5	93947292	T	C	0.597242	0.967	0.642667	0.357333	-0.398272	0.022427	8.04e-51	315.4	161	12.1184	0.0342413	160	11.7201	0.0328432	54	11.3218	0.0446187	0.0728531	0.0306018	0.044244	0.147699	49.3254	0.103455	70.4202	0.408864	0.227707	0.0671953	0.642667	0.357333	-0.0219337	0.0141157	0.121121	2.414	161	11.4363	0.0223467	160	11.4144	0.0215322	54	11.3924	0.0287472	0.00022096	0.0148283	0.0151986
Chr5_93947300	Chr5	93947300	T	C	0.597242	0.967	0.642667	0.357333	-0.398272	0.022427	8.04e-51	315.4	161	12.1184	0.0342413	160	11.7201	0.0328432	54	11.3218	0.0446187	0.0728531	0.0306018	0.044244	0.147699	49.3254	0.103455	70.4202	0.408864	0.227707	0.0671953	0.642667	0.357333	-0.0219337	0.0141157	0.121121	2.414	161	11.4363	0.0223467	160	11.4144	0.0215322	54	11.3924	0.0287472	0.00022096	0.0148283	0.0151986
Chr5_93944234	Chr5	93944234	C	G	0.568497	0.92	0.633333	0.366667	-0.392191	0.0221682	1.5e-50	313	157	12.1309	0.0341951	161	11.7388	0.0321979	57	11.3466	0.0434391	0.071438	0.0286133	0.0462488	0.1463	48.8298	0.100051	71.4014	0.382214	0.225927	0.0677088	0.633333	0.366667	-0.0198237	0.0139332	0.155696	2.024	157	11.4359	0.0224792	161	11.4161	0.0213286	57	11.3962	0.0281563	0.000182516	0.0146711	0.0153664
Chr5_93950762	Chr5	93950762	G	C	0.568397	0.996	0.636	0.364	-0.389928	0.0222983	1.01e-49	305.8	157	12.1113	0.0346927	163	11.7214	0.0334147	55	11.3315	0.0449882	0.0703975	0.0327127	0.0434315	0.146542	48.0392	0.10311	68.2741	0.429615	0.232289	0.067966	0.636	0.364	-0.0245297	0.0139294	0.0791073	3.101	157	11.4379	0.0220706	163	11.4133	0.0213003	55	11.3888	0.0284315	0.000278595	0.0141235	0.0157584
Chr5_93953458	Chr5	93953458	A	G	0.598752	0.998	0.641333	0.358667	-0.377701	0.0220492	3.09e-48	293.4	164	12.1025	0.0367433	153	11.7248	0.0356474	58	11.3471	0.046516	0.0656297	0.0435821	0.0354409	0.144653	45.3705	0.109212	60.094	0.551512	0.244897	0.0681275	0.641333	0.358667	-0.0221909	0.0136501	0.104912	2.643	164	11.4364	0.0221072	153	11.4142	0.0213831	58	11.392	0.028256	0.000226546	0.014454	0.0155064
Chr5_93953619	Chr5	93953619	A	G	0.598752	0.998	0.641333	0.358667	-0.377701	0.0220492	3.09e-48	293.4	164	12.1025	0.0367433	153	11.7248	0.0356474	58	11.3471	0.046516	0.0656297	0.0435821	0.0354409	0.144653	45.3705	0.109212	60.094	0.551512	0.244897	0.0681275	0.641333	0.358667	-0.0221909	0.0136501	0.104912	2.643	164	11.4364	0.0221072	153	11.4142	0.0213831	58	11.392	0.028256	0.000226546	0.014454	0.0155064
Chr5_93953684	Chr5	93953684	C	G	0.598752	0.992	0.641333	0.358667	-0.377701	0.0220492	3.09e-48	293.4	164	12.1025	0.0367433	153	11.7248	0.0356474	58	11.3471	0.046516	0.0656297	0.0435821	0.0354409	0.144653	45.3705	0.109212	60.094	0.551512	0.244897	0.0681275	0.641333	0.358667	-0.0221909	0.0136501	0.104912	2.643	164	11.4364	0.0221072	153	11.4142	0.0213831	58	11.392	0.028256	0.000226546	0.014454	0.0155064
BovineHD0500026668	Chr5	93953806	C	T	0.598752	1	0.641333	0.358667	-0.377701	0.0220492	3.09e-48	293.4	164	12.1025	0.0367433	153	11.7248	0.0356474	58	11.3471	0.046516	0.0656297	0.0435821	0.0354409	0.144653	45.3705	0.109212	60.094	0.551512	0.244897	0.0681275	0.641333	0.358667	-0.0221909	0.0136501	0.104912	2.643	164	11.4364	0.0221072	153	11.4142	0.0213831	58	11.392	0.028256	0.000226546	0.014454	0.0155064
Chr5_93953818	Chr5	93953818	G	A	0.598752	0.999	0.641333	0.358667	-0.377701	0.0220492	3.09e-48	293.4	164	12.1025	0.0367433	153	11.7248	0.0356474	58	11.3471	0.046516	0.0656297	0.0435821	0.0354409	0.144653	45.3705	0.109212	60.094	0.551512	0.244897	0.0681275	0.641333	0.358667	-0.0221909	0.0136501	0.104912	2.643	164	11.4364	0.0221072	153	11.4142	0.0213831	58	11.392	0.028256	0.000226546	0.014454	0.0155064
Chr5_93953907	Chr5	93953907	A	G	0.598752	0.99	0.641333	0.358667	-0.377701	0.0220492	3.09e-48	293.4	164	12.1025	0.0367433	153	11.7248	0.0356474	58	11.3471	0.046516	0.0656297	0.0435821	0.0354409	0.144653	45.3705	0.109212	60.094	0.551512	0.244897	0.0681275	0.641333	0.358667	-0.0221909	0.0136501	0.104912	2.643	164	11.4364	0.0221072	153	11.4142	0.0213831	58	11.392	0.028256	0.000226546	0.014454	0.0155064
Chr5_93954070	Chr5	93954070	CAA	C	0.598752	0.995	0.641333	0.358667	-0.377701	0.0220492	3.09e-48	293.4	164	12.1025	0.0367433	153	11.7248	0.0356474	58	11.3471	0.046516	0.0656297	0.0435821	0.0354409	0.144653	45.3705	0.109212	60.094	0.551512	0.244897	0.0681275	0.641333	0.358667	-0.0221909	0.0136501	0.104912	2.643	164	11.4364	0.0221072	153	11.4142	0.0213831	58	11.392	0.028256	0.000226546	0.014454	0.0155064
Chr5_93954781	Chr5	93954781	G	A	0.598752	0.969	0.641333	0.358667	-0.377701	0.0220492	3.09e-48	293.4	164	12.1025	0.0367433	153	11.7248	0.0356474	58	11.3471	0.046516	0.0656297	0.0435821	0.0354409	0.144653	45.3705	0.109212	60.094	0.551512	0.244897	0.0681275	0.641333	0.358667	-0.0221909	0.0136501	0.104912	2.643	164	11.4364	0.0221072	153	11.4142	0.0213831	58	11.392	0.028256	0.000226546	0.014454	0.0155064
Chr5_93950333	Chr5	93950333	A	G	0.503872	0.968	0.62	0.38	-0.371932	0.022885	1.28e-44	264.1	151	12.1124	0.033878	163	11.7404	0.031944	61	11.3685	0.0440519	0.0651827	0.0232134	0.0567803	0.145176	44.899	0.088396	73.7394	0.29019	0.204815	0.0741903	0.62	0.38	-0.0237568	0.0138549	0.087285	2.94	151	11.4381	0.0222238	163	11.4143	0.0212107	61	11.3906	0.0281035	0.000265938	0.0141862	0.0157164
Chr5_93950346	Chr5	93950346	C	G	0.503872	0.968	0.62	0.38	-0.371932	0.022885	1.28e-44	264.1	151	12.1124	0.033878	163	11.7404	0.031944	61	11.3685	0.0440519	0.0651827	0.0232134	0.0567803	0.145176	44.899	0.088396	73.7394	0.29019	0.204815	0.0741903	0.62	0.38	-0.0237568	0.0138549	0.087285	2.94	151	11.4381	0.0222238	163	11.4143	0.0212107	61	11.3906	0.0281035	0.000265938	0.0141862	0.0157164
Chr5_93953662	Chr5	93953662	C	G	0.532736	0.994	0.624	0.376	-0.361451	0.0223159	1.8e-44	262.3	156	12.0994	0.0363719	156	11.738	0.0349699	63	11.3765	0.0460313	0.0613057	0.037949	0.0439624	0.143217	42.8061	0.0992547	61.766	0.463293	0.233002	0.0724242	0.624	0.376	-0.023853	0.0134698	0.0774527	3.136	156	11.4378	0.0219857	156	11.414	0.021142	63	11.3901	0.0278112	0.000266986	0.013936	0.0159195
Chr5_93935496	Chr5	93935496	G	A	0.513696	0.972	0.692	0.308	-0.390376	0.0245426	2.62e-43	253	184	12.091	0.0373861	151	11.7006	0.0368407	40	11.3103	0.0502138	0.064961	0.043521	0.040348	0.14883	43.6478	0.108482	59.8818	0.518916	0.23736	0.0729887	0.692	0.308	-0.0177602	0.0147307	0.228757	1.454	184	11.4328	0.0222804	151	11.415	0.0219456	40	11.3973	0.0300131	0.000134457	0.0151192	0.0150222
Chr5_93942243	Chr5	93942243	A	C	0.513696	0.983	0.692	0.308	-0.390376	0.0245426	2.62e-43	253	184	12.091	0.0373861	151	11.7006	0.0368407	40	11.3103	0.0502138	0.064961	0.043521	0.040348	0.14883	43.6478	0.108482	59.8818	0.518916	0.23736	0.0729887	0.692	0.308	-0.0177602	0.0147307	0.228757	1.454	184	11.4328	0.0222804	151	11.415	0.0219456	40	11.3973	0.0300131	0.000134457	0.0151192	0.0150222
Chr5_93943600	Chr5	93943600	C	G	0.513696	0.979	0.692	0.308	-0.390376	0.0245426	2.62e-43	253	184	12.091	0.0373861	151	11.7006	0.0368407	40	11.3103	0.0502138	0.064961	0.043521	0.040348	0.14883	43.6478	0.108482	59.8818	0.518916	0.23736	0.0729887	0.692	0.308	-0.0177602	0.0147307	0.228757	1.454	184	11.4328	0.0222804	151	11.415	0.0219456	40	11.3973	0.0300131	0.000134457	0.0151192	0.0150222
Chr5_93943868	Chr5	93943868	A	G	0.513696	0.974	0.692	0.308	-0.390376	0.0245426	2.62e-43	253	184	12.091	0.0373861	151	11.7006	0.0368407	40	11.3103	0.0502138	0.064961	0.043521	0.040348	0.14883	43.6478	0.108482	59.8818	0.518916	0.23736	0.0729887	0.692	0.308	-0.0177602	0.0147307	0.228757	1.454	184	11.4328	0.0222804	151	11.415	0.0219456	40	11.3973	0.0300131	0.000134457	0.0151192	0.0150222
Chr5_93951965	Chr5	93951965	G	C	0.487801	0.856	0.622667	0.377333	-0.368652	0.0233377	1.06e-42	249.5	151	12.1087	0.0337463	165	11.74	0.031785	59	11.3714	0.0443966	0.0638621	0.0210113	0.0606891	0.145563	43.8726	0.0848734	75.244	0.257175	0.197044	0.0764476	0.622667	0.377333	-0.0227241	0.0139794	0.104944	2.642	151	11.4373	0.0222326	165	11.4146	0.0212526	59	11.3919	0.0282826	0.000242651	0.0142029	0.0157254
Chr5_93952819	Chr5	93952819	C	T	0.507532	0.986	0.618667	0.381333	-0.352833	0.0225123	2.42e-42	245.6	154	12.096	0.036248	156	11.7431	0.0347359	65	11.3903	0.0459658	0.0587396	0.035403	0.0483282	0.142471	41.2292	0.0941426	62.3943	0.422818	0.226323	0.0748804	0.618667	0.381333	-0.0228512	0.0134122	0.0893105	2.903	154	11.4373	0.0219827	156	11.4145	0.0211133	65	11.3916	0.0277142	0.000246383	0.0138927	0.0159758
Chr5_93953010	Chr5	93953010	T	C	0.507532	0.996	0.618667	0.381333	-0.352833	0.0225123	2.42e-42	245.6	154	12.096	0.036248	156	11.7431	0.0347359	65	11.3903	0.0459658	0.0587396	0.035403	0.0483282	0.142471	41.2292	0.0941426	62.3943	0.422818	0.226323	0.0748804	0.618667	0.381333	-0.0228512	0.0134122	0.0893105	2.903	154	11.4373	0.0219827	156	11.4145	0.0211133	65	11.3916	0.0277142	0.000246383	0.0138927	0.0159758
Chr5_93953036	Chr5	93953036	G	A	0.507532	0.995	0.618667	0.381333	-0.352833	0.0225123	2.42e-42	245.6	154	12.096	0.036248	156	11.7431	0.0347359	65	11.3903	0.0459658	0.0587396	0.035403	0.0483282	0.142471	41.2292	0.0941426	62.3943	0.422818	0.226323	0.0748804	0.618667	0.381333	-0.0228512	0.0134122	0.0893105	2.903	154	11.4373	0.0219827	156	11.4145	0.0211133	65	11.3916	0.0277142	0.000246383	0.0138927	0.0159758
BovineHD0500026667	Chr5	93953156	C	T	0.507532	1	0.618667	0.381333	-0.352833	0.0225123	2.42e-42	245.6	154	12.096	0.036248	156	11.7431	0.0347359	65	11.3903	0.0459658	0.0587396	0.035403	0.0483282	0.142471	41.2292	0.0941426	62.3943	0.422818	0.226323	0.0748804	0.618667	0.381333	-0.0228512	0.0134122	0.0893105	2.903	154	11.4373	0.0219827	156	11.4145	0.0211133	65	11.3916	0.0277142	0.000246383	0.0138927	0.0159758
BovineHD0500026669	Chr5	93954414	C	T	0.495002	1	0.612	0.388	-0.351608	0.0225047	4.03e-42	244.1	152	12.1031	0.0355929	155	11.7515	0.0337044	68	11.3998	0.0449227	0.0587124	0.0306366	0.0527295	0.142078	41.3239	0.089349	65.7113	0.367494	0.217625	0.0757069	0.612	0.388	-0.023988	0.013393	0.07414	3.208	152	11.4385	0.0221447	155	11.4145	0.0211086	68	11.3905	0.027559	0.000273276	0.0141196	0.0157533
Chr5_93945694	Chr5	93945694	C	T	0.643558	0.806	0.429333	0.570667	-0.378417	0.0242793	5.81e-42	242.9	71	12.3128	0.0425029	180	11.9344	0.0324452	124	11.556	0.0384429	0.0701694	0.0286568	0.0546466	0.153473	45.7211	0.0988263	71.0028	0.344006	0.18887	0.0761392	0.429333	0.570667	-0.00762848	0.0145042	0.599246	0.2766	71	11.432	0.0266037	180	11.4243	0.0210007	124	11.4167	0.0243935	2.85e-05	0.0152692	0.014986
Chr5_93940633	Chr5	93940633	C	G	0.448291	0.959	0.673333	0.326667	-0.370225	0.0244044	2.62e-40	230.1	177	12.0999	0.036518	151	11.7297	0.0350464	47	11.3594	0.048105	0.060297	0.0340374	0.0516385	0.145973	41.307	0.0943344	63.9183	0.397281	0.217786	0.0771666	0.673333	0.326667	-0.0157507	0.0143904	0.274472	1.198	177	11.4325	0.0224877	151	11.4168	0.0216928	47	11.401	0.0291484	0.000109135	0.0151341	0.0150296
Chr5_93940924	Chr5	93940924	T	C	0.448291	0.963	0.673333	0.326667	-0.370225	0.0244044	2.62e-40	230.1	177	12.0999	0.036518	151	11.7297	0.0350464	47	11.3594	0.048105	0.060297	0.0340374	0.0516385	0.145973	41.307	0.0943344	63.9183	0.397281	0.217786	0.0771666	0.673333	0.326667	-0.0157507	0.0143904	0.274472	1.198	177	11.4325	0.0224877	151	11.4168	0.0216928	47	11.401	0.0291484	0.000109135	0.0151341	0.0150296
Chr5_93941153	Chr5	93941153	C	T	0.448291	0.963	0.673333	0.326667	-0.370225	0.0244044	2.62e-40	230.1	177	12.0999	0.036518	151	11.7297	0.0350464	47	11.3594	0.048105	0.060297	0.0340374	0.0516385	0.145973	41.307	0.0943344	63.9183	0.397281	0.217786	0.0771666	0.673333	0.326667	-0.0157507	0.0143904	0.274472	1.198	177	11.4325	0.0224877	151	11.4168	0.0216928	47	11.401	0.0291484	0.000109135	0.0151341	0.0150296
Chr5_93941282	Chr5	93941282	T	G	0.448291	0.964	0.673333	0.326667	-0.370225	0.0244044	2.62e-40	230.1	177	12.0999	0.036518	151	11.7297	0.0350464	47	11.3594	0.048105	0.060297	0.0340374	0.0516385	0.145973	41.307	0.0943344	63.9183	0.397281	0.217786	0.0771666	0.673333	0.326667	-0.0157507	0.0143904	0.274472	1.198	177	11.4325	0.0224877	151	11.4168	0.0216928	47	11.401	0.0291484	0.000109135	0.0151341	0.0150296
Chr5_93942291	Chr5	93942291	G	A	0.448291	0.966	0.673333	0.326667	-0.370225	0.0244044	2.62e-40	230.1	177	12.0999	0.036518	151	11.7297	0.0350464	47	11.3594	0.048105	0.060297	0.0340374	0.0516385	0.145973	41.307	0.0943344	63.9183	0.397281	0.217786	0.0771666	0.673333	0.326667	-0.0157507	0.0143904	0.274472	1.198	177	11.4325	0.0224877	151	11.4168	0.0216928	47	11.401	0.0291484	0.000109135	0.0151341	0.0150296
Chr5_93942350	Chr5	93942350	A	AT	0.448291	0	0.673333	0.326667	-0.370225	0.0244044	2.62e-40	230.1	177	12.0999	0.036518	151	11.7297	0.0350464	47	11.3594	0.048105	0.060297	0.0340374	0.0516385	0.145973	41.307	0.0943344	63.9183	0.397281	0.217786	0.0771666	0.673333	0.326667	-0.0157507	0.0143904	0.274472	1.198	177	11.4325	0.0224877	151	11.4168	0.0216928	47	11.401	0.0291484	0.000109135	0.0151341	0.0150296
Chr5_93952553	Chr5	93952553	A	G	0.47445	0.983	0.608	0.392	-0.345511	0.0228253	3.83e-40	229.1	150	12.1007	0.0356826	156	11.7552	0.0336704	69	11.4096	0.0451236	0.0569041	0.0291845	0.0560803	0.142169	40.0257	0.0860886	66.0994	0.342281	0.211653	0.0779687	0.608	0.392	-0.0232045	0.0134226	0.0847321	2.989	150	11.4381	0.0221393	156	11.4149	0.0210652	69	11.3917	0.0275257	0.000256663	0.0139991	0.0158759
Chr5_93942166	Chr5	93942166	T	C	0.466542	0.979	0.68	0.32	-0.373877	0.0247276	3.97e-40	228.6	180	12.092	0.0370447	150	11.7181	0.0360248	45	11.3443	0.0494588	0.060834	0.0378796	0.0484913	0.147205	41.3261	0.0987136	61.6267	0.438569	0.223424	0.076901	0.68	0.32	-0.0178582	0.0145494	0.220483	1.507	180	11.4333	0.0224157	150	11.4154	0.0218531	45	11.3976	0.0295976	0.000138792	0.0152642	0.0148921
Chr5_93942206	Chr5	93942206	A	T	0.466542	0.979	0.68	0.32	-0.373877	0.0247276	3.97e-40	228.6	180	12.092	0.0370447	150	11.7181	0.0360248	45	11.3443	0.0494588	0.060834	0.0378796	0.0484913	0.147205	41.3261	0.0987136	61.6267	0.438569	0.223424	0.076901	0.68	0.32	-0.0178582	0.0145494	0.220483	1.507	180	11.4333	0.0224157	150	11.4154	0.0218531	45	11.3976	0.0295976	0.000138792	0.0152642	0.0148921
Chr5_93942239	Chr5	93942239	T	C	0.466542	0.979	0.68	0.32	-0.373877	0.0247276	3.97e-40	228.6	180	12.092	0.0370447	150	11.7181	0.0360248	45	11.3443	0.0494588	0.060834	0.0378796	0.0484913	0.147205	41.3261	0.0987136	61.6267	0.438569	0.223424	0.076901	0.68	0.32	-0.0178582	0.0145494	0.220483	1.507	180	11.4333	0.0224157	150	11.4154	0.0218531	45	11.3976	0.0295976	0.000138792	0.0152642	0.0148921
Chr5_93943625	Chr5	93943625	G	C	0.466542	0.971	0.68	0.32	-0.373877	0.0247276	3.97e-40	228.6	180	12.092	0.0370447	150	11.7181	0.0360248	45	11.3443	0.0494588	0.060834	0.0378796	0.0484913	0.147205	41.3261	0.0987136	61.6267	0.438569	0.223424	0.076901	0.68	0.32	-0.0178582	0.0145494	0.220483	1.507	180	11.4333	0.0224157	150	11.4154	0.0218531	45	11.3976	0.0295976	0.000138792	0.0152642	0.0148921
Chr5_93944849	Chr5	93944849	A	G	0.604671	0.953	0.516	0.484	-0.346689	0.0229379	3.98e-40	228.4	100	12.1745	0.0400938	187	11.8278	0.0353181	88	11.4811	0.0440399	0.0600352	0.042004	0.044943	0.146982	40.8452	0.102039	58.8354	0.483098	0.244806	0.076446	0.516	0.484	-0.0240578	0.0134548	0.0746299	3.197	100	11.4438	0.0234276	187	11.4197	0.0206114	88	11.3956	0.0257463	0.000289093	0.0141192	0.0157546
Chr5_93952168	Chr5	93952168	G	C	0.480083	0.983	0.610667	0.389333	-0.346965	0.0230767	9.11e-40	226.1	150	12.0995	0.035567	158	11.7526	0.033592	67	11.4056	0.045353	0.0572437	0.028242	0.0573612	0.142847	40.0735	0.0854857	66.9629	0.329918	0.208262	0.0785427	0.610667	0.389333	-0.0210973	0.0135388	0.120067	2.428	150	11.4366	0.0222007	158	11.4155	0.0211694	67	11.3944	0.0277492	0.000211645	0.0142037	0.0157417
Chr5_93942833	Chr5	93942833	A	G	0.552316	0.967	0.584	0.416	-0.382017	0.0259125	1.21e-38	217.3	128	12.1641	0.041477	182	11.7821	0.0374582	65	11.4001	0.0492829	0.0709089	0.0503567	0.0393694	0.160635	44.1429	0.121266	58.4741	0.561227	0.23484	0.0771369	0.584	0.416	0.00220222	0.0151128	0.884239	0.02123	128	11.4217	0.0235964	182	11.4239	0.021161	65	11.4262	0.028206	2.36e-06	0.0148653	0.0153574
Chr5_93940662	Chr5	93940662	A	G	0.497296	0.899	0.565333	0.434667	-0.371717	0.0258693	3.72e-37	206.5	122	12.1763	0.0408447	180	11.8046	0.0357655	73	11.4329	0.047207	0.0679072	0.041143	0.0488829	0.157933	42.9974	0.10905	62.2715	0.457013	0.217264	0.0797402	0.565333	0.434667	0.00344606	0.0149547	0.817901	0.05309	122	11.4207	0.023889	180	11.4241	0.0210057	73	11.4276	0.0275514	5.84e-06	0.0148006	0.0154112
Chr5_93940666	Chr5	93940666	TAGAT	CTTCA	0.497296	0	0.565333	0.434667	-0.371717	0.0258693	3.72e-37	206.5	122	12.1763	0.0408447	180	11.8046	0.0357655	73	11.4329	0.047207	0.0679072	0.041143	0.0488829	0.157933	42.9974	0.10905	62.2715	0.457013	0.217264	0.0797402	0.565333	0.434667	0.00344606	0.0149547	0.817901	0.05309	122	11.4207	0.023889	180	11.4241	0.0210057	73	11.4276	0.0275514	5.84e-06	0.0148006	0.0154112
Chr5_93940672	Chr5	93940672	C	A	0.497296	0.9	0.565333	0.434667	-0.371717	0.0258693	3.72e-37	206.5	122	12.1763	0.0408447	180	11.8046	0.0357655	73	11.4329	0.047207	0.0679072	0.041143	0.0488829	0.157933	42.9974	0.10905	62.2715	0.457013	0.217264	0.0797402	0.565333	0.434667	0.00344606	0.0149547	0.817901	0.05309	122	11.4207	0.023889	180	11.4241	0.0210057	73	11.4276	0.0275514	5.84e-06	0.0148006	0.0154112
Chr5_93941128	Chr5	93941128	A	G	0.497296	0.977	0.565333	0.434667	-0.371717	0.0258693	3.72e-37	206.5	122	12.1763	0.0408447	180	11.8046	0.0357655	73	11.4329	0.047207	0.0679072	0.041143	0.0488829	0.157933	42.9974	0.10905	62.2715	0.457013	0.217264	0.0797402	0.565333	0.434667	0.00344606	0.0149547	0.817901	0.05309	122	11.4207	0.023889	180	11.4241	0.0210057	73	11.4276	0.0275514	5.84e-06	0.0148006	0.0154112
Chr5_93941237	Chr5	93941237	T	G	0.497296	0.98	0.565333	0.434667	-0.371717	0.0258693	3.72e-37	206.5	122	12.1763	0.0408447	180	11.8046	0.0357655	73	11.4329	0.047207	0.0679072	0.041143	0.0488829	0.157933	42.9974	0.10905	62.2715	0.457013	0.217264	0.0797402	0.565333	0.434667	0.00344606	0.0149547	0.817901	0.05309	122	11.4207	0.023889	180	11.4241	0.0210057	73	11.4276	0.0275514	5.84e-06	0.0148006	0.0154112
Chr5_93950974	Chr5	93950974	A	G	0.407119	0.937	0.585333	0.414667	-0.346254	0.0242286	7.62e-37	204.2	137	12.107	0.0401134	165	11.7608	0.0378927	73	11.4145	0.0493627	0.0581999	0.0495833	0.0419653	0.149749	38.8651	0.107783	53.9972	0.541606	0.230644	0.0791528	0.585333	0.414667	0.0012844	0.0139651	0.926777	0.008458	137	11.4225	0.0227112	165	11.4238	0.0213856	73	11.4251	0.028088	8.01e-07	0.0149611	0.0152751
Chr5_93941570	Chr5	93941570	T	A	0.510248	0.995	0.572	0.428	-0.371277	0.0261573	1.8e-36	201.5	125	12.1661	0.0411352	179	11.7948	0.0364838	71	11.4236	0.0483574	0.0674942	0.0439365	0.0472298	0.15866	42.54	0.111431	60.5706	0.481938	0.220556	0.0801822	0.572	0.428	0.001635	0.015051	0.913572	0.0118	125	11.4221	0.0237576	179	11.4238	0.0210965	71	11.4254	0.0279063	1.31e-06	0.0148803	0.0153451
BovineHD0500026658	Chr5	93941627	C	A	0.510248	1	0.572	0.428	-0.371277	0.0261573	1.8e-36	201.5	125	12.1661	0.0411352	179	11.7948	0.0364838	71	11.4236	0.0483574	0.0674942	0.0439365	0.0472298	0.15866	42.54	0.111431	60.5706	0.481938	0.220556	0.0801822	0.572	0.428	0.001635	0.015051	0.913572	0.0118	125	11.4221	0.0237576	179	11.4238	0.0210965	71	11.4254	0.0279063	1.31e-06	0.0148803	0.0153451
Chr5_93942118	Chr5	93942118	C	T	0.510248	0.987	0.572	0.428	-0.371277	0.0261573	1.8e-36	201.5	125	12.1661	0.0411352	179	11.7948	0.0364838	71	11.4236	0.0483574	0.0674942	0.0439365	0.0472298	0.15866	42.54	0.111431	60.5706	0.481938	0.220556	0.0801822	0.572	0.428	0.001635	0.015051	0.913572	0.0118	125	11.4221	0.0237576	179	11.4238	0.0210965	71	11.4254	0.0279063	1.31e-06	0.0148803	0.0153451
Chr5_93942865	Chr5	93942865	A	G	0.492354	0.962	0.564	0.436	-0.368358	0.0259739	2.04e-36	201.1	121	12.1721	0.0409817	181	11.8038	0.0359558	73	11.4354	0.0474913	0.0667322	0.0415519	0.0493453	0.157629	42.3349	0.108284	61.6269	0.457131	0.21956	0.0805092	0.564	0.436	0.00407891	0.0149427	0.785048	0.0745	121	11.4202	0.0238461	181	11.4243	0.0210053	73	11.4283	0.0275749	8.18e-06	0.0147718	0.0154345
Chr5_93943700	Chr5	93943700	G	T	0.492354	0.984	0.564	0.436	-0.368358	0.0259739	2.04e-36	201.1	121	12.1721	0.0409817	181	11.8038	0.0359558	73	11.4354	0.0474913	0.0667322	0.0415519	0.0493453	0.157629	42.3349	0.108284	61.6269	0.457131	0.21956	0.0805092	0.564	0.436	0.00407891	0.0149427	0.785048	0.0745	121	11.4202	0.0238461	181	11.4243	0.0210053	73	11.4283	0.0275749	8.18e-06	0.0147718	0.0154345
Chr5_93943202	Chr5	93943202	A	G	0.505192	0.987	0.570667	0.429333	-0.367787	0.02626	9.95e-36	196.2	124	12.1619	0.0412605	180	11.7942	0.0366633	71	11.4264	0.0486327	0.0662826	0.0442822	0.0477569	0.158322	41.8658	0.110565	59.9491	0.481124	0.222723	0.0809686	0.570667	0.429333	0.0022801	0.0150372	0.879579	0.02299	124	11.4216	0.0237133	180	11.4239	0.0210956	71	11.4262	0.0279278	2.55e-06	0.0148459	0.0153741
Chr5_93943655	Chr5	93943655	T	C	0.505192	0.992	0.570667	0.429333	-0.367787	0.02626	9.95e-36	196.2	124	12.1619	0.0412605	180	11.7942	0.0366633	71	11.4264	0.0486327	0.0662826	0.0442822	0.0477569	0.158322	41.8658	0.110565	59.9491	0.481124	0.222723	0.0809686	0.570667	0.429333	0.0022801	0.0150372	0.879579	0.02299	124	11.4216	0.0237133	180	11.4239	0.0210956	71	11.4262	0.0279278	2.55e-06	0.0148459	0.0153741
Chr5_93911936	Chr5	93911936	A	G	0.427812	0.923	0.734667	0.265333	-0.369936	0.0271187	2.77e-34	186.1	207	12.0528	0.0431786	137	11.6828	0.0438925	31	11.3129	0.0588181	0.0533537	0.0747548	0.0236768	0.151785	35.1508	0.128109	41.6473	0.759459	0.266902	0.079743	0.734667	0.265333	-0.0220145	0.0153084	0.151304	2.068	207	11.4335	0.0220434	137	11.4115	0.022415	31	11.3895	0.0314269	0.000188943	0.0152113	0.0148934
Chr5_93914889	Chr5	93914889	A	C	0.427812	0.924	0.734667	0.265333	-0.369936	0.0271187	2.77e-34	186.1	207	12.0528	0.0431786	137	11.6828	0.0438925	31	11.3129	0.0588181	0.0533537	0.0747548	0.0236768	0.151785	35.1508	0.128109	41.6473	0.759459	0.266902	0.079743	0.734667	0.265333	-0.0220145	0.0153084	0.151304	2.068	207	11.4335	0.0220434	137	11.4115	0.022415	31	11.3895	0.0314269	0.000188943	0.0152113	0.0148934
Chr5_93915696	Chr5	93915696	T	G	0.427812	0.927	0.734667	0.265333	-0.369936	0.0271187	2.77e-34	186.1	207	12.0528	0.0431786	137	11.6828	0.0438925	31	11.3129	0.0588181	0.0533537	0.0747548	0.0236768	0.151785	35.1508	0.128109	41.6473	0.759459	0.266902	0.079743	0.734667	0.265333	-0.0220145	0.0153084	0.151304	2.068	207	11.4335	0.0220434	137	11.4115	0.022415	31	11.3895	0.0314269	0.000188943	0.0152113	0.0148934
Chr5_93921330	Chr5	93921330	C	T	0.427812	0.935	0.734667	0.265333	-0.369936	0.0271187	2.77e-34	186.1	207	12.0528	0.0431786	137	11.6828	0.0438925	31	11.3129	0.0588181	0.0533537	0.0747548	0.0236768	0.151785	35.1508	0.128109	41.6473	0.759459	0.266902	0.079743	0.734667	0.265333	-0.0220145	0.0153084	0.151304	2.068	207	11.4335	0.0220434	137	11.4115	0.022415	31	11.3895	0.0314269	0.000188943	0.0152113	0.0148934
Chr5_93926296	Chr5	93926296	TA	T	0.41204	0.95	0.730667	0.269333	-0.364062	0.0273096	4.38e-33	177.7	206	12.0521	0.0435655	136	11.6881	0.0441891	33	11.324	0.0591526	0.0521663	0.0759776	0.024017	0.152161	34.2837	0.128144	40.7092	0.759817	0.265782	0.0810002	0.730667	0.269333	-0.0198392	0.0153002	0.195597	1.681	206	11.4326	0.0220852	136	11.4128	0.0223949	33	11.393	0.0313608	0.000154913	0.0152394	0.0148997
Chr5_93927664	Chr5	93927664	C	T	0.41204	0.956	0.730667	0.269333	-0.364062	0.0273096	4.38e-33	177.7	206	12.0521	0.0435655	136	11.6881	0.0441891	33	11.324	0.0591526	0.0521663	0.0759776	0.024017	0.152161	34.2837	0.128144	40.7092	0.759817	0.265782	0.0810002	0.730667	0.269333	-0.0198392	0.0153002	0.195597	1.681	206	11.4326	0.0220852	136	11.4128	0.0223949	33	11.393	0.0313608	0.000154913	0.0152394	0.0148997
Chr5_93499790	Chr5	93499790	G	GA	0.401894	0	0.741333	0.258667	-0.363738	0.0280047	8.78e-32	168.7	209	12.0502	0.0420319	138	11.6865	0.0427861	28	11.3227	0.0588485	0.0507411	0.0642292	0.0353076	0.150278	33.7649	0.11497	44.1341	0.645281	0.25315	0.0834795	0.741333	0.258667	-0.0225896	0.0155575	0.147392	2.108	209	11.4338	0.0219942	138	11.4112	0.022413	28	11.3886	0.0317019	0.000195704	0.0149733	0.0150967
Chr5_93552612	Chr5	93552612	G	A	0.443636	0.995	0.72	0.28	-0.343848	0.0271021	1.29e-30	161	195	12.0812	0.040827	150	11.7374	0.0394062	30	11.3935	0.053925	0.047671	0.0494558	0.0491949	0.146322	32.5796	0.0971268	49.0812	0.501322	0.235677	0.0862868	0.72	0.28	-0.0317429	0.0149129	0.0339893	4.531	195	11.4418	0.0223067	150	11.41	0.0215151	30	11.3783	0.0295466	0.000406268	0.0144139	0.0153924
Chr5_93552686	Chr5	93552686	C	T	0.443636	0.954	0.72	0.28	-0.343848	0.0271021	1.29e-30	161	195	12.0812	0.040827	150	11.7374	0.0394062	30	11.3935	0.053925	0.047671	0.0494558	0.0491949	0.146322	32.5796	0.0971268	49.0812	0.501322	0.235677	0.0862868	0.72	0.28	-0.0317429	0.0149129	0.0339893	4.531	195	11.4418	0.0223067	150	11.41	0.0215151	30	11.3783	0.0295466	0.000406268	0.0144139	0.0153924
Chr5_93552746	Chr5	93552746	A	G	0.443636	0.956	0.72	0.28	-0.343848	0.0271021	1.29e-30	161	195	12.0812	0.040827	150	11.7374	0.0394062	30	11.3935	0.053925	0.047671	0.0494558	0.0491949	0.146322	32.5796	0.0971268	49.0812	0.501322	0.235677	0.0862868	0.72	0.28	-0.0317429	0.0149129	0.0339893	4.531	195	11.4418	0.0223067	150	11.41	0.0215151	30	11.3783	0.0295466	0.000406268	0.0144139	0.0153924
Chr5_93553050	Chr5	93553050	C	T	0.443636	0.991	0.72	0.28	-0.343848	0.0271021	1.29e-30	161	195	12.0812	0.040827	150	11.7374	0.0394062	30	11.3935	0.053925	0.047671	0.0494558	0.0491949	0.146322	32.5796	0.0971268	49.0812	0.501322	0.235677	0.0862868	0.72	0.28	-0.0317429	0.0149129	0.0339893	4.531	195	11.4418	0.0223067	150	11.41	0.0215151	30	11.3783	0.0295466	0.000406268	0.0144139	0.0153924
Chr5_93553206	Chr5	93553206	A	G	0.443636	0.993	0.72	0.28	-0.343848	0.0271021	1.29e-30	161	195	12.0812	0.040827	150	11.7374	0.0394062	30	11.3935	0.053925	0.047671	0.0494558	0.0491949	0.146322	32.5796	0.0971268	49.0812	0.501322	0.235677	0.0862868	0.72	0.28	-0.0317429	0.0149129	0.0339893	4.531	195	11.4418	0.0223067	150	11.41	0.0215151	30	11.3783	0.0295466	0.000406268	0.0144139	0.0153924
Chr5_93554373	Chr5	93554373	A	G	0.443636	0.998	0.72	0.28	-0.343848	0.0271021	1.29e-30	161	195	12.0812	0.040827	150	11.7374	0.0394062	30	11.3935	0.053925	0.047671	0.0494558	0.0491949	0.146322	32.5796	0.0971268	49.0812	0.501322	0.235677	0.0862868	0.72	0.28	-0.0317429	0.0149129	0.0339893	4.531	195	11.4418	0.0223067	150	11.41	0.0215151	30	11.3783	0.0295466	0.000406268	0.0144139	0.0153924
Chr5_93554423	Chr5	93554423	C	G	0.443636	0.998	0.72	0.28	-0.343848	0.0271021	1.29e-30	161	195	12.0812	0.040827	150	11.7374	0.0394062	30	11.3935	0.053925	0.047671	0.0494558	0.0491949	0.146322	32.5796	0.0971268	49.0812	0.501322	0.235677	0.0862868	0.72	0.28	-0.0317429	0.0149129	0.0339893	4.531	195	11.4418	0.0223067	150	11.41	0.0215151	30	11.3783	0.0295466	0.000406268	0.0144139	0.0153924
Chr5_93554748	Chr5	93554748	C	T	0.443636	0.998	0.72	0.28	-0.343848	0.0271021	1.29e-30	161	195	12.0812	0.040827	150	11.7374	0.0394062	30	11.3935	0.053925	0.047671	0.0494558	0.0491949	0.146322	32.5796	0.0971268	49.0812	0.501322	0.235677	0.0862868	0.72	0.28	-0.0317429	0.0149129	0.0339893	4.531	195	11.4418	0.0223067	150	11.41	0.0215151	30	11.3783	0.0295466	0.000406268	0.0144139	0.0153924
Chr5_93554867	Chr5	93554867	T	C	0.443636	0.995	0.72	0.28	-0.343848	0.0271021	1.29e-30	161	195	12.0812	0.040827	150	11.7374	0.0394062	30	11.3935	0.053925	0.047671	0.0494558	0.0491949	0.146322	32.5796	0.0971268	49.0812	0.501322	0.235677	0.0862868	0.72	0.28	-0.0317429	0.0149129	0.0339893	4.531	195	11.4418	0.0223067	150	11.41	0.0215151	30	11.3783	0.0295466	0.000406268	0.0144139	0.0153924
Chr5_93554963	Chr5	93554963	C	T	0.443636	0.999	0.72	0.28	-0.343848	0.0271021	1.29e-30	161	195	12.0812	0.040827	150	11.7374	0.0394062	30	11.3935	0.053925	0.047671	0.0494558	0.0491949	0.146322	32.5796	0.0971268	49.0812	0.501322	0.235677	0.0862868	0.72	0.28	-0.0317429	0.0149129	0.0339893	4.531	195	11.4418	0.0223067	150	11.41	0.0215151	30	11.3783	0.0295466	0.000406268	0.0144139	0.0153924
Chr5_93554977	Chr5	93554977	G	A	0.443636	0.999	0.72	0.28	-0.343848	0.0271021	1.29e-30	161	195	12.0812	0.040827	150	11.7374	0.0394062	30	11.3935	0.053925	0.047671	0.0494558	0.0491949	0.146322	32.5796	0.0971268	49.0812	0.501322	0.235677	0.0862868	0.72	0.28	-0.0317429	0.0149129	0.0339893	4.531	195	11.4418	0.0223067	150	11.41	0.0215151	30	11.3783	0.0295466	0.000406268	0.0144139	0.0153924
Chr5_93555070	Chr5	93555070	G	A	0.443636	0.999	0.72	0.28	-0.343848	0.0271021	1.29e-30	161	195	12.0812	0.040827	150	11.7374	0.0394062	30	11.3935	0.053925	0.047671	0.0494558	0.0491949	0.146322	32.5796	0.0971268	49.0812	0.501322	0.235677	0.0862868	0.72	0.28	-0.0317429	0.0149129	0.0339893	4.531	195	11.4418	0.0223067	150	11.41	0.0215151	30	11.3783	0.0295466	0.000406268	0.0144139	0.0153924
Chr5_93555158	Chr5	93555158	C	T	0.443636	0.999	0.72	0.28	-0.343848	0.0271021	1.29e-30	161	195	12.0812	0.040827	150	11.7374	0.0394062	30	11.3935	0.053925	0.047671	0.0494558	0.0491949	0.146322	32.5796	0.0971268	49.0812	0.501322	0.235677	0.0862868	0.72	0.28	-0.0317429	0.0149129	0.0339893	4.531	195	11.4418	0.0223067	150	11.41	0.0215151	30	11.3783	0.0295466	0.000406268	0.0144139	0.0153924
Chr5_93555172	Chr5	93555172	A	T	0.443636	0.998	0.72	0.28	-0.343848	0.0271021	1.29e-30	161	195	12.0812	0.040827	150	11.7374	0.0394062	30	11.3935	0.053925	0.047671	0.0494558	0.0491949	0.146322	32.5796	0.0971268	49.0812	0.501322	0.235677	0.0862868	0.72	0.28	-0.0317429	0.0149129	0.0339893	4.531	195	11.4418	0.0223067	150	11.41	0.0215151	30	11.3783	0.0295466	0.000406268	0.0144139	0.0153924
Chr5_93555341	Chr5	93555341	G	A	0.443636	0.997	0.72	0.28	-0.343848	0.0271021	1.29e-30	161	195	12.0812	0.040827	150	11.7374	0.0394062	30	11.3935	0.053925	0.047671	0.0494558	0.0491949	0.146322	32.5796	0.0971268	49.0812	0.501322	0.235677	0.0862868	0.72	0.28	-0.0317429	0.0149129	0.0339893	4.531	195	11.4418	0.0223067	150	11.41	0.0215151	30	11.3783	0.0295466	0.000406268	0.0144139	0.0153924
Chr5_93555426	Chr5	93555426	T	C	0.443636	0.998	0.72	0.28	-0.343848	0.0271021	1.29e-30	161	195	12.0812	0.040827	150	11.7374	0.0394062	30	11.3935	0.053925	0.047671	0.0494558	0.0491949	0.146322	32.5796	0.0971268	49.0812	0.501322	0.235677	0.0862868	0.72	0.28	-0.0317429	0.0149129	0.0339893	4.531	195	11.4418	0.0223067	150	11.41	0.0215151	30	11.3783	0.0295466	0.000406268	0.0144139	0.0153924
Chr5_93555484	Chr5	93555484	T	C	0.443636	0.994	0.72	0.28	-0.343848	0.0271021	1.29e-30	161	195	12.0812	0.040827	150	11.7374	0.0394062	30	11.3935	0.053925	0.047671	0.0494558	0.0491949	0.146322	32.5796	0.0971268	49.0812	0.501322	0.235677	0.0862868	0.72	0.28	-0.0317429	0.0149129	0.0339893	4.531	195	11.4418	0.0223067	150	11.41	0.0215151	30	11.3783	0.0295466	0.000406268	0.0144139	0.0153924
Chr5_93555774	Chr5	93555774	T	C	0.443636	0.999	0.72	0.28	-0.343848	0.0271021	1.29e-30	161	195	12.0812	0.040827	150	11.7374	0.0394062	30	11.3935	0.053925	0.047671	0.0494558	0.0491949	0.146322	32.5796	0.0971268	49.0812	0.501322	0.235677	0.0862868	0.72	0.28	-0.0317429	0.0149129	0.0339893	4.531	195	11.4418	0.0223067	150	11.41	0.0215151	30	11.3783	0.0295466	0.000406268	0.0144139	0.0153924
Chr5_93556205	Chr5	93556205	A	G	0.443636	0.999	0.72	0.28	-0.343848	0.0271021	1.29e-30	161	195	12.0812	0.040827	150	11.7374	0.0394062	30	11.3935	0.053925	0.047671	0.0494558	0.0491949	0.146322	32.5796	0.0971268	49.0812	0.501322	0.235677	0.0862868	0.72	0.28	-0.0317429	0.0149129	0.0339893	4.531	195	11.4418	0.0223067	150	11.41	0.0215151	30	11.3783	0.0295466	0.000406268	0.0144139	0.0153924
Chr5_93556372	Chr5	93556372	G	A	0.443636	0.999	0.72	0.28	-0.343848	0.0271021	1.29e-30	161	195	12.0812	0.040827	150	11.7374	0.0394062	30	11.3935	0.053925	0.047671	0.0494558	0.0491949	0.146322	32.5796	0.0971268	49.0812	0.501322	0.235677	0.0862868	0.72	0.28	-0.0317429	0.0149129	0.0339893	4.531	195	11.4418	0.0223067	150	11.41	0.0215151	30	11.3783	0.0295466	0.000406268	0.0144139	0.0153924
Chr5_93556393	Chr5	93556393	C	T	0.443636	0.999	0.72	0.28	-0.343848	0.0271021	1.29e-30	161	195	12.0812	0.040827	150	11.7374	0.0394062	30	11.3935	0.053925	0.047671	0.0494558	0.0491949	0.146322	32.5796	0.0971268	49.0812	0.501322	0.235677	0.0862868	0.72	0.28	-0.0317429	0.0149129	0.0339893	4.531	195	11.4418	0.0223067	150	11.41	0.0215151	30	11.3783	0.0295466	0.000406268	0.0144139	0.0153924
Chr5_93556414	Chr5	93556414	AT	A	0.443636	0.999	0.72	0.28	-0.343848	0.0271021	1.29e-30	161	195	12.0812	0.040827	150	11.7374	0.0394062	30	11.3935	0.053925	0.047671	0.0494558	0.0491949	0.146322	32.5796	0.0971268	49.0812	0.501322	0.235677	0.0862868	0.72	0.28	-0.0317429	0.0149129	0.0339893	4.531	195	11.4418	0.0223067	150	11.41	0.0215151	30	11.3783	0.0295466	0.000406268	0.0144139	0.0153924
BovineHD0500026559	Chr5	93556452	T	C	0.443636	1	0.72	0.28	-0.343848	0.0271021	1.29e-30	161	195	12.0812	0.040827	150	11.7374	0.0394062	30	11.3935	0.053925	0.047671	0.0494558	0.0491949	0.146322	32.5796	0.0971268	49.0812	0.501322	0.235677	0.0862868	0.72	0.28	-0.0317429	0.0149129	0.0339893	4.531	195	11.4418	0.0223067	150	11.41	0.0215151	30	11.3783	0.0295466	0.000406268	0.0144139	0.0153924
Chr5_93556715	Chr5	93556715	A	C	0.443636	0.992	0.72	0.28	-0.343848	0.0271021	1.29e-30	161	195	12.0812	0.040827	150	11.7374	0.0394062	30	11.3935	0.053925	0.047671	0.0494558	0.0491949	0.146322	32.5796	0.0971268	49.0812	0.501322	0.235677	0.0862868	0.72	0.28	-0.0317429	0.0149129	0.0339893	4.531	195	11.4418	0.0223067	150	11.41	0.0215151	30	11.3783	0.0295466	0.000406268	0.0144139	0.0153924
Chr5_93556783	Chr5	93556783	G	C	0.443636	0.999	0.72	0.28	-0.343848	0.0271021	1.29e-30	161	195	12.0812	0.040827	150	11.7374	0.0394062	30	11.3935	0.053925	0.047671	0.0494558	0.0491949	0.146322	32.5796	0.0971268	49.0812	0.501322	0.235677	0.0862868	0.72	0.28	-0.0317429	0.0149129	0.0339893	4.531	195	11.4418	0.0223067	150	11.41	0.0215151	30	11.3783	0.0295466	0.000406268	0.0144139	0.0153924
Chr5_93556876	Chr5	93556876	A	C	0.443636	0.988	0.72	0.28	-0.343848	0.0271021	1.29e-30	161	195	12.0812	0.040827	150	11.7374	0.0394062	30	11.3935	0.053925	0.047671	0.0494558	0.0491949	0.146322	32.5796	0.0971268	49.0812	0.501322	0.235677	0.0862868	0.72	0.28	-0.0317429	0.0149129	0.0339893	4.531	195	11.4418	0.0223067	150	11.41	0.0215151	30	11.3783	0.0295466	0.000406268	0.0144139	0.0153924
Chr5_93556880	Chr5	93556880	A	T	0.443636	0.988	0.72	0.28	-0.343848	0.0271021	1.29e-30	161	195	12.0812	0.040827	150	11.7374	0.0394062	30	11.3935	0.053925	0.047671	0.0494558	0.0491949	0.146322	32.5796	0.0971268	49.0812	0.501322	0.235677	0.0862868	0.72	0.28	-0.0317429	0.0149129	0.0339893	4.531	195	11.4418	0.0223067	150	11.41	0.0215151	30	11.3783	0.0295466	0.000406268	0.0144139	0.0153924
Chr5_93557150	Chr5	93557150	T	C	0.443636	0.999	0.72	0.28	-0.343848	0.0271021	1.29e-30	161	195	12.0812	0.040827	150	11.7374	0.0394062	30	11.3935	0.053925	0.047671	0.0494558	0.0491949	0.146322	32.5796	0.0971268	49.0812	0.501322	0.235677	0.0862868	0.72	0.28	-0.0317429	0.0149129	0.0339893	4.531	195	11.4418	0.0223067	150	11.41	0.0215151	30	11.3783	0.0295466	0.000406268	0.0144139	0.0153924
Chr5_93557199	Chr5	93557199	G	A	0.443636	0.999	0.72	0.28	-0.343848	0.0271021	1.29e-30	161	195	12.0812	0.040827	150	11.7374	0.0394062	30	11.3935	0.053925	0.047671	0.0494558	0.0491949	0.146322	32.5796	0.0971268	49.0812	0.501322	0.235677	0.0862868	0.72	0.28	-0.0317429	0.0149129	0.0339893	4.531	195	11.4418	0.0223067	150	11.41	0.0215151	30	11.3783	0.0295466	0.000406268	0.0144139	0.0153924
Chr5_93557505	Chr5	93557505	C	T	0.443636	0.996	0.72	0.28	-0.343848	0.0271021	1.29e-30	161	195	12.0812	0.040827	150	11.7374	0.0394062	30	11.3935	0.053925	0.047671	0.0494558	0.0491949	0.146322	32.5796	0.0971268	49.0812	0.501322	0.235677	0.0862868	0.72	0.28	-0.0317429	0.0149129	0.0339893	4.531	195	11.4418	0.0223067	150	11.41	0.0215151	30	11.3783	0.0295466	0.000406268	0.0144139	0.0153924
Chr5_93557509	Chr5	93557509	T	C	0.443636	0.997	0.72	0.28	-0.343848	0.0271021	1.29e-30	161	195	12.0812	0.040827	150	11.7374	0.0394062	30	11.3935	0.053925	0.047671	0.0494558	0.0491949	0.146322	32.5796	0.0971268	49.0812	0.501322	0.235677	0.0862868	0.72	0.28	-0.0317429	0.0149129	0.0339893	4.531	195	11.4418	0.0223067	150	11.41	0.0215151	30	11.3783	0.0295466	0.000406268	0.0144139	0.0153924
Chr5_93557515	Chr5	93557515	A	G	0.443636	0.997	0.72	0.28	-0.343848	0.0271021	1.29e-30	161	195	12.0812	0.040827	150	11.7374	0.0394062	30	11.3935	0.053925	0.047671	0.0494558	0.0491949	0.146322	32.5796	0.0971268	49.0812	0.501322	0.235677	0.0862868	0.72	0.28	-0.0317429	0.0149129	0.0339893	4.531	195	11.4418	0.0223067	150	11.41	0.0215151	30	11.3783	0.0295466	0.000406268	0.0144139	0.0153924
Chr5_93557529	Chr5	93557529	C	T	0.443636	0.997	0.72	0.28	-0.343848	0.0271021	1.29e-30	161	195	12.0812	0.040827	150	11.7374	0.0394062	30	11.3935	0.053925	0.047671	0.0494558	0.0491949	0.146322	32.5796	0.0971268	49.0812	0.501322	0.235677	0.0862868	0.72	0.28	-0.0317429	0.0149129	0.0339893	4.531	195	11.4418	0.0223067	150	11.41	0.0215151	30	11.3783	0.0295466	0.000406268	0.0144139	0.0153924
Chr5_93557619	Chr5	93557619	T	C	0.443636	0.997	0.72	0.28	-0.343848	0.0271021	1.29e-30	161	195	12.0812	0.040827	150	11.7374	0.0394062	30	11.3935	0.053925	0.047671	0.0494558	0.0491949	0.146322	32.5796	0.0971268	49.0812	0.501322	0.235677	0.0862868	0.72	0.28	-0.0317429	0.0149129	0.0339893	4.531	195	11.4418	0.0223067	150	11.41	0.0215151	30	11.3783	0.0295466	0.000406268	0.0144139	0.0153924
Chr5_93557711	Chr5	93557711	C	A	0.443636	0.997	0.72	0.28	-0.343848	0.0271021	1.29e-30	161	195	12.0812	0.040827	150	11.7374	0.0394062	30	11.3935	0.053925	0.047671	0.0494558	0.0491949	0.146322	32.5796	0.0971268	49.0812	0.501322	0.235677	0.0862868	0.72	0.28	-0.0317429	0.0149129	0.0339893	4.531	195	11.4418	0.0223067	150	11.41	0.0215151	30	11.3783	0.0295466	0.000406268	0.0144139	0.0153924
Chr5_93557784	Chr5	93557784	C	T	0.443636	0.997	0.72	0.28	-0.343848	0.0271021	1.29e-30	161	195	12.0812	0.040827	150	11.7374	0.0394062	30	11.3935	0.053925	0.047671	0.0494558	0.0491949	0.146322	32.5796	0.0971268	49.0812	0.501322	0.235677	0.0862868	0.72	0.28	-0.0317429	0.0149129	0.0339893	4.531	195	11.4418	0.0223067	150	11.41	0.0215151	30	11.3783	0.0295466	0.000406268	0.0144139	0.0153924
Chr5_93557850	Chr5	93557850	G	A	0.443636	0.997	0.72	0.28	-0.343848	0.0271021	1.29e-30	161	195	12.0812	0.040827	150	11.7374	0.0394062	30	11.3935	0.053925	0.047671	0.0494558	0.0491949	0.146322	32.5796	0.0971268	49.0812	0.501322	0.235677	0.0862868	0.72	0.28	-0.0317429	0.0149129	0.0339893	4.531	195	11.4418	0.0223067	150	11.41	0.0215151	30	11.3783	0.0295466	0.000406268	0.0144139	0.0153924
Chr5_93557931	Chr5	93557931	C	T	0.443636	0.997	0.72	0.28	-0.343848	0.0271021	1.29e-30	161	195	12.0812	0.040827	150	11.7374	0.0394062	30	11.3935	0.053925	0.047671	0.0494558	0.0491949	0.146322	32.5796	0.0971268	49.0812	0.501322	0.235677	0.0862868	0.72	0.28	-0.0317429	0.0149129	0.0339893	4.531	195	11.4418	0.0223067	150	11.41	0.0215151	30	11.3783	0.0295466	0.000406268	0.0144139	0.0153924
Chr5_93558142	Chr5	93558142	C	T	0.443636	0.997	0.72	0.28	-0.343848	0.0271021	1.29e-30	161	195	12.0812	0.040827	150	11.7374	0.0394062	30	11.3935	0.053925	0.047671	0.0494558	0.0491949	0.146322	32.5796	0.0971268	49.0812	0.501322	0.235677	0.0862868	0.72	0.28	-0.0317429	0.0149129	0.0339893	4.531	195	11.4418	0.0223067	150	11.41	0.0215151	30	11.3783	0.0295466	0.000406268	0.0144139	0.0153924
Chr5_93558159	Chr5	93558159	G	C	0.443636	0.997	0.72	0.28	-0.343848	0.0271021	1.29e-30	161	195	12.0812	0.040827	150	11.7374	0.0394062	30	11.3935	0.053925	0.047671	0.0494558	0.0491949	0.146322	32.5796	0.0971268	49.0812	0.501322	0.235677	0.0862868	0.72	0.28	-0.0317429	0.0149129	0.0339893	4.531	195	11.4418	0.0223067	150	11.41	0.0215151	30	11.3783	0.0295466	0.000406268	0.0144139	0.0153924
Chr5_93558177	Chr5	93558177	A	C	0.443636	0.997	0.72	0.28	-0.343848	0.0271021	1.29e-30	161	195	12.0812	0.040827	150	11.7374	0.0394062	30	11.3935	0.053925	0.047671	0.0494558	0.0491949	0.146322	32.5796	0.0971268	49.0812	0.501322	0.235677	0.0862868	0.72	0.28	-0.0317429	0.0149129	0.0339893	4.531	195	11.4418	0.0223067	150	11.41	0.0215151	30	11.3783	0.0295466	0.000406268	0.0144139	0.0153924
Chr5_93558214	Chr5	93558214	A	G	0.443636	0.994	0.72	0.28	-0.343848	0.0271021	1.29e-30	161	195	12.0812	0.040827	150	11.7374	0.0394062	30	11.3935	0.053925	0.047671	0.0494558	0.0491949	0.146322	32.5796	0.0971268	49.0812	0.501322	0.235677	0.0862868	0.72	0.28	-0.0317429	0.0149129	0.0339893	4.531	195	11.4418	0.0223067	150	11.41	0.0215151	30	11.3783	0.0295466	0.000406268	0.0144139	0.0153924
Chr5_93558509	Chr5	93558509	G	A	0.443636	0.998	0.72	0.28	-0.343848	0.0271021	1.29e-30	161	195	12.0812	0.040827	150	11.7374	0.0394062	30	11.3935	0.053925	0.047671	0.0494558	0.0491949	0.146322	32.5796	0.0971268	49.0812	0.501322	0.235677	0.0862868	0.72	0.28	-0.0317429	0.0149129	0.0339893	4.531	195	11.4418	0.0223067	150	11.41	0.0215151	30	11.3783	0.0295466	0.000406268	0.0144139	0.0153924
Chr5_93558646	Chr5	93558646	TG	CA	0.443636	0	0.72	0.28	-0.343848	0.0271021	1.29e-30	161	195	12.0812	0.040827	150	11.7374	0.0394062	30	11.3935	0.053925	0.047671	0.0494558	0.0491949	0.146322	32.5796	0.0971268	49.0812	0.501322	0.235677	0.0862868	0.72	0.28	-0.0317429	0.0149129	0.0339893	4.531	195	11.4418	0.0223067	150	11.41	0.0215151	30	11.3783	0.0295466	0.000406268	0.0144139	0.0153924
Chr5_93558661	Chr5	93558661	T	C	0.443636	0.998	0.72	0.28	-0.343848	0.0271021	1.29e-30	161	195	12.0812	0.040827	150	11.7374	0.0394062	30	11.3935	0.053925	0.047671	0.0494558	0.0491949	0.146322	32.5796	0.0971268	49.0812	0.501322	0.235677	0.0862868	0.72	0.28	-0.0317429	0.0149129	0.0339893	4.531	195	11.4418	0.0223067	150	11.41	0.0215151	30	11.3783	0.0295466	0.000406268	0.0144139	0.0153924
Chr5_93558849	Chr5	93558849	TGTC	CGT	0.443636	0	0.72	0.28	-0.343848	0.0271021	1.29e-30	161	195	12.0812	0.040827	150	11.7374	0.0394062	30	11.3935	0.053925	0.047671	0.0494558	0.0491949	0.146322	32.5796	0.0971268	49.0812	0.501322	0.235677	0.0862868	0.72	0.28	-0.0317429	0.0149129	0.0339893	4.531	195	11.4418	0.0223067	150	11.41	0.0215151	30	11.3783	0.0295466	0.000406268	0.0144139	0.0153924
Chr5_93558973	Chr5	93558973	C	G	0.443636	0.998	0.72	0.28	-0.343848	0.0271021	1.29e-30	161	195	12.0812	0.040827	150	11.7374	0.0394062	30	11.3935	0.053925	0.047671	0.0494558	0.0491949	0.146322	32.5796	0.0971268	49.0812	0.501322	0.235677	0.0862868	0.72	0.28	-0.0317429	0.0149129	0.0339893	4.531	195	11.4418	0.0223067	150	11.41	0.0215151	30	11.3783	0.0295466	0.000406268	0.0144139	0.0153924
Chr5_93559057	Chr5	93559057	C	T	0.443636	0.998	0.72	0.28	-0.343848	0.0271021	1.29e-30	161	195	12.0812	0.040827	150	11.7374	0.0394062	30	11.3935	0.053925	0.047671	0.0494558	0.0491949	0.146322	32.5796	0.0971268	49.0812	0.501322	0.235677	0.0862868	0.72	0.28	-0.0317429	0.0149129	0.0339893	4.531	195	11.4418	0.0223067	150	11.41	0.0215151	30	11.3783	0.0295466	0.000406268	0.0144139	0.0153924
Chr5_93559131	Chr5	93559131	G	A	0.443636	0.998	0.72	0.28	-0.343848	0.0271021	1.29e-30	161	195	12.0812	0.040827	150	11.7374	0.0394062	30	11.3935	0.053925	0.047671	0.0494558	0.0491949	0.146322	32.5796	0.0971268	49.0812	0.501322	0.235677	0.0862868	0.72	0.28	-0.0317429	0.0149129	0.0339893	4.531	195	11.4418	0.0223067	150	11.41	0.0215151	30	11.3783	0.0295466	0.000406268	0.0144139	0.0153924
Chr5_93559154	Chr5	93559154	G	A	0.443636	0.998	0.72	0.28	-0.343848	0.0271021	1.29e-30	161	195	12.0812	0.040827	150	11.7374	0.0394062	30	11.3935	0.053925	0.047671	0.0494558	0.0491949	0.146322	32.5796	0.0971268	49.0812	0.501322	0.235677	0.0862868	0.72	0.28	-0.0317429	0.0149129	0.0339893	4.531	195	11.4418	0.0223067	150	11.41	0.0215151	30	11.3783	0.0295466	0.000406268	0.0144139	0.0153924
Chr5_93559480	Chr5	93559480	A	C	0.443636	0.998	0.72	0.28	-0.343848	0.0271021	1.29e-30	161	195	12.0812	0.040827	150	11.7374	0.0394062	30	11.3935	0.053925	0.047671	0.0494558	0.0491949	0.146322	32.5796	0.0971268	49.0812	0.501322	0.235677	0.0862868	0.72	0.28	-0.0317429	0.0149129	0.0339893	4.531	195	11.4418	0.0223067	150	11.41	0.0215151	30	11.3783	0.0295466	0.000406268	0.0144139	0.0153924
Chr5_93559512	Chr5	93559512	C	T	0.443636	0.998	0.72	0.28	-0.343848	0.0271021	1.29e-30	161	195	12.0812	0.040827	150	11.7374	0.0394062	30	11.3935	0.053925	0.047671	0.0494558	0.0491949	0.146322	32.5796	0.0971268	49.0812	0.501322	0.235677	0.0862868	0.72	0.28	-0.0317429	0.0149129	0.0339893	4.531	195	11.4418	0.0223067	150	11.41	0.0215151	30	11.3783	0.0295466	0.000406268	0.0144139	0.0153924
Chr5_93560068	Chr5	93560068	C	G	0.443636	0.998	0.72	0.28	-0.343848	0.0271021	1.29e-30	161	195	12.0812	0.040827	150	11.7374	0.0394062	30	11.3935	0.053925	0.047671	0.0494558	0.0491949	0.146322	32.5796	0.0971268	49.0812	0.501322	0.235677	0.0862868	0.72	0.28	-0.0317429	0.0149129	0.0339893	4.531	195	11.4418	0.0223067	150	11.41	0.0215151	30	11.3783	0.0295466	0.000406268	0.0144139	0.0153924
Chr5_93560090	Chr5	93560090	G	A	0.443636	0.998	0.72	0.28	-0.343848	0.0271021	1.29e-30	161	195	12.0812	0.040827	150	11.7374	0.0394062	30	11.3935	0.053925	0.047671	0.0494558	0.0491949	0.146322	32.5796	0.0971268	49.0812	0.501322	0.235677	0.0862868	0.72	0.28	-0.0317429	0.0149129	0.0339893	4.531	195	11.4418	0.0223067	150	11.41	0.0215151	30	11.3783	0.0295466	0.000406268	0.0144139	0.0153924
Chr5_93560479	Chr5	93560479	A	T	0.443636	0.998	0.72	0.28	-0.343848	0.0271021	1.29e-30	161	195	12.0812	0.040827	150	11.7374	0.0394062	30	11.3935	0.053925	0.047671	0.0494558	0.0491949	0.146322	32.5796	0.0971268	49.0812	0.501322	0.235677	0.0862868	0.72	0.28	-0.0317429	0.0149129	0.0339893	4.531	195	11.4418	0.0223067	150	11.41	0.0215151	30	11.3783	0.0295466	0.000406268	0.0144139	0.0153924
Chr5_93560892	Chr5	93560892	T	C	0.443636	0.999	0.72	0.28	-0.343848	0.0271021	1.29e-30	161	195	12.0812	0.040827	150	11.7374	0.0394062	30	11.3935	0.053925	0.047671	0.0494558	0.0491949	0.146322	32.5796	0.0971268	49.0812	0.501322	0.235677	0.0862868	0.72	0.28	-0.0317429	0.0149129	0.0339893	4.531	195	11.4418	0.0223067	150	11.41	0.0215151	30	11.3783	0.0295466	0.000406268	0.0144139	0.0153924
Chr5_93560976	Chr5	93560976	T	C	0.443636	0.999	0.72	0.28	-0.343848	0.0271021	1.29e-30	161	195	12.0812	0.040827	150	11.7374	0.0394062	30	11.3935	0.053925	0.047671	0.0494558	0.0491949	0.146322	32.5796	0.0971268	49.0812	0.501322	0.235677	0.0862868	0.72	0.28	-0.0317429	0.0149129	0.0339893	4.531	195	11.4418	0.0223067	150	11.41	0.0215151	30	11.3783	0.0295466	0.000406268	0.0144139	0.0153924
Chr5_93560983	Chr5	93560983	C	T	0.443636	0.999	0.72	0.28	-0.343848	0.0271021	1.29e-30	161	195	12.0812	0.040827	150	11.7374	0.0394062	30	11.3935	0.053925	0.047671	0.0494558	0.0491949	0.146322	32.5796	0.0971268	49.0812	0.501322	0.235677	0.0862868	0.72	0.28	-0.0317429	0.0149129	0.0339893	4.531	195	11.4418	0.0223067	150	11.41	0.0215151	30	11.3783	0.0295466	0.000406268	0.0144139	0.0153924
Chr5_93560986	Chr5	93560986	G	A	0.443636	0.999	0.72	0.28	-0.343848	0.0271021	1.29e-30	161	195	12.0812	0.040827	150	11.7374	0.0394062	30	11.3935	0.053925	0.047671	0.0494558	0.0491949	0.146322	32.5796	0.0971268	49.0812	0.501322	0.235677	0.0862868	0.72	0.28	-0.0317429	0.0149129	0.0339893	4.531	195	11.4418	0.0223067	150	11.41	0.0215151	30	11.3783	0.0295466	0.000406268	0.0144139	0.0153924
Chr5_93561031	Chr5	93561031	T	C	0.443636	0.999	0.72	0.28	-0.343848	0.0271021	1.29e-30	161	195	12.0812	0.040827	150	11.7374	0.0394062	30	11.3935	0.053925	0.047671	0.0494558	0.0491949	0.146322	32.5796	0.0971268	49.0812	0.501322	0.235677	0.0862868	0.72	0.28	-0.0317429	0.0149129	0.0339893	4.531	195	11.4418	0.0223067	150	11.41	0.0215151	30	11.3783	0.0295466	0.000406268	0.0144139	0.0153924
Chr5_93561185	Chr5	93561185	T	A	0.443636	0.999	0.72	0.28	-0.343848	0.0271021	1.29e-30	161	195	12.0812	0.040827	150	11.7374	0.0394062	30	11.3935	0.053925	0.047671	0.0494558	0.0491949	0.146322	32.5796	0.0971268	49.0812	0.501322	0.235677	0.0862868	0.72	0.28	-0.0317429	0.0149129	0.0339893	4.531	195	11.4418	0.0223067	150	11.41	0.0215151	30	11.3783	0.0295466	0.000406268	0.0144139	0.0153924
Chr5_93561314	Chr5	93561314	G	T	0.443636	0.999	0.72	0.28	-0.343848	0.0271021	1.29e-30	161	195	12.0812	0.040827	150	11.7374	0.0394062	30	11.3935	0.053925	0.047671	0.0494558	0.0491949	0.146322	32.5796	0.0971268	49.0812	0.501322	0.235677	0.0862868	0.72	0.28	-0.0317429	0.0149129	0.0339893	4.531	195	11.4418	0.0223067	150	11.41	0.0215151	30	11.3783	0.0295466	0.000406268	0.0144139	0.0153924
Chr5_93561328	Chr5	93561328	A	G	0.443636	0.999	0.72	0.28	-0.343848	0.0271021	1.29e-30	161	195	12.0812	0.040827	150	11.7374	0.0394062	30	11.3935	0.053925	0.047671	0.0494558	0.0491949	0.146322	32.5796	0.0971268	49.0812	0.501322	0.235677	0.0862868	0.72	0.28	-0.0317429	0.0149129	0.0339893	4.531	195	11.4418	0.0223067	150	11.41	0.0215151	30	11.3783	0.0295466	0.000406268	0.0144139	0.0153924
Chr5_93561390	Chr5	93561390	A	G	0.443636	0.999	0.72	0.28	-0.343848	0.0271021	1.29e-30	161	195	12.0812	0.040827	150	11.7374	0.0394062	30	11.3935	0.053925	0.047671	0.0494558	0.0491949	0.146322	32.5796	0.0971268	49.0812	0.501322	0.235677	0.0862868	0.72	0.28	-0.0317429	0.0149129	0.0339893	4.531	195	11.4418	0.0223067	150	11.41	0.0215151	30	11.3783	0.0295466	0.000406268	0.0144139	0.0153924
Chr5_93561406	Chr5	93561406	G	A	0.443636	0.992	0.72	0.28	-0.343848	0.0271021	1.29e-30	161	195	12.0812	0.040827	150	11.7374	0.0394062	30	11.3935	0.053925	0.047671	0.0494558	0.0491949	0.146322	32.5796	0.0971268	49.0812	0.501322	0.235677	0.0862868	0.72	0.28	-0.0317429	0.0149129	0.0339893	4.531	195	11.4418	0.0223067	150	11.41	0.0215151	30	11.3783	0.0295466	0.000406268	0.0144139	0.0153924
Chr5_93561413	Chr5	93561413	G	A	0.443636	0.992	0.72	0.28	-0.343848	0.0271021	1.29e-30	161	195	12.0812	0.040827	150	11.7374	0.0394062	30	11.3935	0.053925	0.047671	0.0494558	0.0491949	0.146322	32.5796	0.0971268	49.0812	0.501322	0.235677	0.0862868	0.72	0.28	-0.0317429	0.0149129	0.0339893	4.531	195	11.4418	0.0223067	150	11.41	0.0215151	30	11.3783	0.0295466	0.000406268	0.0144139	0.0153924
Chr5_93561417	Chr5	93561417	TG	CA	0.443636	0	0.72	0.28	-0.343848	0.0271021	1.29e-30	161	195	12.0812	0.040827	150	11.7374	0.0394062	30	11.3935	0.053925	0.047671	0.0494558	0.0491949	0.146322	32.5796	0.0971268	49.0812	0.501322	0.235677	0.0862868	0.72	0.28	-0.0317429	0.0149129	0.0339893	4.531	195	11.4418	0.0223067	150	11.41	0.0215151	30	11.3783	0.0295466	0.000406268	0.0144139	0.0153924
Chr5_93561767	Chr5	93561767	A	G	0.443636	0.998	0.72	0.28	-0.343848	0.0271021	1.29e-30	161	195	12.0812	0.040827	150	11.7374	0.0394062	30	11.3935	0.053925	0.047671	0.0494558	0.0491949	0.146322	32.5796	0.0971268	49.0812	0.501322	0.235677	0.0862868	0.72	0.28	-0.0317429	0.0149129	0.0339893	4.531	195	11.4418	0.0223067	150	11.41	0.0215151	30	11.3783	0.0295466	0.000406268	0.0144139	0.0153924
BovineHD0500026561	Chr5	93561972	T	G	0.443636	1	0.72	0.28	-0.343848	0.0271021	1.29e-30	161	195	12.0812	0.040827	150	11.7374	0.0394062	30	11.3935	0.053925	0.047671	0.0494558	0.0491949	0.146322	32.5796	0.0971268	49.0812	0.501322	0.235677	0.0862868	0.72	0.28	-0.0317429	0.0149129	0.0339893	4.531	195	11.4418	0.0223067	150	11.41	0.0215151	30	11.3783	0.0295466	0.000406268	0.0144139	0.0153924
Chr5_93562406	Chr5	93562406	A	G	0.443636	0.998	0.72	0.28	-0.343848	0.0271021	1.29e-30	161	195	12.0812	0.040827	150	11.7374	0.0394062	30	11.3935	0.053925	0.047671	0.0494558	0.0491949	0.146322	32.5796	0.0971268	49.0812	0.501322	0.235677	0.0862868	0.72	0.28	-0.0317429	0.0149129	0.0339893	4.531	195	11.4418	0.0223067	150	11.41	0.0215151	30	11.3783	0.0295466	0.000406268	0.0144139	0.0153924
Chr5_93562566	Chr5	93562566	G	A	0.443636	0.993	0.72	0.28	-0.343848	0.0271021	1.29e-30	161	195	12.0812	0.040827	150	11.7374	0.0394062	30	11.3935	0.053925	0.047671	0.0494558	0.0491949	0.146322	32.5796	0.0971268	49.0812	0.501322	0.235677	0.0862868	0.72	0.28	-0.0317429	0.0149129	0.0339893	4.531	195	11.4418	0.0223067	150	11.41	0.0215151	30	11.3783	0.0295466	0.000406268	0.0144139	0.0153924
Chr5_93562592	Chr5	93562592	T	C	0.443636	0.998	0.72	0.28	-0.343848	0.0271021	1.29e-30	161	195	12.0812	0.040827	150	11.7374	0.0394062	30	11.3935	0.053925	0.047671	0.0494558	0.0491949	0.146322	32.5796	0.0971268	49.0812	0.501322	0.235677	0.0862868	0.72	0.28	-0.0317429	0.0149129	0.0339893	4.531	195	11.4418	0.0223067	150	11.41	0.0215151	30	11.3783	0.0295466	0.000406268	0.0144139	0.0153924
Chr5_93562610	Chr5	93562610	A	G	0.443636	0.985	0.72	0.28	-0.343848	0.0271021	1.29e-30	161	195	12.0812	0.040827	150	11.7374	0.0394062	30	11.3935	0.053925	0.047671	0.0494558	0.0491949	0.146322	32.5796	0.0971268	49.0812	0.501322	0.235677	0.0862868	0.72	0.28	-0.0317429	0.0149129	0.0339893	4.531	195	11.4418	0.0223067	150	11.41	0.0215151	30	11.3783	0.0295466	0.000406268	0.0144139	0.0153924
Chr5_93562746	Chr5	93562746	C	T	0.443636	0.995	0.72	0.28	-0.343848	0.0271021	1.29e-30	161	195	12.0812	0.040827	150	11.7374	0.0394062	30	11.3935	0.053925	0.047671	0.0494558	0.0491949	0.146322	32.5796	0.0971268	49.0812	0.501322	0.235677	0.0862868	0.72	0.28	-0.0317429	0.0149129	0.0339893	4.531	195	11.4418	0.0223067	150	11.41	0.0215151	30	11.3783	0.0295466	0.000406268	0.0144139	0.0153924
Chr5_93563162	Chr5	93563162	G	GAT	0.443636	0	0.72	0.28	-0.343848	0.0271021	1.29e-30	161	195	12.0812	0.040827	150	11.7374	0.0394062	30	11.3935	0.053925	0.047671	0.0494558	0.0491949	0.146322	32.5796	0.0971268	49.0812	0.501322	0.235677	0.0862868	0.72	0.28	-0.0317429	0.0149129	0.0339893	4.531	195	11.4418	0.0223067	150	11.41	0.0215151	30	11.3783	0.0295466	0.000406268	0.0144139	0.0153924
Chr5_93568165	Chr5	93568165	C	G	0.443636	0.992	0.72	0.28	-0.343848	0.0271021	1.29e-30	161	195	12.0812	0.040827	150	11.7374	0.0394062	30	11.3935	0.053925	0.047671	0.0494558	0.0491949	0.146322	32.5796	0.0971268	49.0812	0.501322	0.235677	0.0862868	0.72	0.28	-0.0317429	0.0149129	0.0339893	4.531	195	11.4418	0.0223067	150	11.41	0.0215151	30	11.3783	0.0295466	0.000406268	0.0144139	0.0153924
Chr5_93511826	Chr5	93511826	T	C	0.38171	0.861	0.746667	0.253333	-0.356304	0.0283994	4.27e-30	157.4	212	12.0376	0.0415241	136	11.6813	0.0427891	27	11.325	0.059587	0.0480277	0.0606484	0.0403022	0.148978	32.238	0.108676	44.1934	0.600773	0.2473	0.0857885	0.746667	0.253333	-0.0276745	0.0155934	0.0768024	3.15	212	11.4354	0.0218646	136	11.4077	0.0225631	27	11.38	0.0320379	0.00028974	0.0149978	0.014993
Chr5_93552542	Chr5	93552542	T	C	0.391621	0.961	0.76	0.24	-0.363516	0.0293426	1.68e-29	153.5	219	12.0256	0.0418655	132	11.6621	0.0440315	24	11.2985	0.0620226	0.0482061	0.0639005	0.0382715	0.150378	32.0566	0.112107	43.0002	0.625421	0.251757	0.0861969	0.76	0.24	-0.025771	0.0160474	0.109189	2.579	219	11.4335	0.0217067	132	11.4078	0.0229172	24	11.382	0.0330795	0.00024228	0.0149051	0.0151186
Chr5_93951328	Chr5	93951328	T	C	0.447563	0.604	0.745333	0.254667	-0.356343	0.0294168	1.81e-28	146.7	204	12.034	0.0394529	151	11.6777	0.0410527	20	11.3214	0.0595384	0.0482048	0.0460894	0.0547206	0.149015	32.349	0.0942942	51.1217	0.457191	0.225717	0.0892877	0.745333	0.254667	-0.0136704	0.0160514	0.394985	0.7253	204	11.4292	0.0218032	151	11.4155	0.0226729	20	11.4019	0.0326809	7.09e-05	0.014646	0.0154918
Chr5_93552670	Chr5	93552670	C	T	0.401815	0.954	0.706667	0.293333	-0.327472	0.0271793	3.58e-28	145.2	189	12.0811	0.040757	152	11.7537	0.0387675	34	11.4262	0.0531238	0.0444583	0.0450677	0.0559071	0.145433	30.5696	0.0895261	49.6596	0.446327	0.227003	0.0897079	0.706667	0.293333	-0.0310515	0.0147427	0.0358971	4.436	189	11.4422	0.02252	152	11.4111	0.0214708	34	11.3801	0.0291468	0.000399735	0.0147162	0.0151366
BovineHD0500026557	Chr5	93553319	C	T	0.401815	1	0.706667	0.293333	-0.327472	0.0271793	3.58e-28	145.2	189	12.0811	0.040757	152	11.7537	0.0387675	34	11.4262	0.0531238	0.0444583	0.0450677	0.0559071	0.145433	30.5696	0.0895261	49.6596	0.446327	0.227003	0.0897079	0.706667	0.293333	-0.0310515	0.0147427	0.0358971	4.436	189	11.4422	0.02252	152	11.4111	0.0214708	34	11.3801	0.0291468	0.000399735	0.0147162	0.0151366
Chr5_93553858	Chr5	93553858	T	C	0.401815	0.998	0.706667	0.293333	-0.327472	0.0271793	3.58e-28	145.2	189	12.0811	0.040757	152	11.7537	0.0387675	34	11.4262	0.0531238	0.0444583	0.0450677	0.0559071	0.145433	30.5696	0.0895261	49.6596	0.446327	0.227003	0.0897079	0.706667	0.293333	-0.0310515	0.0147427	0.0358971	4.436	189	11.4422	0.02252	152	11.4111	0.0214708	34	11.3801	0.0291468	0.000399735	0.0147162	0.0151366
Chr5_93555947	Chr5	93555947	T	C	0.401815	0.998	0.706667	0.293333	-0.327472	0.0271793	3.58e-28	145.2	189	12.0811	0.040757	152	11.7537	0.0387675	34	11.4262	0.0531238	0.0444583	0.0450677	0.0559071	0.145433	30.5696	0.0895261	49.6596	0.446327	0.227003	0.0897079	0.706667	0.293333	-0.0310515	0.0147427	0.0358971	4.436	189	11.4422	0.02252	152	11.4111	0.0214708	34	11.3801	0.0291468	0.000399735	0.0147162	0.0151366
Chr5_93558098	Chr5	93558098	C	T	0.401815	0.996	0.706667	0.293333	-0.327472	0.0271793	3.58e-28	145.2	189	12.0811	0.040757	152	11.7537	0.0387675	34	11.4262	0.0531238	0.0444583	0.0450677	0.0559071	0.145433	30.5696	0.0895261	49.6596	0.446327	0.227003	0.0897079	0.706667	0.293333	-0.0310515	0.0147427	0.0358971	4.436	189	11.4422	0.02252	152	11.4111	0.0214708	34	11.3801	0.0291468	0.000399735	0.0147162	0.0151366
Chr5_93558724	Chr5	93558724	T	C	0.401815	0.997	0.706667	0.293333	-0.327472	0.0271793	3.58e-28	145.2	189	12.0811	0.040757	152	11.7537	0.0387675	34	11.4262	0.0531238	0.0444583	0.0450677	0.0559071	0.145433	30.5696	0.0895261	49.6596	0.446327	0.227003	0.0897079	0.706667	0.293333	-0.0310515	0.0147427	0.0358971	4.436	189	11.4422	0.02252	152	11.4111	0.0214708	34	11.3801	0.0291468	0.000399735	0.0147162	0.0151366
Chr5_93559648	Chr5	93559648	T	C	0.401815	0.998	0.706667	0.293333	-0.327472	0.0271793	3.58e-28	145.2	189	12.0811	0.040757	152	11.7537	0.0387675	34	11.4262	0.0531238	0.0444583	0.0450677	0.0559071	0.145433	30.5696	0.0895261	49.6596	0.446327	0.227003	0.0897079	0.706667	0.293333	-0.0310515	0.0147427	0.0358971	4.436	189	11.4422	0.02252	152	11.4111	0.0214708	34	11.3801	0.0291468	0.000399735	0.0147162	0.0151366
Chr5_93559884	Chr5	93559884	T	C	0.401815	0.998	0.706667	0.293333	-0.327472	0.0271793	3.58e-28	145.2	189	12.0811	0.040757	152	11.7537	0.0387675	34	11.4262	0.0531238	0.0444583	0.0450677	0.0559071	0.145433	30.5696	0.0895261	49.6596	0.446327	0.227003	0.0897079	0.706667	0.293333	-0.0310515	0.0147427	0.0358971	4.436	189	11.4422	0.02252	152	11.4111	0.0214708	34	11.3801	0.0291468	0.000399735	0.0147162	0.0151366
Chr5_93560271	Chr5	93560271	G	A	0.401815	0.997	0.706667	0.293333	-0.327472	0.0271793	3.58e-28	145.2	189	12.0811	0.040757	152	11.7537	0.0387675	34	11.4262	0.0531238	0.0444583	0.0450677	0.0559071	0.145433	30.5696	0.0895261	49.6596	0.446327	0.227003	0.0897079	0.706667	0.293333	-0.0310515	0.0147427	0.0358971	4.436	189	11.4422	0.02252	152	11.4111	0.0214708	34	11.3801	0.0291468	0.000399735	0.0147162	0.0151366
Chr5_93560562	Chr5	93560562	A	G	0.401815	0.999	0.706667	0.293333	-0.327472	0.0271793	3.58e-28	145.2	189	12.0811	0.040757	152	11.7537	0.0387675	34	11.4262	0.0531238	0.0444583	0.0450677	0.0559071	0.145433	30.5696	0.0895261	49.6596	0.446327	0.227003	0.0897079	0.706667	0.293333	-0.0310515	0.0147427	0.0358971	4.436	189	11.4422	0.02252	152	11.4111	0.0214708	34	11.3801	0.0291468	0.000399735	0.0147162	0.0151366
Chr5_93560594	Chr5	93560594	G	A	0.401815	0.999	0.706667	0.293333	-0.327472	0.0271793	3.58e-28	145.2	189	12.0811	0.040757	152	11.7537	0.0387675	34	11.4262	0.0531238	0.0444583	0.0450677	0.0559071	0.145433	30.5696	0.0895261	49.6596	0.446327	0.227003	0.0897079	0.706667	0.293333	-0.0310515	0.0147427	0.0358971	4.436	189	11.4422	0.02252	152	11.4111	0.0214708	34	11.3801	0.0291468	0.000399735	0.0147162	0.0151366
BovineHD0500026560	Chr5	93560682	T	C	0.401815	1	0.706667	0.293333	-0.327472	0.0271793	3.58e-28	145.2	189	12.0811	0.040757	152	11.7537	0.0387675	34	11.4262	0.0531238	0.0444583	0.0450677	0.0559071	0.145433	30.5696	0.0895261	49.6596	0.446327	0.227003	0.0897079	0.706667	0.293333	-0.0310515	0.0147427	0.0358971	4.436	189	11.4422	0.02252	152	11.4111	0.0214708	34	11.3801	0.0291468	0.000399735	0.0147162	0.0151366
Chr5_93561026	Chr5	93561026	A	G	0.401815	0.999	0.706667	0.293333	-0.327472	0.0271793	3.58e-28	145.2	189	12.0811	0.040757	152	11.7537	0.0387675	34	11.4262	0.0531238	0.0444583	0.0450677	0.0559071	0.145433	30.5696	0.0895261	49.6596	0.446327	0.227003	0.0897079	0.706667	0.293333	-0.0310515	0.0147427	0.0358971	4.436	189	11.4422	0.02252	152	11.4111	0.0214708	34	11.3801	0.0291468	0.000399735	0.0147162	0.0151366
Chr5_93561317	Chr5	93561317	G	A	0.401815	0.999	0.706667	0.293333	-0.327472	0.0271793	3.58e-28	145.2	189	12.0811	0.040757	152	11.7537	0.0387675	34	11.4262	0.0531238	0.0444583	0.0450677	0.0559071	0.145433	30.5696	0.0895261	49.6596	0.446327	0.227003	0.0897079	0.706667	0.293333	-0.0310515	0.0147427	0.0358971	4.436	189	11.4422	0.02252	152	11.4111	0.0214708	34	11.3801	0.0291468	0.000399735	0.0147162	0.0151366
Chr5_93562183	Chr5	93562183	G	A	0.401815	0.996	0.706667	0.293333	-0.327472	0.0271793	3.58e-28	145.2	189	12.0811	0.040757	152	11.7537	0.0387675	34	11.4262	0.0531238	0.0444583	0.0450677	0.0559071	0.145433	30.5696	0.0895261	49.6596	0.446327	0.227003	0.0897079	0.706667	0.293333	-0.0310515	0.0147427	0.0358971	4.436	189	11.4422	0.02252	152	11.4111	0.0214708	34	11.3801	0.0291468	0.000399735	0.0147162	0.0151366
Chr5_93562311	Chr5	93562311	G	A	0.401815	0.995	0.706667	0.293333	-0.327472	0.0271793	3.58e-28	145.2	189	12.0811	0.040757	152	11.7537	0.0387675	34	11.4262	0.0531238	0.0444583	0.0450677	0.0559071	0.145433	30.5696	0.0895261	49.6596	0.446327	0.227003	0.0897079	0.706667	0.293333	-0.0310515	0.0147427	0.0358971	4.436	189	11.4422	0.02252	152	11.4111	0.0214708	34	11.3801	0.0291468	0.000399735	0.0147162	0.0151366
Chr5_93563059	Chr5	93563059	G	A	0.401815	0.993	0.706667	0.293333	-0.327472	0.0271793	3.58e-28	145.2	189	12.0811	0.040757	152	11.7537	0.0387675	34	11.4262	0.0531238	0.0444583	0.0450677	0.0559071	0.145433	30.5696	0.0895261	49.6596	0.446327	0.227003	0.0897079	0.706667	0.293333	-0.0310515	0.0147427	0.0358971	4.436	189	11.4422	0.02252	152	11.4111	0.0214708	34	11.3801	0.0291468	0.000399735	0.0147162	0.0151366
Chr5_93563187	Chr5	93563187	T	C	0.401815	0.989	0.706667	0.293333	-0.327472	0.0271793	3.58e-28	145.2	189	12.0811	0.040757	152	11.7537	0.0387675	34	11.4262	0.0531238	0.0444583	0.0450677	0.0559071	0.145433	30.5696	0.0895261	49.6596	0.446327	0.227003	0.0897079	0.706667	0.293333	-0.0310515	0.0147427	0.0358971	4.436	189	11.4422	0.02252	152	11.4111	0.0214708	34	11.3801	0.0291468	0.000399735	0.0147162	0.0151366
Chr5_93565676	Chr5	93565676	C	T	0.401815	0.986	0.706667	0.293333	-0.327472	0.0271793	3.58e-28	145.2	189	12.0811	0.040757	152	11.7537	0.0387675	34	11.4262	0.0531238	0.0444583	0.0450677	0.0559071	0.145433	30.5696	0.0895261	49.6596	0.446327	0.227003	0.0897079	0.706667	0.293333	-0.0310515	0.0147427	0.0358971	4.436	189	11.4422	0.02252	152	11.4111	0.0214708	34	11.3801	0.0291468	0.000399735	0.0147162	0.0151366
Chr5_93567888	Chr5	93567888	G	A	0.401815	0.993	0.706667	0.293333	-0.327472	0.0271793	3.58e-28	145.2	189	12.0811	0.040757	152	11.7537	0.0387675	34	11.4262	0.0531238	0.0444583	0.0450677	0.0559071	0.145433	30.5696	0.0895261	49.6596	0.446327	0.227003	0.0897079	0.706667	0.293333	-0.0310515	0.0147427	0.0358971	4.436	189	11.4422	0.02252	152	11.4111	0.0214708	34	11.3801	0.0291468	0.000399735	0.0147162	0.0151366
Chr5_93568255	Chr5	93568255	A	G	0.401815	0.984	0.706667	0.293333	-0.327472	0.0271793	3.58e-28	145.2	189	12.0811	0.040757	152	11.7537	0.0387675	34	11.4262	0.0531238	0.0444583	0.0450677	0.0559071	0.145433	30.5696	0.0895261	49.6596	0.446327	0.227003	0.0897079	0.706667	0.293333	-0.0310515	0.0147427	0.0358971	4.436	189	11.4422	0.02252	152	11.4111	0.0214708	34	11.3801	0.0291468	0.000399735	0.0147162	0.0151366
Chr5_93955925	Chr5	93955925	T	A	0.529591	0.557	0.406667	0.593333	-0.302167	0.025204	5.93e-28	143.7	63	12.2379	0.0463404	179	11.9357	0.0358498	133	11.6336	0.0411519	0.0440618	0.0355444	0.0645576	0.144164	30.5637	0.0796062	55.3497	0.355082	0.197794	0.0912159	0.406667	0.593333	-0.0154	0.0137264	0.262669	1.259	63	11.4417	0.026065	179	11.4263	0.0205746	133	11.4109	0.0233253	0.000114449	0.013782	0.0162036
Chr5_93953495	Chr5	93953495	C	T	0.338093	0.801	0.541333	0.458667	-0.284453	0.0242645	5.25e-27	137.4	123	12.0853	0.0424985	160	11.8008	0.0394478	92	11.5164	0.0498365	0.0401802	0.0531551	0.0504266	0.143762	27.9491	0.0933354	43.0493	0.513171	0.224598	0.090293	0.541333	0.458667	0.0116824	0.0131098	0.373474	0.7941	123	11.415	0.0228168	160	11.4267	0.0211506	92	11.4384	0.0267922	6.78e-05	0.0149841	0.0151922
Chr5_93552533	Chr5	93552533	C	T	0.347711	0.963	0.746667	0.253333	-0.339634	0.0293232	1.72e-26	134.2	213	12.0263	0.0414494	134	11.6866	0.0430283	28	11.347	0.0608648	0.0436386	0.057131	0.0476744	0.148444	29.3973	0.10077	43.3053	0.545115	0.24092	0.0905227	0.746667	0.253333	-0.0248721	0.0157444	0.115069	2.496	213	11.4338	0.0218727	134	11.409	0.0227247	28	11.3841	0.0324065	0.000234032	0.0151327	0.0149276
Chr5_93572774	Chr5	93572774	G	C	0.339744	0.95	0.68	0.32	-0.305668	0.0267686	6.89e-26	130.4	172	12.0763	0.0428151	166	11.7707	0.0405202	37	11.465	0.0537006	0.0406619	0.0551759	0.050096	0.145934	27.8633	0.0958378	42.4279	0.524127	0.238725	0.0914779	0.68	0.32	-0.0194823	0.0143323	0.17492	1.848	172	11.4358	0.0226094	166	11.4163	0.0213524	37	11.3968	0.0284868	0.000165184	0.0146756	0.0153763
Chr5_93955932	Chr5	93955932	C	T	0.512881	0.542	0.416	0.584	-0.288605	0.0253257	9.26e-26	129.9	66	12.2159	0.0456287	180	11.9273	0.0351574	129	11.6387	0.040901	0.040471	0.0304877	0.0718713	0.14283	28.3351	0.0709587	57.0346	0.297851	0.186967	0.094737	0.416	0.584	-0.0104639	0.0136247	0.443011	0.5898	66	11.4356	0.0259276	180	11.4252	0.020667	129	11.4147	0.0235217	5.32e-05	0.0141398	0.0159443
Chr5_93953487	Chr5	93953487	A	G	0.332748	0.797	0.538667	0.461333	-0.278063	0.0244868	1.18e-25	129	122	12.082	0.0430294	160	11.804	0.0398934	93	11.5259	0.0503055	0.0384283	0.0548166	0.0506948	0.14394	26.6975	0.0932449	41.2122	0.519533	0.225072	0.0918072	0.538667	0.461333	0.0137849	0.0131072	0.29366	1.106	122	11.4134	0.022858	160	11.4272	0.0211575	93	11.441	0.0267654	9.44e-05	0.0150589	0.0151023
Chr5_93570158	Chr5	93570158	G	C	0.284271	0.891	0.662667	0.337333	-0.291012	0.0263867	1.76e-24	121.6	164	12.0621	0.0451053	169	11.7711	0.0432943	42	11.4801	0.0557388	0.0378622	0.0714502	0.0381135	0.147426	25.6822	0.109312	34.6367	0.652134	0.256837	0.0917011	0.662667	0.337333	-0.0203603	0.0139545	0.145455	2.129	164	11.4359	0.0225461	169	11.4155	0.0214992	42	11.3952	0.0283824	0.000185334	0.0151041	0.0149815
Chr5_93346872	Chr5	93346872	C	A	0.292018	0.926	0.529333	0.470667	0.279257	0.0253969	2.44e-24	120.9	102	11.5841	0.0498529	193	11.8634	0.0418235	80	12.1427	0.0479907	0.038858	0.0693853	0.039997	0.14824	26.2129	0.108243	35.8988	0.634338	0.248359	0.092036	0.529333	0.470667	0.00979632	0.0134447	0.466719	0.5309	102	11.4129	0.0252992	193	11.4227	0.0208422	80	11.4325	0.0242953	4.78e-05	0.0149962	0.0152026
Chr5_93346878	Chr5	93346878	C	T	0.292018	0.926	0.529333	0.470667	0.279257	0.0253969	2.44e-24	120.9	102	11.5841	0.0498529	193	11.8634	0.0418235	80	12.1427	0.0479907	0.038858	0.0693853	0.039997	0.14824	26.2129	0.108243	35.8988	0.634338	0.248359	0.092036	0.529333	0.470667	0.00979632	0.0134447	0.466719	0.5309	102	11.4129	0.0252992	193	11.4227	0.0208422	80	11.4325	0.0242953	4.78e-05	0.0149962	0.0152026
Chr5_93951824	Chr5	93951824	T	C	0.397836	0.482	0.753333	0.246667	-0.334436	0.0305833	3.77e-24	119.6	208	12.0102	0.0404478	149	11.6757	0.0430939	18	11.3413	0.0628397	0.0415675	0.0502101	0.0566026	0.14838	28.0142	0.0917776	45.2915	0.470076	0.225549	0.0942602	0.753333	0.246667	-0.00233515	0.0162402	0.885748	0.02068	208	11.4242	0.0217189	149	11.4219	0.0231196	18	11.4196	0.0335381	2.03e-06	0.0149619	0.0152735
BovineHD0500026558	Chr5	93554675	A	G	0.309285	1	0.666667	0.333333	-0.293848	0.0268721	4.06e-24	119.6	166	12.0774	0.0427021	168	11.7835	0.0398457	41	11.4897	0.0528782	0.0383764	0.0506781	0.0561989	0.145253	26.4203	0.0890545	43.0931	0.474172	0.231609	0.0942075	0.666667	0.333333	-0.0192749	0.0142407	0.176771	1.832	166	11.4361	0.0228022	168	11.4169	0.0213059	41	11.3976	0.0281697	0.000165121	0.0148584	0.0152185
Chr5_93275384	Chr5	93275384	C	CTCTGGATGAA	0.257319	0	0.536	0.464	0.283149	0.0259957	5.82e-24	118.6	100	11.5801	0.0490305	202	11.8633	0.0404315	73	12.1464	0.0470846	0.0398789	0.0601927	0.0482424	0.148314	26.8882	0.100072	39.8504	0.555104	0.234292	0.0933869	0.536	0.464	0.0136692	0.0137478	0.320784	0.9886	100	11.4088	0.0253956	202	11.4225	0.0207384	73	11.4361	0.0243562	9.29e-05	0.0146857	0.0154361
Chr5_93951828	Chr5	93951828	A	G	0.38583	0.48	0.757333	0.242667	-0.335234	0.0308251	6.1e-24	118.3	210	12.0082	0.0405125	148	11.673	0.043343	17	11.3378	0.0633746	0.0413069	0.0506352	0.0565128	0.148455	27.8246	0.0919422	44.9271	0.472572	0.226688	0.0944893	0.757333	0.242667	-0.00398734	0.0163462	0.807424	0.0595	210	11.4248	0.0217068	148	11.4209	0.0232031	17	11.4169	0.0337636	5.84e-06	0.0149886	0.0152471
Chr5_93256436	Chr5	93256436	G	T	0.255971	0.991	0.522667	0.477333	0.275893	0.0254486	8.89e-24	117.5	99	11.5783	0.0494231	194	11.8542	0.0407445	82	12.1301	0.0466139	0.0379804	0.0617064	0.0471904	0.146877	25.8586	0.0996868	38.0997	0.56665	0.236769	0.0934702	0.522667	0.477333	0.013427	0.0134385	0.318429	0.9983	99	11.4086	0.0255106	194	11.422	0.0208097	82	11.4354	0.0240101	9e-05	0.0148354	0.015305
Chr5_93256770	Chr5	93256770	G	A	0.255971	0.993	0.522667	0.477333	0.275893	0.0254486	8.89e-24	117.5	99	11.5783	0.0494231	194	11.8542	0.0407445	82	12.1301	0.0466139	0.0379804	0.0617064	0.0471904	0.146877	25.8586	0.0996868	38.0997	0.56665	0.236769	0.0934702	0.522667	0.477333	0.013427	0.0134385	0.318429	0.9983	99	11.4086	0.0255106	194	11.422	0.0208097	82	11.4354	0.0240101	9e-05	0.0148354	0.015305
Chr5_93264179	Chr5	93264179	G	A	0.255971	0.991	0.522667	0.477333	0.275893	0.0254486	8.89e-24	117.5	99	11.5783	0.0494231	194	11.8542	0.0407445	82	12.1301	0.0466139	0.0379804	0.0617064	0.0471904	0.146877	25.8586	0.0996868	38.0997	0.56665	0.236769	0.0934702	0.522667	0.477333	0.013427	0.0134385	0.318429	0.9983	99	11.4086	0.0255106	194	11.422	0.0208097	82	11.4354	0.0240101	9e-05	0.0148354	0.015305
Chr5_93264262	Chr5	93264262	T	A	0.255971	0.99	0.522667	0.477333	0.275893	0.0254486	8.89e-24	117.5	99	11.5783	0.0494231	194	11.8542	0.0407445	82	12.1301	0.0466139	0.0379804	0.0617064	0.0471904	0.146877	25.8586	0.0996868	38.0997	0.56665	0.236769	0.0934702	0.522667	0.477333	0.013427	0.0134385	0.318429	0.9983	99	11.4086	0.0255106	194	11.422	0.0208097	82	11.4354	0.0240101	9e-05	0.0148354	0.015305
BovineHD0500026484	Chr5	93267950	T	C	0.255971	1	0.522667	0.477333	0.275893	0.0254486	8.89e-24	117.5	99	11.5783	0.0494231	194	11.8542	0.0407445	82	12.1301	0.0466139	0.0379804	0.0617064	0.0471904	0.146877	25.8586	0.0996868	38.0997	0.56665	0.236769	0.0934702	0.522667	0.477333	0.013427	0.0134385	0.318429	0.9983	99	11.4086	0.0255106	194	11.422	0.0208097	82	11.4354	0.0240101	9e-05	0.0148354	0.015305
Chr5_93269975	Chr5	93269975	C	A	0.255971	0.981	0.522667	0.477333	0.275893	0.0254486	8.89e-24	117.5	99	11.5783	0.0494231	194	11.8542	0.0407445	82	12.1301	0.0466139	0.0379804	0.0617064	0.0471904	0.146877	25.8586	0.0996868	38.0997	0.56665	0.236769	0.0934702	0.522667	0.477333	0.013427	0.0134385	0.318429	0.9983	99	11.4086	0.0255106	194	11.422	0.0208097	82	11.4354	0.0240101	9e-05	0.0148354	0.015305
Chr5_93270234	Chr5	93270234	T	C	0.255971	0.979	0.522667	0.477333	0.275893	0.0254486	8.89e-24	117.5	99	11.5783	0.0494231	194	11.8542	0.0407445	82	12.1301	0.0466139	0.0379804	0.0617064	0.0471904	0.146877	25.8586	0.0996868	38.0997	0.56665	0.236769	0.0934702	0.522667	0.477333	0.013427	0.0134385	0.318429	0.9983	99	11.4086	0.0255106	194	11.422	0.0208097	82	11.4354	0.0240101	9e-05	0.0148354	0.015305
Chr5_93276241	Chr5	93276241	C	T	0.255971	0.962	0.522667	0.477333	0.275893	0.0254486	8.89e-24	117.5	99	11.5783	0.0494231	194	11.8542	0.0407445	82	12.1301	0.0466139	0.0379804	0.0617064	0.0471904	0.146877	25.8586	0.0996868	38.0997	0.56665	0.236769	0.0934702	0.522667	0.477333	0.013427	0.0134385	0.318429	0.9983	99	11.4086	0.0255106	194	11.422	0.0208097	82	11.4354	0.0240101	9e-05	0.0148354	0.015305
Chr5_93276590	Chr5	93276590	T	C	0.255971	0.918	0.522667	0.477333	0.275893	0.0254486	8.89e-24	117.5	99	11.5783	0.0494231	194	11.8542	0.0407445	82	12.1301	0.0466139	0.0379804	0.0617064	0.0471904	0.146877	25.8586	0.0996868	38.0997	0.56665	0.236769	0.0934702	0.522667	0.477333	0.013427	0.0134385	0.318429	0.9983	99	11.4086	0.0255106	194	11.422	0.0208097	82	11.4354	0.0240101	9e-05	0.0148354	0.015305
Chr5_93278835	Chr5	93278835	T	C	0.255971	0.97	0.522667	0.477333	0.275893	0.0254486	8.89e-24	117.5	99	11.5783	0.0494231	194	11.8542	0.0407445	82	12.1301	0.0466139	0.0379804	0.0617064	0.0471904	0.146877	25.8586	0.0996868	38.0997	0.56665	0.236769	0.0934702	0.522667	0.477333	0.013427	0.0134385	0.318429	0.9983	99	11.4086	0.0255106	194	11.422	0.0208097	82	11.4354	0.0240101	9e-05	0.0148354	0.015305
Chr5_93281441	Chr5	93281441	A	G	0.255971	0.992	0.522667	0.477333	0.275893	0.0254486	8.89e-24	117.5	99	11.5783	0.0494231	194	11.8542	0.0407445	82	12.1301	0.0466139	0.0379804	0.0617064	0.0471904	0.146877	25.8586	0.0996868	38.0997	0.56665	0.236769	0.0934702	0.522667	0.477333	0.013427	0.0134385	0.318429	0.9983	99	11.4086	0.0255106	194	11.422	0.0208097	82	11.4354	0.0240101	9e-05	0.0148354	0.015305
BovineHD0500026487	Chr5	93283645	A	G	0.255971	1	0.522667	0.477333	0.275893	0.0254486	8.89e-24	117.5	99	11.5783	0.0494231	194	11.8542	0.0407445	82	12.1301	0.0466139	0.0379804	0.0617064	0.0471904	0.146877	25.8586	0.0996868	38.0997	0.56665	0.236769	0.0934702	0.522667	0.477333	0.013427	0.0134385	0.318429	0.9983	99	11.4086	0.0255106	194	11.422	0.0208097	82	11.4354	0.0240101	9e-05	0.0148354	0.015305
BovineHD0500026488	Chr5	93284570	T	G	0.255971	1	0.522667	0.477333	0.275893	0.0254486	8.89e-24	117.5	99	11.5783	0.0494231	194	11.8542	0.0407445	82	12.1301	0.0466139	0.0379804	0.0617064	0.0471904	0.146877	25.8586	0.0996868	38.0997	0.56665	0.236769	0.0934702	0.522667	0.477333	0.013427	0.0134385	0.318429	0.9983	99	11.4086	0.0255106	194	11.422	0.0208097	82	11.4354	0.0240101	9e-05	0.0148354	0.015305
Chr5_93285894	Chr5	93285894	A	G	0.255971	0.997	0.522667	0.477333	0.275893	0.0254486	8.89e-24	117.5	99	11.5783	0.0494231	194	11.8542	0.0407445	82	12.1301	0.0466139	0.0379804	0.0617064	0.0471904	0.146877	25.8586	0.0996868	38.0997	0.56665	0.236769	0.0934702	0.522667	0.477333	0.013427	0.0134385	0.318429	0.9983	99	11.4086	0.0255106	194	11.422	0.0208097	82	11.4354	0.0240101	9e-05	0.0148354	0.015305
Chr5_93286996	Chr5	93286996	T	C	0.255971	0.988	0.522667	0.477333	0.275893	0.0254486	8.89e-24	117.5	99	11.5783	0.0494231	194	11.8542	0.0407445	82	12.1301	0.0466139	0.0379804	0.0617064	0.0471904	0.146877	25.8586	0.0996868	38.0997	0.56665	0.236769	0.0934702	0.522667	0.477333	0.013427	0.0134385	0.318429	0.9983	99	11.4086	0.0255106	194	11.422	0.0208097	82	11.4354	0.0240101	9e-05	0.0148354	0.015305
Chr5_93287313	Chr5	93287313	A	T	0.255971	0.996	0.522667	0.477333	0.275893	0.0254486	8.89e-24	117.5	99	11.5783	0.0494231	194	11.8542	0.0407445	82	12.1301	0.0466139	0.0379804	0.0617064	0.0471904	0.146877	25.8586	0.0996868	38.0997	0.56665	0.236769	0.0934702	0.522667	0.477333	0.013427	0.0134385	0.318429	0.9983	99	11.4086	0.0255106	194	11.422	0.0208097	82	11.4354	0.0240101	9e-05	0.0148354	0.015305
Chr5_93287604	Chr5	93287604	T	G	0.255971	0.995	0.522667	0.477333	0.275893	0.0254486	8.89e-24	117.5	99	11.5783	0.0494231	194	11.8542	0.0407445	82	12.1301	0.0466139	0.0379804	0.0617064	0.0471904	0.146877	25.8586	0.0996868	38.0997	0.56665	0.236769	0.0934702	0.522667	0.477333	0.013427	0.0134385	0.318429	0.9983	99	11.4086	0.0255106	194	11.422	0.0208097	82	11.4354	0.0240101	9e-05	0.0148354	0.015305
Chr5_93294225	Chr5	93294225	G	A	0.255971	0.988	0.522667	0.477333	0.275893	0.0254486	8.89e-24	117.5	99	11.5783	0.0494231	194	11.8542	0.0407445	82	12.1301	0.0466139	0.0379804	0.0617064	0.0471904	0.146877	25.8586	0.0996868	38.0997	0.56665	0.236769	0.0934702	0.522667	0.477333	0.013427	0.0134385	0.318429	0.9983	99	11.4086	0.0255106	194	11.422	0.0208097	82	11.4354	0.0240101	9e-05	0.0148354	0.015305
BovineHD0500026492	Chr5	93301390	T	G	0.255971	1	0.522667	0.477333	0.275893	0.0254486	8.89e-24	117.5	99	11.5783	0.0494231	194	11.8542	0.0407445	82	12.1301	0.0466139	0.0379804	0.0617064	0.0471904	0.146877	25.8586	0.0996868	38.0997	0.56665	0.236769	0.0934702	0.522667	0.477333	0.013427	0.0134385	0.318429	0.9983	99	11.4086	0.0255106	194	11.422	0.0208097	82	11.4354	0.0240101	9e-05	0.0148354	0.015305
Chr5_93306938	Chr5	93306938	G	A	0.255971	0.995	0.522667	0.477333	0.275893	0.0254486	8.89e-24	117.5	99	11.5783	0.0494231	194	11.8542	0.0407445	82	12.1301	0.0466139	0.0379804	0.0617064	0.0471904	0.146877	25.8586	0.0996868	38.0997	0.56665	0.236769	0.0934702	0.522667	0.477333	0.013427	0.0134385	0.318429	0.9983	99	11.4086	0.0255106	194	11.422	0.0208097	82	11.4354	0.0240101	9e-05	0.0148354	0.015305
Chr5_93308416	Chr5	93308416	T	C	0.255971	0.995	0.522667	0.477333	0.275893	0.0254486	8.89e-24	117.5	99	11.5783	0.0494231	194	11.8542	0.0407445	82	12.1301	0.0466139	0.0379804	0.0617064	0.0471904	0.146877	25.8586	0.0996868	38.0997	0.56665	0.236769	0.0934702	0.522667	0.477333	0.013427	0.0134385	0.318429	0.9983	99	11.4086	0.0255106	194	11.422	0.0208097	82	11.4354	0.0240101	9e-05	0.0148354	0.015305
Chr5_93310202	Chr5	93310202	A	C	0.255971	0.992	0.522667	0.477333	0.275893	0.0254486	8.89e-24	117.5	99	11.5783	0.0494231	194	11.8542	0.0407445	82	12.1301	0.0466139	0.0379804	0.0617064	0.0471904	0.146877	25.8586	0.0996868	38.0997	0.56665	0.236769	0.0934702	0.522667	0.477333	0.013427	0.0134385	0.318429	0.9983	99	11.4086	0.0255106	194	11.422	0.0208097	82	11.4354	0.0240101	9e-05	0.0148354	0.015305
Chr5_93320064	Chr5	93320064	A	G	0.255971	0.987	0.522667	0.477333	0.275893	0.0254486	8.89e-24	117.5	99	11.5783	0.0494231	194	11.8542	0.0407445	82	12.1301	0.0466139	0.0379804	0.0617064	0.0471904	0.146877	25.8586	0.0996868	38.0997	0.56665	0.236769	0.0934702	0.522667	0.477333	0.013427	0.0134385	0.318429	0.9983	99	11.4086	0.0255106	194	11.422	0.0208097	82	11.4354	0.0240101	9e-05	0.0148354	0.015305
Chr5_93326124	Chr5	93326124	G	T	0.255971	0.984	0.522667	0.477333	0.275893	0.0254486	8.89e-24	117.5	99	11.5783	0.0494231	194	11.8542	0.0407445	82	12.1301	0.0466139	0.0379804	0.0617064	0.0471904	0.146877	25.8586	0.0996868	38.0997	0.56665	0.236769	0.0934702	0.522667	0.477333	0.013427	0.0134385	0.318429	0.9983	99	11.4086	0.0255106	194	11.422	0.0208097	82	11.4354	0.0240101	9e-05	0.0148354	0.015305
Chr5_93951291	Chr5	93951291	A	G	0.410391	0.547	0.76	0.24	-0.345773	0.0320715	1.34e-23	116.2	208	12.0134	0.042567	154	11.6676	0.0454339	13	11.3218	0.0661339	0.0436152	0.0624817	0.0468076	0.152904	28.5245	0.106097	41.1088	0.571709	0.245267	0.0936689	0.76	0.24	-0.0146193	0.0169549	0.389141	0.7435	208	11.4289	0.0217835	154	11.4143	0.0233189	13	11.3997	0.0344668	7.8e-05	0.0149743	0.0152048
Chr5_93304602	Chr5	93304602	G	T	0.246204	0.976	0.525333	0.474667	0.274506	0.0254748	1.48e-23	116.1	100	11.5809	0.0495616	194	11.8554	0.0409561	81	12.1299	0.0468655	0.0375801	0.0628823	0.0464941	0.146957	25.5723	0.100462	37.4071	0.574917	0.23713	0.0936559	0.525333	0.474667	0.0128658	0.0134339	0.338879	0.9172	100	11.4092	0.0255046	194	11.4221	0.0208406	81	11.4349	0.024065	8.26e-05	0.0149417	0.0152191
Chr5_93778710	Chr5	93778710	T	C	0.304445	0.661	0.398667	0.601333	-0.273182	0.0254311	2.08e-23	115.4	61	12.1584	0.0432767	177	11.8852	0.0347266	137	11.612	0.0428076	0.0357817	0.0276169	0.0775769	0.140976	25.3815	0.0633986	56.4392	0.262534	0.195377	0.0982896	0.398667	0.601333	0.00501947	0.0134907	0.710058	0.1384	61	11.4183	0.0249331	177	11.4233	0.0208776	137	11.4283	0.0247807	1.21e-05	0.015154	0.0150971
Chr5_93778684	Chr5	93778684	A	G	0.303972	0.661	0.397333	0.602667	-0.272248	0.0253853	2.33e-23	115	61	12.1579	0.0434378	176	11.8857	0.0349317	138	11.6135	0.0429234	0.035497	0.028616	0.0767431	0.140856	25.2009	0.064113	55.3664	0.271604	0.197124	0.098205	0.397333	0.602667	0.00600005	0.0134536	0.655878	0.1989	61	11.4172	0.0249269	176	11.4232	0.0208812	138	11.4292	0.0247526	1.72e-05	0.0151683	0.0150798
Chr5_93340038	Chr5	93340038	T	C	0.327392	0.943	0.510667	0.489333	0.279186	0.0260923	2.63e-23	114.5	91	11.5993	0.0481613	201	11.8785	0.0402219	83	12.1577	0.0477254	0.0389547	0.0585448	0.0505322	0.148032	26.3151	0.0974995	39.9538	0.536729	0.232247	0.0944408	0.510667	0.489333	0.00858679	0.0137638	0.533121	0.3892	91	11.4146	0.0250637	201	11.4232	0.0208039	83	11.4318	0.0248253	3.68e-05	0.0149285	0.0152729
BovineHD0500026491	Chr5	93289787	A	G	0.253966	1	0.521333	0.478667	0.271961	0.0254635	3.32e-23	114.1	99	11.5823	0.0496057	193	11.8543	0.040938	83	12.1263	0.0467748	0.0369142	0.0624259	0.0473186	0.146659	25.1701	0.0993401	37.1594	0.568829	0.236794	0.0941381	0.521333	0.478667	0.0130159	0.0133954	0.331899	0.9441	99	11.409	0.0254832	193	11.422	0.0208007	83	11.435	0.0239754	8.46e-05	0.0148018	0.0153386
Chr5_93346823	Chr5	93346823	T	C	0.269904	0.925	0.542667	0.457333	0.269049	0.0254986	9.22e-23	111.3	109	11.6027	0.048645	189	11.8718	0.0407747	77	12.1408	0.0475309	0.0359301	0.0614723	0.0487218	0.146124	24.5887	0.0974024	36.8883	0.557855	0.237226	0.094826	0.542667	0.457333	0.00976665	0.0133914	0.466299	0.5319	109	11.4132	0.0250741	189	11.4229	0.0208532	77	11.4327	0.0244881	4.73e-05	0.0150752	0.0151339
Chr5_94218163	Chr5	94218163	T	C	0.35555	0.817	0.745333	0.254667	-0.322382	0.0306947	1.28e-22	110.3	209	12.0145	0.0434042	141	11.6921	0.0453625	25	11.3697	0.0641554	0.0394543	0.0664138	0.0447568	0.150625	26.1937	0.105868	37.2674	0.597405	0.245435	0.0945671	0.745333	0.254667	-0.0310054	0.0160295	0.0538876	3.741	209	11.4359	0.0220114	141	11.4049	0.0230427	25	11.3739	0.0330351	0.000364945	0.015769	0.0142784
Chr5_93778657	Chr5	93778657	C	A	0.282917	0.659	0.384	0.616	-0.26759	0.0255559	2.02e-22	109.6	59	12.1604	0.0435282	170	11.8928	0.0343794	146	11.6252	0.0421354	0.0338753	0.0250158	0.0812655	0.140157	24.1696	0.0588911	57.5219	0.235374	0.190177	0.100027	0.384	0.616	0.00598272	0.0134942	0.657777	0.1966	59	11.4171	0.0251509	170	11.4231	0.020875	146	11.4291	0.024559	1.69e-05	0.0151274	0.0151155
Chr5_93894532	Chr5	93894532	T	G	0.432906	0.905	0.644	0.356	-0.288902	0.0276826	2.15e-22	108.9	159	12.0832	0.0503301	165	11.7943	0.0473367	51	11.5054	0.0590005	0.0382709	0.100795	0.0165221	0.155588	24.5976	0.139066	27.52	0.859167	0.272893	0.0921182	0.644	0.356	-0.00467924	0.0144187	0.745723	0.1053	159	11.4266	0.0232279	165	11.4219	0.0213586	51	11.4172	0.0280827	1e-05	0.0152818	0.0149888
Chr5_93261887	Chr5	93261887	A	G	0.275468	0.981	0.533333	0.466667	0.269133	0.0258467	2.8e-22	108.4	102	11.5943	0.0492926	196	11.8635	0.0408104	77	12.1326	0.0473003	0.0360553	0.0610934	0.0496828	0.146831	24.5556	0.0971487	37.1135	0.551503	0.234872	0.0955028	0.533333	0.466667	0.00974325	0.0135323	0.472014	0.5184	102	11.4129	0.0253295	196	11.4227	0.0207944	77	11.4324	0.0242791	4.73e-05	0.0148371	0.015342
Chr5_93252167	Chr5	93252167	C	CA	0.255982	0	0.544	0.456	0.271276	0.0262961	5.87e-22	106.4	103	11.6066	0.0487907	202	11.8779	0.0407916	70	12.1492	0.0482737	0.0365104	0.0609321	0.0502637	0.147706	24.7182	0.0974425	37.4686	0.547972	0.233277	0.0959628	0.544	0.456	0.00893665	0.0137457	0.516029	0.4227	103	11.4142	0.0250947	202	11.4232	0.0208325	70	11.4321	0.024822	3.96e-05	0.0150207	0.01519
Chr5_93256190	Chr5	93256190	T	C	0.232614	0.973	0.536	0.464	0.261457	0.0255207	1.1e-21	105	107	11.5984	0.0498744	188	11.8599	0.0414873	80	12.1213	0.0475136	0.0340027	0.0647607	0.0473381	0.146102	23.2734	0.0987635	34.4285	0.577711	0.238905	0.0959086	0.536	0.464	0.0156042	0.0132824	0.240889	1.38	107	11.4064	0.0253143	188	11.422	0.0208249	80	11.4376	0.0240704	0.000121115	0.014948	0.0151767
Chr5_93266255	Chr5	93266255	T	C	0.232614	0.988	0.536	0.464	0.261457	0.0255207	1.1e-21	105	107	11.5984	0.0498744	188	11.8599	0.0414873	80	12.1213	0.0475136	0.0340027	0.0647607	0.0473381	0.146102	23.2734	0.0987635	34.4285	0.577711	0.238905	0.0959086	0.536	0.464	0.0156042	0.0132824	0.240889	1.38	107	11.4064	0.0253143	188	11.422	0.0208249	80	11.4376	0.0240704	0.000121115	0.014948	0.0151767
Chr5_93277945	Chr5	93277945	CTG	C	0.213675	0.946	0.548	0.452	0.264406	0.0258252	1.1e-21	104.8	109	11.611	0.0492543	193	11.8754	0.0414826	73	12.1398	0.0484716	0.0346331	0.0650603	0.0471146	0.146808	23.5907	0.0996934	34.7396	0.57999	0.238268	0.0959099	0.548	0.452	0.0161187	0.0134464	0.231447	1.437	109	11.4067	0.0250543	193	11.4228	0.0208947	73	11.439	0.0246387	0.000128709	0.015267	0.0148952
Chr5_93289552	Chr5	93289552	C	G	0.213675	0.989	0.548	0.452	0.264406	0.0258252	1.1e-21	104.8	109	11.611	0.0492543	193	11.8754	0.0414826	73	12.1398	0.0484716	0.0346331	0.0650603	0.0471146	0.146808	23.5907	0.0996934	34.7396	0.57999	0.238268	0.0959099	0.548	0.452	0.0161187	0.0134464	0.231447	1.437	109	11.4067	0.0250543	193	11.4228	0.0208947	73	11.439	0.0246387	0.000128709	0.015267	0.0148952
Chr5_93291730	Chr5	93291730	AT	CC	0.213675	0	0.548	0.452	0.264406	0.0258252	1.1e-21	104.8	109	11.611	0.0492543	193	11.8754	0.0414826	73	12.1398	0.0484716	0.0346331	0.0650603	0.0471146	0.146808	23.5907	0.0996934	34.7396	0.57999	0.238268	0.0959099	0.548	0.452	0.0161187	0.0134464	0.231447	1.437	109	11.4067	0.0250543	193	11.4228	0.0208947	73	11.439	0.0246387	0.000128709	0.015267	0.0148952
Chr5_93296497	Chr5	93296497	T	C	0.213675	0.953	0.548	0.452	0.264406	0.0258252	1.1e-21	104.8	109	11.611	0.0492543	193	11.8754	0.0414826	73	12.1398	0.0484716	0.0346331	0.0650603	0.0471146	0.146808	23.5907	0.0996934	34.7396	0.57999	0.238268	0.0959099	0.548	0.452	0.0161187	0.0134464	0.231447	1.437	109	11.4067	0.0250543	193	11.4228	0.0208947	73	11.439	0.0246387	0.000128709	0.015267	0.0148952
Chr5_93297445	Chr5	93297445	T	C	0.213675	0.971	0.548	0.452	0.264406	0.0258252	1.1e-21	104.8	109	11.611	0.0492543	193	11.8754	0.0414826	73	12.1398	0.0484716	0.0346331	0.0650603	0.0471146	0.146808	23.5907	0.0996934	34.7396	0.57999	0.238268	0.0959099	0.548	0.452	0.0161187	0.0134464	0.231447	1.437	109	11.4067	0.0250543	193	11.4228	0.0208947	73	11.439	0.0246387	0.000128709	0.015267	0.0148952
Chr5_93298043	Chr5	93298043	T	TC	0.213675	0	0.548	0.452	0.264406	0.0258252	1.1e-21	104.8	109	11.611	0.0492543	193	11.8754	0.0414826	73	12.1398	0.0484716	0.0346331	0.0650603	0.0471146	0.146808	23.5907	0.0996934	34.7396	0.57999	0.238268	0.0959099	0.548	0.452	0.0161187	0.0134464	0.231447	1.437	109	11.4067	0.0250543	193	11.4228	0.0208947	73	11.439	0.0246387	0.000128709	0.015267	0.0148952
Chr5_93299460	Chr5	93299460	G	A	0.213675	0.994	0.548	0.452	0.264406	0.0258252	1.1e-21	104.8	109	11.611	0.0492543	193	11.8754	0.0414826	73	12.1398	0.0484716	0.0346331	0.0650603	0.0471146	0.146808	23.5907	0.0996934	34.7396	0.57999	0.238268	0.0959099	0.548	0.452	0.0161187	0.0134464	0.231447	1.437	109	11.4067	0.0250543	193	11.4228	0.0208947	73	11.439	0.0246387	0.000128709	0.015267	0.0148952
Chr5_93299724	Chr5	93299724	A	C	0.213675	0.997	0.548	0.452	0.264406	0.0258252	1.1e-21	104.8	109	11.611	0.0492543	193	11.8754	0.0414826	73	12.1398	0.0484716	0.0346331	0.0650603	0.0471146	0.146808	23.5907	0.0996934	34.7396	0.57999	0.238268	0.0959099	0.548	0.452	0.0161187	0.0134464	0.231447	1.437	109	11.4067	0.0250543	193	11.4228	0.0208947	73	11.439	0.0246387	0.000128709	0.015267	0.0148952
Chr5_93300518	Chr5	93300518	A	G	0.213675	0.997	0.548	0.452	0.264406	0.0258252	1.1e-21	104.8	109	11.611	0.0492543	193	11.8754	0.0414826	73	12.1398	0.0484716	0.0346331	0.0650603	0.0471146	0.146808	23.5907	0.0996934	34.7396	0.57999	0.238268	0.0959099	0.548	0.452	0.0161187	0.0134464	0.231447	1.437	109	11.4067	0.0250543	193	11.4228	0.0208947	73	11.439	0.0246387	0.000128709	0.015267	0.0148952
Chr5_93301021	Chr5	93301021	A	ACTT	0.213675	0	0.548	0.452	0.264406	0.0258252	1.1e-21	104.8	109	11.611	0.0492543	193	11.8754	0.0414826	73	12.1398	0.0484716	0.0346331	0.0650603	0.0471146	0.146808	23.5907	0.0996934	34.7396	0.57999	0.238268	0.0959099	0.548	0.452	0.0161187	0.0134464	0.231447	1.437	109	11.4067	0.0250543	193	11.4228	0.0208947	73	11.439	0.0246387	0.000128709	0.015267	0.0148952
BovineHD0500026493	Chr5	93302268	A	C	0.213675	1	0.548	0.452	0.264406	0.0258252	1.1e-21	104.8	109	11.611	0.0492543	193	11.8754	0.0414826	73	12.1398	0.0484716	0.0346331	0.0650603	0.0471146	0.146808	23.5907	0.0996934	34.7396	0.57999	0.238268	0.0959099	0.548	0.452	0.0161187	0.0134464	0.231447	1.437	109	11.4067	0.0250543	193	11.4228	0.0208947	73	11.439	0.0246387	0.000128709	0.015267	0.0148952
BovineHD0500026494	Chr5	93304126	A	G	0.213675	1	0.548	0.452	0.264406	0.0258252	1.1e-21	104.8	109	11.611	0.0492543	193	11.8754	0.0414826	73	12.1398	0.0484716	0.0346331	0.0650603	0.0471146	0.146808	23.5907	0.0996934	34.7396	0.57999	0.238268	0.0959099	0.548	0.452	0.0161187	0.0134464	0.231447	1.437	109	11.4067	0.0250543	193	11.4228	0.0208947	73	11.439	0.0246387	0.000128709	0.015267	0.0148952
Chr5_93307235	Chr5	93307235	T	G	0.213675	0.989	0.548	0.452	0.264406	0.0258252	1.1e-21	104.8	109	11.611	0.0492543	193	11.8754	0.0414826	73	12.1398	0.0484716	0.0346331	0.0650603	0.0471146	0.146808	23.5907	0.0996934	34.7396	0.57999	0.238268	0.0959099	0.548	0.452	0.0161187	0.0134464	0.231447	1.437	109	11.4067	0.0250543	193	11.4228	0.0208947	73	11.439	0.0246387	0.000128709	0.015267	0.0148952
BovineHD0500026495	Chr5	93307943	A	G	0.213675	1	0.548	0.452	0.264406	0.0258252	1.1e-21	104.8	109	11.611	0.0492543	193	11.8754	0.0414826	73	12.1398	0.0484716	0.0346331	0.0650603	0.0471146	0.146808	23.5907	0.0996934	34.7396	0.57999	0.238268	0.0959099	0.548	0.452	0.0161187	0.0134464	0.231447	1.437	109	11.4067	0.0250543	193	11.4228	0.0208947	73	11.439	0.0246387	0.000128709	0.015267	0.0148952
Chr5_93310869	Chr5	93310869	T	A	0.213675	0.979	0.548	0.452	0.264406	0.0258252	1.1e-21	104.8	109	11.611	0.0492543	193	11.8754	0.0414826	73	12.1398	0.0484716	0.0346331	0.0650603	0.0471146	0.146808	23.5907	0.0996934	34.7396	0.57999	0.238268	0.0959099	0.548	0.452	0.0161187	0.0134464	0.231447	1.437	109	11.4067	0.0250543	193	11.4228	0.0208947	73	11.439	0.0246387	0.000128709	0.015267	0.0148952
Chr5_93321350	Chr5	93321350	C	T	0.213675	0.99	0.548	0.452	0.264406	0.0258252	1.1e-21	104.8	109	11.611	0.0492543	193	11.8754	0.0414826	73	12.1398	0.0484716	0.0346331	0.0650603	0.0471146	0.146808	23.5907	0.0996934	34.7396	0.57999	0.238268	0.0959099	0.548	0.452	0.0161187	0.0134464	0.231447	1.437	109	11.4067	0.0250543	193	11.4228	0.0208947	73	11.439	0.0246387	0.000128709	0.015267	0.0148952
Chr5_93321622	Chr5	93321622	G	A	0.213675	0.99	0.548	0.452	0.264406	0.0258252	1.1e-21	104.8	109	11.611	0.0492543	193	11.8754	0.0414826	73	12.1398	0.0484716	0.0346331	0.0650603	0.0471146	0.146808	23.5907	0.0996934	34.7396	0.57999	0.238268	0.0959099	0.548	0.452	0.0161187	0.0134464	0.231447	1.437	109	11.4067	0.0250543	193	11.4228	0.0208947	73	11.439	0.0246387	0.000128709	0.015267	0.0148952
BovineHD0500026499	Chr5	93329686	A	G	0.213675	1	0.548	0.452	0.264406	0.0258252	1.1e-21	104.8	109	11.611	0.0492543	193	11.8754	0.0414826	73	12.1398	0.0484716	0.0346331	0.0650603	0.0471146	0.146808	23.5907	0.0996934	34.7396	0.57999	0.238268	0.0959099	0.548	0.452	0.0161187	0.0134464	0.231447	1.437	109	11.4067	0.0250543	193	11.4228	0.0208947	73	11.439	0.0246387	0.000128709	0.015267	0.0148952
Chr5_93330607	Chr5	93330607	T	C	0.213675	0.992	0.548	0.452	0.264406	0.0258252	1.1e-21	104.8	109	11.611	0.0492543	193	11.8754	0.0414826	73	12.1398	0.0484716	0.0346331	0.0650603	0.0471146	0.146808	23.5907	0.0996934	34.7396	0.57999	0.238268	0.0959099	0.548	0.452	0.0161187	0.0134464	0.231447	1.437	109	11.4067	0.0250543	193	11.4228	0.0208947	73	11.439	0.0246387	0.000128709	0.015267	0.0148952
Chr5_93940731	Chr5	93940731	A	G	0.315027	0.962	0.485333	0.514667	-0.282057	0.0275606	1.11e-21	104.7	89	12.164	0.0486772	186	11.882	0.0401702	100	11.5999	0.0487544	0.0397438	0.0568327	0.0541453	0.150722	26.369	0.0965764	41.1527	0.512107	0.236515	0.0967698	0.485333	0.514667	0.000850924	0.0144004	0.95293	0.003489	89	11.4225	0.0252861	186	11.4234	0.0208113	100	11.4242	0.0253294	3.62e-07	0.0149354	0.0152978
BovineHD0500026500	Chr5	93335079	T	C	0.256982	1	0.552	0.448	0.262631	0.0257206	1.41e-21	104.3	113	11.6065	0.0501212	188	11.8691	0.0421931	74	12.1317	0.0486979	0.0341145	0.0694836	0.0435026	0.147101	23.1913	0.103598	32.9297	0.614974	0.246851	0.0956153	0.552	0.448	0.012181	0.013374	0.36304	0.8296	113	11.4105	0.0251287	188	11.4227	0.0208374	74	11.4349	0.0243859	7.34e-05	0.0150263	0.0151526
Chr5_94218086	Chr5	94218086	G	A	0.354238	0.893	0.748	0.252	-0.314297	0.0309273	2.01e-21	103.3	211	12.0123	0.0427206	139	11.698	0.0446473	25	11.3837	0.0638335	0.0372403	0.0603867	0.0514355	0.149063	24.983	0.0976271	38.1455	0.540024	0.23565	0.0967255	0.748	0.252	-0.0298677	0.0160488	0.0635793	3.464	211	11.4356	0.0219388	139	11.4057	0.022942	25	11.3758	0.0329618	0.000336307	0.015451	0.0145754
Chr5_94218296	Chr5	94218296	T	A	0.354238	0.896	0.748	0.252	-0.314297	0.0309273	2.01e-21	103.3	211	12.0123	0.0427206	139	11.698	0.0446473	25	11.3837	0.0638335	0.0372403	0.0603867	0.0514355	0.149063	24.983	0.0976271	38.1455	0.540024	0.23565	0.0967255	0.748	0.252	-0.0298677	0.0160488	0.0635793	3.464	211	11.4356	0.0219388	139	11.4057	0.022942	25	11.3758	0.0329618	0.000336307	0.015451	0.0145754
Chr5_93895578	Chr5	93895578	A	G	0.393793	0.855	0.626667	0.373333	-0.280721	0.0278143	3.33e-21	101.9	150	12.0903	0.0496122	170	11.8096	0.0457718	55	11.5288	0.0572364	0.0368734	0.089712	0.0271742	0.15376	23.9812	0.126585	29.1293	0.767516	0.262156	0.0944582	0.626667	0.373333	-0.002117	0.0143985	0.883182	0.02162	150	11.4249	0.0234754	170	11.4228	0.021192	55	11.4207	0.0275997	2.1e-06	0.0151378	0.0151205
Chr5_93668552	Chr5	93668552	T	C	0.322705	0.708	0.724	0.276	-0.297447	0.0295439	4.05e-21	101.4	195	12.0074	0.0452056	153	11.7099	0.0467754	27	11.4125	0.0638594	0.0353587	0.077862	0.0371259	0.150347	23.5181	0.113221	31.2299	0.677132	0.259578	0.0955224	0.724	0.276	-0.0116252	0.0153255	0.448628	0.5754	195	11.4282	0.0218667	153	11.4166	0.0226981	27	11.405	0.0319687	5.4e-05	0.0152265	0.0149991
Chr5_93894931	Chr5	93894931	A	C	0.330813	0.802	0.794667	0.205333	-0.329647	0.0327507	4.12e-21	101.3	239	11.9983	0.0461049	118	11.6686	0.049505	18	11.339	0.0701501	0.0354628	0.0859999	0.0303684	0.151831	23.3568	0.121463	29.1965	0.739032	0.26318	0.0948683	0.794667	0.205333	-0.0118346	0.0169649	0.485891	0.4867	239	11.4274	0.021812	118	11.4156	0.0236708	18	11.4038	0.0349352	4.57e-05	0.0154823	0.0147844
Chr5_93290832	Chr5	93290832	G	T	0.254108	0.995	0.546667	0.453333	0.259428	0.0259287	7.13e-21	100.1	109	11.612	0.0481509	192	11.8715	0.0398604	74	12.1309	0.0469444	0.0333582	0.0541579	0.0574989	0.145015	23.0033	0.087516	38.1167	0.485039	0.224044	0.0981173	0.546667	0.453333	0.00970382	0.0134763	0.471969	0.5185	109	11.4132	0.0250994	192	11.4229	0.0208045	74	11.4326	0.0244723	4.67e-05	0.0149152	0.0152741
Chr5_93892368	Chr5	93892368	T	C	0.333289	0.871	0.793333	0.206667	-0.324012	0.0324599	7.96e-21	99.64	239	11.9985	0.0459169	117	11.6745	0.0491222	19	11.3505	0.0694616	0.0344254	0.0841515	0.0322782	0.150855	22.8202	0.118577	29.0321	0.722767	0.26241	0.0953918	0.793333	0.206667	-0.0119686	0.0167878	0.476357	0.5083	239	11.4276	0.0218179	117	11.4156	0.0235655	19	11.4036	0.0346166	4.7e-05	0.0154654	0.0147973
Chr5_93892376	Chr5	93892376	A	G	0.333289	0.872	0.793333	0.206667	-0.324012	0.0324599	7.96e-21	99.64	239	11.9985	0.0459169	117	11.6745	0.0491222	19	11.3505	0.0694616	0.0344254	0.0841515	0.0322782	0.150855	22.8202	0.118577	29.0321	0.722767	0.26241	0.0953918	0.793333	0.206667	-0.0119686	0.0167878	0.476357	0.5083	239	11.4276	0.0218179	117	11.4156	0.0235655	19	11.4036	0.0346166	4.7e-05	0.0154654	0.0147973
Chr5_93902918	Chr5	93902918	G	A	0.333289	0.926	0.793333	0.206667	-0.324012	0.0324599	7.96e-21	99.64	239	11.9985	0.0459169	117	11.6745	0.0491222	19	11.3505	0.0694616	0.0344254	0.0841515	0.0322782	0.150855	22.8202	0.118577	29.0321	0.722767	0.26241	0.0953918	0.793333	0.206667	-0.0119686	0.0167878	0.476357	0.5083	239	11.4276	0.0218179	117	11.4156	0.0235655	19	11.4036	0.0346166	4.7e-05	0.0154654	0.0147973
Chr5_93903410	Chr5	93903410	A	G	0.333289	0.921	0.793333	0.206667	-0.324012	0.0324599	7.96e-21	99.64	239	11.9985	0.0459169	117	11.6745	0.0491222	19	11.3505	0.0694616	0.0344254	0.0841515	0.0322782	0.150855	22.8202	0.118577	29.0321	0.722767	0.26241	0.0953918	0.793333	0.206667	-0.0119686	0.0167878	0.476357	0.5083	239	11.4276	0.0218179	117	11.4156	0.0235655	19	11.4036	0.0346166	4.7e-05	0.0154654	0.0147973
Chr5_93904167	Chr5	93904167	C	G	0.333289	0.926	0.793333	0.206667	-0.324012	0.0324599	7.96e-21	99.64	239	11.9985	0.0459169	117	11.6745	0.0491222	19	11.3505	0.0694616	0.0344254	0.0841515	0.0322782	0.150855	22.8202	0.118577	29.0321	0.722767	0.26241	0.0953918	0.793333	0.206667	-0.0119686	0.0167878	0.476357	0.5083	239	11.4276	0.0218179	117	11.4156	0.0235655	19	11.4036	0.0346166	4.7e-05	0.0154654	0.0147973
Chr5_93905309	Chr5	93905309	G	A	0.333289	0.914	0.793333	0.206667	-0.324012	0.0324599	7.96e-21	99.64	239	11.9985	0.0459169	117	11.6745	0.0491222	19	11.3505	0.0694616	0.0344254	0.0841515	0.0322782	0.150855	22.8202	0.118577	29.0321	0.722767	0.26241	0.0953918	0.793333	0.206667	-0.0119686	0.0167878	0.476357	0.5083	239	11.4276	0.0218179	117	11.4156	0.0235655	19	11.4036	0.0346166	4.7e-05	0.0154654	0.0147973
Chr5_93910650	Chr5	93910650	AT	A	0.333289	0.93	0.793333	0.206667	-0.324012	0.0324599	7.96e-21	99.64	239	11.9985	0.0459169	117	11.6745	0.0491222	19	11.3505	0.0694616	0.0344254	0.0841515	0.0322782	0.150855	22.8202	0.118577	29.0321	0.722767	0.26241	0.0953918	0.793333	0.206667	-0.0119686	0.0167878	0.476357	0.5083	239	11.4276	0.0218179	117	11.4156	0.0235655	19	11.4036	0.0346166	4.7e-05	0.0154654	0.0147973
Chr5_93252090	Chr5	93252090	T	C	0.235626	0.978	0.557333	0.442667	0.261699	0.0263969	1.41e-20	98.29	110	11.6235	0.0476228	198	11.8852	0.0398203	67	12.1469	0.0479267	0.0337929	0.0537298	0.0582897	0.145812	23.1756	0.0875227	38.6105	0.479647	0.221329	0.098587	0.557333	0.442667	0.00892287	0.0136955	0.51514	0.4245	110	11.4145	0.02487	198	11.4234	0.020853	67	11.4323	0.0250263	3.93e-05	0.0150898	0.0151298
Chr5_93350671	Chr5	93350671	A	G	0.241172	0.931	0.557333	0.442667	0.249223	0.0251922	1.63e-20	97.87	118	11.6364	0.0471802	182	11.8856	0.0400863	75	12.1349	0.0475094	0.0306476	0.0552907	0.0570417	0.14298	21.4349	0.0859383	35.6623	0.492206	0.229447	0.0985097	0.557333	0.442667	0.0163291	0.0130413	0.211362	1.568	118	11.4071	0.0246	182	11.4235	0.0209568	75	11.4398	0.0247664	0.000131567	0.0154839	0.0146968
Chr5_93305237	Chr5	93305237	T	G	0.196401	0.968	0.56	0.44	0.256678	0.0260283	2.15e-20	97.25	115	11.6255	0.0484782	190	11.8822	0.0408622	70	12.1389	0.0484174	0.0324675	0.0600218	0.0531284	0.145618	22.2964	0.0924893	35.1041	0.530461	0.229681	0.0981448	0.56	0.44	0.0151641	0.0134601	0.260687	1.269	115	11.4081	0.0249042	190	11.4232	0.0209344	70	11.4384	0.0248722	0.000113319	0.0153978	0.0147951
Chr5_93291215	Chr5	93291215	C	T	0.195989	0.992	0.561333	0.438667	0.255783	0.0259485	2.23e-20	97.17	116	11.6269	0.0481861	189	11.8827	0.0406007	70	12.1384	0.0481828	0.0322202	0.0583724	0.054559	0.145151	22.1976	0.0905925	35.566	0.516884	0.228056	0.0983382	0.561333	0.438667	0.0161159	0.0134188	0.230569	1.442	116	11.4072	0.0248646	189	11.4233	0.0209318	70	11.4394	0.0248629	0.000127907	0.0153985	0.0147807
Chr5_93341116	Chr5	93341116	C	T	0.219613	0.961	0.578667	0.421333	0.257971	0.0262032	2.42e-20	96.92	123	11.634	0.0483934	188	11.892	0.0412805	64	12.15	0.0493907	0.0324507	0.0625511	0.0510466	0.146049	22.2191	0.0950019	34.158	0.550637	0.235912	0.09796	0.578667	0.421333	0.0126949	0.0135473	0.349363	0.8781	123	11.411	0.02468	188	11.4237	0.0209431	64	11.4364	0.0252029	7.86e-05	0.0153877	0.0148351
Chr5_93341626	Chr5	93341626	T	C	0.219613	0.961	0.578667	0.421333	0.257971	0.0262032	2.42e-20	96.92	123	11.634	0.0483934	188	11.892	0.0412805	64	12.15	0.0493907	0.0324507	0.0625511	0.0510466	0.146049	22.2191	0.0950019	34.158	0.550637	0.235912	0.09796	0.578667	0.421333	0.0126949	0.0135473	0.349363	0.8781	123	11.411	0.02468	188	11.4237	0.0209431	64	11.4364	0.0252029	7.86e-05	0.0153877	0.0148351
Chr5_93342394	Chr5	93342394	G	A	0.219613	0.95	0.578667	0.421333	0.257971	0.0262032	2.42e-20	96.92	123	11.634	0.0483934	188	11.892	0.0412805	64	12.15	0.0493907	0.0324507	0.0625511	0.0510466	0.146049	22.2191	0.0950019	34.158	0.550637	0.235912	0.09796	0.578667	0.421333	0.0126949	0.0135473	0.349363	0.8781	123	11.411	0.02468	188	11.4237	0.0209431	64	11.4364	0.0252029	7.86e-05	0.0153877	0.0148351
Chr5_93254341	Chr5	93254341	A	G	0.21386	0.985	0.549333	0.450667	0.252129	0.0256006	2.49e-20	96.99	114	11.6157	0.0487304	184	11.8678	0.040523	77	12.1199	0.0471207	0.0314751	0.0576888	0.0551849	0.144349	21.8049	0.0891639	35.3002	0.511092	0.228257	0.0984516	0.549333	0.450667	0.0155415	0.013236	0.241133	1.379	114	11.4069	0.0251059	184	11.4224	0.0208458	77	11.438	0.0242728	0.000119593	0.0150716	0.0150695
Chr5_93254356	Chr5	93254356	G	A	0.21386	0.985	0.549333	0.450667	0.252129	0.0256006	2.49e-20	96.99	114	11.6157	0.0487304	184	11.8678	0.040523	77	12.1199	0.0471207	0.0314751	0.0576888	0.0551849	0.144349	21.8049	0.0891639	35.3002	0.511092	0.228257	0.0984516	0.549333	0.450667	0.0155415	0.013236	0.241133	1.379	114	11.4069	0.0251059	184	11.4224	0.0208458	77	11.438	0.0242728	0.000119593	0.0150716	0.0150695
Chr5_93254386	Chr5	93254386	A	G	0.21386	0.982	0.549333	0.450667	0.252129	0.0256006	2.49e-20	96.99	114	11.6157	0.0487304	184	11.8678	0.040523	77	12.1199	0.0471207	0.0314751	0.0576888	0.0551849	0.144349	21.8049	0.0891639	35.3002	0.511092	0.228257	0.0984516	0.549333	0.450667	0.0155415	0.013236	0.241133	1.379	114	11.4069	0.0251059	184	11.4224	0.0208458	77	11.438	0.0242728	0.000119593	0.0150716	0.0150695
Chr5_93254518	Chr5	93254518	A	G	0.21386	0.986	0.549333	0.450667	0.252129	0.0256006	2.49e-20	96.99	114	11.6157	0.0487304	184	11.8678	0.040523	77	12.1199	0.0471207	0.0314751	0.0576888	0.0551849	0.144349	21.8049	0.0891639	35.3002	0.511092	0.228257	0.0984516	0.549333	0.450667	0.0155415	0.013236	0.241133	1.379	114	11.4069	0.0251059	184	11.4224	0.0208458	77	11.438	0.0242728	0.000119593	0.0150716	0.0150695
Chr5_93254626	Chr5	93254626	TG	CA	0.21386	0	0.549333	0.450667	0.252129	0.0256006	2.49e-20	96.99	114	11.6157	0.0487304	184	11.8678	0.040523	77	12.1199	0.0471207	0.0314751	0.0576888	0.0551849	0.144349	21.8049	0.0891639	35.3002	0.511092	0.228257	0.0984516	0.549333	0.450667	0.0155415	0.013236	0.241133	1.379	114	11.4069	0.0251059	184	11.4224	0.0208458	77	11.438	0.0242728	0.000119593	0.0150716	0.0150695
Chr5_93254773	Chr5	93254773	G	A	0.21386	0.987	0.549333	0.450667	0.252129	0.0256006	2.49e-20	96.99	114	11.6157	0.0487304	184	11.8678	0.040523	77	12.1199	0.0471207	0.0314751	0.0576888	0.0551849	0.144349	21.8049	0.0891639	35.3002	0.511092	0.228257	0.0984516	0.549333	0.450667	0.0155415	0.013236	0.241133	1.379	114	11.4069	0.0251059	184	11.4224	0.0208458	77	11.438	0.0242728	0.000119593	0.0150716	0.0150695
Chr5_93255173	Chr5	93255173	G	CAA	0.21386	0	0.549333	0.450667	0.252129	0.0256006	2.49e-20	96.99	114	11.6157	0.0487304	184	11.8678	0.040523	77	12.1199	0.0471207	0.0314751	0.0576888	0.0551849	0.144349	21.8049	0.0891639	35.3002	0.511092	0.228257	0.0984516	0.549333	0.450667	0.0155415	0.013236	0.241133	1.379	114	11.4069	0.0251059	184	11.4224	0.0208458	77	11.438	0.0242728	0.000119593	0.0150716	0.0150695
Chr5_93255330	Chr5	93255330	G	A	0.21386	0.987	0.549333	0.450667	0.252129	0.0256006	2.49e-20	96.99	114	11.6157	0.0487304	184	11.8678	0.040523	77	12.1199	0.0471207	0.0314751	0.0576888	0.0551849	0.144349	21.8049	0.0891639	35.3002	0.511092	0.228257	0.0984516	0.549333	0.450667	0.0155415	0.013236	0.241133	1.379	114	11.4069	0.0251059	184	11.4224	0.0208458	77	11.438	0.0242728	0.000119593	0.0150716	0.0150695
Chr5_93255493	Chr5	93255493	A	G	0.21386	0.987	0.549333	0.450667	0.252129	0.0256006	2.49e-20	96.99	114	11.6157	0.0487304	184	11.8678	0.040523	77	12.1199	0.0471207	0.0314751	0.0576888	0.0551849	0.144349	21.8049	0.0891639	35.3002	0.511092	0.228257	0.0984516	0.549333	0.450667	0.0155415	0.013236	0.241133	1.379	114	11.4069	0.0251059	184	11.4224	0.0208458	77	11.438	0.0242728	0.000119593	0.0150716	0.0150695
Chr5_93255676	Chr5	93255676	T	C	0.21386	0.977	0.549333	0.450667	0.252129	0.0256006	2.49e-20	96.99	114	11.6157	0.0487304	184	11.8678	0.040523	77	12.1199	0.0471207	0.0314751	0.0576888	0.0551849	0.144349	21.8049	0.0891639	35.3002	0.511092	0.228257	0.0984516	0.549333	0.450667	0.0155415	0.013236	0.241133	1.379	114	11.4069	0.0251059	184	11.4224	0.0208458	77	11.438	0.0242728	0.000119593	0.0150716	0.0150695
Chr5_93255794	Chr5	93255794	A	G	0.21386	0.987	0.549333	0.450667	0.252129	0.0256006	2.49e-20	96.99	114	11.6157	0.0487304	184	11.8678	0.040523	77	12.1199	0.0471207	0.0314751	0.0576888	0.0551849	0.144349	21.8049	0.0891639	35.3002	0.511092	0.228257	0.0984516	0.549333	0.450667	0.0155415	0.013236	0.241133	1.379	114	11.4069	0.0251059	184	11.4224	0.0208458	77	11.438	0.0242728	0.000119593	0.0150716	0.0150695
Chr5_93255845	Chr5	93255845	A	G	0.21386	0.989	0.549333	0.450667	0.252129	0.0256006	2.49e-20	96.99	114	11.6157	0.0487304	184	11.8678	0.040523	77	12.1199	0.0471207	0.0314751	0.0576888	0.0551849	0.144349	21.8049	0.0891639	35.3002	0.511092	0.228257	0.0984516	0.549333	0.450667	0.0155415	0.013236	0.241133	1.379	114	11.4069	0.0251059	184	11.4224	0.0208458	77	11.438	0.0242728	0.000119593	0.0150716	0.0150695
Chr5_93255868	Chr5	93255868	G	A	0.21386	0.977	0.549333	0.450667	0.252129	0.0256006	2.49e-20	96.99	114	11.6157	0.0487304	184	11.8678	0.040523	77	12.1199	0.0471207	0.0314751	0.0576888	0.0551849	0.144349	21.8049	0.0891639	35.3002	0.511092	0.228257	0.0984516	0.549333	0.450667	0.0155415	0.013236	0.241133	1.379	114	11.4069	0.0251059	184	11.4224	0.0208458	77	11.438	0.0242728	0.000119593	0.0150716	0.0150695
Chr5_93255872	Chr5	93255872	C	T	0.21386	0.977	0.549333	0.450667	0.252129	0.0256006	2.49e-20	96.99	114	11.6157	0.0487304	184	11.8678	0.040523	77	12.1199	0.0471207	0.0314751	0.0576888	0.0551849	0.144349	21.8049	0.0891639	35.3002	0.511092	0.228257	0.0984516	0.549333	0.450667	0.0155415	0.013236	0.241133	1.379	114	11.4069	0.0251059	184	11.4224	0.0208458	77	11.438	0.0242728	0.000119593	0.0150716	0.0150695
Chr5_93255903	Chr5	93255903	C	T	0.21386	0.977	0.549333	0.450667	0.252129	0.0256006	2.49e-20	96.99	114	11.6157	0.0487304	184	11.8678	0.040523	77	12.1199	0.0471207	0.0314751	0.0576888	0.0551849	0.144349	21.8049	0.0891639	35.3002	0.511092	0.228257	0.0984516	0.549333	0.450667	0.0155415	0.013236	0.241133	1.379	114	11.4069	0.0251059	184	11.4224	0.0208458	77	11.438	0.0242728	0.000119593	0.0150716	0.0150695
Chr5_93256014	Chr5	93256014	T	G	0.21386	0.991	0.549333	0.450667	0.252129	0.0256006	2.49e-20	96.99	114	11.6157	0.0487304	184	11.8678	0.040523	77	12.1199	0.0471207	0.0314751	0.0576888	0.0551849	0.144349	21.8049	0.0891639	35.3002	0.511092	0.228257	0.0984516	0.549333	0.450667	0.0155415	0.013236	0.241133	1.379	114	11.4069	0.0251059	184	11.4224	0.0208458	77	11.438	0.0242728	0.000119593	0.0150716	0.0150695
Chr5_93256079	Chr5	93256079	A	G	0.21386	0.978	0.549333	0.450667	0.252129	0.0256006	2.49e-20	96.99	114	11.6157	0.0487304	184	11.8678	0.040523	77	12.1199	0.0471207	0.0314751	0.0576888	0.0551849	0.144349	21.8049	0.0891639	35.3002	0.511092	0.228257	0.0984516	0.549333	0.450667	0.0155415	0.013236	0.241133	1.379	114	11.4069	0.0251059	184	11.4224	0.0208458	77	11.438	0.0242728	0.000119593	0.0150716	0.0150695
Chr5_93256123	Chr5	93256123	T	G	0.21386	0.954	0.549333	0.450667	0.252129	0.0256006	2.49e-20	96.99	114	11.6157	0.0487304	184	11.8678	0.040523	77	12.1199	0.0471207	0.0314751	0.0576888	0.0551849	0.144349	21.8049	0.0891639	35.3002	0.511092	0.228257	0.0984516	0.549333	0.450667	0.0155415	0.013236	0.241133	1.379	114	11.4069	0.0251059	184	11.4224	0.0208458	77	11.438	0.0242728	0.000119593	0.0150716	0.0150695
Chr5_93256125	Chr5	93256125	C	A	0.21386	0.951	0.549333	0.450667	0.252129	0.0256006	2.49e-20	96.99	114	11.6157	0.0487304	184	11.8678	0.040523	77	12.1199	0.0471207	0.0314751	0.0576888	0.0551849	0.144349	21.8049	0.0891639	35.3002	0.511092	0.228257	0.0984516	0.549333	0.450667	0.0155415	0.013236	0.241133	1.379	114	11.4069	0.0251059	184	11.4224	0.0208458	77	11.438	0.0242728	0.000119593	0.0150716	0.0150695
Chr5_93256134	Chr5	93256134	G	A	0.21386	0.951	0.549333	0.450667	0.252129	0.0256006	2.49e-20	96.99	114	11.6157	0.0487304	184	11.8678	0.040523	77	12.1199	0.0471207	0.0314751	0.0576888	0.0551849	0.144349	21.8049	0.0891639	35.3002	0.511092	0.228257	0.0984516	0.549333	0.450667	0.0155415	0.013236	0.241133	1.379	114	11.4069	0.0251059	184	11.4224	0.0208458	77	11.438	0.0242728	0.000119593	0.0150716	0.0150695
Chr5_93256149	Chr5	93256149	T	A	0.21386	0.939	0.549333	0.450667	0.252129	0.0256006	2.49e-20	96.99	114	11.6157	0.0487304	184	11.8678	0.040523	77	12.1199	0.0471207	0.0314751	0.0576888	0.0551849	0.144349	21.8049	0.0891639	35.3002	0.511092	0.228257	0.0984516	0.549333	0.450667	0.0155415	0.013236	0.241133	1.379	114	11.4069	0.0251059	184	11.4224	0.0208458	77	11.438	0.0242728	0.000119593	0.0150716	0.0150695
Chr5_93256720	Chr5	93256720	A	G	0.21386	0.995	0.549333	0.450667	0.252129	0.0256006	2.49e-20	96.99	114	11.6157	0.0487304	184	11.8678	0.040523	77	12.1199	0.0471207	0.0314751	0.0576888	0.0551849	0.144349	21.8049	0.0891639	35.3002	0.511092	0.228257	0.0984516	0.549333	0.450667	0.0155415	0.013236	0.241133	1.379	114	11.4069	0.0251059	184	11.4224	0.0208458	77	11.438	0.0242728	0.000119593	0.0150716	0.0150695
Chr5_93257101	Chr5	93257101	G	A	0.21386	0.995	0.549333	0.450667	0.252129	0.0256006	2.49e-20	96.99	114	11.6157	0.0487304	184	11.8678	0.040523	77	12.1199	0.0471207	0.0314751	0.0576888	0.0551849	0.144349	21.8049	0.0891639	35.3002	0.511092	0.228257	0.0984516	0.549333	0.450667	0.0155415	0.013236	0.241133	1.379	114	11.4069	0.0251059	184	11.4224	0.0208458	77	11.438	0.0242728	0.000119593	0.0150716	0.0150695
Chr5_93257238	Chr5	93257238	T	G	0.21386	0.995	0.549333	0.450667	0.252129	0.0256006	2.49e-20	96.99	114	11.6157	0.0487304	184	11.8678	0.040523	77	12.1199	0.0471207	0.0314751	0.0576888	0.0551849	0.144349	21.8049	0.0891639	35.3002	0.511092	0.228257	0.0984516	0.549333	0.450667	0.0155415	0.013236	0.241133	1.379	114	11.4069	0.0251059	184	11.4224	0.0208458	77	11.438	0.0242728	0.000119593	0.0150716	0.0150695
Chr5_93257262	Chr5	93257262	A	T	0.21386	0.995	0.549333	0.450667	0.252129	0.0256006	2.49e-20	96.99	114	11.6157	0.0487304	184	11.8678	0.040523	77	12.1199	0.0471207	0.0314751	0.0576888	0.0551849	0.144349	21.8049	0.0891639	35.3002	0.511092	0.228257	0.0984516	0.549333	0.450667	0.0155415	0.013236	0.241133	1.379	114	11.4069	0.0251059	184	11.4224	0.0208458	77	11.438	0.0242728	0.000119593	0.0150716	0.0150695
Chr5_93257512	Chr5	93257512	C	G	0.21386	0.984	0.549333	0.450667	0.252129	0.0256006	2.49e-20	96.99	114	11.6157	0.0487304	184	11.8678	0.040523	77	12.1199	0.0471207	0.0314751	0.0576888	0.0551849	0.144349	21.8049	0.0891639	35.3002	0.511092	0.228257	0.0984516	0.549333	0.450667	0.0155415	0.013236	0.241133	1.379	114	11.4069	0.0251059	184	11.4224	0.0208458	77	11.438	0.0242728	0.000119593	0.0150716	0.0150695
Chr5_93257596	Chr5	93257596	C	T	0.21386	0.995	0.549333	0.450667	0.252129	0.0256006	2.49e-20	96.99	114	11.6157	0.0487304	184	11.8678	0.040523	77	12.1199	0.0471207	0.0314751	0.0576888	0.0551849	0.144349	21.8049	0.0891639	35.3002	0.511092	0.228257	0.0984516	0.549333	0.450667	0.0155415	0.013236	0.241133	1.379	114	11.4069	0.0251059	184	11.4224	0.0208458	77	11.438	0.0242728	0.000119593	0.0150716	0.0150695
Chr5_93257769	Chr5	93257769	A	G	0.21386	0.995	0.549333	0.450667	0.252129	0.0256006	2.49e-20	96.99	114	11.6157	0.0487304	184	11.8678	0.040523	77	12.1199	0.0471207	0.0314751	0.0576888	0.0551849	0.144349	21.8049	0.0891639	35.3002	0.511092	0.228257	0.0984516	0.549333	0.450667	0.0155415	0.013236	0.241133	1.379	114	11.4069	0.0251059	184	11.4224	0.0208458	77	11.438	0.0242728	0.000119593	0.0150716	0.0150695
Chr5_93257940	Chr5	93257940	C	G	0.21386	0.997	0.549333	0.450667	0.252129	0.0256006	2.49e-20	96.99	114	11.6157	0.0487304	184	11.8678	0.040523	77	12.1199	0.0471207	0.0314751	0.0576888	0.0551849	0.144349	21.8049	0.0891639	35.3002	0.511092	0.228257	0.0984516	0.549333	0.450667	0.0155415	0.013236	0.241133	1.379	114	11.4069	0.0251059	184	11.4224	0.0208458	77	11.438	0.0242728	0.000119593	0.0150716	0.0150695
Chr5_93257962	Chr5	93257962	A	G	0.21386	0.995	0.549333	0.450667	0.252129	0.0256006	2.49e-20	96.99	114	11.6157	0.0487304	184	11.8678	0.040523	77	12.1199	0.0471207	0.0314751	0.0576888	0.0551849	0.144349	21.8049	0.0891639	35.3002	0.511092	0.228257	0.0984516	0.549333	0.450667	0.0155415	0.013236	0.241133	1.379	114	11.4069	0.0251059	184	11.4224	0.0208458	77	11.438	0.0242728	0.000119593	0.0150716	0.0150695
BovineHD0500026482	Chr5	93258886	T	C	0.21386	1	0.549333	0.450667	0.252129	0.0256006	2.49e-20	96.99	114	11.6157	0.0487304	184	11.8678	0.040523	77	12.1199	0.0471207	0.0314751	0.0576888	0.0551849	0.144349	21.8049	0.0891639	35.3002	0.511092	0.228257	0.0984516	0.549333	0.450667	0.0155415	0.013236	0.241133	1.379	114	11.4069	0.0251059	184	11.4224	0.0208458	77	11.438	0.0242728	0.000119593	0.0150716	0.0150695
Chr5_93259190	Chr5	93259190	T	C	0.21386	0.997	0.549333	0.450667	0.252129	0.0256006	2.49e-20	96.99	114	11.6157	0.0487304	184	11.8678	0.040523	77	12.1199	0.0471207	0.0314751	0.0576888	0.0551849	0.144349	21.8049	0.0891639	35.3002	0.511092	0.228257	0.0984516	0.549333	0.450667	0.0155415	0.013236	0.241133	1.379	114	11.4069	0.0251059	184	11.4224	0.0208458	77	11.438	0.0242728	0.000119593	0.0150716	0.0150695
Chr5_93897878	Chr5	93897878	A	G	0.476253	0.813	0.582667	0.417333	-0.271341	0.0275948	2.57e-20	96.69	130	12.1028	0.0490866	177	11.8315	0.0440276	68	11.5602	0.0546837	0.0358066	0.0786317	0.0375474	0.151986	23.5592	0.114438	31.289	0.676814	0.250067	0.0965212	0.582667	0.417333	-0.00926755	0.014236	0.515471	0.4238	130	11.4308	0.0239635	177	11.4215	0.0211409	68	11.4123	0.0269249	4.18e-05	0.0154835	0.0147884
Chr5_93284902	Chr5	93284902	TA	T	0.229725	0.994	0.558667	0.441333	0.256364	0.0261726	3.58e-20	95.94	113	11.6274	0.0492456	193	11.8838	0.0417689	69	12.1401	0.0493373	0.0324089	0.0655987	0.0486849	0.146693	22.0931	0.0980077	33.0677	0.574	0.238615	0.0978839	0.558667	0.441333	0.012384	0.013507	0.359854	0.8406	113	11.411	0.0248335	193	11.4234	0.020867	69	11.4357	0.0248805	7.56e-05	0.0151579	0.0150374
Chr5_93287587	Chr5	93287587	A	G	0.229725	0.992	0.558667	0.441333	0.256364	0.0261726	3.58e-20	95.94	113	11.6274	0.0492456	193	11.8838	0.0417689	69	12.1401	0.0493373	0.0324089	0.0655987	0.0486849	0.146693	22.0931	0.0980077	33.0677	0.574	0.238615	0.0978839	0.558667	0.441333	0.012384	0.013507	0.359854	0.8406	113	11.411	0.0248335	193	11.4234	0.020867	69	11.4357	0.0248805	7.56e-05	0.0151579	0.0150374
Chr5_93287863	Chr5	93287863	C	G	0.229725	0.999	0.558667	0.441333	0.256364	0.0261726	3.58e-20	95.94	113	11.6274	0.0492456	193	11.8838	0.0417689	69	12.1401	0.0493373	0.0324089	0.0655987	0.0486849	0.146693	22.0931	0.0980077	33.0677	0.574	0.238615	0.0978839	0.558667	0.441333	0.012384	0.013507	0.359854	0.8406	113	11.411	0.0248335	193	11.4234	0.020867	69	11.4357	0.0248805	7.56e-05	0.0151579	0.0150374
BovineHD0500026489	Chr5	93287924	T	C	0.229725	1	0.558667	0.441333	0.256364	0.0261726	3.58e-20	95.94	113	11.6274	0.0492456	193	11.8838	0.0417689	69	12.1401	0.0493373	0.0324089	0.0655987	0.0486849	0.146693	22.0931	0.0980077	33.0677	0.574	0.238615	0.0978839	0.558667	0.441333	0.012384	0.013507	0.359854	0.8406	113	11.411	0.0248335	193	11.4234	0.020867	69	11.4357	0.0248805	7.56e-05	0.0151579	0.0150374
Chr5_93288452	Chr5	93288452	C	T	0.229725	0.998	0.558667	0.441333	0.256364	0.0261726	3.58e-20	95.94	113	11.6274	0.0492456	193	11.8838	0.0417689	69	12.1401	0.0493373	0.0324089	0.0655987	0.0486849	0.146693	22.0931	0.0980077	33.0677	0.574	0.238615	0.0978839	0.558667	0.441333	0.012384	0.013507	0.359854	0.8406	113	11.411	0.0248335	193	11.4234	0.020867	69	11.4357	0.0248805	7.56e-05	0.0151579	0.0150374
BovineHD0500026490	Chr5	93288707	G	A	0.229725	1	0.558667	0.441333	0.256364	0.0261726	3.58e-20	95.94	113	11.6274	0.0492456	193	11.8838	0.0417689	69	12.1401	0.0493373	0.0324089	0.0655987	0.0486849	0.146693	22.0931	0.0980077	33.0677	0.574	0.238615	0.0978839	0.558667	0.441333	0.012384	0.013507	0.359854	0.8406	113	11.411	0.0248335	193	11.4234	0.020867	69	11.4357	0.0248805	7.56e-05	0.0151579	0.0150374
Chr5_93288939	Chr5	93288939	A	G	0.229725	0.998	0.558667	0.441333	0.256364	0.0261726	3.58e-20	95.94	113	11.6274	0.0492456	193	11.8838	0.0417689	69	12.1401	0.0493373	0.0324089	0.0655987	0.0486849	0.146693	22.0931	0.0980077	33.0677	0.574	0.238615	0.0978839	0.558667	0.441333	0.012384	0.013507	0.359854	0.8406	113	11.411	0.0248335	193	11.4234	0.020867	69	11.4357	0.0248805	7.56e-05	0.0151579	0.0150374
Chr5_93289029	Chr5	93289029	T	A	0.229725	0.993	0.558667	0.441333	0.256364	0.0261726	3.58e-20	95.94	113	11.6274	0.0492456	193	11.8838	0.0417689	69	12.1401	0.0493373	0.0324089	0.0655987	0.0486849	0.146693	22.0931	0.0980077	33.0677	0.574	0.238615	0.0978839	0.558667	0.441333	0.012384	0.013507	0.359854	0.8406	113	11.411	0.0248335	193	11.4234	0.020867	69	11.4357	0.0248805	7.56e-05	0.0151579	0.0150374
Chr5_93289070	Chr5	93289070	A	T	0.229725	0.991	0.558667	0.441333	0.256364	0.0261726	3.58e-20	95.94	113	11.6274	0.0492456	193	11.8838	0.0417689	69	12.1401	0.0493373	0.0324089	0.0655987	0.0486849	0.146693	22.0931	0.0980077	33.0677	0.574	0.238615	0.0978839	0.558667	0.441333	0.012384	0.013507	0.359854	0.8406	113	11.411	0.0248335	193	11.4234	0.020867	69	11.4357	0.0248805	7.56e-05	0.0151579	0.0150374
Chr5_93289155	Chr5	93289155	T	C	0.229725	0.994	0.558667	0.441333	0.256364	0.0261726	3.58e-20	95.94	113	11.6274	0.0492456	193	11.8838	0.0417689	69	12.1401	0.0493373	0.0324089	0.0655987	0.0486849	0.146693	22.0931	0.0980077	33.0677	0.574	0.238615	0.0978839	0.558667	0.441333	0.012384	0.013507	0.359854	0.8406	113	11.411	0.0248335	193	11.4234	0.020867	69	11.4357	0.0248805	7.56e-05	0.0151579	0.0150374
Chr5_93311680	Chr5	93311680	A	C	0.229725	0.978	0.558667	0.441333	0.256364	0.0261726	3.58e-20	95.94	113	11.6274	0.0492456	193	11.8838	0.0417689	69	12.1401	0.0493373	0.0324089	0.0655987	0.0486849	0.146693	22.0931	0.0980077	33.0677	0.574	0.238615	0.0978839	0.558667	0.441333	0.012384	0.013507	0.359854	0.8406	113	11.411	0.0248335	193	11.4234	0.020867	69	11.4357	0.0248805	7.56e-05	0.0151579	0.0150374
Chr5_93343633	Chr5	93343633	A	C	0.212474	0.949	0.577333	0.422667	0.2565	0.0262054	3.82e-20	95.81	123	11.6341	0.0487541	187	11.8906	0.0416108	65	12.1471	0.0495924	0.0321091	0.0645112	0.0496401	0.146261	21.9534	0.0966204	33.2323	0.565138	0.238703	0.0980236	0.577333	0.422667	0.0130935	0.0135242	0.333638	0.9373	123	11.4106	0.0247228	187	11.4237	0.0209603	65	11.4368	0.0251646	8.37e-05	0.0154514	0.0147752
Chr5_93843292	Chr5	93843292	G	A	0.390629	0.927	0.734667	0.265333	-0.292747	0.0299259	4.01e-20	95.69	204	12.0352	0.0455205	143	11.7425	0.0451321	28	11.4497	0.0615859	0.0334115	0.0722008	0.0431672	0.148779	22.457	0.105612	31.636	0.625831	0.251075	0.0973178	0.734667	0.265333	-0.0335061	0.0153214	0.0294317	4.782	204	11.4409	0.022215	143	11.4074	0.0219538	28	11.3739	0.0306581	0.000437682	0.0148588	0.0149856
Chr5_93253064	Chr5	93253064	C	T	0.214358	0.982	0.548	0.452	0.25043	0.025694	5.52e-20	95	113	11.6161	0.0487177	185	11.8666	0.0403576	77	12.117	0.0469512	0.0310686	0.0563261	0.0568231	0.144218	21.5428	0.0873947	35.5498	0.497804	0.225196	0.0990676	0.548	0.452	0.0144577	0.0132631	0.276446	1.188	113	11.4079	0.0251579	185	11.4224	0.0208444	77	11.4369	0.0242462	0.00010355	0.015048	0.0151051
Chr5_93253109	Chr5	93253109	C	T	0.214358	0.982	0.548	0.452	0.25043	0.025694	5.52e-20	95	113	11.6161	0.0487177	185	11.8666	0.0403576	77	12.117	0.0469512	0.0310686	0.0563261	0.0568231	0.144218	21.5428	0.0873947	35.5498	0.497804	0.225196	0.0990676	0.548	0.452	0.0144577	0.0132631	0.276446	1.188	113	11.4079	0.0251579	185	11.4224	0.0208444	77	11.4369	0.0242462	0.00010355	0.015048	0.0151051
Chr5_93253157	Chr5	93253157	T	C	0.214358	0.978	0.548	0.452	0.25043	0.025694	5.52e-20	95	113	11.6161	0.0487177	185	11.8666	0.0403576	77	12.117	0.0469512	0.0310686	0.0563261	0.0568231	0.144218	21.5428	0.0873947	35.5498	0.497804	0.225196	0.0990676	0.548	0.452	0.0144577	0.0132631	0.276446	1.188	113	11.4079	0.0251579	185	11.4224	0.0208444	77	11.4369	0.0242462	0.00010355	0.015048	0.0151051
Chr5_93253209	Chr5	93253209	A	G	0.214358	0.982	0.548	0.452	0.25043	0.025694	5.52e-20	95	113	11.6161	0.0487177	185	11.8666	0.0403576	77	12.117	0.0469512	0.0310686	0.0563261	0.0568231	0.144218	21.5428	0.0873947	35.5498	0.497804	0.225196	0.0990676	0.548	0.452	0.0144577	0.0132631	0.276446	1.188	113	11.4079	0.0251579	185	11.4224	0.0208444	77	11.4369	0.0242462	0.00010355	0.015048	0.0151051
Chr5_93253294	Chr5	93253294	C	T	0.214358	0.982	0.548	0.452	0.25043	0.025694	5.52e-20	95	113	11.6161	0.0487177	185	11.8666	0.0403576	77	12.117	0.0469512	0.0310686	0.0563261	0.0568231	0.144218	21.5428	0.0873947	35.5498	0.497804	0.225196	0.0990676	0.548	0.452	0.0144577	0.0132631	0.276446	1.188	113	11.4079	0.0251579	185	11.4224	0.0208444	77	11.4369	0.0242462	0.00010355	0.015048	0.0151051
Chr5_93253374	Chr5	93253374	A	G	0.214358	0.979	0.548	0.452	0.25043	0.025694	5.52e-20	95	113	11.6161	0.0487177	185	11.8666	0.0403576	77	12.117	0.0469512	0.0310686	0.0563261	0.0568231	0.144218	21.5428	0.0873947	35.5498	0.497804	0.225196	0.0990676	0.548	0.452	0.0144577	0.0132631	0.276446	1.188	113	11.4079	0.0251579	185	11.4224	0.0208444	77	11.4369	0.0242462	0.00010355	0.015048	0.0151051
Chr5_93253621	Chr5	93253621	CG	GT	0.214358	0	0.548	0.452	0.25043	0.025694	5.52e-20	95	113	11.6161	0.0487177	185	11.8666	0.0403576	77	12.117	0.0469512	0.0310686	0.0563261	0.0568231	0.144218	21.5428	0.0873947	35.5498	0.497804	0.225196	0.0990676	0.548	0.452	0.0144577	0.0132631	0.276446	1.188	113	11.4079	0.0251579	185	11.4224	0.0208444	77	11.4369	0.0242462	0.00010355	0.015048	0.0151051
Chr5_93253823	Chr5	93253823	A	G	0.214358	0.979	0.548	0.452	0.25043	0.025694	5.52e-20	95	113	11.6161	0.0487177	185	11.8666	0.0403576	77	12.117	0.0469512	0.0310686	0.0563261	0.0568231	0.144218	21.5428	0.0873947	35.5498	0.497804	0.225196	0.0990676	0.548	0.452	0.0144577	0.0132631	0.276446	1.188	113	11.4079	0.0251579	185	11.4224	0.0208444	77	11.4369	0.0242462	0.00010355	0.015048	0.0151051
Chr5_93253828	Chr5	93253828	T	C	0.214358	0.979	0.548	0.452	0.25043	0.025694	5.52e-20	95	113	11.6161	0.0487177	185	11.8666	0.0403576	77	12.117	0.0469512	0.0310686	0.0563261	0.0568231	0.144218	21.5428	0.0873947	35.5498	0.497804	0.225196	0.0990676	0.548	0.452	0.0144577	0.0132631	0.276446	1.188	113	11.4079	0.0251579	185	11.4224	0.0208444	77	11.4369	0.0242462	0.00010355	0.015048	0.0151051
Chr5_93253893	Chr5	93253893	T	G	0.214358	0.981	0.548	0.452	0.25043	0.025694	5.52e-20	95	113	11.6161	0.0487177	185	11.8666	0.0403576	77	12.117	0.0469512	0.0310686	0.0563261	0.0568231	0.144218	21.5428	0.0873947	35.5498	0.497804	0.225196	0.0990676	0.548	0.452	0.0144577	0.0132631	0.276446	1.188	113	11.4079	0.0251579	185	11.4224	0.0208444	77	11.4369	0.0242462	0.00010355	0.015048	0.0151051
Chr5_93253985	Chr5	93253985	A	G	0.214358	0.983	0.548	0.452	0.25043	0.025694	5.52e-20	95	113	11.6161	0.0487177	185	11.8666	0.0403576	77	12.117	0.0469512	0.0310686	0.0563261	0.0568231	0.144218	21.5428	0.0873947	35.5498	0.497804	0.225196	0.0990676	0.548	0.452	0.0144577	0.0132631	0.276446	1.188	113	11.4079	0.0251579	185	11.4224	0.0208444	77	11.4369	0.0242462	0.00010355	0.015048	0.0151051
Chr5_93254147	Chr5	93254147	G	C	0.214358	0.98	0.548	0.452	0.25043	0.025694	5.52e-20	95	113	11.6161	0.0487177	185	11.8666	0.0403576	77	12.117	0.0469512	0.0310686	0.0563261	0.0568231	0.144218	21.5428	0.0873947	35.5498	0.497804	0.225196	0.0990676	0.548	0.452	0.0144577	0.0132631	0.276446	1.188	113	11.4079	0.0251579	185	11.4224	0.0208444	77	11.4369	0.0242462	0.00010355	0.015048	0.0151051
Chr5_93254152	Chr5	93254152	G	C	0.214358	0.981	0.548	0.452	0.25043	0.025694	5.52e-20	95	113	11.6161	0.0487177	185	11.8666	0.0403576	77	12.117	0.0469512	0.0310686	0.0563261	0.0568231	0.144218	21.5428	0.0873947	35.5498	0.497804	0.225196	0.0990676	0.548	0.452	0.0144577	0.0132631	0.276446	1.188	113	11.4079	0.0251579	185	11.4224	0.0208444	77	11.4369	0.0242462	0.00010355	0.015048	0.0151051
Chr5_93254154	Chr5	93254154	T	C	0.214358	0.981	0.548	0.452	0.25043	0.025694	5.52e-20	95	113	11.6161	0.0487177	185	11.8666	0.0403576	77	12.117	0.0469512	0.0310686	0.0563261	0.0568231	0.144218	21.5428	0.0873947	35.5498	0.497804	0.225196	0.0990676	0.548	0.452	0.0144577	0.0132631	0.276446	1.188	113	11.4079	0.0251579	185	11.4224	0.0208444	77	11.4369	0.0242462	0.00010355	0.015048	0.0151051
Chr5_93254168	Chr5	93254168	T	C	0.214358	0.982	0.548	0.452	0.25043	0.025694	5.52e-20	95	113	11.6161	0.0487177	185	11.8666	0.0403576	77	12.117	0.0469512	0.0310686	0.0563261	0.0568231	0.144218	21.5428	0.0873947	35.5498	0.497804	0.225196	0.0990676	0.548	0.452	0.0144577	0.0132631	0.276446	1.188	113	11.4079	0.0251579	185	11.4224	0.0208444	77	11.4369	0.0242462	0.00010355	0.015048	0.0151051
Chr5_93254182	Chr5	93254182	T	C	0.214358	0.982	0.548	0.452	0.25043	0.025694	5.52e-20	95	113	11.6161	0.0487177	185	11.8666	0.0403576	77	12.117	0.0469512	0.0310686	0.0563261	0.0568231	0.144218	21.5428	0.0873947	35.5498	0.497804	0.225196	0.0990676	0.548	0.452	0.0144577	0.0132631	0.276446	1.188	113	11.4079	0.0251579	185	11.4224	0.0208444	77	11.4369	0.0242462	0.00010355	0.015048	0.0151051
Chr5_93254188	Chr5	93254188	A	G	0.214358	0.982	0.548	0.452	0.25043	0.025694	5.52e-20	95	113	11.6161	0.0487177	185	11.8666	0.0403576	77	12.117	0.0469512	0.0310686	0.0563261	0.0568231	0.144218	21.5428	0.0873947	35.5498	0.497804	0.225196	0.0990676	0.548	0.452	0.0144577	0.0132631	0.276446	1.188	113	11.4079	0.0251579	185	11.4224	0.0208444	77	11.4369	0.0242462	0.00010355	0.015048	0.0151051
Chr5_93254191	Chr5	93254191	C	A	0.214358	0.982	0.548	0.452	0.25043	0.025694	5.52e-20	95	113	11.6161	0.0487177	185	11.8666	0.0403576	77	12.117	0.0469512	0.0310686	0.0563261	0.0568231	0.144218	21.5428	0.0873947	35.5498	0.497804	0.225196	0.0990676	0.548	0.452	0.0144577	0.0132631	0.276446	1.188	113	11.4079	0.0251579	185	11.4224	0.0208444	77	11.4369	0.0242462	0.00010355	0.015048	0.0151051
Chr5_93935905	Chr5	93935905	TA	T	0.33204	0.895	0.738667	0.261333	0.283469	0.0291551	7.35e-20	94.53	206	11.6888	0.0413003	142	11.9723	0.0374403	27	12.2558	0.052895	0.0310231	0.0327396	0.0777035	0.141466	21.9297	0.0637627	48.654	0.296439	0.182359	0.102258	0.738667	0.261333	-0.014651	0.0151426	0.333957	0.9361	206	11.4334	0.0232609	142	11.4188	0.0213195	27	11.4041	0.0287501	8.29e-05	0.0149221	0.0152347
Chr5_93251894	Chr5	93251894	C	T	0.230273	0.978	0.557333	0.442667	0.255128	0.0262957	7.41e-20	94.13	112	11.6272	0.0493263	194	11.8823	0.0416975	69	12.1375	0.0492666	0.0321174	0.0648572	0.0497376	0.146712	21.8914	0.0969746	33.1193	0.56597	0.237042	0.0983805	0.557333	0.442667	0.0112645	0.0135472	0.406261	0.6914	112	11.412	0.0248902	194	11.4233	0.0208618	69	11.4346	0.0248588	6.26e-05	0.0151337	0.0150704
Chr5_93251903	Chr5	93251903	C	T	0.230273	0.98	0.557333	0.442667	0.255128	0.0262957	7.41e-20	94.13	112	11.6272	0.0493263	194	11.8823	0.0416975	69	12.1375	0.0492666	0.0321174	0.0648572	0.0497376	0.146712	21.8914	0.0969746	33.1193	0.56597	0.237042	0.0983805	0.557333	0.442667	0.0112645	0.0135472	0.406261	0.6914	112	11.412	0.0248902	194	11.4233	0.0208618	69	11.4346	0.0248588	6.26e-05	0.0151337	0.0150704
Chr5_93933366	Chr5	93933366	C	T	0.330074	0.891	0.74	0.26	0.285112	0.0293972	8.88e-20	94.06	206	11.6865	0.0413788	143	11.9717	0.0373675	26	12.2568	0.0529986	0.0312799	0.0323227	0.0781951	0.141798	22.0595	0.0636026	49.1802	0.292466	0.181633	0.102437	0.74	0.26	-0.0155449	0.0152594	0.309058	1.038	206	11.4341	0.0233246	143	11.4186	0.0213126	26	11.403	0.0288118	9.3e-05	0.014924	0.0152249
Chr5_93934849	Chr5	93934849	G	A	0.330074	0.894	0.74	0.26	0.285112	0.0293972	8.88e-20	94.06	206	11.6865	0.0413788	143	11.9717	0.0373675	26	12.2568	0.0529986	0.0312799	0.0323227	0.0781951	0.141798	22.0595	0.0636026	49.1802	0.292466	0.181633	0.102437	0.74	0.26	-0.0155449	0.0152594	0.309058	1.038	206	11.4341	0.0233246	143	11.4186	0.0213126	26	11.403	0.0288118	9.3e-05	0.014924	0.0152249
Chr5_93936106	Chr5	93936106	C	T	0.330074	0.893	0.74	0.26	0.285112	0.0293972	8.88e-20	94.06	206	11.6865	0.0413788	143	11.9717	0.0373675	26	12.2568	0.0529986	0.0312799	0.0323227	0.0781951	0.141798	22.0595	0.0636026	49.1802	0.292466	0.181633	0.102437	0.74	0.26	-0.0155449	0.0152594	0.309058	1.038	206	11.4341	0.0233246	143	11.4186	0.0213126	26	11.403	0.0288118	9.3e-05	0.014924	0.0152249
Chr5_93936286	Chr5	93936286	C	T	0.330074	0.892	0.74	0.26	0.285112	0.0293972	8.88e-20	94.06	206	11.6865	0.0413788	143	11.9717	0.0373675	26	12.2568	0.0529986	0.0312799	0.0323227	0.0781951	0.141798	22.0595	0.0636026	49.1802	0.292466	0.181633	0.102437	0.74	0.26	-0.0155449	0.0152594	0.309058	1.038	206	11.4341	0.0233246	143	11.4186	0.0213126	26	11.403	0.0288118	9.3e-05	0.014924	0.0152249
Chr5_93936411	Chr5	93936411	G	A	0.330074	0.899	0.74	0.26	0.285112	0.0293972	8.88e-20	94.06	206	11.6865	0.0413788	143	11.9717	0.0373675	26	12.2568	0.0529986	0.0312799	0.0323227	0.0781951	0.141798	22.0595	0.0636026	49.1802	0.292466	0.181633	0.102437	0.74	0.26	-0.0155449	0.0152594	0.309058	1.038	206	11.4341	0.0233246	143	11.4186	0.0213126	26	11.403	0.0288118	9.3e-05	0.014924	0.0152249
Chr5_93840343	Chr5	93840343	C	T	0.298652	0.982	0.744	0.256	0.268779	0.0279501	1.39e-19	92.48	212	11.719	0.0397665	134	11.9877	0.0376837	29	12.2565	0.0531145	0.0275191	0.0311862	0.0796132	0.138318	19.8954	0.0587052	46.8767	0.281465	0.185613	0.103003	0.744	0.256	-0.00235107	0.0144245	0.870615	0.02657	212	11.4248	0.0225746	134	11.4224	0.0216023	29	11.4201	0.0289799	2.11e-06	0.0149978	0.0152418
BovineHD0500026470	Chr5	93217076	C	T	0.256485	1	0.573333	0.426667	0.252866	0.0260771	1.44e-19	94.03	120	11.6329	0.0424009	190	11.8858	0.033894	65	12.1386	0.0431254	0.031283	0.0205659	0.0891182	0.140967	22.1917	0.0518489	60.3349	0.187502	0.172989	0.104543	0.573333	0.426667	0.0144449	0.013629	0.28998	1.123	120	11.4095	0.0243153	190	11.4239	0.020328	65	11.4384	0.0246316	0.000102084	0.0134616	0.0164954
Chr5_94311738	Chr5	94311738	C	CTCTTCTAGAACATGGTA	0.326714	0	0.382667	0.617333	0.257664	0.0268778	1.72e-19	91.9	60	11.5267	0.0570364	167	11.7844	0.0444643	148	12.0421	0.0463232	0.0313673	0.0747696	0.0418961	0.148033	21.1894	0.106137	29.5536	0.640887	0.250775	0.0979733	0.382667	0.617333	0.0204592	0.0137746	0.138368	2.206	60	11.395	0.0283201	167	11.4154	0.021619	148	11.4359	0.0226322	0.000197764	0.0155596	0.0145807
Chr5_93843273	Chr5	93843273	A	G	0.273772	0.994	0.766667	0.233333	0.281543	0.0294848	2.32e-19	91.18	223	11.7213	0.0403913	129	12.0028	0.0388851	23	12.2844	0.0559585	0.0283599	0.034937	0.0765281	0.139825	20.2824	0.0632968	44.8046	0.313434	0.191766	0.102731	0.766667	0.233333	-0.0110503	0.0151784	0.467076	0.53	223	11.4296	0.0225545	129	11.4185	0.0218593	23	11.4075	0.0301283	4.37e-05	0.0150807	0.0151294
BovineHD0500026635	Chr5	93843392	T	C	0.273772	1	0.766667	0.233333	0.281543	0.0294848	2.32e-19	91.18	223	11.7213	0.0403913	129	12.0028	0.0388851	23	12.2844	0.0559585	0.0283599	0.034937	0.0765281	0.139825	20.2824	0.0632968	44.8046	0.313434	0.191766	0.102731	0.766667	0.233333	-0.0110503	0.0151784	0.467076	0.53	223	11.4296	0.0225545	129	11.4185	0.0218593	23	11.4075	0.0301283	4.37e-05	0.0150807	0.0151294
Chr5_93914952	Chr5	93914952	C	T	0.256298	0.887	0.792	0.208	0.297973	0.031232	2.48e-19	91.02	237	11.7247	0.0396926	120	12.0227	0.0390748	18	12.3207	0.0585581	0.0292531	0.0316847	0.0795133	0.140451	20.828	0.0609379	48.0049	0.28494	0.181064	0.103277	0.792	0.208	-0.00945761	0.0160848	0.556918	0.3457	237	11.4283	0.0224408	120	11.4188	0.0221975	18	11.4094	0.0316119	2.95e-05	0.0149731	0.0152376
Chr5_93923772	Chr5	93923772	T	C	0.256298	0.911	0.792	0.208	0.297973	0.031232	2.48e-19	91.02	237	11.7247	0.0396926	120	12.0227	0.0390748	18	12.3207	0.0585581	0.0292531	0.0316847	0.0795133	0.140451	20.828	0.0609379	48.0049	0.28494	0.181064	0.103277	0.792	0.208	-0.00945761	0.0160848	0.556918	0.3457	237	11.4283	0.0224408	120	11.4188	0.0221975	18	11.4094	0.0316119	2.95e-05	0.0149731	0.0152376
chr5_94594948	Chr5	94594948	G	T	0.285879	1	0.554667	0.445333	-0.243912	0.0255156	2.66e-19	91.38	120	12.0932	0.0420706	176	11.8493	0.0358852	79	11.6054	0.0459091	0.029391	0.0295334	0.081391	0.140315	20.9464	0.0589244	49.8792	0.266248	0.199941	0.103541	0.554667	0.445333	-0.00564171	0.0132079	0.669535	0.1825	120	11.4282	0.0237611	176	11.4226	0.0209116	79	11.4169	0.025669	1.57e-05	0.0150218	0.0152084
Chr5_93561213	Chr5	93561213	C	G	0.249547	0.891	0.489333	0.510667	-0.240852	0.0253629	3.51e-19	90.18	91	12.1381	0.0481654	185	11.8973	0.0399669	99	11.6564	0.0464904	0.0289917	0.0532083	0.0606606	0.142861	20.2937	0.0822	35.2697	0.467277	0.230735	0.100567	0.489333	0.510667	-0.00639165	0.0130434	0.624427	0.2401	91	11.4302	0.024933	185	11.4238	0.0207492	99	11.4174	0.0240763	2.04e-05	0.0146997	0.015484
Chr5_94175528	Chr5	94175528	C	A	0.270161	0.912	0.496	0.504	-0.236801	0.025033	4.54e-19	89.48	93	12.0844	0.0420939	186	11.8476	0.0363694	96	11.6108	0.046118	0.0280356	0.0317136	0.0798644	0.139614	20.0809	0.0597493	46.9221	0.284228	0.199233	0.10365	0.496	0.504	-0.0246625	0.0127797	0.0544371	3.724	93	11.4445	0.0232087	186	11.4198	0.0205933	96	11.3951	0.0252223	0.0003041	0.0141539	0.0156826
Chr5_93226905	Chr5	93226905	A	G	0.192908	0.946	0.548	0.452	0.253764	0.0268339	5.06e-19	89.43	105	11.6207	0.0483067	201	11.8745	0.0396081	69	12.1282	0.0473729	0.0319013	0.0510522	0.0627102	0.145664	21.9007	0.0829535	38.4569	0.448761	0.214878	0.100999	0.548	0.452	0.0136569	0.0137905	0.322711	0.9807	105	11.4092	0.0253088	201	11.4228	0.0209357	69	11.4365	0.024828	9.24e-05	0.0153723	0.0148402
Chr5_94127879	Chr5	94127879	A	G	0.306126	0.97	0.796	0.204	-0.315076	0.0333837	5.92e-19	89.08	239	11.9851	0.0421898	119	11.67	0.0465783	17	11.355	0.0691957	0.0322407	0.0581736	0.0566482	0.147063	21.9231	0.0904143	35.6589	0.506643	0.2342	0.100278	0.796	0.204	-0.0121429	0.0171361	0.479035	0.5022	239	11.4272	0.0217147	119	11.4151	0.0239638	17	11.4029	0.0355569	4.79e-05	0.0155313	0.0147407
Chr5_93254239	Chr5	93254239	CAG	C	0.211702	0.979	0.572	0.428	0.247967	0.0262954	5.93e-19	88.93	120	11.6425	0.0481581	189	11.8905	0.0408844	66	12.1385	0.0490587	0.0301063	0.0588201	0.0561299	0.145056	20.7549	0.0889264	33.8553	0.511702	0.2283	0.100245	0.572	0.428	0.0124005	0.0134847	0.358417	0.8457	120	11.4113	0.0246424	189	11.4237	0.0209025	66	11.4361	0.0251049	7.53e-05	0.0152587	0.0149496
Chr5_93257327	Chr5	93257327	T	G	0.211702	0.98	0.572	0.428	0.247967	0.0262954	5.93e-19	88.93	120	11.6425	0.0481581	189	11.8905	0.0408844	66	12.1385	0.0490587	0.0301063	0.0588201	0.0561299	0.145056	20.7549	0.0889264	33.8553	0.511702	0.2283	0.100245	0.572	0.428	0.0124005	0.0134847	0.358417	0.8457	120	11.4113	0.0246424	189	11.4237	0.0209025	66	11.4361	0.0251049	7.53e-05	0.0152587	0.0149496
Chr5_93258113	Chr5	93258113	G	A	0.211702	0.975	0.572	0.428	0.247967	0.0262954	5.93e-19	88.93	120	11.6425	0.0481581	189	11.8905	0.0408844	66	12.1385	0.0490587	0.0301063	0.0588201	0.0561299	0.145056	20.7549	0.0889264	33.8553	0.511702	0.2283	0.100245	0.572	0.428	0.0124005	0.0134847	0.358417	0.8457	120	11.4113	0.0246424	189	11.4237	0.0209025	66	11.4361	0.0251049	7.53e-05	0.0152587	0.0149496
Chr5_93260042	Chr5	93260042	G	A	0.211702	0.987	0.572	0.428	0.247967	0.0262954	5.93e-19	88.93	120	11.6425	0.0481581	189	11.8905	0.0408844	66	12.1385	0.0490587	0.0301063	0.0588201	0.0561299	0.145056	20.7549	0.0889264	33.8553	0.511702	0.2283	0.100245	0.572	0.428	0.0124005	0.0134847	0.358417	0.8457	120	11.4113	0.0246424	189	11.4237	0.0209025	66	11.4361	0.0251049	7.53e-05	0.0152587	0.0149496
Chr5_93260264	Chr5	93260264	A	G	0.211702	0.988	0.572	0.428	0.247967	0.0262954	5.93e-19	88.93	120	11.6425	0.0481581	189	11.8905	0.0408844	66	12.1385	0.0490587	0.0301063	0.0588201	0.0561299	0.145056	20.7549	0.0889264	33.8553	0.511702	0.2283	0.100245	0.572	0.428	0.0124005	0.0134847	0.358417	0.8457	120	11.4113	0.0246424	189	11.4237	0.0209025	66	11.4361	0.0251049	7.53e-05	0.0152587	0.0149496
Chr5_93260365	Chr5	93260365	C	G	0.211702	0.988	0.572	0.428	0.247967	0.0262954	5.93e-19	88.93	120	11.6425	0.0481581	189	11.8905	0.0408844	66	12.1385	0.0490587	0.0301063	0.0588201	0.0561299	0.145056	20.7549	0.0889264	33.8553	0.511702	0.2283	0.100245	0.572	0.428	0.0124005	0.0134847	0.358417	0.8457	120	11.4113	0.0246424	189	11.4237	0.0209025	66	11.4361	0.0251049	7.53e-05	0.0152587	0.0149496
Chr5_93260795	Chr5	93260795	G	T	0.211702	0.98	0.572	0.428	0.247967	0.0262954	5.93e-19	88.93	120	11.6425	0.0481581	189	11.8905	0.0408844	66	12.1385	0.0490587	0.0301063	0.0588201	0.0561299	0.145056	20.7549	0.0889264	33.8553	0.511702	0.2283	0.100245	0.572	0.428	0.0124005	0.0134847	0.358417	0.8457	120	11.4113	0.0246424	189	11.4237	0.0209025	66	11.4361	0.0251049	7.53e-05	0.0152587	0.0149496
Chr5_93265261	Chr5	93265261	GT	G	0.211702	0.975	0.572	0.428	0.247967	0.0262954	5.93e-19	88.93	120	11.6425	0.0481581	189	11.8905	0.0408844	66	12.1385	0.0490587	0.0301063	0.0588201	0.0561299	0.145056	20.7549	0.0889264	33.8553	0.511702	0.2283	0.100245	0.572	0.428	0.0124005	0.0134847	0.358417	0.8457	120	11.4113	0.0246424	189	11.4237	0.0209025	66	11.4361	0.0251049	7.53e-05	0.0152587	0.0149496
Chr5_93269921	Chr5	93269921	T	A	0.211702	0.957	0.572	0.428	0.247967	0.0262954	5.93e-19	88.93	120	11.6425	0.0481581	189	11.8905	0.0408844	66	12.1385	0.0490587	0.0301063	0.0588201	0.0561299	0.145056	20.7549	0.0889264	33.8553	0.511702	0.2283	0.100245	0.572	0.428	0.0124005	0.0134847	0.358417	0.8457	120	11.4113	0.0246424	189	11.4237	0.0209025	66	11.4361	0.0251049	7.53e-05	0.0152587	0.0149496
Chr5_93269930	Chr5	93269930	G	A	0.211702	0.957	0.572	0.428	0.247967	0.0262954	5.93e-19	88.93	120	11.6425	0.0481581	189	11.8905	0.0408844	66	12.1385	0.0490587	0.0301063	0.0588201	0.0561299	0.145056	20.7549	0.0889264	33.8553	0.511702	0.2283	0.100245	0.572	0.428	0.0124005	0.0134847	0.358417	0.8457	120	11.4113	0.0246424	189	11.4237	0.0209025	66	11.4361	0.0251049	7.53e-05	0.0152587	0.0149496
Chr5_93270409	Chr5	93270409	C	T	0.211702	0.963	0.572	0.428	0.247967	0.0262954	5.93e-19	88.93	120	11.6425	0.0481581	189	11.8905	0.0408844	66	12.1385	0.0490587	0.0301063	0.0588201	0.0561299	0.145056	20.7549	0.0889264	33.8553	0.511702	0.2283	0.100245	0.572	0.428	0.0124005	0.0134847	0.358417	0.8457	120	11.4113	0.0246424	189	11.4237	0.0209025	66	11.4361	0.0251049	7.53e-05	0.0152587	0.0149496
Chr5_93271936	Chr5	93271936	GA	G	0.211702	0.972	0.572	0.428	0.247967	0.0262954	5.93e-19	88.93	120	11.6425	0.0481581	189	11.8905	0.0408844	66	12.1385	0.0490587	0.0301063	0.0588201	0.0561299	0.145056	20.7549	0.0889264	33.8553	0.511702	0.2283	0.100245	0.572	0.428	0.0124005	0.0134847	0.358417	0.8457	120	11.4113	0.0246424	189	11.4237	0.0209025	66	11.4361	0.0251049	7.53e-05	0.0152587	0.0149496
Chr5_93273572	Chr5	93273572	A	G	0.211702	0.97	0.572	0.428	0.247967	0.0262954	5.93e-19	88.93	120	11.6425	0.0481581	189	11.8905	0.0408844	66	12.1385	0.0490587	0.0301063	0.0588201	0.0561299	0.145056	20.7549	0.0889264	33.8553	0.511702	0.2283	0.100245	0.572	0.428	0.0124005	0.0134847	0.358417	0.8457	120	11.4113	0.0246424	189	11.4237	0.0209025	66	11.4361	0.0251049	7.53e-05	0.0152587	0.0149496
Chr5_93274074	Chr5	93274074	GGA	G	0.211702	0.946	0.572	0.428	0.247967	0.0262954	5.93e-19	88.93	120	11.6425	0.0481581	189	11.8905	0.0408844	66	12.1385	0.0490587	0.0301063	0.0588201	0.0561299	0.145056	20.7549	0.0889264	33.8553	0.511702	0.2283	0.100245	0.572	0.428	0.0124005	0.0134847	0.358417	0.8457	120	11.4113	0.0246424	189	11.4237	0.0209025	66	11.4361	0.0251049	7.53e-05	0.0152587	0.0149496
Chr5_93274471	Chr5	93274471	C	T	0.211702	0.959	0.572	0.428	0.247967	0.0262954	5.93e-19	88.93	120	11.6425	0.0481581	189	11.8905	0.0408844	66	12.1385	0.0490587	0.0301063	0.0588201	0.0561299	0.145056	20.7549	0.0889264	33.8553	0.511702	0.2283	0.100245	0.572	0.428	0.0124005	0.0134847	0.358417	0.8457	120	11.4113	0.0246424	189	11.4237	0.0209025	66	11.4361	0.0251049	7.53e-05	0.0152587	0.0149496
Chr5_93277081	Chr5	93277081	G	T	0.211702	0.952	0.572	0.428	0.247967	0.0262954	5.93e-19	88.93	120	11.6425	0.0481581	189	11.8905	0.0408844	66	12.1385	0.0490587	0.0301063	0.0588201	0.0561299	0.145056	20.7549	0.0889264	33.8553	0.511702	0.2283	0.100245	0.572	0.428	0.0124005	0.0134847	0.358417	0.8457	120	11.4113	0.0246424	189	11.4237	0.0209025	66	11.4361	0.0251049	7.53e-05	0.0152587	0.0149496
Chr5_93278039	Chr5	93278039	G	A	0.211702	0.96	0.572	0.428	0.247967	0.0262954	5.93e-19	88.93	120	11.6425	0.0481581	189	11.8905	0.0408844	66	12.1385	0.0490587	0.0301063	0.0588201	0.0561299	0.145056	20.7549	0.0889264	33.8553	0.511702	0.2283	0.100245	0.572	0.428	0.0124005	0.0134847	0.358417	0.8457	120	11.4113	0.0246424	189	11.4237	0.0209025	66	11.4361	0.0251049	7.53e-05	0.0152587	0.0149496
Chr5_93278161	Chr5	93278161	C	T	0.211702	0.951	0.572	0.428	0.247967	0.0262954	5.93e-19	88.93	120	11.6425	0.0481581	189	11.8905	0.0408844	66	12.1385	0.0490587	0.0301063	0.0588201	0.0561299	0.145056	20.7549	0.0889264	33.8553	0.511702	0.2283	0.100245	0.572	0.428	0.0124005	0.0134847	0.358417	0.8457	120	11.4113	0.0246424	189	11.4237	0.0209025	66	11.4361	0.0251049	7.53e-05	0.0152587	0.0149496
Chr5_93281331	Chr5	93281331	C	A	0.211702	0.988	0.572	0.428	0.247967	0.0262954	5.93e-19	88.93	120	11.6425	0.0481581	189	11.8905	0.0408844	66	12.1385	0.0490587	0.0301063	0.0588201	0.0561299	0.145056	20.7549	0.0889264	33.8553	0.511702	0.2283	0.100245	0.572	0.428	0.0124005	0.0134847	0.358417	0.8457	120	11.4113	0.0246424	189	11.4237	0.0209025	66	11.4361	0.0251049	7.53e-05	0.0152587	0.0149496
Chr5_93283742	Chr5	93283742	T	C	0.211702	0.989	0.572	0.428	0.247967	0.0262954	5.93e-19	88.93	120	11.6425	0.0481581	189	11.8905	0.0408844	66	12.1385	0.0490587	0.0301063	0.0588201	0.0561299	0.145056	20.7549	0.0889264	33.8553	0.511702	0.2283	0.100245	0.572	0.428	0.0124005	0.0134847	0.358417	0.8457	120	11.4113	0.0246424	189	11.4237	0.0209025	66	11.4361	0.0251049	7.53e-05	0.0152587	0.0149496
Chr5_93286534	Chr5	93286534	A	T	0.211702	0.991	0.572	0.428	0.247967	0.0262954	5.93e-19	88.93	120	11.6425	0.0481581	189	11.8905	0.0408844	66	12.1385	0.0490587	0.0301063	0.0588201	0.0561299	0.145056	20.7549	0.0889264	33.8553	0.511702	0.2283	0.100245	0.572	0.428	0.0124005	0.0134847	0.358417	0.8457	120	11.4113	0.0246424	189	11.4237	0.0209025	66	11.4361	0.0251049	7.53e-05	0.0152587	0.0149496
Chr5_93291022	Chr5	93291022	A	G	0.211702	0.997	0.572	0.428	0.247967	0.0262954	5.93e-19	88.93	120	11.6425	0.0481581	189	11.8905	0.0408844	66	12.1385	0.0490587	0.0301063	0.0588201	0.0561299	0.145056	20.7549	0.0889264	33.8553	0.511702	0.2283	0.100245	0.572	0.428	0.0124005	0.0134847	0.358417	0.8457	120	11.4113	0.0246424	189	11.4237	0.0209025	66	11.4361	0.0251049	7.53e-05	0.0152587	0.0149496
BovineHD4100003952	Chr5	93292054	G	A	0.211702	1	0.572	0.428	0.247967	0.0262954	5.93e-19	88.93	120	11.6425	0.0481581	189	11.8905	0.0408844	66	12.1385	0.0490587	0.0301063	0.0588201	0.0561299	0.145056	20.7549	0.0889264	33.8553	0.511702	0.2283	0.100245	0.572	0.428	0.0124005	0.0134847	0.358417	0.8457	120	11.4113	0.0246424	189	11.4237	0.0209025	66	11.4361	0.0251049	7.53e-05	0.0152587	0.0149496
Chr5_93293205	Chr5	93293205	C	A	0.211702	0.991	0.572	0.428	0.247967	0.0262954	5.93e-19	88.93	120	11.6425	0.0481581	189	11.8905	0.0408844	66	12.1385	0.0490587	0.0301063	0.0588201	0.0561299	0.145056	20.7549	0.0889264	33.8553	0.511702	0.2283	0.100245	0.572	0.428	0.0124005	0.0134847	0.358417	0.8457	120	11.4113	0.0246424	189	11.4237	0.0209025	66	11.4361	0.0251049	7.53e-05	0.0152587	0.0149496
Chr5_93294358	Chr5	93294358	G	T	0.211702	0.99	0.572	0.428	0.247967	0.0262954	5.93e-19	88.93	120	11.6425	0.0481581	189	11.8905	0.0408844	66	12.1385	0.0490587	0.0301063	0.0588201	0.0561299	0.145056	20.7549	0.0889264	33.8553	0.511702	0.2283	0.100245	0.572	0.428	0.0124005	0.0134847	0.358417	0.8457	120	11.4113	0.0246424	189	11.4237	0.0209025	66	11.4361	0.0251049	7.53e-05	0.0152587	0.0149496
Chr5_93300765	Chr5	93300765	G	T	0.211702	0.992	0.572	0.428	0.247967	0.0262954	5.93e-19	88.93	120	11.6425	0.0481581	189	11.8905	0.0408844	66	12.1385	0.0490587	0.0301063	0.0588201	0.0561299	0.145056	20.7549	0.0889264	33.8553	0.511702	0.2283	0.100245	0.572	0.428	0.0124005	0.0134847	0.358417	0.8457	120	11.4113	0.0246424	189	11.4237	0.0209025	66	11.4361	0.0251049	7.53e-05	0.0152587	0.0149496
Chr5_93301794	Chr5	93301794	T	C	0.211702	0.992	0.572	0.428	0.247967	0.0262954	5.93e-19	88.93	120	11.6425	0.0481581	189	11.8905	0.0408844	66	12.1385	0.0490587	0.0301063	0.0588201	0.0561299	0.145056	20.7549	0.0889264	33.8553	0.511702	0.2283	0.100245	0.572	0.428	0.0124005	0.0134847	0.358417	0.8457	120	11.4113	0.0246424	189	11.4237	0.0209025	66	11.4361	0.0251049	7.53e-05	0.0152587	0.0149496
Chr5_93302892	Chr5	93302892	G	T	0.211702	0.988	0.572	0.428	0.247967	0.0262954	5.93e-19	88.93	120	11.6425	0.0481581	189	11.8905	0.0408844	66	12.1385	0.0490587	0.0301063	0.0588201	0.0561299	0.145056	20.7549	0.0889264	33.8553	0.511702	0.2283	0.100245	0.572	0.428	0.0124005	0.0134847	0.358417	0.8457	120	11.4113	0.0246424	189	11.4237	0.0209025	66	11.4361	0.0251049	7.53e-05	0.0152587	0.0149496
Chr5_93302968	Chr5	93302968	A	G	0.211702	0.988	0.572	0.428	0.247967	0.0262954	5.93e-19	88.93	120	11.6425	0.0481581	189	11.8905	0.0408844	66	12.1385	0.0490587	0.0301063	0.0588201	0.0561299	0.145056	20.7549	0.0889264	33.8553	0.511702	0.2283	0.100245	0.572	0.428	0.0124005	0.0134847	0.358417	0.8457	120	11.4113	0.0246424	189	11.4237	0.0209025	66	11.4361	0.0251049	7.53e-05	0.0152587	0.0149496
Chr5_93303758	Chr5	93303758	C	CA	0.211702	0	0.572	0.428	0.247967	0.0262954	5.93e-19	88.93	120	11.6425	0.0481581	189	11.8905	0.0408844	66	12.1385	0.0490587	0.0301063	0.0588201	0.0561299	0.145056	20.7549	0.0889264	33.8553	0.511702	0.2283	0.100245	0.572	0.428	0.0124005	0.0134847	0.358417	0.8457	120	11.4113	0.0246424	189	11.4237	0.0209025	66	11.4361	0.0251049	7.53e-05	0.0152587	0.0149496
Chr5_93304522	Chr5	93304522	C	T	0.211702	0.99	0.572	0.428	0.247967	0.0262954	5.93e-19	88.93	120	11.6425	0.0481581	189	11.8905	0.0408844	66	12.1385	0.0490587	0.0301063	0.0588201	0.0561299	0.145056	20.7549	0.0889264	33.8553	0.511702	0.2283	0.100245	0.572	0.428	0.0124005	0.0134847	0.358417	0.8457	120	11.4113	0.0246424	189	11.4237	0.0209025	66	11.4361	0.0251049	7.53e-05	0.0152587	0.0149496
Chr5_93306869	Chr5	93306869	G	C	0.211702	0.99	0.572	0.428	0.247967	0.0262954	5.93e-19	88.93	120	11.6425	0.0481581	189	11.8905	0.0408844	66	12.1385	0.0490587	0.0301063	0.0588201	0.0561299	0.145056	20.7549	0.0889264	33.8553	0.511702	0.2283	0.100245	0.572	0.428	0.0124005	0.0134847	0.358417	0.8457	120	11.4113	0.0246424	189	11.4237	0.0209025	66	11.4361	0.0251049	7.53e-05	0.0152587	0.0149496
Chr5_93307574	Chr5	93307574	G	A	0.211702	0.992	0.572	0.428	0.247967	0.0262954	5.93e-19	88.93	120	11.6425	0.0481581	189	11.8905	0.0408844	66	12.1385	0.0490587	0.0301063	0.0588201	0.0561299	0.145056	20.7549	0.0889264	33.8553	0.511702	0.2283	0.100245	0.572	0.428	0.0124005	0.0134847	0.358417	0.8457	120	11.4113	0.0246424	189	11.4237	0.0209025	66	11.4361	0.0251049	7.53e-05	0.0152587	0.0149496
Chr5_93308923	Chr5	93308923	G	A	0.211702	0.993	0.572	0.428	0.247967	0.0262954	5.93e-19	88.93	120	11.6425	0.0481581	189	11.8905	0.0408844	66	12.1385	0.0490587	0.0301063	0.0588201	0.0561299	0.145056	20.7549	0.0889264	33.8553	0.511702	0.2283	0.100245	0.572	0.428	0.0124005	0.0134847	0.358417	0.8457	120	11.4113	0.0246424	189	11.4237	0.0209025	66	11.4361	0.0251049	7.53e-05	0.0152587	0.0149496
Chr5_93309821	Chr5	93309821	A	T	0.211702	0.993	0.572	0.428	0.247967	0.0262954	5.93e-19	88.93	120	11.6425	0.0481581	189	11.8905	0.0408844	66	12.1385	0.0490587	0.0301063	0.0588201	0.0561299	0.145056	20.7549	0.0889264	33.8553	0.511702	0.2283	0.100245	0.572	0.428	0.0124005	0.0134847	0.358417	0.8457	120	11.4113	0.0246424	189	11.4237	0.0209025	66	11.4361	0.0251049	7.53e-05	0.0152587	0.0149496
Chr5_93310846	Chr5	93310846	T	A	0.211702	0.991	0.572	0.428	0.247967	0.0262954	5.93e-19	88.93	120	11.6425	0.0481581	189	11.8905	0.0408844	66	12.1385	0.0490587	0.0301063	0.0588201	0.0561299	0.145056	20.7549	0.0889264	33.8553	0.511702	0.2283	0.100245	0.572	0.428	0.0124005	0.0134847	0.358417	0.8457	120	11.4113	0.0246424	189	11.4237	0.0209025	66	11.4361	0.0251049	7.53e-05	0.0152587	0.0149496
Chr5_93310873	Chr5	93310873	A	G	0.211702	0.968	0.572	0.428	0.247967	0.0262954	5.93e-19	88.93	120	11.6425	0.0481581	189	11.8905	0.0408844	66	12.1385	0.0490587	0.0301063	0.0588201	0.0561299	0.145056	20.7549	0.0889264	33.8553	0.511702	0.2283	0.100245	0.572	0.428	0.0124005	0.0134847	0.358417	0.8457	120	11.4113	0.0246424	189	11.4237	0.0209025	66	11.4361	0.0251049	7.53e-05	0.0152587	0.0149496
Chr5_93310901	Chr5	93310901	A	G	0.211702	0.987	0.572	0.428	0.247967	0.0262954	5.93e-19	88.93	120	11.6425	0.0481581	189	11.8905	0.0408844	66	12.1385	0.0490587	0.0301063	0.0588201	0.0561299	0.145056	20.7549	0.0889264	33.8553	0.511702	0.2283	0.100245	0.572	0.428	0.0124005	0.0134847	0.358417	0.8457	120	11.4113	0.0246424	189	11.4237	0.0209025	66	11.4361	0.0251049	7.53e-05	0.0152587	0.0149496
Chr5_93310959	Chr5	93310959	C	G	0.211702	0.99	0.572	0.428	0.247967	0.0262954	5.93e-19	88.93	120	11.6425	0.0481581	189	11.8905	0.0408844	66	12.1385	0.0490587	0.0301063	0.0588201	0.0561299	0.145056	20.7549	0.0889264	33.8553	0.511702	0.2283	0.100245	0.572	0.428	0.0124005	0.0134847	0.358417	0.8457	120	11.4113	0.0246424	189	11.4237	0.0209025	66	11.4361	0.0251049	7.53e-05	0.0152587	0.0149496
Chr5_93311193	Chr5	93311193	A	G	0.211702	0.986	0.572	0.428	0.247967	0.0262954	5.93e-19	88.93	120	11.6425	0.0481581	189	11.8905	0.0408844	66	12.1385	0.0490587	0.0301063	0.0588201	0.0561299	0.145056	20.7549	0.0889264	33.8553	0.511702	0.2283	0.100245	0.572	0.428	0.0124005	0.0134847	0.358417	0.8457	120	11.4113	0.0246424	189	11.4237	0.0209025	66	11.4361	0.0251049	7.53e-05	0.0152587	0.0149496
Chr5_93311195	Chr5	93311195	T	A	0.211702	0.986	0.572	0.428	0.247967	0.0262954	5.93e-19	88.93	120	11.6425	0.0481581	189	11.8905	0.0408844	66	12.1385	0.0490587	0.0301063	0.0588201	0.0561299	0.145056	20.7549	0.0889264	33.8553	0.511702	0.2283	0.100245	0.572	0.428	0.0124005	0.0134847	0.358417	0.8457	120	11.4113	0.0246424	189	11.4237	0.0209025	66	11.4361	0.0251049	7.53e-05	0.0152587	0.0149496
Chr5_93311519	Chr5	93311519	A	G	0.211702	0.986	0.572	0.428	0.247967	0.0262954	5.93e-19	88.93	120	11.6425	0.0481581	189	11.8905	0.0408844	66	12.1385	0.0490587	0.0301063	0.0588201	0.0561299	0.145056	20.7549	0.0889264	33.8553	0.511702	0.2283	0.100245	0.572	0.428	0.0124005	0.0134847	0.358417	0.8457	120	11.4113	0.0246424	189	11.4237	0.0209025	66	11.4361	0.0251049	7.53e-05	0.0152587	0.0149496
Chr5_93311667	Chr5	93311667	T	C	0.211702	0.975	0.572	0.428	0.247967	0.0262954	5.93e-19	88.93	120	11.6425	0.0481581	189	11.8905	0.0408844	66	12.1385	0.0490587	0.0301063	0.0588201	0.0561299	0.145056	20.7549	0.0889264	33.8553	0.511702	0.2283	0.100245	0.572	0.428	0.0124005	0.0134847	0.358417	0.8457	120	11.4113	0.0246424	189	11.4237	0.0209025	66	11.4361	0.0251049	7.53e-05	0.0152587	0.0149496
Chr5_93311673	Chr5	93311673	G	A	0.211702	0.975	0.572	0.428	0.247967	0.0262954	5.93e-19	88.93	120	11.6425	0.0481581	189	11.8905	0.0408844	66	12.1385	0.0490587	0.0301063	0.0588201	0.0561299	0.145056	20.7549	0.0889264	33.8553	0.511702	0.2283	0.100245	0.572	0.428	0.0124005	0.0134847	0.358417	0.8457	120	11.4113	0.0246424	189	11.4237	0.0209025	66	11.4361	0.0251049	7.53e-05	0.0152587	0.0149496
Chr5_93311728	Chr5	93311728	T	C	0.211702	0.989	0.572	0.428	0.247967	0.0262954	5.93e-19	88.93	120	11.6425	0.0481581	189	11.8905	0.0408844	66	12.1385	0.0490587	0.0301063	0.0588201	0.0561299	0.145056	20.7549	0.0889264	33.8553	0.511702	0.2283	0.100245	0.572	0.428	0.0124005	0.0134847	0.358417	0.8457	120	11.4113	0.0246424	189	11.4237	0.0209025	66	11.4361	0.0251049	7.53e-05	0.0152587	0.0149496
Chr5_93311802	Chr5	93311802	G	T	0.211702	0.989	0.572	0.428	0.247967	0.0262954	5.93e-19	88.93	120	11.6425	0.0481581	189	11.8905	0.0408844	66	12.1385	0.0490587	0.0301063	0.0588201	0.0561299	0.145056	20.7549	0.0889264	33.8553	0.511702	0.2283	0.100245	0.572	0.428	0.0124005	0.0134847	0.358417	0.8457	120	11.4113	0.0246424	189	11.4237	0.0209025	66	11.4361	0.0251049	7.53e-05	0.0152587	0.0149496
Chr5_93311863	Chr5	93311863	T	C	0.211702	0.988	0.572	0.428	0.247967	0.0262954	5.93e-19	88.93	120	11.6425	0.0481581	189	11.8905	0.0408844	66	12.1385	0.0490587	0.0301063	0.0588201	0.0561299	0.145056	20.7549	0.0889264	33.8553	0.511702	0.2283	0.100245	0.572	0.428	0.0124005	0.0134847	0.358417	0.8457	120	11.4113	0.0246424	189	11.4237	0.0209025	66	11.4361	0.0251049	7.53e-05	0.0152587	0.0149496
Chr5_93312324	Chr5	93312324	T	G	0.211702	0.989	0.572	0.428	0.247967	0.0262954	5.93e-19	88.93	120	11.6425	0.0481581	189	11.8905	0.0408844	66	12.1385	0.0490587	0.0301063	0.0588201	0.0561299	0.145056	20.7549	0.0889264	33.8553	0.511702	0.2283	0.100245	0.572	0.428	0.0124005	0.0134847	0.358417	0.8457	120	11.4113	0.0246424	189	11.4237	0.0209025	66	11.4361	0.0251049	7.53e-05	0.0152587	0.0149496
Chr5_93312387	Chr5	93312387	G	A	0.211702	0.989	0.572	0.428	0.247967	0.0262954	5.93e-19	88.93	120	11.6425	0.0481581	189	11.8905	0.0408844	66	12.1385	0.0490587	0.0301063	0.0588201	0.0561299	0.145056	20.7549	0.0889264	33.8553	0.511702	0.2283	0.100245	0.572	0.428	0.0124005	0.0134847	0.358417	0.8457	120	11.4113	0.0246424	189	11.4237	0.0209025	66	11.4361	0.0251049	7.53e-05	0.0152587	0.0149496
Chr5_93312533	Chr5	93312533	C	T	0.211702	0.989	0.572	0.428	0.247967	0.0262954	5.93e-19	88.93	120	11.6425	0.0481581	189	11.8905	0.0408844	66	12.1385	0.0490587	0.0301063	0.0588201	0.0561299	0.145056	20.7549	0.0889264	33.8553	0.511702	0.2283	0.100245	0.572	0.428	0.0124005	0.0134847	0.358417	0.8457	120	11.4113	0.0246424	189	11.4237	0.0209025	66	11.4361	0.0251049	7.53e-05	0.0152587	0.0149496
Chr5_93312889	Chr5	93312889	T	C	0.211702	0.989	0.572	0.428	0.247967	0.0262954	5.93e-19	88.93	120	11.6425	0.0481581	189	11.8905	0.0408844	66	12.1385	0.0490587	0.0301063	0.0588201	0.0561299	0.145056	20.7549	0.0889264	33.8553	0.511702	0.2283	0.100245	0.572	0.428	0.0124005	0.0134847	0.358417	0.8457	120	11.4113	0.0246424	189	11.4237	0.0209025	66	11.4361	0.0251049	7.53e-05	0.0152587	0.0149496
Chr5_93313429	Chr5	93313429	A	G	0.211702	0.971	0.572	0.428	0.247967	0.0262954	5.93e-19	88.93	120	11.6425	0.0481581	189	11.8905	0.0408844	66	12.1385	0.0490587	0.0301063	0.0588201	0.0561299	0.145056	20.7549	0.0889264	33.8553	0.511702	0.2283	0.100245	0.572	0.428	0.0124005	0.0134847	0.358417	0.8457	120	11.4113	0.0246424	189	11.4237	0.0209025	66	11.4361	0.0251049	7.53e-05	0.0152587	0.0149496
Chr5_93313432	Chr5	93313432	G	T	0.211702	0.972	0.572	0.428	0.247967	0.0262954	5.93e-19	88.93	120	11.6425	0.0481581	189	11.8905	0.0408844	66	12.1385	0.0490587	0.0301063	0.0588201	0.0561299	0.145056	20.7549	0.0889264	33.8553	0.511702	0.2283	0.100245	0.572	0.428	0.0124005	0.0134847	0.358417	0.8457	120	11.4113	0.0246424	189	11.4237	0.0209025	66	11.4361	0.0251049	7.53e-05	0.0152587	0.0149496
Chr5_93313638	Chr5	93313638	G	T	0.211702	0.983	0.572	0.428	0.247967	0.0262954	5.93e-19	88.93	120	11.6425	0.0481581	189	11.8905	0.0408844	66	12.1385	0.0490587	0.0301063	0.0588201	0.0561299	0.145056	20.7549	0.0889264	33.8553	0.511702	0.2283	0.100245	0.572	0.428	0.0124005	0.0134847	0.358417	0.8457	120	11.4113	0.0246424	189	11.4237	0.0209025	66	11.4361	0.0251049	7.53e-05	0.0152587	0.0149496
Chr5_93313944	Chr5	93313944	G	A	0.211702	0.989	0.572	0.428	0.247967	0.0262954	5.93e-19	88.93	120	11.6425	0.0481581	189	11.8905	0.0408844	66	12.1385	0.0490587	0.0301063	0.0588201	0.0561299	0.145056	20.7549	0.0889264	33.8553	0.511702	0.2283	0.100245	0.572	0.428	0.0124005	0.0134847	0.358417	0.8457	120	11.4113	0.0246424	189	11.4237	0.0209025	66	11.4361	0.0251049	7.53e-05	0.0152587	0.0149496
Chr5_93316959	Chr5	93316959	G	A	0.211702	0.99	0.572	0.428	0.247967	0.0262954	5.93e-19	88.93	120	11.6425	0.0481581	189	11.8905	0.0408844	66	12.1385	0.0490587	0.0301063	0.0588201	0.0561299	0.145056	20.7549	0.0889264	33.8553	0.511702	0.2283	0.100245	0.572	0.428	0.0124005	0.0134847	0.358417	0.8457	120	11.4113	0.0246424	189	11.4237	0.0209025	66	11.4361	0.0251049	7.53e-05	0.0152587	0.0149496
Chr5_93321480	Chr5	93321480	C	T	0.211702	0.99	0.572	0.428	0.247967	0.0262954	5.93e-19	88.93	120	11.6425	0.0481581	189	11.8905	0.0408844	66	12.1385	0.0490587	0.0301063	0.0588201	0.0561299	0.145056	20.7549	0.0889264	33.8553	0.511702	0.2283	0.100245	0.572	0.428	0.0124005	0.0134847	0.358417	0.8457	120	11.4113	0.0246424	189	11.4237	0.0209025	66	11.4361	0.0251049	7.53e-05	0.0152587	0.0149496
Chr5_93328130	Chr5	93328130	C	T	0.211702	0.979	0.572	0.428	0.247967	0.0262954	5.93e-19	88.93	120	11.6425	0.0481581	189	11.8905	0.0408844	66	12.1385	0.0490587	0.0301063	0.0588201	0.0561299	0.145056	20.7549	0.0889264	33.8553	0.511702	0.2283	0.100245	0.572	0.428	0.0124005	0.0134847	0.358417	0.8457	120	11.4113	0.0246424	189	11.4237	0.0209025	66	11.4361	0.0251049	7.53e-05	0.0152587	0.0149496
Chr5_93329063	Chr5	93329063	T	C	0.211702	0.931	0.572	0.428	0.247967	0.0262954	5.93e-19	88.93	120	11.6425	0.0481581	189	11.8905	0.0408844	66	12.1385	0.0490587	0.0301063	0.0588201	0.0561299	0.145056	20.7549	0.0889264	33.8553	0.511702	0.2283	0.100245	0.572	0.428	0.0124005	0.0134847	0.358417	0.8457	120	11.4113	0.0246424	189	11.4237	0.0209025	66	11.4361	0.0251049	7.53e-05	0.0152587	0.0149496
Chr5_93329401	Chr5	93329401	G	A	0.211702	0.978	0.572	0.428	0.247967	0.0262954	5.93e-19	88.93	120	11.6425	0.0481581	189	11.8905	0.0408844	66	12.1385	0.0490587	0.0301063	0.0588201	0.0561299	0.145056	20.7549	0.0889264	33.8553	0.511702	0.2283	0.100245	0.572	0.428	0.0124005	0.0134847	0.358417	0.8457	120	11.4113	0.0246424	189	11.4237	0.0209025	66	11.4361	0.0251049	7.53e-05	0.0152587	0.0149496
Chr5_94596811	Chr5	94596811	T	C	0.288269	0.978	0.557333	0.442667	-0.241329	0.0255141	5.96e-19	89.47	122	12.086	0.0416383	174	11.8447	0.0357452	79	11.6034	0.0460827	0.028737	0.028251	0.083041	0.140029	20.5222	0.0569881	50.4264	0.253846	0.197798	0.104229	0.557333	0.442667	-0.00757244	0.0131857	0.566139	0.3298	122	11.4297	0.0236053	174	11.4221	0.0209375	79	11.4146	0.0258316	2.83e-05	0.015023	0.0151955
Chr5_94600746	Chr5	94600746	G	T	0.288269	0.97	0.557333	0.442667	-0.241329	0.0255141	5.96e-19	89.47	122	12.086	0.0416383	174	11.8447	0.0357452	79	11.6034	0.0460827	0.028737	0.028251	0.083041	0.140029	20.5222	0.0569881	50.4264	0.253846	0.197798	0.104229	0.557333	0.442667	-0.00757244	0.0131857	0.566139	0.3298	122	11.4297	0.0236053	174	11.4221	0.0209375	79	11.4146	0.0258316	2.83e-05	0.015023	0.0151955
BovineHD0500026460	Chr5	93201312	T	C	0.196895	1	0.334667	0.665333	-0.254686	0.0269529	6.08e-19	89.29	41	12.1859	0.0470675	169	11.9313	0.0345964	165	11.6766	0.0403905	0.0288864	0.0212763	0.0896097	0.139772	20.6667	0.0501627	57.5854	0.191875	0.170266	0.105567	0.334667	0.665333	-0.025307	0.0138742	0.0690062	3.327	41	11.4541	0.0263462	169	11.4288	0.0205439	165	11.4035	0.0231294	0.00028521	0.0136264	0.0161754
Chr5_93839488	Chr5	93839488	C	T	0.266626	0.984	0.765333	0.234667	0.278905	0.0296089	6.26e-19	88.73	222	11.722	0.0404889	130	12.0009	0.0389131	23	12.2798	0.0560579	0.0279412	0.0347845	0.0772661	0.139992	19.9592	0.0627257	44.5451	0.310436	0.190577	0.103354	0.765333	0.234667	-0.010656	0.0152073	0.483937	0.491	222	11.4294	0.0225779	130	11.4187	0.0218529	23	11.4081	0.0301307	4.08e-05	0.0150851	0.0151287
Chr5_93294123	Chr5	93294123	G	A	0.229528	0.991	0.56	0.44	0.243856	0.0259107	7.07e-19	88.57	118	11.6322	0.0486341	184	11.876	0.0407145	73	12.1199	0.0478831	0.0293047	0.0577176	0.0571611	0.144183	20.3246	0.0870224	33.6749	0.502422	0.227534	0.100449	0.56	0.44	0.0119085	0.0132835	0.370618	0.8037	118	11.4111	0.0248909	184	11.423	0.0208231	73	11.4349	0.0245061	6.99e-05	0.0150054	0.0151728
Chr5_93831607	Chr5	93831607	T	C	0.311292	0.927	0.794667	0.205333	-0.325656	0.0346607	7.67e-19	88.28	237	11.9821	0.0462203	122	11.6564	0.0510835	16	11.3307	0.0740638	0.0346092	0.0863049	0.0331264	0.154041	22.4676	0.120914	28.623	0.722632	0.264396	0.0978551	0.794667	0.205333	-0.0152064	0.0176366	0.38919	0.7434	237	11.4281	0.0215643	122	11.4129	0.0241279	16	11.3977	0.0363509	7.55e-05	0.0151042	0.0150918
Chr5_94612292	Chr5	94612292	A	G	0.28426	0.952	0.556	0.444	-0.240587	0.0255714	8.37e-19	88.52	121	12.0859	0.0419576	175	11.8453	0.0360633	79	11.6047	0.0463516	0.028578	0.0298043	0.0818473	0.14023	20.3794	0.0583823	48.9497	0.26694	0.201111	0.104201	0.556	0.444	-0.0054558	0.0131948	0.679507	0.171	121	11.428	0.0236201	175	11.4225	0.0209339	79	11.417	0.0258215	1.47e-05	0.015011	0.0152187
Chr5_93550057	Chr5	93550057	A	G	0.218017	0.932	0.478667	0.521333	-0.231618	0.0248198	1.2e-18	87.09	89	12.121	0.0494026	181	11.8894	0.0423101	105	11.6578	0.0487003	0.0267746	0.0676822	0.0490234	0.14348	18.6608	0.0944568	28.3458	0.57994	0.248942	0.099785	0.478667	0.521333	-0.00596789	0.0127003	0.638723	0.2208	89	11.4295	0.0245184	181	11.4235	0.0207632	105	11.4176	0.0241591	1.78e-05	0.0147839	0.0154122
Chr5_93252463	Chr5	93252463	G	C	0.212121	0.982	0.570667	0.429333	0.246189	0.0263928	1.29e-18	87.01	119	11.6429	0.0481486	190	11.8891	0.0407227	66	12.1353	0.0489035	0.0296991	0.0575225	0.0577094	0.144931	20.4919	0.0872216	34.0501	0.499189	0.225382	0.100851	0.570667	0.429333	0.0112611	0.0135116	0.405166	0.6946	119	11.4123	0.0246865	190	11.4236	0.0208917	66	11.4349	0.0250725	6.21e-05	0.0152205	0.0149948
Chr5_93253952	Chr5	93253952	A	C	0.212121	0.973	0.570667	0.429333	0.246189	0.0263928	1.29e-18	87.01	119	11.6429	0.0481486	190	11.8891	0.0407227	66	12.1353	0.0489035	0.0296991	0.0575225	0.0577094	0.144931	20.4919	0.0872216	34.0501	0.499189	0.225382	0.100851	0.570667	0.429333	0.0112611	0.0135116	0.405166	0.6946	119	11.4123	0.0246865	190	11.4236	0.0208917	66	11.4349	0.0250725	6.21e-05	0.0152205	0.0149948
Chr5_93665969	Chr5	93665969	G	A	0.273829	0.685	0.709333	0.290667	-0.27609	0.0296485	1.41e-18	86.72	187	12.0069	0.0445539	158	11.7308	0.0455531	30	11.4547	0.0626353	0.0314323	0.0690422	0.0479615	0.148436	21.1756	0.100475	31.2838	0.590086	0.250159	0.0997431	0.709333	0.290667	-0.0129687	0.0151467	0.392466	0.7331	187	11.4291	0.0220142	158	11.4162	0.0225259	30	11.4032	0.0314492	6.94e-05	0.0153584	0.0148721
Chr5_94619715	Chr5	94619715	G	A	0.281886	0.976	0.553333	0.446667	-0.240542	0.0257545	1.51e-18	87.23	119	12.0906	0.0420368	177	11.8501	0.0356792	79	11.6095	0.0458857	0.0286011	0.027857	0.08396	0.140418	20.3685	0.0564582	50.659	0.24913	0.195244	0.104853	0.553333	0.446667	-0.00481276	0.0132893	0.717457	0.1312	119	11.4275	0.0238022	177	11.4227	0.020909	79	11.4179	0.0257107	1.14e-05	0.0150128	0.0152203
BovineHD0500026624	Chr5	93807981	T	G	0.292221	1	0.404	0.596	0.254041	0.0273204	1.62e-18	86.46	63	11.5322	0.0565616	177	11.7862	0.0434109	135	12.0402	0.045416	0.0310788	0.0665512	0.0501335	0.147763	21.0328	0.09763	31.8333	0.57035	0.249321	0.100047	0.404	0.596	0.00207716	0.0139622	0.881825	0.02213	63	11.4205	0.0283338	177	11.4226	0.0214767	135	11.4246	0.0225738	2.08e-06	0.0149805	0.0152571
Chr5_93811828	Chr5	93811828	T	C	0.292221	0.991	0.404	0.596	0.254041	0.0273204	1.62e-18	86.46	63	11.5322	0.0565616	177	11.7862	0.0434109	135	12.0402	0.045416	0.0310788	0.0665512	0.0501335	0.147763	21.0328	0.09763	31.8333	0.57035	0.249321	0.100047	0.404	0.596	0.00207716	0.0139622	0.881825	0.02213	63	11.4205	0.0283338	177	11.4226	0.0214767	135	11.4246	0.0225738	2.08e-06	0.0149805	0.0152571
Chr5_94750885	Chr5	94750885	C	T	0.295598	0.9	0.789333	0.210667	-0.297402	0.0320332	1.75e-18	86.2	238	11.9852	0.0437904	116	11.6877	0.0473124	21	11.3903	0.0679086	0.0294153	0.0680609	0.0489183	0.146395	20.0932	0.0974762	30.1769	0.58182	0.247301	0.099964	0.789333	0.210667	-0.0175186	0.0163482	0.284639	1.148	238	11.4293	0.0217409	116	11.4118	0.0235747	21	11.3942	0.0342549	0.000102067	0.0155994	0.0146302
Chr5_93506052	Chr5	93506052	T	C	0.209772	0.973	0.472	0.528	-0.231104	0.0249189	1.86e-18	86.01	87	12.122	0.0497167	180	11.8909	0.0425215	108	11.6598	0.0488499	0.0266208	0.0688768	0.0482723	0.14377	18.5163	0.0954976	27.8759	0.587941	0.249892	0.0999299	0.472	0.528	-0.00951494	0.0127261	0.455162	0.559	87	11.4332	0.0245521	180	11.4237	0.0207367	108	11.4142	0.0241063	4.51e-05	0.014712	0.0154476
Chr5_93507161	Chr5	93507161	G	A	0.209772	0.988	0.472	0.528	-0.231104	0.0249189	1.86e-18	86.01	87	12.122	0.0497167	180	11.8909	0.0425215	108	11.6598	0.0488499	0.0266208	0.0688768	0.0482723	0.14377	18.5163	0.0954976	27.8759	0.587941	0.249892	0.0999299	0.472	0.528	-0.00951494	0.0127261	0.455162	0.559	87	11.4332	0.0245521	180	11.4237	0.0207367	108	11.4142	0.0241063	4.51e-05	0.014712	0.0154476
Chr5_93508189	Chr5	93508189	C	G	0.209772	0.991	0.472	0.528	-0.231104	0.0249189	1.86e-18	86.01	87	12.122	0.0497167	180	11.8909	0.0425215	108	11.6598	0.0488499	0.0266208	0.0688768	0.0482723	0.14377	18.5163	0.0954976	27.8759	0.587941	0.249892	0.0999299	0.472	0.528	-0.00951494	0.0127261	0.455162	0.559	87	11.4332	0.0245521	180	11.4237	0.0207367	108	11.4142	0.0241063	4.51e-05	0.014712	0.0154476
Chr5_93899874	Chr5	93899874	G	A	0.256298	0.793	0.792	0.208	0.290889	0.0313807	1.93e-18	85.93	237	11.7287	0.0404583	120	12.0196	0.0398467	18	12.3105	0.0592296	0.0278788	0.0352824	0.0775122	0.140673	19.8181	0.0631612	44.1391	0.312802	0.189081	0.103974	0.792	0.208	-0.0156486	0.0160515	0.330279	0.9504	237	11.4315	0.0224108	120	11.4159	0.0221603	18	11.4002	0.031547	8.07e-05	0.0149095	0.0152446
Chr5_93505444	Chr5	93505444	T	C	0.206562	0.99	0.470667	0.529333	-0.230887	0.0249635	2.24e-18	85.54	86	12.1224	0.0498523	181	11.8916	0.0426121	108	11.6607	0.0489151	0.0265627	0.0693888	0.0479531	0.143905	18.4585	0.0959515	27.6834	0.591339	0.250405	0.0999948	0.470667	0.529333	-0.00934565	0.0127447	0.463871	0.5377	86	11.4331	0.0245929	181	11.4237	0.0207525	108	11.4144	0.0241117	4.35e-05	0.0147592	0.0154083
Chr5_93505662	Chr5	93505662	G	A	0.206562	0.99	0.470667	0.529333	-0.230887	0.0249635	2.24e-18	85.54	86	12.1224	0.0498523	181	11.8916	0.0426121	108	11.6607	0.0489151	0.0265627	0.0693888	0.0479531	0.143905	18.4585	0.0959515	27.6834	0.591339	0.250405	0.0999948	0.470667	0.529333	-0.00934565	0.0127447	0.463871	0.5377	86	11.4331	0.0245929	181	11.4237	0.0207525	108	11.4144	0.0241117	4.35e-05	0.0147592	0.0154083
Chr5_93506075	Chr5	93506075	T	C	0.206562	0.983	0.470667	0.529333	-0.230887	0.0249635	2.24e-18	85.54	86	12.1224	0.0498523	181	11.8916	0.0426121	108	11.6607	0.0489151	0.0265627	0.0693888	0.0479531	0.143905	18.4585	0.0959515	27.6834	0.591339	0.250405	0.0999948	0.470667	0.529333	-0.00934565	0.0127447	0.463871	0.5377	86	11.4331	0.0245929	181	11.4237	0.0207525	108	11.4144	0.0241117	4.35e-05	0.0147592	0.0154083
Chr5_93491553	Chr5	93491553	C	T	0.225031	0.983	0.518667	0.481333	0.226123	0.0245395	2.9e-18	84.91	107	11.6616	0.0468587	175	11.8877	0.0402654	93	12.1138	0.0474473	0.0255301	0.0543716	0.0609412	0.140843	18.1266	0.0799017	31.9519	0.471514	0.234207	0.10172	0.518667	0.481333	0.0139075	0.0125244	0.267575	1.233	107	11.4098	0.0240364	175	11.4237	0.0206915	93	11.4376	0.0243361	9.66e-05	0.0146105	0.0154821
Chr5_93491569	Chr5	93491569	T	C	0.225031	0.983	0.518667	0.481333	0.226123	0.0245395	2.9e-18	84.91	107	11.6616	0.0468587	175	11.8877	0.0402654	93	12.1138	0.0474473	0.0255301	0.0543716	0.0609412	0.140843	18.1266	0.0799017	31.9519	0.471514	0.234207	0.10172	0.518667	0.481333	0.0139075	0.0125244	0.267575	1.233	107	11.4098	0.0240364	175	11.4237	0.0206915	93	11.4376	0.0243361	9.66e-05	0.0146105	0.0154821
Chr5_93278492	Chr5	93278492	C	T	0.206275	0.703	0.573333	0.426667	0.243235	0.0263907	2.99e-18	84.95	121	11.6481	0.0482445	188	11.8913	0.0409988	66	12.1346	0.0492666	0.0289452	0.0588919	0.0570389	0.144876	19.9793	0.0878371	32.9533	0.507992	0.228374	0.101208	0.573333	0.426667	0.0112104	0.0134761	0.406049	0.692	121	11.4125	0.0246018	188	11.4237	0.0208957	66	11.4349	0.0251242	6.15e-05	0.015225	0.0149911
Chr5_93499193	Chr5	93499193	C	T	0.204966	0.989	0.472	0.528	-0.229935	0.0249654	3.01e-18	84.83	87	12.1205	0.0498904	180	11.8906	0.042717	108	11.6606	0.0490609	0.0263521	0.0699796	0.0476286	0.14396	18.3051	0.0963317	27.3556	0.595023	0.24997	0.100113	0.472	0.528	-0.00831916	0.0127337	0.513983	0.4268	87	11.432	0.0245616	180	11.4237	0.020754	108	11.4153	0.0241346	3.45e-05	0.0147617	0.015415
Chr5_94159666	Chr5	94159666	C	T	0.299808	0.963	0.596	0.404	0.257257	0.0278991	3.11e-18	85.03	135	11.6349	0.0507157	177	11.8921	0.0429979	63	12.1494	0.0517907	0.0318707	0.0718567	0.0459953	0.149723	21.2865	0.103727	30.7254	0.60972	0.241749	0.0998878	0.596	0.404	-0.00575138	0.0141958	0.685632	0.1641	135	11.4289	0.0248676	177	11.4231	0.0208217	63	11.4174	0.025529	1.59e-05	0.014951	0.0152714
Chr5_93924431	Chr5	93924431	T	G	0.263686	0.912	0.789333	0.210667	0.285505	0.0310762	3.59e-18	84.41	236	11.7309	0.0403746	120	12.0164	0.0397219	19	12.3019	0.0587964	0.0271091	0.0347783	0.0783484	0.140236	19.3311	0.0618874	43.8039	0.307428	0.18828	0.104432	0.789333	0.210667	-0.0153228	0.0158693	0.334926	0.9323	236	11.4314	0.0223685	120	11.4161	0.0220958	19	11.4008	0.0313012	7.81e-05	0.0148356	0.0153102
Chr5_93492813	Chr5	93492813	G	A	0.20178	0.988	0.470667	0.529333	-0.229711	0.0250095	3.62e-18	84.36	86	12.1209	0.050026	181	11.8912	0.0428079	108	11.6615	0.0491262	0.0262927	0.0704972	0.0473047	0.144095	18.2468	0.0967899	27.1647	0.598439	0.250486	0.100178	0.470667	0.529333	-0.00814718	0.0127522	0.523317	0.4082	86	11.4318	0.0246007	181	11.4237	0.0207679	108	11.4155	0.0241382	3.31e-05	0.0148028	0.0153807
Chr5_93493137	Chr5	93493137	G	T	0.20178	0.988	0.470667	0.529333	-0.229711	0.0250095	3.62e-18	84.36	86	12.1209	0.050026	181	11.8912	0.0428079	108	11.6615	0.0491262	0.0262927	0.0704972	0.0473047	0.144095	18.2468	0.0967899	27.1647	0.598439	0.250486	0.100178	0.470667	0.529333	-0.00814718	0.0127522	0.523317	0.4082	86	11.4318	0.0246007	181	11.4237	0.0207679	108	11.4155	0.0241382	3.31e-05	0.0148028	0.0153807
Chr5_93497491	Chr5	93497491	A	C	0.20178	0.987	0.470667	0.529333	-0.229711	0.0250095	3.62e-18	84.36	86	12.1209	0.050026	181	11.8912	0.0428079	108	11.6615	0.0491262	0.0262927	0.0704972	0.0473047	0.144095	18.2468	0.0967899	27.1647	0.598439	0.250486	0.100178	0.470667	0.529333	-0.00814718	0.0127522	0.523317	0.4082	86	11.4318	0.0246007	181	11.4237	0.0207679	108	11.4155	0.0241382	3.31e-05	0.0148028	0.0153807
Chr5_93500409	Chr5	93500409	A	G	0.20178	0.992	0.529333	0.470667	0.229711	0.0250095	3.62e-18	84.36	108	11.6615	0.0491262	181	11.8912	0.0428079	86	12.1209	0.050026	0.0262927	0.0704972	0.0473047	0.144095	18.2468	0.0967899	27.1647	0.598439	0.250486	0.100178	0.529333	0.470667	0.00814718	0.0127522	0.523317	0.4082	108	11.4155	0.0241382	181	11.4237	0.0207679	86	11.4318	0.0246007	3.31e-05	0.0148028	0.0153807
Chr5_93501824	Chr5	93501824	G	A	0.208169	0.992	0.526667	0.473333	0.228715	0.0249069	3.69e-18	84.32	108	11.6614	0.0489293	179	11.8902	0.042576	88	12.1189	0.0497198	0.0260808	0.0689706	0.0486054	0.143657	18.1549	0.0950514	27.4386	0.586604	0.248956	0.100333	0.526667	0.473333	0.00857362	0.0126973	0.49998	0.4559	108	11.4151	0.0241161	179	11.4237	0.0207416	88	11.4322	0.0245212	3.66e-05	0.0147248	0.0154448
Chr5_93505518	Chr5	93505518	TG	CA	0.208169	0	0.473333	0.526667	-0.228715	0.0249069	3.69e-18	84.32	88	12.1189	0.0497198	179	11.8902	0.042576	108	11.6614	0.0489293	0.0260808	0.0689706	0.0486054	0.143657	18.1549	0.0950514	27.4386	0.586604	0.248956	0.100333	0.473333	0.526667	-0.00857362	0.0126973	0.49998	0.4559	88	11.4322	0.0245212	179	11.4237	0.0207416	108	11.4151	0.0241161	3.66e-05	0.0147248	0.0154448
Chr5_93505522	Chr5	93505522	G	C	0.208169	0.914	0.473333	0.526667	-0.228715	0.0249069	3.69e-18	84.32	88	12.1189	0.0497198	179	11.8902	0.042576	108	11.6614	0.0489293	0.0260808	0.0689706	0.0486054	0.143657	18.1549	0.0950514	27.4386	0.586604	0.248956	0.100333	0.473333	0.526667	-0.00857362	0.0126973	0.49998	0.4559	88	11.4322	0.0245212	179	11.4237	0.0207416	108	11.4151	0.0241161	3.66e-05	0.0147248	0.0154448
Chr5_93508818	Chr5	93508818	G	A	0.208169	0.994	0.473333	0.526667	-0.228715	0.0249069	3.69e-18	84.32	88	12.1189	0.0497198	179	11.8902	0.042576	108	11.6614	0.0489293	0.0260808	0.0689706	0.0486054	0.143657	18.1549	0.0950514	27.4386	0.586604	0.248956	0.100333	0.473333	0.526667	-0.00857362	0.0126973	0.49998	0.4559	88	11.4322	0.0245212	179	11.4237	0.0207416	108	11.4151	0.0241161	3.66e-05	0.0147248	0.0154448
Chr5_93509157	Chr5	93509157	C	A	0.208169	0.995	0.473333	0.526667	-0.228715	0.0249069	3.69e-18	84.32	88	12.1189	0.0497198	179	11.8902	0.042576	108	11.6614	0.0489293	0.0260808	0.0689706	0.0486054	0.143657	18.1549	0.0950514	27.4386	0.586604	0.248956	0.100333	0.473333	0.526667	-0.00857362	0.0126973	0.49998	0.4559	88	11.4322	0.0245212	179	11.4237	0.0207416	108	11.4151	0.0241161	3.66e-05	0.0147248	0.0154448
Chr5_93509234	Chr5	93509234	G	A	0.208169	0.986	0.473333	0.526667	-0.228715	0.0249069	3.69e-18	84.32	88	12.1189	0.0497198	179	11.8902	0.042576	108	11.6614	0.0489293	0.0260808	0.0689706	0.0486054	0.143657	18.1549	0.0950514	27.4386	0.586604	0.248956	0.100333	0.473333	0.526667	-0.00857362	0.0126973	0.49998	0.4559	88	11.4322	0.0245212	179	11.4237	0.0207416	108	11.4151	0.0241161	3.66e-05	0.0147248	0.0154448
Chr5_93509407	Chr5	93509407	A	C	0.208169	0.997	0.473333	0.526667	-0.228715	0.0249069	3.69e-18	84.32	88	12.1189	0.0497198	179	11.8902	0.042576	108	11.6614	0.0489293	0.0260808	0.0689706	0.0486054	0.143657	18.1549	0.0950514	27.4386	0.586604	0.248956	0.100333	0.473333	0.526667	-0.00857362	0.0126973	0.49998	0.4559	88	11.4322	0.0245212	179	11.4237	0.0207416	108	11.4151	0.0241161	3.66e-05	0.0147248	0.0154448
Chr5_93509448	Chr5	93509448	C	T	0.208169	0.997	0.473333	0.526667	-0.228715	0.0249069	3.69e-18	84.32	88	12.1189	0.0497198	179	11.8902	0.042576	108	11.6614	0.0489293	0.0260808	0.0689706	0.0486054	0.143657	18.1549	0.0950514	27.4386	0.586604	0.248956	0.100333	0.473333	0.526667	-0.00857362	0.0126973	0.49998	0.4559	88	11.4322	0.0245212	179	11.4237	0.0207416	108	11.4151	0.0241161	3.66e-05	0.0147248	0.0154448
Chr5_93509455	Chr5	93509455	A	G	0.208169	0.997	0.473333	0.526667	-0.228715	0.0249069	3.69e-18	84.32	88	12.1189	0.0497198	179	11.8902	0.042576	108	11.6614	0.0489293	0.0260808	0.0689706	0.0486054	0.143657	18.1549	0.0950514	27.4386	0.586604	0.248956	0.100333	0.473333	0.526667	-0.00857362	0.0126973	0.49998	0.4559	88	11.4322	0.0245212	179	11.4237	0.0207416	108	11.4151	0.0241161	3.66e-05	0.0147248	0.0154448
Chr5_93509471	Chr5	93509471	T	C	0.208169	0.997	0.473333	0.526667	-0.228715	0.0249069	3.69e-18	84.32	88	12.1189	0.0497198	179	11.8902	0.042576	108	11.6614	0.0489293	0.0260808	0.0689706	0.0486054	0.143657	18.1549	0.0950514	27.4386	0.586604	0.248956	0.100333	0.473333	0.526667	-0.00857362	0.0126973	0.49998	0.4559	88	11.4322	0.0245212	179	11.4237	0.0207416	108	11.4151	0.0241161	3.66e-05	0.0147248	0.0154448
Chr5_93509607	Chr5	93509607	C	T	0.208169	0.998	0.473333	0.526667	-0.228715	0.0249069	3.69e-18	84.32	88	12.1189	0.0497198	179	11.8902	0.042576	108	11.6614	0.0489293	0.0260808	0.0689706	0.0486054	0.143657	18.1549	0.0950514	27.4386	0.586604	0.248956	0.100333	0.473333	0.526667	-0.00857362	0.0126973	0.49998	0.4559	88	11.4322	0.0245212	179	11.4237	0.0207416	108	11.4151	0.0241161	3.66e-05	0.0147248	0.0154448
Chr5_93509693	Chr5	93509693	G	A	0.208169	0.983	0.473333	0.526667	-0.228715	0.0249069	3.69e-18	84.32	88	12.1189	0.0497198	179	11.8902	0.042576	108	11.6614	0.0489293	0.0260808	0.0689706	0.0486054	0.143657	18.1549	0.0950514	27.4386	0.586604	0.248956	0.100333	0.473333	0.526667	-0.00857362	0.0126973	0.49998	0.4559	88	11.4322	0.0245212	179	11.4237	0.0207416	108	11.4151	0.0241161	3.66e-05	0.0147248	0.0154448
Chr5_93509712	Chr5	93509712	C	T	0.208169	0.983	0.473333	0.526667	-0.228715	0.0249069	3.69e-18	84.32	88	12.1189	0.0497198	179	11.8902	0.042576	108	11.6614	0.0489293	0.0260808	0.0689706	0.0486054	0.143657	18.1549	0.0950514	27.4386	0.586604	0.248956	0.100333	0.473333	0.526667	-0.00857362	0.0126973	0.49998	0.4559	88	11.4322	0.0245212	179	11.4237	0.0207416	108	11.4151	0.0241161	3.66e-05	0.0147248	0.0154448
Chr5_93509717	Chr5	93509717	A	AAACAAC	0.208169	0	0.473333	0.526667	-0.228715	0.0249069	3.69e-18	84.32	88	12.1189	0.0497198	179	11.8902	0.042576	108	11.6614	0.0489293	0.0260808	0.0689706	0.0486054	0.143657	18.1549	0.0950514	27.4386	0.586604	0.248956	0.100333	0.473333	0.526667	-0.00857362	0.0126973	0.49998	0.4559	88	11.4322	0.0245212	179	11.4237	0.0207416	108	11.4151	0.0241161	3.66e-05	0.0147248	0.0154448
Chr5_93509757	Chr5	93509757	G	A	0.208169	0.986	0.473333	0.526667	-0.228715	0.0249069	3.69e-18	84.32	88	12.1189	0.0497198	179	11.8902	0.042576	108	11.6614	0.0489293	0.0260808	0.0689706	0.0486054	0.143657	18.1549	0.0950514	27.4386	0.586604	0.248956	0.100333	0.473333	0.526667	-0.00857362	0.0126973	0.49998	0.4559	88	11.4322	0.0245212	179	11.4237	0.0207416	108	11.4151	0.0241161	3.66e-05	0.0147248	0.0154448
BovineHD0500026545	Chr5	93509813	A	G	0.208169	1	0.473333	0.526667	-0.228715	0.0249069	3.69e-18	84.32	88	12.1189	0.0497198	179	11.8902	0.042576	108	11.6614	0.0489293	0.0260808	0.0689706	0.0486054	0.143657	18.1549	0.0950514	27.4386	0.586604	0.248956	0.100333	0.473333	0.526667	-0.00857362	0.0126973	0.49998	0.4559	88	11.4322	0.0245212	179	11.4237	0.0207416	108	11.4151	0.0241161	3.66e-05	0.0147248	0.0154448
Chr5_93509937	Chr5	93509937	T	C	0.208169	0.998	0.473333	0.526667	-0.228715	0.0249069	3.69e-18	84.32	88	12.1189	0.0497198	179	11.8902	0.042576	108	11.6614	0.0489293	0.0260808	0.0689706	0.0486054	0.143657	18.1549	0.0950514	27.4386	0.586604	0.248956	0.100333	0.473333	0.526667	-0.00857362	0.0126973	0.49998	0.4559	88	11.4322	0.0245212	179	11.4237	0.0207416	108	11.4151	0.0241161	3.66e-05	0.0147248	0.0154448
Chr5_93509989	Chr5	93509989	T	C	0.208169	0.995	0.473333	0.526667	-0.228715	0.0249069	3.69e-18	84.32	88	12.1189	0.0497198	179	11.8902	0.042576	108	11.6614	0.0489293	0.0260808	0.0689706	0.0486054	0.143657	18.1549	0.0950514	27.4386	0.586604	0.248956	0.100333	0.473333	0.526667	-0.00857362	0.0126973	0.49998	0.4559	88	11.4322	0.0245212	179	11.4237	0.0207416	108	11.4151	0.0241161	3.66e-05	0.0147248	0.0154448
Chr5_93510077	Chr5	93510077	G	A	0.208169	0.997	0.473333	0.526667	-0.228715	0.0249069	3.69e-18	84.32	88	12.1189	0.0497198	179	11.8902	0.042576	108	11.6614	0.0489293	0.0260808	0.0689706	0.0486054	0.143657	18.1549	0.0950514	27.4386	0.586604	0.248956	0.100333	0.473333	0.526667	-0.00857362	0.0126973	0.49998	0.4559	88	11.4322	0.0245212	179	11.4237	0.0207416	108	11.4151	0.0241161	3.66e-05	0.0147248	0.0154448
Chr5_93510105	Chr5	93510105	G	C	0.208169	0.995	0.473333	0.526667	-0.228715	0.0249069	3.69e-18	84.32	88	12.1189	0.0497198	179	11.8902	0.042576	108	11.6614	0.0489293	0.0260808	0.0689706	0.0486054	0.143657	18.1549	0.0950514	27.4386	0.586604	0.248956	0.100333	0.473333	0.526667	-0.00857362	0.0126973	0.49998	0.4559	88	11.4322	0.0245212	179	11.4237	0.0207416	108	11.4151	0.0241161	3.66e-05	0.0147248	0.0154448
Chr5_93510239	Chr5	93510239	G	A	0.208169	0.986	0.473333	0.526667	-0.228715	0.0249069	3.69e-18	84.32	88	12.1189	0.0497198	179	11.8902	0.042576	108	11.6614	0.0489293	0.0260808	0.0689706	0.0486054	0.143657	18.1549	0.0950514	27.4386	0.586604	0.248956	0.100333	0.473333	0.526667	-0.00857362	0.0126973	0.49998	0.4559	88	11.4322	0.0245212	179	11.4237	0.0207416	108	11.4151	0.0241161	3.66e-05	0.0147248	0.0154448
Chr5_93510260	Chr5	93510260	C	T	0.208169	0.98	0.473333	0.526667	-0.228715	0.0249069	3.69e-18	84.32	88	12.1189	0.0497198	179	11.8902	0.042576	108	11.6614	0.0489293	0.0260808	0.0689706	0.0486054	0.143657	18.1549	0.0950514	27.4386	0.586604	0.248956	0.100333	0.473333	0.526667	-0.00857362	0.0126973	0.49998	0.4559	88	11.4322	0.0245212	179	11.4237	0.0207416	108	11.4151	0.0241161	3.66e-05	0.0147248	0.0154448
Chr5_93510358	Chr5	93510358	C	A	0.208169	0.995	0.473333	0.526667	-0.228715	0.0249069	3.69e-18	84.32	88	12.1189	0.0497198	179	11.8902	0.042576	108	11.6614	0.0489293	0.0260808	0.0689706	0.0486054	0.143657	18.1549	0.0950514	27.4386	0.586604	0.248956	0.100333	0.473333	0.526667	-0.00857362	0.0126973	0.49998	0.4559	88	11.4322	0.0245212	179	11.4237	0.0207416	108	11.4151	0.0241161	3.66e-05	0.0147248	0.0154448
Chr5_93510462	Chr5	93510462	G	A	0.208169	0.992	0.473333	0.526667	-0.228715	0.0249069	3.69e-18	84.32	88	12.1189	0.0497198	179	11.8902	0.042576	108	11.6614	0.0489293	0.0260808	0.0689706	0.0486054	0.143657	18.1549	0.0950514	27.4386	0.586604	0.248956	0.100333	0.473333	0.526667	-0.00857362	0.0126973	0.49998	0.4559	88	11.4322	0.0245212	179	11.4237	0.0207416	108	11.4151	0.0241161	3.66e-05	0.0147248	0.0154448
Chr5_93510472	Chr5	93510472	G	C	0.208169	0.992	0.473333	0.526667	-0.228715	0.0249069	3.69e-18	84.32	88	12.1189	0.0497198	179	11.8902	0.042576	108	11.6614	0.0489293	0.0260808	0.0689706	0.0486054	0.143657	18.1549	0.0950514	27.4386	0.586604	0.248956	0.100333	0.473333	0.526667	-0.00857362	0.0126973	0.49998	0.4559	88	11.4322	0.0245212	179	11.4237	0.0207416	108	11.4151	0.0241161	3.66e-05	0.0147248	0.0154448
Chr5_93510557	Chr5	93510557	A	G	0.208169	0.984	0.473333	0.526667	-0.228715	0.0249069	3.69e-18	84.32	88	12.1189	0.0497198	179	11.8902	0.042576	108	11.6614	0.0489293	0.0260808	0.0689706	0.0486054	0.143657	18.1549	0.0950514	27.4386	0.586604	0.248956	0.100333	0.473333	0.526667	-0.00857362	0.0126973	0.49998	0.4559	88	11.4322	0.0245212	179	11.4237	0.0207416	108	11.4151	0.0241161	3.66e-05	0.0147248	0.0154448
Chr5_93510599	Chr5	93510599	A	G	0.208169	0.998	0.473333	0.526667	-0.228715	0.0249069	3.69e-18	84.32	88	12.1189	0.0497198	179	11.8902	0.042576	108	11.6614	0.0489293	0.0260808	0.0689706	0.0486054	0.143657	18.1549	0.0950514	27.4386	0.586604	0.248956	0.100333	0.473333	0.526667	-0.00857362	0.0126973	0.49998	0.4559	88	11.4322	0.0245212	179	11.4237	0.0207416	108	11.4151	0.0241161	3.66e-05	0.0147248	0.0154448
Chr5_93510606	Chr5	93510606	G	A	0.208169	0.998	0.473333	0.526667	-0.228715	0.0249069	3.69e-18	84.32	88	12.1189	0.0497198	179	11.8902	0.042576	108	11.6614	0.0489293	0.0260808	0.0689706	0.0486054	0.143657	18.1549	0.0950514	27.4386	0.586604	0.248956	0.100333	0.473333	0.526667	-0.00857362	0.0126973	0.49998	0.4559	88	11.4322	0.0245212	179	11.4237	0.0207416	108	11.4151	0.0241161	3.66e-05	0.0147248	0.0154448
Chr5_93510682	Chr5	93510682	G	A	0.208169	0.993	0.473333	0.526667	-0.228715	0.0249069	3.69e-18	84.32	88	12.1189	0.0497198	179	11.8902	0.042576	108	11.6614	0.0489293	0.0260808	0.0689706	0.0486054	0.143657	18.1549	0.0950514	27.4386	0.586604	0.248956	0.100333	0.473333	0.526667	-0.00857362	0.0126973	0.49998	0.4559	88	11.4322	0.0245212	179	11.4237	0.0207416	108	11.4151	0.0241161	3.66e-05	0.0147248	0.0154448
Chr5_93510710	Chr5	93510710	C	G	0.208169	0.997	0.473333	0.526667	-0.228715	0.0249069	3.69e-18	84.32	88	12.1189	0.0497198	179	11.8902	0.042576	108	11.6614	0.0489293	0.0260808	0.0689706	0.0486054	0.143657	18.1549	0.0950514	27.4386	0.586604	0.248956	0.100333	0.473333	0.526667	-0.00857362	0.0126973	0.49998	0.4559	88	11.4322	0.0245212	179	11.4237	0.0207416	108	11.4151	0.0241161	3.66e-05	0.0147248	0.0154448
Chr5_93510801	Chr5	93510801	C	A	0.208169	0.992	0.473333	0.526667	-0.228715	0.0249069	3.69e-18	84.32	88	12.1189	0.0497198	179	11.8902	0.042576	108	11.6614	0.0489293	0.0260808	0.0689706	0.0486054	0.143657	18.1549	0.0950514	27.4386	0.586604	0.248956	0.100333	0.473333	0.526667	-0.00857362	0.0126973	0.49998	0.4559	88	11.4322	0.0245212	179	11.4237	0.0207416	108	11.4151	0.0241161	3.66e-05	0.0147248	0.0154448
Chr5_93510868	Chr5	93510868	C	T	0.208169	0.994	0.473333	0.526667	-0.228715	0.0249069	3.69e-18	84.32	88	12.1189	0.0497198	179	11.8902	0.042576	108	11.6614	0.0489293	0.0260808	0.0689706	0.0486054	0.143657	18.1549	0.0950514	27.4386	0.586604	0.248956	0.100333	0.473333	0.526667	-0.00857362	0.0126973	0.49998	0.4559	88	11.4322	0.0245212	179	11.4237	0.0207416	108	11.4151	0.0241161	3.66e-05	0.0147248	0.0154448
Chr5_93510878	Chr5	93510878	A	C	0.208169	0.994	0.473333	0.526667	-0.228715	0.0249069	3.69e-18	84.32	88	12.1189	0.0497198	179	11.8902	0.042576	108	11.6614	0.0489293	0.0260808	0.0689706	0.0486054	0.143657	18.1549	0.0950514	27.4386	0.586604	0.248956	0.100333	0.473333	0.526667	-0.00857362	0.0126973	0.49998	0.4559	88	11.4322	0.0245212	179	11.4237	0.0207416	108	11.4151	0.0241161	3.66e-05	0.0147248	0.0154448
BovineHD0500026546	Chr5	93510958	C	A	0.208169	1	0.473333	0.526667	-0.228715	0.0249069	3.69e-18	84.32	88	12.1189	0.0497198	179	11.8902	0.042576	108	11.6614	0.0489293	0.0260808	0.0689706	0.0486054	0.143657	18.1549	0.0950514	27.4386	0.586604	0.248956	0.100333	0.473333	0.526667	-0.00857362	0.0126973	0.49998	0.4559	88	11.4322	0.0245212	179	11.4237	0.0207416	108	11.4151	0.0241161	3.66e-05	0.0147248	0.0154448
Chr5_93511000	Chr5	93511000	G	T	0.208169	0.991	0.473333	0.526667	-0.228715	0.0249069	3.69e-18	84.32	88	12.1189	0.0497198	179	11.8902	0.042576	108	11.6614	0.0489293	0.0260808	0.0689706	0.0486054	0.143657	18.1549	0.0950514	27.4386	0.586604	0.248956	0.100333	0.473333	0.526667	-0.00857362	0.0126973	0.49998	0.4559	88	11.4322	0.0245212	179	11.4237	0.0207416	108	11.4151	0.0241161	3.66e-05	0.0147248	0.0154448
Chr5_93511030	Chr5	93511030	T	C	0.208169	0.998	0.473333	0.526667	-0.228715	0.0249069	3.69e-18	84.32	88	12.1189	0.0497198	179	11.8902	0.042576	108	11.6614	0.0489293	0.0260808	0.0689706	0.0486054	0.143657	18.1549	0.0950514	27.4386	0.586604	0.248956	0.100333	0.473333	0.526667	-0.00857362	0.0126973	0.49998	0.4559	88	11.4322	0.0245212	179	11.4237	0.0207416	108	11.4151	0.0241161	3.66e-05	0.0147248	0.0154448
Chr5_93511064	Chr5	93511064	C	T	0.208169	0.998	0.473333	0.526667	-0.228715	0.0249069	3.69e-18	84.32	88	12.1189	0.0497198	179	11.8902	0.042576	108	11.6614	0.0489293	0.0260808	0.0689706	0.0486054	0.143657	18.1549	0.0950514	27.4386	0.586604	0.248956	0.100333	0.473333	0.526667	-0.00857362	0.0126973	0.49998	0.4559	88	11.4322	0.0245212	179	11.4237	0.0207416	108	11.4151	0.0241161	3.66e-05	0.0147248	0.0154448
Chr5_93511111	Chr5	93511111	G	A	0.208169	0.998	0.473333	0.526667	-0.228715	0.0249069	3.69e-18	84.32	88	12.1189	0.0497198	179	11.8902	0.042576	108	11.6614	0.0489293	0.0260808	0.0689706	0.0486054	0.143657	18.1549	0.0950514	27.4386	0.586604	0.248956	0.100333	0.473333	0.526667	-0.00857362	0.0126973	0.49998	0.4559	88	11.4322	0.0245212	179	11.4237	0.0207416	108	11.4151	0.0241161	3.66e-05	0.0147248	0.0154448
Chr5_93511176	Chr5	93511176	G	T	0.208169	0.998	0.473333	0.526667	-0.228715	0.0249069	3.69e-18	84.32	88	12.1189	0.0497198	179	11.8902	0.042576	108	11.6614	0.0489293	0.0260808	0.0689706	0.0486054	0.143657	18.1549	0.0950514	27.4386	0.586604	0.248956	0.100333	0.473333	0.526667	-0.00857362	0.0126973	0.49998	0.4559	88	11.4322	0.0245212	179	11.4237	0.0207416	108	11.4151	0.0241161	3.66e-05	0.0147248	0.0154448
Chr5_93511211	Chr5	93511211	A	C	0.208169	0.996	0.473333	0.526667	-0.228715	0.0249069	3.69e-18	84.32	88	12.1189	0.0497198	179	11.8902	0.042576	108	11.6614	0.0489293	0.0260808	0.0689706	0.0486054	0.143657	18.1549	0.0950514	27.4386	0.586604	0.248956	0.100333	0.473333	0.526667	-0.00857362	0.0126973	0.49998	0.4559	88	11.4322	0.0245212	179	11.4237	0.0207416	108	11.4151	0.0241161	3.66e-05	0.0147248	0.0154448
Chr5_93511277	Chr5	93511277	C	T	0.208169	0.993	0.473333	0.526667	-0.228715	0.0249069	3.69e-18	84.32	88	12.1189	0.0497198	179	11.8902	0.042576	108	11.6614	0.0489293	0.0260808	0.0689706	0.0486054	0.143657	18.1549	0.0950514	27.4386	0.586604	0.248956	0.100333	0.473333	0.526667	-0.00857362	0.0126973	0.49998	0.4559	88	11.4322	0.0245212	179	11.4237	0.0207416	108	11.4151	0.0241161	3.66e-05	0.0147248	0.0154448
Chr5_93511281	Chr5	93511281	G	C	0.208169	0.993	0.473333	0.526667	-0.228715	0.0249069	3.69e-18	84.32	88	12.1189	0.0497198	179	11.8902	0.042576	108	11.6614	0.0489293	0.0260808	0.0689706	0.0486054	0.143657	18.1549	0.0950514	27.4386	0.586604	0.248956	0.100333	0.473333	0.526667	-0.00857362	0.0126973	0.49998	0.4559	88	11.4322	0.0245212	179	11.4237	0.0207416	108	11.4151	0.0241161	3.66e-05	0.0147248	0.0154448
Chr5_93511327	Chr5	93511327	T	G	0.208169	0.993	0.473333	0.526667	-0.228715	0.0249069	3.69e-18	84.32	88	12.1189	0.0497198	179	11.8902	0.042576	108	11.6614	0.0489293	0.0260808	0.0689706	0.0486054	0.143657	18.1549	0.0950514	27.4386	0.586604	0.248956	0.100333	0.473333	0.526667	-0.00857362	0.0126973	0.49998	0.4559	88	11.4322	0.0245212	179	11.4237	0.0207416	108	11.4151	0.0241161	3.66e-05	0.0147248	0.0154448
Chr5_93511335	Chr5	93511335	C	T	0.208169	0.994	0.473333	0.526667	-0.228715	0.0249069	3.69e-18	84.32	88	12.1189	0.0497198	179	11.8902	0.042576	108	11.6614	0.0489293	0.0260808	0.0689706	0.0486054	0.143657	18.1549	0.0950514	27.4386	0.586604	0.248956	0.100333	0.473333	0.526667	-0.00857362	0.0126973	0.49998	0.4559	88	11.4322	0.0245212	179	11.4237	0.0207416	108	11.4151	0.0241161	3.66e-05	0.0147248	0.0154448
Chr5_93511340	Chr5	93511340	C	T	0.208169	0.993	0.473333	0.526667	-0.228715	0.0249069	3.69e-18	84.32	88	12.1189	0.0497198	179	11.8902	0.042576	108	11.6614	0.0489293	0.0260808	0.0689706	0.0486054	0.143657	18.1549	0.0950514	27.4386	0.586604	0.248956	0.100333	0.473333	0.526667	-0.00857362	0.0126973	0.49998	0.4559	88	11.4322	0.0245212	179	11.4237	0.0207416	108	11.4151	0.0241161	3.66e-05	0.0147248	0.0154448
Chr5_93511365	Chr5	93511365	AGTCC	TCT	0.208169	0	0.473333	0.526667	-0.228715	0.0249069	3.69e-18	84.32	88	12.1189	0.0497198	179	11.8902	0.042576	108	11.6614	0.0489293	0.0260808	0.0689706	0.0486054	0.143657	18.1549	0.0950514	27.4386	0.586604	0.248956	0.100333	0.473333	0.526667	-0.00857362	0.0126973	0.49998	0.4559	88	11.4322	0.0245212	179	11.4237	0.0207416	108	11.4151	0.0241161	3.66e-05	0.0147248	0.0154448
Chr5_93511398	Chr5	93511398	C	T	0.208169	0.997	0.473333	0.526667	-0.228715	0.0249069	3.69e-18	84.32	88	12.1189	0.0497198	179	11.8902	0.042576	108	11.6614	0.0489293	0.0260808	0.0689706	0.0486054	0.143657	18.1549	0.0950514	27.4386	0.586604	0.248956	0.100333	0.473333	0.526667	-0.00857362	0.0126973	0.49998	0.4559	88	11.4322	0.0245212	179	11.4237	0.0207416	108	11.4151	0.0241161	3.66e-05	0.0147248	0.0154448
Chr5_93511413	Chr5	93511413	C	A	0.208169	0.996	0.473333	0.526667	-0.228715	0.0249069	3.69e-18	84.32	88	12.1189	0.0497198	179	11.8902	0.042576	108	11.6614	0.0489293	0.0260808	0.0689706	0.0486054	0.143657	18.1549	0.0950514	27.4386	0.586604	0.248956	0.100333	0.473333	0.526667	-0.00857362	0.0126973	0.49998	0.4559	88	11.4322	0.0245212	179	11.4237	0.0207416	108	11.4151	0.0241161	3.66e-05	0.0147248	0.0154448
Chr5_93511443	Chr5	93511443	G	A	0.208169	0.983	0.473333	0.526667	-0.228715	0.0249069	3.69e-18	84.32	88	12.1189	0.0497198	179	11.8902	0.042576	108	11.6614	0.0489293	0.0260808	0.0689706	0.0486054	0.143657	18.1549	0.0950514	27.4386	0.586604	0.248956	0.100333	0.473333	0.526667	-0.00857362	0.0126973	0.49998	0.4559	88	11.4322	0.0245212	179	11.4237	0.0207416	108	11.4151	0.0241161	3.66e-05	0.0147248	0.0154448
Chr5_93511480	Chr5	93511480	TGAA	CG	0.208169	0	0.473333	0.526667	-0.228715	0.0249069	3.69e-18	84.32	88	12.1189	0.0497198	179	11.8902	0.042576	108	11.6614	0.0489293	0.0260808	0.0689706	0.0486054	0.143657	18.1549	0.0950514	27.4386	0.586604	0.248956	0.100333	0.473333	0.526667	-0.00857362	0.0126973	0.49998	0.4559	88	11.4322	0.0245212	179	11.4237	0.0207416	108	11.4151	0.0241161	3.66e-05	0.0147248	0.0154448
Chr5_93511496	Chr5	93511496	T	G	0.208169	0.917	0.473333	0.526667	-0.228715	0.0249069	3.69e-18	84.32	88	12.1189	0.0497198	179	11.8902	0.042576	108	11.6614	0.0489293	0.0260808	0.0689706	0.0486054	0.143657	18.1549	0.0950514	27.4386	0.586604	0.248956	0.100333	0.473333	0.526667	-0.00857362	0.0126973	0.49998	0.4559	88	11.4322	0.0245212	179	11.4237	0.0207416	108	11.4151	0.0241161	3.66e-05	0.0147248	0.0154448
Chr5_93511550	Chr5	93511550	A	G	0.208169	0.98	0.473333	0.526667	-0.228715	0.0249069	3.69e-18	84.32	88	12.1189	0.0497198	179	11.8902	0.042576	108	11.6614	0.0489293	0.0260808	0.0689706	0.0486054	0.143657	18.1549	0.0950514	27.4386	0.586604	0.248956	0.100333	0.473333	0.526667	-0.00857362	0.0126973	0.49998	0.4559	88	11.4322	0.0245212	179	11.4237	0.0207416	108	11.4151	0.0241161	3.66e-05	0.0147248	0.0154448
Chr5_93511558	Chr5	93511558	A	T	0.208169	0.98	0.473333	0.526667	-0.228715	0.0249069	3.69e-18	84.32	88	12.1189	0.0497198	179	11.8902	0.042576	108	11.6614	0.0489293	0.0260808	0.0689706	0.0486054	0.143657	18.1549	0.0950514	27.4386	0.586604	0.248956	0.100333	0.473333	0.526667	-0.00857362	0.0126973	0.49998	0.4559	88	11.4322	0.0245212	179	11.4237	0.0207416	108	11.4151	0.0241161	3.66e-05	0.0147248	0.0154448
Chr5_93511596	Chr5	93511596	T	C	0.208169	0.907	0.473333	0.526667	-0.228715	0.0249069	3.69e-18	84.32	88	12.1189	0.0497198	179	11.8902	0.042576	108	11.6614	0.0489293	0.0260808	0.0689706	0.0486054	0.143657	18.1549	0.0950514	27.4386	0.586604	0.248956	0.100333	0.473333	0.526667	-0.00857362	0.0126973	0.49998	0.4559	88	11.4322	0.0245212	179	11.4237	0.0207416	108	11.4151	0.0241161	3.66e-05	0.0147248	0.0154448
Chr5_93511599	Chr5	93511599	CA	GT	0.208169	0	0.473333	0.526667	-0.228715	0.0249069	3.69e-18	84.32	88	12.1189	0.0497198	179	11.8902	0.042576	108	11.6614	0.0489293	0.0260808	0.0689706	0.0486054	0.143657	18.1549	0.0950514	27.4386	0.586604	0.248956	0.100333	0.473333	0.526667	-0.00857362	0.0126973	0.49998	0.4559	88	11.4322	0.0245212	179	11.4237	0.0207416	108	11.4151	0.0241161	3.66e-05	0.0147248	0.0154448
Chr5_93511614	Chr5	93511614	CA	GT	0.208169	0	0.473333	0.526667	-0.228715	0.0249069	3.69e-18	84.32	88	12.1189	0.0497198	179	11.8902	0.042576	108	11.6614	0.0489293	0.0260808	0.0689706	0.0486054	0.143657	18.1549	0.0950514	27.4386	0.586604	0.248956	0.100333	0.473333	0.526667	-0.00857362	0.0126973	0.49998	0.4559	88	11.4322	0.0245212	179	11.4237	0.0207416	108	11.4151	0.0241161	3.66e-05	0.0147248	0.0154448
Chr5_93511841	Chr5	93511841	T	C	0.208169	0.996	0.473333	0.526667	-0.228715	0.0249069	3.69e-18	84.32	88	12.1189	0.0497198	179	11.8902	0.042576	108	11.6614	0.0489293	0.0260808	0.0689706	0.0486054	0.143657	18.1549	0.0950514	27.4386	0.586604	0.248956	0.100333	0.473333	0.526667	-0.00857362	0.0126973	0.49998	0.4559	88	11.4322	0.0245212	179	11.4237	0.0207416	108	11.4151	0.0241161	3.66e-05	0.0147248	0.0154448
Chr5_93511863	Chr5	93511863	GA	AG	0.208169	0	0.473333	0.526667	-0.228715	0.0249069	3.69e-18	84.32	88	12.1189	0.0497198	179	11.8902	0.042576	108	11.6614	0.0489293	0.0260808	0.0689706	0.0486054	0.143657	18.1549	0.0950514	27.4386	0.586604	0.248956	0.100333	0.473333	0.526667	-0.00857362	0.0126973	0.49998	0.4559	88	11.4322	0.0245212	179	11.4237	0.0207416	108	11.4151	0.0241161	3.66e-05	0.0147248	0.0154448
Chr5_93511915	Chr5	93511915	T	C	0.208169	0.996	0.473333	0.526667	-0.228715	0.0249069	3.69e-18	84.32	88	12.1189	0.0497198	179	11.8902	0.042576	108	11.6614	0.0489293	0.0260808	0.0689706	0.0486054	0.143657	18.1549	0.0950514	27.4386	0.586604	0.248956	0.100333	0.473333	0.526667	-0.00857362	0.0126973	0.49998	0.4559	88	11.4322	0.0245212	179	11.4237	0.0207416	108	11.4151	0.0241161	3.66e-05	0.0147248	0.0154448
Chr5_93511952	Chr5	93511952	A	G	0.208169	0.996	0.473333	0.526667	-0.228715	0.0249069	3.69e-18	84.32	88	12.1189	0.0497198	179	11.8902	0.042576	108	11.6614	0.0489293	0.0260808	0.0689706	0.0486054	0.143657	18.1549	0.0950514	27.4386	0.586604	0.248956	0.100333	0.473333	0.526667	-0.00857362	0.0126973	0.49998	0.4559	88	11.4322	0.0245212	179	11.4237	0.0207416	108	11.4151	0.0241161	3.66e-05	0.0147248	0.0154448
Chr5_93511973	Chr5	93511973	A	G	0.208169	0.994	0.473333	0.526667	-0.228715	0.0249069	3.69e-18	84.32	88	12.1189	0.0497198	179	11.8902	0.042576	108	11.6614	0.0489293	0.0260808	0.0689706	0.0486054	0.143657	18.1549	0.0950514	27.4386	0.586604	0.248956	0.100333	0.473333	0.526667	-0.00857362	0.0126973	0.49998	0.4559	88	11.4322	0.0245212	179	11.4237	0.0207416	108	11.4151	0.0241161	3.66e-05	0.0147248	0.0154448
Chr5_93511984	Chr5	93511984	C	A	0.208169	0.994	0.473333	0.526667	-0.228715	0.0249069	3.69e-18	84.32	88	12.1189	0.0497198	179	11.8902	0.042576	108	11.6614	0.0489293	0.0260808	0.0689706	0.0486054	0.143657	18.1549	0.0950514	27.4386	0.586604	0.248956	0.100333	0.473333	0.526667	-0.00857362	0.0126973	0.49998	0.4559	88	11.4322	0.0245212	179	11.4237	0.0207416	108	11.4151	0.0241161	3.66e-05	0.0147248	0.0154448
Chr5_93512100	Chr5	93512100	A	G	0.208169	0.984	0.473333	0.526667	-0.228715	0.0249069	3.69e-18	84.32	88	12.1189	0.0497198	179	11.8902	0.042576	108	11.6614	0.0489293	0.0260808	0.0689706	0.0486054	0.143657	18.1549	0.0950514	27.4386	0.586604	0.248956	0.100333	0.473333	0.526667	-0.00857362	0.0126973	0.49998	0.4559	88	11.4322	0.0245212	179	11.4237	0.0207416	108	11.4151	0.0241161	3.66e-05	0.0147248	0.0154448
Chr5_93512108	Chr5	93512108	T	C	0.208169	0.981	0.473333	0.526667	-0.228715	0.0249069	3.69e-18	84.32	88	12.1189	0.0497198	179	11.8902	0.042576	108	11.6614	0.0489293	0.0260808	0.0689706	0.0486054	0.143657	18.1549	0.0950514	27.4386	0.586604	0.248956	0.100333	0.473333	0.526667	-0.00857362	0.0126973	0.49998	0.4559	88	11.4322	0.0245212	179	11.4237	0.0207416	108	11.4151	0.0241161	3.66e-05	0.0147248	0.0154448
Chr5_93512110	Chr5	93512110	G	A	0.208169	0.983	0.473333	0.526667	-0.228715	0.0249069	3.69e-18	84.32	88	12.1189	0.0497198	179	11.8902	0.042576	108	11.6614	0.0489293	0.0260808	0.0689706	0.0486054	0.143657	18.1549	0.0950514	27.4386	0.586604	0.248956	0.100333	0.473333	0.526667	-0.00857362	0.0126973	0.49998	0.4559	88	11.4322	0.0245212	179	11.4237	0.0207416	108	11.4151	0.0241161	3.66e-05	0.0147248	0.0154448
Chr5_93512148	Chr5	93512148	T	C	0.208169	0.977	0.473333	0.526667	-0.228715	0.0249069	3.69e-18	84.32	88	12.1189	0.0497198	179	11.8902	0.042576	108	11.6614	0.0489293	0.0260808	0.0689706	0.0486054	0.143657	18.1549	0.0950514	27.4386	0.586604	0.248956	0.100333	0.473333	0.526667	-0.00857362	0.0126973	0.49998	0.4559	88	11.4322	0.0245212	179	11.4237	0.0207416	108	11.4151	0.0241161	3.66e-05	0.0147248	0.0154448
Chr5_93512155	Chr5	93512155	A	G	0.208169	0.977	0.473333	0.526667	-0.228715	0.0249069	3.69e-18	84.32	88	12.1189	0.0497198	179	11.8902	0.042576	108	11.6614	0.0489293	0.0260808	0.0689706	0.0486054	0.143657	18.1549	0.0950514	27.4386	0.586604	0.248956	0.100333	0.473333	0.526667	-0.00857362	0.0126973	0.49998	0.4559	88	11.4322	0.0245212	179	11.4237	0.0207416	108	11.4151	0.0241161	3.66e-05	0.0147248	0.0154448
Chr5_93512161	Chr5	93512161	GC	TTGA	0.208169	0	0.473333	0.526667	-0.228715	0.0249069	3.69e-18	84.32	88	12.1189	0.0497198	179	11.8902	0.042576	108	11.6614	0.0489293	0.0260808	0.0689706	0.0486054	0.143657	18.1549	0.0950514	27.4386	0.586604	0.248956	0.100333	0.473333	0.526667	-0.00857362	0.0126973	0.49998	0.4559	88	11.4322	0.0245212	179	11.4237	0.0207416	108	11.4151	0.0241161	3.66e-05	0.0147248	0.0154448
Chr5_93512204	Chr5	93512204	C	A	0.208169	0.926	0.473333	0.526667	-0.228715	0.0249069	3.69e-18	84.32	88	12.1189	0.0497198	179	11.8902	0.042576	108	11.6614	0.0489293	0.0260808	0.0689706	0.0486054	0.143657	18.1549	0.0950514	27.4386	0.586604	0.248956	0.100333	0.473333	0.526667	-0.00857362	0.0126973	0.49998	0.4559	88	11.4322	0.0245212	179	11.4237	0.0207416	108	11.4151	0.0241161	3.66e-05	0.0147248	0.0154448
Chr5_93512219	Chr5	93512219	T	C	0.208169	0.976	0.473333	0.526667	-0.228715	0.0249069	3.69e-18	84.32	88	12.1189	0.0497198	179	11.8902	0.042576	108	11.6614	0.0489293	0.0260808	0.0689706	0.0486054	0.143657	18.1549	0.0950514	27.4386	0.586604	0.248956	0.100333	0.473333	0.526667	-0.00857362	0.0126973	0.49998	0.4559	88	11.4322	0.0245212	179	11.4237	0.0207416	108	11.4151	0.0241161	3.66e-05	0.0147248	0.0154448
Chr5_93512224	Chr5	93512224	G	A	0.208169	0.976	0.473333	0.526667	-0.228715	0.0249069	3.69e-18	84.32	88	12.1189	0.0497198	179	11.8902	0.042576	108	11.6614	0.0489293	0.0260808	0.0689706	0.0486054	0.143657	18.1549	0.0950514	27.4386	0.586604	0.248956	0.100333	0.473333	0.526667	-0.00857362	0.0126973	0.49998	0.4559	88	11.4322	0.0245212	179	11.4237	0.0207416	108	11.4151	0.0241161	3.66e-05	0.0147248	0.0154448
Chr5_93512232	Chr5	93512232	G	A	0.208169	0.977	0.473333	0.526667	-0.228715	0.0249069	3.69e-18	84.32	88	12.1189	0.0497198	179	11.8902	0.042576	108	11.6614	0.0489293	0.0260808	0.0689706	0.0486054	0.143657	18.1549	0.0950514	27.4386	0.586604	0.248956	0.100333	0.473333	0.526667	-0.00857362	0.0126973	0.49998	0.4559	88	11.4322	0.0245212	179	11.4237	0.0207416	108	11.4151	0.0241161	3.66e-05	0.0147248	0.0154448
Chr5_93513089	Chr5	93513089	T	C	0.208169	0.997	0.473333	0.526667	-0.228715	0.0249069	3.69e-18	84.32	88	12.1189	0.0497198	179	11.8902	0.042576	108	11.6614	0.0489293	0.0260808	0.0689706	0.0486054	0.143657	18.1549	0.0950514	27.4386	0.586604	0.248956	0.100333	0.473333	0.526667	-0.00857362	0.0126973	0.49998	0.4559	88	11.4322	0.0245212	179	11.4237	0.0207416	108	11.4151	0.0241161	3.66e-05	0.0147248	0.0154448
Chr5_93513168	Chr5	93513168	G	A	0.208169	0.997	0.473333	0.526667	-0.228715	0.0249069	3.69e-18	84.32	88	12.1189	0.0497198	179	11.8902	0.042576	108	11.6614	0.0489293	0.0260808	0.0689706	0.0486054	0.143657	18.1549	0.0950514	27.4386	0.586604	0.248956	0.100333	0.473333	0.526667	-0.00857362	0.0126973	0.49998	0.4559	88	11.4322	0.0245212	179	11.4237	0.0207416	108	11.4151	0.0241161	3.66e-05	0.0147248	0.0154448
BovineHD4100003953	Chr5	93514025	A	C	0.208169	1	0.473333	0.526667	-0.228715	0.0249069	3.69e-18	84.32	88	12.1189	0.0497198	179	11.8902	0.042576	108	11.6614	0.0489293	0.0260808	0.0689706	0.0486054	0.143657	18.1549	0.0950514	27.4386	0.586604	0.248956	0.100333	0.473333	0.526667	-0.00857362	0.0126973	0.49998	0.4559	88	11.4322	0.0245212	179	11.4237	0.0207416	108	11.4151	0.0241161	3.66e-05	0.0147248	0.0154448
Chr5_93517198	Chr5	93517198	A	G	0.208169	0.993	0.473333	0.526667	-0.228715	0.0249069	3.69e-18	84.32	88	12.1189	0.0497198	179	11.8902	0.042576	108	11.6614	0.0489293	0.0260808	0.0689706	0.0486054	0.143657	18.1549	0.0950514	27.4386	0.586604	0.248956	0.100333	0.473333	0.526667	-0.00857362	0.0126973	0.49998	0.4559	88	11.4322	0.0245212	179	11.4237	0.0207416	108	11.4151	0.0241161	3.66e-05	0.0147248	0.0154448
Chr5_93517261	Chr5	93517261	C	T	0.208169	0.993	0.473333	0.526667	-0.228715	0.0249069	3.69e-18	84.32	88	12.1189	0.0497198	179	11.8902	0.042576	108	11.6614	0.0489293	0.0260808	0.0689706	0.0486054	0.143657	18.1549	0.0950514	27.4386	0.586604	0.248956	0.100333	0.473333	0.526667	-0.00857362	0.0126973	0.49998	0.4559	88	11.4322	0.0245212	179	11.4237	0.0207416	108	11.4151	0.0241161	3.66e-05	0.0147248	0.0154448
Chr5_93517827	Chr5	93517827	G	A	0.208169	0.986	0.473333	0.526667	-0.228715	0.0249069	3.69e-18	84.32	88	12.1189	0.0497198	179	11.8902	0.042576	108	11.6614	0.0489293	0.0260808	0.0689706	0.0486054	0.143657	18.1549	0.0950514	27.4386	0.586604	0.248956	0.100333	0.473333	0.526667	-0.00857362	0.0126973	0.49998	0.4559	88	11.4322	0.0245212	179	11.4237	0.0207416	108	11.4151	0.0241161	3.66e-05	0.0147248	0.0154448
Chr5_93518306	Chr5	93518306	C	A	0.208169	0.993	0.473333	0.526667	-0.228715	0.0249069	3.69e-18	84.32	88	12.1189	0.0497198	179	11.8902	0.042576	108	11.6614	0.0489293	0.0260808	0.0689706	0.0486054	0.143657	18.1549	0.0950514	27.4386	0.586604	0.248956	0.100333	0.473333	0.526667	-0.00857362	0.0126973	0.49998	0.4559	88	11.4322	0.0245212	179	11.4237	0.0207416	108	11.4151	0.0241161	3.66e-05	0.0147248	0.0154448
Chr5_93518362	Chr5	93518362	A	G	0.208169	0.981	0.473333	0.526667	-0.228715	0.0249069	3.69e-18	84.32	88	12.1189	0.0497198	179	11.8902	0.042576	108	11.6614	0.0489293	0.0260808	0.0689706	0.0486054	0.143657	18.1549	0.0950514	27.4386	0.586604	0.248956	0.100333	0.473333	0.526667	-0.00857362	0.0126973	0.49998	0.4559	88	11.4322	0.0245212	179	11.4237	0.0207416	108	11.4151	0.0241161	3.66e-05	0.0147248	0.0154448
Chr5_93518846	Chr5	93518846	T	C	0.208169	0.992	0.473333	0.526667	-0.228715	0.0249069	3.69e-18	84.32	88	12.1189	0.0497198	179	11.8902	0.042576	108	11.6614	0.0489293	0.0260808	0.0689706	0.0486054	0.143657	18.1549	0.0950514	27.4386	0.586604	0.248956	0.100333	0.473333	0.526667	-0.00857362	0.0126973	0.49998	0.4559	88	11.4322	0.0245212	179	11.4237	0.0207416	108	11.4151	0.0241161	3.66e-05	0.0147248	0.0154448
Chr5_93520599	Chr5	93520599	T	G	0.208169	0.991	0.473333	0.526667	-0.228715	0.0249069	3.69e-18	84.32	88	12.1189	0.0497198	179	11.8902	0.042576	108	11.6614	0.0489293	0.0260808	0.0689706	0.0486054	0.143657	18.1549	0.0950514	27.4386	0.586604	0.248956	0.100333	0.473333	0.526667	-0.00857362	0.0126973	0.49998	0.4559	88	11.4322	0.0245212	179	11.4237	0.0207416	108	11.4151	0.0241161	3.66e-05	0.0147248	0.0154448
Chr5_93520671	Chr5	93520671	T	C	0.208169	0.991	0.473333	0.526667	-0.228715	0.0249069	3.69e-18	84.32	88	12.1189	0.0497198	179	11.8902	0.042576	108	11.6614	0.0489293	0.0260808	0.0689706	0.0486054	0.143657	18.1549	0.0950514	27.4386	0.586604	0.248956	0.100333	0.473333	0.526667	-0.00857362	0.0126973	0.49998	0.4559	88	11.4322	0.0245212	179	11.4237	0.0207416	108	11.4151	0.0241161	3.66e-05	0.0147248	0.0154448
Chr5_94179636	Chr5	94179636	CT	TA	0.250103	0	0.497333	0.502667	-0.243205	0.0264837	4.02e-18	84.33	103	12.0963	0.0449643	167	11.8531	0.0385588	105	11.6099	0.0485237	0.0295736	0.0433654	0.0706988	0.143638	20.589	0.072939	40.5456	0.380184	0.204739	0.103223	0.497333	0.502667	-0.0167176	0.0135378	0.217707	1.525	103	11.438	0.0239477	167	11.4213	0.0208623	105	11.4046	0.025759	0.000139735	0.0149657	0.01515
Chr5_93574757	Chr5	93574757	G	C	0.210941	0.915	0.470667	0.529333	-0.232124	0.0253163	4.12e-18	84.07	84	12.1269	0.0491747	185	11.8947	0.0413621	106	11.6626	0.0478052	0.026848	0.0609846	0.0554625	0.143295	18.7362	0.0878325	30.5672	0.523711	0.241377	0.101201	0.470667	0.529333	-0.00750252	0.0129169	0.561733	0.3374	84	11.4313	0.0248092	185	11.4238	0.0207723	106	11.4163	0.0241076	2.8e-05	0.0147945	0.0153936
Chr5_93806263	Chr5	93806263	T	G	0.298633	0.918	0.8	0.2	-0.323185	0.0352428	4.25e-18	84.09	239	11.9779	0.0460417	122	11.6547	0.0513293	14	11.3316	0.0750578	0.0334235	0.0846202	0.0355327	0.153576	21.7634	0.118044	28.3145	0.704271	0.261488	0.0989979	0.8	0.2	-0.0150421	0.0178516	0.400046	0.71	239	11.4279	0.0215389	122	11.4128	0.0243042	14	11.3978	0.0368079	7.24e-05	0.0151205	0.0150804
Chr5_93507968	Chr5	93507968	A	T	0.204966	0.966	0.472	0.528	-0.228494	0.0249513	4.45e-18	83.86	87	12.1193	0.0498561	180	11.8908	0.0426677	108	11.6623	0.0489956	0.0260229	0.0694915	0.048278	0.143792	18.0976	0.0955145	27.245	0.590064	0.249493	0.100397	0.472	0.528	-0.00840257	0.0127158	0.50918	0.4366	87	11.4321	0.0245606	180	11.4237	0.020756	108	11.4153	0.0241203	3.52e-05	0.0147678	0.0154089
Chr5_93550323	Chr5	93550323	G	A	0.206092	0.931	0.465333	0.534667	-0.230583	0.0251962	4.69e-18	83.75	83	12.1263	0.049342	183	11.8957	0.0415768	109	11.6651	0.0478783	0.0264564	0.0622809	0.0544332	0.143171	18.4789	0.0887373	29.8143	0.533619	0.242475	0.101144	0.465333	0.534667	-0.00614533	0.0128512	0.632817	0.2287	83	11.4299	0.0248119	183	11.4237	0.020788	109	11.4176	0.0240616	1.88e-05	0.0148337	0.0153682
Chr5_93550979	Chr5	93550979	A	G	0.206092	0.934	0.465333	0.534667	-0.230583	0.0251962	4.69e-18	83.75	83	12.1263	0.049342	183	11.8957	0.0415768	109	11.6651	0.0478783	0.0264564	0.0622809	0.0544332	0.143171	18.4789	0.0887373	29.8143	0.533619	0.242475	0.101144	0.465333	0.534667	-0.00614533	0.0128512	0.632817	0.2287	83	11.4299	0.0248119	183	11.4237	0.020788	109	11.4176	0.0240616	1.88e-05	0.0148337	0.0153682
Chr5_93850151	Chr5	93850151	C	A	0.266022	0.813	0.782667	0.217333	0.282968	0.0309649	5.15e-18	83.51	231	11.7266	0.0409927	125	12.0095	0.0398657	19	12.2925	0.0584448	0.0272401	0.0369558	0.0766128	0.140809	19.3454	0.0641959	42.4328	0.325405	0.191653	0.10433	0.782667	0.217333	-0.0168775	0.0157843	0.285684	1.143	231	11.4325	0.0225257	125	11.4157	0.0220211	19	11.3988	0.0309958	9.69e-05	0.0150154	0.0151371
Chr5_93879280	Chr5	93879280	A	G	0.266022	0.962	0.782667	0.217333	0.282968	0.0309649	5.15e-18	83.51	231	11.7266	0.0409927	125	12.0095	0.0398657	19	12.2925	0.0584448	0.0272401	0.0369558	0.0766128	0.140809	19.3454	0.0641959	42.4328	0.325405	0.191653	0.10433	0.782667	0.217333	-0.0168775	0.0157843	0.285684	1.143	231	11.4325	0.0225257	125	11.4157	0.0220211	19	11.3988	0.0309958	9.69e-05	0.0150154	0.0151371
Chr5_93505311	Chr5	93505311	A	C	0.206562	0.989	0.470667	0.529333	-0.229119	0.0250984	5.54e-18	83.34	86	12.1209	0.0499242	181	11.8918	0.042591	108	11.6627	0.0489431	0.0261574	0.0688832	0.0489223	0.143963	18.1695	0.0950406	27.5224	0.584719	0.249726	0.100585	0.470667	0.529333	-0.00854421	0.0127795	0.504205	0.447	86	11.4323	0.0246176	181	11.4237	0.0207465	108	11.4152	0.0241132	3.64e-05	0.0147339	0.0154376
Chr5_93505385	Chr5	93505385	T	C	0.206562	0.99	0.470667	0.529333	-0.229119	0.0250984	5.54e-18	83.34	86	12.1209	0.0499242	181	11.8918	0.042591	108	11.6627	0.0489431	0.0261574	0.0688832	0.0489223	0.143963	18.1695	0.0950406	27.5224	0.584719	0.249726	0.100585	0.470667	0.529333	-0.00854421	0.0127795	0.504205	0.447	86	11.4323	0.0246176	181	11.4237	0.0207465	108	11.4152	0.0241132	3.64e-05	0.0147339	0.0154376
Chr5_93505400	Chr5	93505400	G	A	0.206562	0.99	0.470667	0.529333	-0.229119	0.0250984	5.54e-18	83.34	86	12.1209	0.0499242	181	11.8918	0.042591	108	11.6627	0.0489431	0.0261574	0.0688832	0.0489223	0.143963	18.1695	0.0950406	27.5224	0.584719	0.249726	0.100585	0.470667	0.529333	-0.00854421	0.0127795	0.504205	0.447	86	11.4323	0.0246176	181	11.4237	0.0207465	108	11.4152	0.0241132	3.64e-05	0.0147339	0.0154376
Chr5_93505431	Chr5	93505431	C	T	0.206562	0.979	0.470667	0.529333	-0.229119	0.0250984	5.54e-18	83.34	86	12.1209	0.0499242	181	11.8918	0.042591	108	11.6627	0.0489431	0.0261574	0.0688832	0.0489223	0.143963	18.1695	0.0950406	27.5224	0.584719	0.249726	0.100585	0.470667	0.529333	-0.00854421	0.0127795	0.504205	0.447	86	11.4323	0.0246176	181	11.4237	0.0207465	108	11.4152	0.0241132	3.64e-05	0.0147339	0.0154376
Chr5_93505618	Chr5	93505618	C	T	0.206562	0.947	0.470667	0.529333	-0.229119	0.0250984	5.54e-18	83.34	86	12.1209	0.0499242	181	11.8918	0.042591	108	11.6627	0.0489431	0.0261574	0.0688832	0.0489223	0.143963	18.1695	0.0950406	27.5224	0.584719	0.249726	0.100585	0.470667	0.529333	-0.00854421	0.0127795	0.504205	0.447	86	11.4323	0.0246176	181	11.4237	0.0207465	108	11.4152	0.0241132	3.64e-05	0.0147339	0.0154376
Chr5_93507263	Chr5	93507263	A	G	0.206562	0.99	0.470667	0.529333	-0.229119	0.0250984	5.54e-18	83.34	86	12.1209	0.0499242	181	11.8918	0.042591	108	11.6627	0.0489431	0.0261574	0.0688832	0.0489223	0.143963	18.1695	0.0950406	27.5224	0.584719	0.249726	0.100585	0.470667	0.529333	-0.00854421	0.0127795	0.504205	0.447	86	11.4323	0.0246176	181	11.4237	0.0207465	108	11.4152	0.0241132	3.64e-05	0.0147339	0.0154376
Chr5_93507976	Chr5	93507976	G	A	0.206562	0.966	0.470667	0.529333	-0.229119	0.0250984	5.54e-18	83.34	86	12.1209	0.0499242	181	11.8918	0.042591	108	11.6627	0.0489431	0.0261574	0.0688832	0.0489223	0.143963	18.1695	0.0950406	27.5224	0.584719	0.249726	0.100585	0.470667	0.529333	-0.00854421	0.0127795	0.504205	0.447	86	11.4323	0.0246176	181	11.4237	0.0207465	108	11.4152	0.0241132	3.64e-05	0.0147339	0.0154376
Chr5_93803600	Chr5	93803600	C	T	0.30607	0.916	0.8	0.2	-0.321858	0.0352703	5.93e-18	83.27	239	11.9786	0.0459796	122	11.6567	0.0512034	14	11.3348	0.0749496	0.0331496	0.0838371	0.0363841	0.153371	21.614	0.116987	28.3362	0.697357	0.260478	0.099262	0.8	0.2	-0.0149269	0.0178541	0.403724	0.699	239	11.4279	0.0215401	122	11.4129	0.0242755	14	11.398	0.0367717	7.13e-05	0.0150887	0.0151088
Chr5_94180802	Chr5	94180802	T	C	0.348101	0.85	0.684	0.316	-0.270857	0.0295642	6.18e-18	83.94	177	12.0213	0.0429263	159	11.7505	0.042664	39	11.4796	0.0595471	0.0317142	0.0535921	0.0618564	0.147163	21.5504	0.0853063	37.1768	0.464208	0.222264	0.10205	0.684	0.316	-0.0257293	0.015061	0.0885354	2.918	177	11.4365	0.0221496	159	11.4108	0.0220275	39	11.3851	0.030553	0.000286173	0.0149372	0.015064
Chr5_93226909	Chr5	93226909	T	C	0.187998	0.946	0.548	0.452	0.246744	0.0270524	6.34e-18	83.19	105	11.6275	0.0485633	201	11.8743	0.0397349	69	12.121	0.0475709	0.0301608	0.0508332	0.0644363	0.14543	20.739	0.080994	37.2383	0.440995	0.213314	0.102561	0.548	0.452	0.0106104	0.013814	0.442955	0.59	105	11.4123	0.0253203	201	11.4229	0.0209177	69	11.4336	0.0248121	5.58e-05	0.0152921	0.014941
Chr5_93955893	Chr5	93955893	C	T	0.35953	0.57	0.312	0.688	-0.260028	0.0284172	6.58e-18	83.73	42	12.2268	0.0546988	150	11.9668	0.0407389	183	11.7068	0.044073	0.0290278	0.0506392	0.0644709	0.144138	20.1389	0.079667	36.4364	0.43992	0.212438	0.10245	0.312	0.688	-0.0222202	0.0144615	0.125421	2.361	42	11.4531	0.0278261	150	11.4309	0.0207184	183	11.4087	0.0224162	0.000211967	0.0130685	0.016742
Chr5_93505699	Chr5	93505699	C	T	0.203367	0.99	0.469333	0.530667	-0.228898	0.0251437	6.67e-18	82.88	85	12.1213	0.0500625	182	11.8924	0.0426839	108	11.6635	0.0490101	0.0260987	0.0694098	0.0485897	0.144098	18.1117	0.0955084	27.326	0.588221	0.25027	0.100647	0.469333	0.530667	-0.00837104	0.0127984	0.513499	0.4278	85	11.4321	0.0246575	182	11.4237	0.020761	108	11.4154	0.0241174	3.49e-05	0.0147766	0.0154019
Chr5_93506523	Chr5	93506523	G	A	0.203367	0.99	0.469333	0.530667	-0.228898	0.0251437	6.67e-18	82.88	85	12.1213	0.0500625	182	11.8924	0.0426839	108	11.6635	0.0490101	0.0260987	0.0694098	0.0485897	0.144098	18.1117	0.0955084	27.326	0.588221	0.25027	0.100647	0.469333	0.530667	-0.00837104	0.0127984	0.513499	0.4278	85	11.4321	0.0246575	182	11.4237	0.020761	108	11.4154	0.0241174	3.49e-05	0.0147766	0.0154019
Chr5_93846280	Chr5	93846280	C	G	0.251541	0.955	0.794667	0.205333	0.288066	0.0316431	6.8e-18	82.88	239	11.7306	0.0402589	118	12.0187	0.0396837	18	12.3067	0.0594255	0.0270806	0.0334423	0.0799448	0.140468	19.2789	0.0605229	44.7444	0.294939	0.185574	0.105027	0.794667	0.205333	-0.0170012	0.0161362	0.292784	1.11	239	11.4322	0.0224142	118	11.4152	0.022177	18	11.3982	0.0316543	9.43e-05	0.0149006	0.0152395
Chr5_93846958	Chr5	93846958	C	T	0.251541	0.992	0.794667	0.205333	0.288066	0.0316431	6.8e-18	82.88	239	11.7306	0.0402589	118	12.0187	0.0396837	18	12.3067	0.0594255	0.0270806	0.0334423	0.0799448	0.140468	19.2789	0.0605229	44.7444	0.294939	0.185574	0.105027	0.794667	0.205333	-0.0170012	0.0161362	0.292784	1.11	239	11.4322	0.0224142	118	11.4152	0.022177	18	11.3982	0.0316543	9.43e-05	0.0149006	0.0152395
Chr5_93847224	Chr5	93847224	TC	T	0.251541	0.992	0.794667	0.205333	0.288066	0.0316431	6.8e-18	82.88	239	11.7306	0.0402589	118	12.0187	0.0396837	18	12.3067	0.0594255	0.0270806	0.0334423	0.0799448	0.140468	19.2789	0.0605229	44.7444	0.294939	0.185574	0.105027	0.794667	0.205333	-0.0170012	0.0161362	0.292784	1.11	239	11.4322	0.0224142	118	11.4152	0.022177	18	11.3982	0.0316543	9.43e-05	0.0149006	0.0152395
Chr5_93849870	Chr5	93849870	C	T	0.251541	0.981	0.794667	0.205333	0.288066	0.0316431	6.8e-18	82.88	239	11.7306	0.0402589	118	12.0187	0.0396837	18	12.3067	0.0594255	0.0270806	0.0334423	0.0799448	0.140468	19.2789	0.0605229	44.7444	0.294939	0.185574	0.105027	0.794667	0.205333	-0.0170012	0.0161362	0.292784	1.11	239	11.4322	0.0224142	118	11.4152	0.022177	18	11.3982	0.0316543	9.43e-05	0.0149006	0.0152395
Chr5_93850008	Chr5	93850008	AAGTTC	A	0.251541	0.959	0.794667	0.205333	0.288066	0.0316431	6.8e-18	82.88	239	11.7306	0.0402589	118	12.0187	0.0396837	18	12.3067	0.0594255	0.0270806	0.0334423	0.0799448	0.140468	19.2789	0.0605229	44.7444	0.294939	0.185574	0.105027	0.794667	0.205333	-0.0170012	0.0161362	0.292784	1.11	239	11.4322	0.0224142	118	11.4152	0.022177	18	11.3982	0.0316543	9.43e-05	0.0149006	0.0152395
Chr5_93854041	Chr5	93854041	C	T	0.251541	0.986	0.794667	0.205333	0.288066	0.0316431	6.8e-18	82.88	239	11.7306	0.0402589	118	12.0187	0.0396837	18	12.3067	0.0594255	0.0270806	0.0334423	0.0799448	0.140468	19.2789	0.0605229	44.7444	0.294939	0.185574	0.105027	0.794667	0.205333	-0.0170012	0.0161362	0.292784	1.11	239	11.4322	0.0224142	118	11.4152	0.022177	18	11.3982	0.0316543	9.43e-05	0.0149006	0.0152395
Chr5_93867217	Chr5	93867217	C	T	0.251541	0.981	0.794667	0.205333	0.288066	0.0316431	6.8e-18	82.88	239	11.7306	0.0402589	118	12.0187	0.0396837	18	12.3067	0.0594255	0.0270806	0.0334423	0.0799448	0.140468	19.2789	0.0605229	44.7444	0.294939	0.185574	0.105027	0.794667	0.205333	-0.0170012	0.0161362	0.292784	1.11	239	11.4322	0.0224142	118	11.4152	0.022177	18	11.3982	0.0316543	9.43e-05	0.0149006	0.0152395
Chr5_93874725	Chr5	93874725	C	T	0.251541	0.995	0.794667	0.205333	0.288066	0.0316431	6.8e-18	82.88	239	11.7306	0.0402589	118	12.0187	0.0396837	18	12.3067	0.0594255	0.0270806	0.0334423	0.0799448	0.140468	19.2789	0.0605229	44.7444	0.294939	0.185574	0.105027	0.794667	0.205333	-0.0170012	0.0161362	0.292784	1.11	239	11.4322	0.0224142	118	11.4152	0.022177	18	11.3982	0.0316543	9.43e-05	0.0149006	0.0152395
BovineHD0500026645	Chr5	93875727	T	G	0.251541	1	0.794667	0.205333	0.288066	0.0316431	6.8e-18	82.88	239	11.7306	0.0402589	118	12.0187	0.0396837	18	12.3067	0.0594255	0.0270806	0.0334423	0.0799448	0.140468	19.2789	0.0605229	44.7444	0.294939	0.185574	0.105027	0.794667	0.205333	-0.0170012	0.0161362	0.292784	1.11	239	11.4322	0.0224142	118	11.4152	0.022177	18	11.3982	0.0316543	9.43e-05	0.0149006	0.0152395
Chr5_93879230	Chr5	93879230	C	G	0.251541	0.977	0.794667	0.205333	0.288066	0.0316431	6.8e-18	82.88	239	11.7306	0.0402589	118	12.0187	0.0396837	18	12.3067	0.0594255	0.0270806	0.0334423	0.0799448	0.140468	19.2789	0.0605229	44.7444	0.294939	0.185574	0.105027	0.794667	0.205333	-0.0170012	0.0161362	0.292784	1.11	239	11.4322	0.0224142	118	11.4152	0.022177	18	11.3982	0.0316543	9.43e-05	0.0149006	0.0152395
Chr5_93879251	Chr5	93879251	A	G	0.251541	0.975	0.794667	0.205333	0.288066	0.0316431	6.8e-18	82.88	239	11.7306	0.0402589	118	12.0187	0.0396837	18	12.3067	0.0594255	0.0270806	0.0334423	0.0799448	0.140468	19.2789	0.0605229	44.7444	0.294939	0.185574	0.105027	0.794667	0.205333	-0.0170012	0.0161362	0.292784	1.11	239	11.4322	0.0224142	118	11.4152	0.022177	18	11.3982	0.0316543	9.43e-05	0.0149006	0.0152395
Chr5_93879656	Chr5	93879656	G	A	0.251541	0.989	0.794667	0.205333	0.288066	0.0316431	6.8e-18	82.88	239	11.7306	0.0402589	118	12.0187	0.0396837	18	12.3067	0.0594255	0.0270806	0.0334423	0.0799448	0.140468	19.2789	0.0605229	44.7444	0.294939	0.185574	0.105027	0.794667	0.205333	-0.0170012	0.0161362	0.292784	1.11	239	11.4322	0.0224142	118	11.4152	0.022177	18	11.3982	0.0316543	9.43e-05	0.0149006	0.0152395
Chr5_93882068	Chr5	93882068	A	T	0.251541	0.976	0.794667	0.205333	0.288066	0.0316431	6.8e-18	82.88	239	11.7306	0.0402589	118	12.0187	0.0396837	18	12.3067	0.0594255	0.0270806	0.0334423	0.0799448	0.140468	19.2789	0.0605229	44.7444	0.294939	0.185574	0.105027	0.794667	0.205333	-0.0170012	0.0161362	0.292784	1.11	239	11.4322	0.0224142	118	11.4152	0.022177	18	11.3982	0.0316543	9.43e-05	0.0149006	0.0152395
Chr5_93883456	Chr5	93883456	C	T	0.251541	0.955	0.794667	0.205333	0.288066	0.0316431	6.8e-18	82.88	239	11.7306	0.0402589	118	12.0187	0.0396837	18	12.3067	0.0594255	0.0270806	0.0334423	0.0799448	0.140468	19.2789	0.0605229	44.7444	0.294939	0.185574	0.105027	0.794667	0.205333	-0.0170012	0.0161362	0.292784	1.11	239	11.4322	0.0224142	118	11.4152	0.022177	18	11.3982	0.0316543	9.43e-05	0.0149006	0.0152395
Chr5_93884955	Chr5	93884955	G	A	0.251541	0.964	0.794667	0.205333	0.288066	0.0316431	6.8e-18	82.88	239	11.7306	0.0402589	118	12.0187	0.0396837	18	12.3067	0.0594255	0.0270806	0.0334423	0.0799448	0.140468	19.2789	0.0605229	44.7444	0.294939	0.185574	0.105027	0.794667	0.205333	-0.0170012	0.0161362	0.292784	1.11	239	11.4322	0.0224142	118	11.4152	0.022177	18	11.3982	0.0316543	9.43e-05	0.0149006	0.0152395
Chr5_93500758	Chr5	93500758	G	A	0.19979	0.996	0.534667	0.465333	0.226954	0.0249635	7.38e-18	82.65	112	11.6663	0.0481944	177	11.8933	0.0419172	86	12.1202	0.0493736	0.0256303	0.0643424	0.0529461	0.142919	17.9335	0.0899726	28.4868	0.548582	0.243155	0.101203	0.534667	0.465333	0.00930472	0.0127055	0.464456	0.5363	112	11.4145	0.0240219	177	11.4238	0.0207461	86	11.4331	0.0246294	4.31e-05	0.0147289	0.0154348
Chr5_93497990	Chr5	93497990	A	G	0.196668	0.987	0.464	0.536	-0.226724	0.0250099	8.9e-18	82.18	85	12.1206	0.0495115	178	11.8939	0.0420095	112	11.6672	0.0482617	0.0255687	0.0648493	0.0526318	0.14305	17.874	0.0904181	28.2783	0.551998	0.243738	0.101269	0.464	0.536	-0.00913522	0.0127237	0.473259	0.5155	85	11.433	0.0246699	178	11.4238	0.0207618	112	11.4147	0.0240268	4.15e-05	0.0147749	0.0153964
Chr5_93498356	Chr5	93498356	C	T	0.196668	0.991	0.464	0.536	-0.226724	0.0250099	8.9e-18	82.18	85	12.1206	0.0495115	178	11.8939	0.0420095	112	11.6672	0.0482617	0.0255687	0.0648493	0.0526318	0.14305	17.874	0.0904181	28.2783	0.551998	0.243738	0.101269	0.464	0.536	-0.00913522	0.0127237	0.473259	0.5155	85	11.433	0.0246699	178	11.4238	0.0207618	112	11.4147	0.0240268	4.15e-05	0.0147749	0.0153964
Chr5_93499234	Chr5	93499234	T	C	0.196668	0.99	0.464	0.536	-0.226724	0.0250099	8.9e-18	82.18	85	12.1206	0.0495115	178	11.8939	0.0420095	112	11.6672	0.0482617	0.0255687	0.0648493	0.0526318	0.14305	17.874	0.0904181	28.2783	0.551998	0.243738	0.101269	0.464	0.536	-0.00913522	0.0127237	0.473259	0.5155	85	11.433	0.0246699	178	11.4238	0.0207618	112	11.4147	0.0240268	4.15e-05	0.0147749	0.0153964
Chr5_93499707	Chr5	93499707	G	C	0.196668	0.996	0.464	0.536	-0.226724	0.0250099	8.9e-18	82.18	85	12.1206	0.0495115	178	11.8939	0.0420095	112	11.6672	0.0482617	0.0255687	0.0648493	0.0526318	0.14305	17.874	0.0904181	28.2783	0.551998	0.243738	0.101269	0.464	0.536	-0.00913522	0.0127237	0.473259	0.5155	85	11.433	0.0246699	178	11.4238	0.0207618	112	11.4147	0.0240268	4.15e-05	0.0147749	0.0153964
Chr5_93500748	Chr5	93500748	C	T	0.196668	0.996	0.464	0.536	-0.226724	0.0250099	8.9e-18	82.18	85	12.1206	0.0495115	178	11.8939	0.0420095	112	11.6672	0.0482617	0.0255687	0.0648493	0.0526318	0.14305	17.874	0.0904181	28.2783	0.551998	0.243738	0.101269	0.464	0.536	-0.00913522	0.0127237	0.473259	0.5155	85	11.433	0.0246699	178	11.4238	0.0207618	112	11.4147	0.0240268	4.15e-05	0.0147749	0.0153964
BovineHD0500026539	Chr5	93500071	C	T	0.202926	1	0.466667	0.533333	-0.225765	0.0249028	8.94e-18	82.19	87	12.1186	0.0492051	176	11.8929	0.0417806	112	11.6671	0.0480666	0.0253716	0.063393	0.0538707	0.142635	17.7877	0.0887645	28.583	0.540602	0.242147	0.101415	0.466667	0.533333	-0.00955236	0.0126687	0.451354	0.5685	87	11.4334	0.0245873	176	11.4238	0.0207323	112	11.4143	0.0240025	4.54e-05	0.0146886	0.0154673
Chr5_93501656	Chr5	93501656	A	G	0.19979	0.988	0.534667	0.465333	0.225538	0.0249495	1.08e-17	81.72	112	11.6679	0.0481348	177	11.8935	0.0418736	86	12.119	0.0493435	0.0253115	0.0639024	0.0535537	0.142768	17.7292	0.0892139	28.3717	0.544054	0.24275	0.10148	0.534667	0.465333	0.00938369	0.0126869	0.460021	0.547	112	11.4144	0.024008	177	11.4238	0.0207486	86	11.4332	0.0246281	4.38e-05	0.0147364	0.0154274
Chr5_93505317	Chr5	93505317	A	G	0.20178	0.99	0.470667	0.529333	-0.2265	0.0251302	1.31e-17	81.24	86	12.1181	0.0500647	181	11.8916	0.0427391	108	11.6651	0.0490901	0.0255629	0.0695151	0.0489072	0.143985	17.7538	0.095078	26.8862	0.58701	0.249366	0.101044	0.470667	0.529333	-0.00742495	0.012769	0.561294	0.3381	86	11.4311	0.024625	181	11.4237	0.0207651	108	11.4162	0.0241264	2.75e-05	0.0147878	0.0153994
Chr5_93506044	Chr5	93506044	A	G	0.20178	0.973	0.470667	0.529333	-0.2265	0.0251302	1.31e-17	81.24	86	12.1181	0.0500647	181	11.8916	0.0427391	108	11.6651	0.0490901	0.0255629	0.0695151	0.0489072	0.143985	17.7538	0.095078	26.8862	0.58701	0.249366	0.101044	0.470667	0.529333	-0.00742495	0.012769	0.561294	0.3381	86	11.4311	0.024625	181	11.4237	0.0207651	108	11.4162	0.0241264	2.75e-05	0.0147878	0.0153994
Chr5_93491737	Chr5	93491737	T	C	0.196697	0.985	0.54	0.46	0.227577	0.0252835	1.44e-17	81.02	112	11.6688	0.0481135	181	11.8963	0.0418544	82	12.1239	0.0496708	0.02573	0.0635969	0.0539887	0.143316	17.9534	0.089327	28.8043	0.540856	0.242666	0.101686	0.54	0.46	0.0088122	0.0128486	0.493264	0.4704	112	11.4151	0.0240247	181	11.4239	0.0207741	82	11.4327	0.0248217	3.86e-05	0.0147969	0.0153809
Chr5_93492431	Chr5	93492431	T	C	0.196697	0.957	0.46	0.54	-0.227577	0.0252835	1.44e-17	81.02	82	12.1239	0.0496708	181	11.8963	0.0418544	112	11.6688	0.0481135	0.02573	0.0635969	0.0539887	0.143316	17.9534	0.089327	28.8043	0.540856	0.242666	0.101686	0.46	0.54	-0.0088122	0.0128486	0.493264	0.4704	82	11.4327	0.0248217	181	11.4239	0.0207741	112	11.4151	0.0240247	3.86e-05	0.0147969	0.0153809
Chr5_93493832	Chr5	93493832	C	A	0.196697	0.994	0.46	0.54	-0.227577	0.0252835	1.44e-17	81.02	82	12.1239	0.0496708	181	11.8963	0.0418544	112	11.6688	0.0481135	0.02573	0.0635969	0.0539887	0.143316	17.9534	0.089327	28.8043	0.540856	0.242666	0.101686	0.46	0.54	-0.0088122	0.0128486	0.493264	0.4704	82	11.4327	0.0248217	181	11.4239	0.0207741	112	11.4151	0.0240247	3.86e-05	0.0147969	0.0153809
BovineHD0500026534	Chr5	93493886	T	C	0.196697	1	0.46	0.54	-0.227577	0.0252835	1.44e-17	81.02	82	12.1239	0.0496708	181	11.8963	0.0418544	112	11.6688	0.0481135	0.02573	0.0635969	0.0539887	0.143316	17.9534	0.089327	28.8043	0.540856	0.242666	0.101686	0.46	0.54	-0.0088122	0.0128486	0.493264	0.4704	82	11.4327	0.0248217	181	11.4239	0.0207741	112	11.4151	0.0240247	3.86e-05	0.0147969	0.0153809
BovineHD0500026535	Chr5	93495156	A	C	0.196697	1	0.46	0.54	-0.227577	0.0252835	1.44e-17	81.02	82	12.1239	0.0496708	181	11.8963	0.0418544	112	11.6688	0.0481135	0.02573	0.0635969	0.0539887	0.143316	17.9534	0.089327	28.8043	0.540856	0.242666	0.101686	0.46	0.54	-0.0088122	0.0128486	0.493264	0.4704	82	11.4327	0.0248217	181	11.4239	0.0207741	112	11.4151	0.0240247	3.86e-05	0.0147969	0.0153809
Chr5_93496175	Chr5	93496175	C	T	0.196697	0.994	0.46	0.54	-0.227577	0.0252835	1.44e-17	81.02	82	12.1239	0.0496708	181	11.8963	0.0418544	112	11.6688	0.0481135	0.02573	0.0635969	0.0539887	0.143316	17.9534	0.089327	28.8043	0.540856	0.242666	0.101686	0.46	0.54	-0.0088122	0.0128486	0.493264	0.4704	82	11.4327	0.0248217	181	11.4239	0.0207741	112	11.4151	0.0240247	3.86e-05	0.0147969	0.0153809
Chr5_93500786	Chr5	93500786	G	A	0.196697	0.996	0.54	0.46	0.227577	0.0252835	1.44e-17	81.02	112	11.6688	0.0481135	181	11.8963	0.0418544	82	12.1239	0.0496708	0.02573	0.0635969	0.0539887	0.143316	17.9534	0.089327	28.8043	0.540856	0.242666	0.101686	0.54	0.46	0.0088122	0.0128486	0.493264	0.4704	112	11.4151	0.0240247	181	11.4239	0.0207741	82	11.4327	0.0248217	3.86e-05	0.0147969	0.0153809
Chr5_93501545	Chr5	93501545	A	G	0.196697	0.978	0.46	0.54	-0.227577	0.0252835	1.44e-17	81.02	82	12.1239	0.0496708	181	11.8963	0.0418544	112	11.6688	0.0481135	0.02573	0.0635969	0.0539887	0.143316	17.9534	0.089327	28.8043	0.540856	0.242666	0.101686	0.46	0.54	-0.0088122	0.0128486	0.493264	0.4704	82	11.4327	0.0248217	181	11.4239	0.0207741	112	11.4151	0.0240247	3.86e-05	0.0147969	0.0153809
Chr5_93501553	Chr5	93501553	A	G	0.196697	0.978	0.46	0.54	-0.227577	0.0252835	1.44e-17	81.02	82	12.1239	0.0496708	181	11.8963	0.0418544	112	11.6688	0.0481135	0.02573	0.0635969	0.0539887	0.143316	17.9534	0.089327	28.8043	0.540856	0.242666	0.101686	0.46	0.54	-0.0088122	0.0128486	0.493264	0.4704	82	11.4327	0.0248217	181	11.4239	0.0207741	112	11.4151	0.0240247	3.86e-05	0.0147969	0.0153809
Chr5_93501595	Chr5	93501595	C	T	0.196697	0.996	0.46	0.54	-0.227577	0.0252835	1.44e-17	81.02	82	12.1239	0.0496708	181	11.8963	0.0418544	112	11.6688	0.0481135	0.02573	0.0635969	0.0539887	0.143316	17.9534	0.089327	28.8043	0.540856	0.242666	0.101686	0.46	0.54	-0.0088122	0.0128486	0.493264	0.4704	82	11.4327	0.0248217	181	11.4239	0.0207741	112	11.4151	0.0240247	3.86e-05	0.0147969	0.0153809
Chr5_93501993	Chr5	93501993	G	C	0.196697	0.971	0.54	0.46	0.227577	0.0252835	1.44e-17	81.02	112	11.6688	0.0481135	181	11.8963	0.0418544	82	12.1239	0.0496708	0.02573	0.0635969	0.0539887	0.143316	17.9534	0.089327	28.8043	0.540856	0.242666	0.101686	0.54	0.46	0.0088122	0.0128486	0.493264	0.4704	112	11.4151	0.0240247	181	11.4239	0.0207741	82	11.4327	0.0248217	3.86e-05	0.0147969	0.0153809
Chr5_93502285	Chr5	93502285	G	T	0.196697	0.98	0.46	0.54	-0.227577	0.0252835	1.44e-17	81.02	82	12.1239	0.0496708	181	11.8963	0.0418544	112	11.6688	0.0481135	0.02573	0.0635969	0.0539887	0.143316	17.9534	0.089327	28.8043	0.540856	0.242666	0.101686	0.46	0.54	-0.0088122	0.0128486	0.493264	0.4704	82	11.4327	0.0248217	181	11.4239	0.0207741	112	11.4151	0.0240247	3.86e-05	0.0147969	0.0153809
Chr5_93502297	Chr5	93502297	A	G	0.196697	0.98	0.54	0.46	0.227577	0.0252835	1.44e-17	81.02	112	11.6688	0.0481135	181	11.8963	0.0418544	82	12.1239	0.0496708	0.02573	0.0635969	0.0539887	0.143316	17.9534	0.089327	28.8043	0.540856	0.242666	0.101686	0.54	0.46	0.0088122	0.0128486	0.493264	0.4704	112	11.4151	0.0240247	181	11.4239	0.0207741	82	11.4327	0.0248217	3.86e-05	0.0147969	0.0153809
Chr5_93502360	Chr5	93502360	G	A	0.196697	0.99	0.54	0.46	0.227577	0.0252835	1.44e-17	81.02	112	11.6688	0.0481135	181	11.8963	0.0418544	82	12.1239	0.0496708	0.02573	0.0635969	0.0539887	0.143316	17.9534	0.089327	28.8043	0.540856	0.242666	0.101686	0.54	0.46	0.0088122	0.0128486	0.493264	0.4704	112	11.4151	0.0240247	181	11.4239	0.0207741	82	11.4327	0.0248217	3.86e-05	0.0147969	0.0153809
Chr5_93502466	Chr5	93502466	G	A	0.196697	0.998	0.54	0.46	0.227577	0.0252835	1.44e-17	81.02	112	11.6688	0.0481135	181	11.8963	0.0418544	82	12.1239	0.0496708	0.02573	0.0635969	0.0539887	0.143316	17.9534	0.089327	28.8043	0.540856	0.242666	0.101686	0.54	0.46	0.0088122	0.0128486	0.493264	0.4704	112	11.4151	0.0240247	181	11.4239	0.0207741	82	11.4327	0.0248217	3.86e-05	0.0147969	0.0153809
Chr5_93502502	Chr5	93502502	A	G	0.196697	0.998	0.54	0.46	0.227577	0.0252835	1.44e-17	81.02	112	11.6688	0.0481135	181	11.8963	0.0418544	82	12.1239	0.0496708	0.02573	0.0635969	0.0539887	0.143316	17.9534	0.089327	28.8043	0.540856	0.242666	0.101686	0.54	0.46	0.0088122	0.0128486	0.493264	0.4704	112	11.4151	0.0240247	181	11.4239	0.0207741	82	11.4327	0.0248217	3.86e-05	0.0147969	0.0153809
Chr5_93502558	Chr5	93502558	AT	A	0.196697	0.998	0.54	0.46	0.227577	0.0252835	1.44e-17	81.02	112	11.6688	0.0481135	181	11.8963	0.0418544	82	12.1239	0.0496708	0.02573	0.0635969	0.0539887	0.143316	17.9534	0.089327	28.8043	0.540856	0.242666	0.101686	0.54	0.46	0.0088122	0.0128486	0.493264	0.4704	112	11.4151	0.0240247	181	11.4239	0.0207741	82	11.4327	0.0248217	3.86e-05	0.0147969	0.0153809
BovineHD0500026541	Chr5	93502844	G	A	0.196697	1	0.46	0.54	-0.227577	0.0252835	1.44e-17	81.02	82	12.1239	0.0496708	181	11.8963	0.0418544	112	11.6688	0.0481135	0.02573	0.0635969	0.0539887	0.143316	17.9534	0.089327	28.8043	0.540856	0.242666	0.101686	0.46	0.54	-0.0088122	0.0128486	0.493264	0.4704	82	11.4327	0.0248217	181	11.4239	0.0207741	112	11.4151	0.0240247	3.86e-05	0.0147969	0.0153809
Chr5_93503053	Chr5	93503053	C	G	0.196697	0.998	0.46	0.54	-0.227577	0.0252835	1.44e-17	81.02	82	12.1239	0.0496708	181	11.8963	0.0418544	112	11.6688	0.0481135	0.02573	0.0635969	0.0539887	0.143316	17.9534	0.089327	28.8043	0.540856	0.242666	0.101686	0.46	0.54	-0.0088122	0.0128486	0.493264	0.4704	82	11.4327	0.0248217	181	11.4239	0.0207741	112	11.4151	0.0240247	3.86e-05	0.0147969	0.0153809
Chr5_93503320	Chr5	93503320	T	C	0.196697	0.998	0.46	0.54	-0.227577	0.0252835	1.44e-17	81.02	82	12.1239	0.0496708	181	11.8963	0.0418544	112	11.6688	0.0481135	0.02573	0.0635969	0.0539887	0.143316	17.9534	0.089327	28.8043	0.540856	0.242666	0.101686	0.46	0.54	-0.0088122	0.0128486	0.493264	0.4704	82	11.4327	0.0248217	181	11.4239	0.0207741	112	11.4151	0.0240247	3.86e-05	0.0147969	0.0153809
Chr5_93503355	Chr5	93503355	A	G	0.196697	0.998	0.46	0.54	-0.227577	0.0252835	1.44e-17	81.02	82	12.1239	0.0496708	181	11.8963	0.0418544	112	11.6688	0.0481135	0.02573	0.0635969	0.0539887	0.143316	17.9534	0.089327	28.8043	0.540856	0.242666	0.101686	0.46	0.54	-0.0088122	0.0128486	0.493264	0.4704	82	11.4327	0.0248217	181	11.4239	0.0207741	112	11.4151	0.0240247	3.86e-05	0.0147969	0.0153809
BovineHD0500026542	Chr5	93503575	G	A	0.196697	1	0.46	0.54	-0.227577	0.0252835	1.44e-17	81.02	82	12.1239	0.0496708	181	11.8963	0.0418544	112	11.6688	0.0481135	0.02573	0.0635969	0.0539887	0.143316	17.9534	0.089327	28.8043	0.540856	0.242666	0.101686	0.46	0.54	-0.0088122	0.0128486	0.493264	0.4704	82	11.4327	0.0248217	181	11.4239	0.0207741	112	11.4151	0.0240247	3.86e-05	0.0147969	0.0153809
Chr5_93503691	Chr5	93503691	A	G	0.196697	0.998	0.46	0.54	-0.227577	0.0252835	1.44e-17	81.02	82	12.1239	0.0496708	181	11.8963	0.0418544	112	11.6688	0.0481135	0.02573	0.0635969	0.0539887	0.143316	17.9534	0.089327	28.8043	0.540856	0.242666	0.101686	0.46	0.54	-0.0088122	0.0128486	0.493264	0.4704	82	11.4327	0.0248217	181	11.4239	0.0207741	112	11.4151	0.0240247	3.86e-05	0.0147969	0.0153809
Chr5_93504199	Chr5	93504199	T	C	0.196697	0.963	0.46	0.54	-0.227577	0.0252835	1.44e-17	81.02	82	12.1239	0.0496708	181	11.8963	0.0418544	112	11.6688	0.0481135	0.02573	0.0635969	0.0539887	0.143316	17.9534	0.089327	28.8043	0.540856	0.242666	0.101686	0.46	0.54	-0.0088122	0.0128486	0.493264	0.4704	82	11.4327	0.0248217	181	11.4239	0.0207741	112	11.4151	0.0240247	3.86e-05	0.0147969	0.0153809
Chr5_93504206	Chr5	93504206	G	A	0.196697	0.967	0.46	0.54	-0.227577	0.0252835	1.44e-17	81.02	82	12.1239	0.0496708	181	11.8963	0.0418544	112	11.6688	0.0481135	0.02573	0.0635969	0.0539887	0.143316	17.9534	0.089327	28.8043	0.540856	0.242666	0.101686	0.46	0.54	-0.0088122	0.0128486	0.493264	0.4704	82	11.4327	0.0248217	181	11.4239	0.0207741	112	11.4151	0.0240247	3.86e-05	0.0147969	0.0153809
Chr5_93505510	Chr5	93505510	G	A	0.196697	0.917	0.46	0.54	-0.227577	0.0252835	1.44e-17	81.02	82	12.1239	0.0496708	181	11.8963	0.0418544	112	11.6688	0.0481135	0.02573	0.0635969	0.0539887	0.143316	17.9534	0.089327	28.8043	0.540856	0.242666	0.101686	0.46	0.54	-0.0088122	0.0128486	0.493264	0.4704	82	11.4327	0.0248217	181	11.4239	0.0207741	112	11.4151	0.0240247	3.86e-05	0.0147969	0.0153809
Chr5_93505528	Chr5	93505528	A	T	0.196697	0.915	0.46	0.54	-0.227577	0.0252835	1.44e-17	81.02	82	12.1239	0.0496708	181	11.8963	0.0418544	112	11.6688	0.0481135	0.02573	0.0635969	0.0539887	0.143316	17.9534	0.089327	28.8043	0.540856	0.242666	0.101686	0.46	0.54	-0.0088122	0.0128486	0.493264	0.4704	82	11.4327	0.0248217	181	11.4239	0.0207741	112	11.4151	0.0240247	3.86e-05	0.0147969	0.0153809
Chr5_93505679	Chr5	93505679	T	C	0.196697	0.993	0.46	0.54	-0.227577	0.0252835	1.44e-17	81.02	82	12.1239	0.0496708	181	11.8963	0.0418544	112	11.6688	0.0481135	0.02573	0.0635969	0.0539887	0.143316	17.9534	0.089327	28.8043	0.540856	0.242666	0.101686	0.46	0.54	-0.0088122	0.0128486	0.493264	0.4704	82	11.4327	0.0248217	181	11.4239	0.0207741	112	11.4151	0.0240247	3.86e-05	0.0147969	0.0153809
BovineHD0500026544	Chr5	93506085	G	A	0.196697	1	0.46	0.54	-0.227577	0.0252835	1.44e-17	81.02	82	12.1239	0.0496708	181	11.8963	0.0418544	112	11.6688	0.0481135	0.02573	0.0635969	0.0539887	0.143316	17.9534	0.089327	28.8043	0.540856	0.242666	0.101686	0.46	0.54	-0.0088122	0.0128486	0.493264	0.4704	82	11.4327	0.0248217	181	11.4239	0.0207741	112	11.4151	0.0240247	3.86e-05	0.0147969	0.0153809
Chr5_93506186	Chr5	93506186	A	G	0.196697	0.998	0.46	0.54	-0.227577	0.0252835	1.44e-17	81.02	82	12.1239	0.0496708	181	11.8963	0.0418544	112	11.6688	0.0481135	0.02573	0.0635969	0.0539887	0.143316	17.9534	0.089327	28.8043	0.540856	0.242666	0.101686	0.46	0.54	-0.0088122	0.0128486	0.493264	0.4704	82	11.4327	0.0248217	181	11.4239	0.0207741	112	11.4151	0.0240247	3.86e-05	0.0147969	0.0153809
Chr5_93508186	Chr5	93508186	T	G	0.196697	0.991	0.46	0.54	-0.227577	0.0252835	1.44e-17	81.02	82	12.1239	0.0496708	181	11.8963	0.0418544	112	11.6688	0.0481135	0.02573	0.0635969	0.0539887	0.143316	17.9534	0.089327	28.8043	0.540856	0.242666	0.101686	0.46	0.54	-0.0088122	0.0128486	0.493264	0.4704	82	11.4327	0.0248217	181	11.4239	0.0207741	112	11.4151	0.0240247	3.86e-05	0.0147969	0.0153809
Chr5_93509214	Chr5	93509214	C	A	0.196697	0.984	0.46	0.54	-0.227577	0.0252835	1.44e-17	81.02	82	12.1239	0.0496708	181	11.8963	0.0418544	112	11.6688	0.0481135	0.02573	0.0635969	0.0539887	0.143316	17.9534	0.089327	28.8043	0.540856	0.242666	0.101686	0.46	0.54	-0.0088122	0.0128486	0.493264	0.4704	82	11.4327	0.0248217	181	11.4239	0.0207741	112	11.4151	0.0240247	3.86e-05	0.0147969	0.0153809
Chr5_93510420	Chr5	93510420	G	C	0.196697	0.993	0.46	0.54	-0.227577	0.0252835	1.44e-17	81.02	82	12.1239	0.0496708	181	11.8963	0.0418544	112	11.6688	0.0481135	0.02573	0.0635969	0.0539887	0.143316	17.9534	0.089327	28.8043	0.540856	0.242666	0.101686	0.46	0.54	-0.0088122	0.0128486	0.493264	0.4704	82	11.4327	0.0248217	181	11.4239	0.0207741	112	11.4151	0.0240247	3.86e-05	0.0147969	0.0153809
Chr5_93510901	Chr5	93510901	G	C	0.196697	0.996	0.46	0.54	-0.227577	0.0252835	1.44e-17	81.02	82	12.1239	0.0496708	181	11.8963	0.0418544	112	11.6688	0.0481135	0.02573	0.0635969	0.0539887	0.143316	17.9534	0.089327	28.8043	0.540856	0.242666	0.101686	0.46	0.54	-0.0088122	0.0128486	0.493264	0.4704	82	11.4327	0.0248217	181	11.4239	0.0207741	112	11.4151	0.0240247	3.86e-05	0.0147969	0.0153809
Chr5_93511812	Chr5	93511812	G	A	0.196697	0.995	0.46	0.54	-0.227577	0.0252835	1.44e-17	81.02	82	12.1239	0.0496708	181	11.8963	0.0418544	112	11.6688	0.0481135	0.02573	0.0635969	0.0539887	0.143316	17.9534	0.089327	28.8043	0.540856	0.242666	0.101686	0.46	0.54	-0.0088122	0.0128486	0.493264	0.4704	82	11.4327	0.0248217	181	11.4239	0.0207741	112	11.4151	0.0240247	3.86e-05	0.0147969	0.0153809
Chr5_93512289	Chr5	93512289	A	T	0.196697	0.994	0.46	0.54	-0.227577	0.0252835	1.44e-17	81.02	82	12.1239	0.0496708	181	11.8963	0.0418544	112	11.6688	0.0481135	0.02573	0.0635969	0.0539887	0.143316	17.9534	0.089327	28.8043	0.540856	0.242666	0.101686	0.46	0.54	-0.0088122	0.0128486	0.493264	0.4704	82	11.4327	0.0248217	181	11.4239	0.0207741	112	11.4151	0.0240247	3.86e-05	0.0147969	0.0153809
Chr5_93513051	Chr5	93513051	G	T	0.196697	0.997	0.46	0.54	-0.227577	0.0252835	1.44e-17	81.02	82	12.1239	0.0496708	181	11.8963	0.0418544	112	11.6688	0.0481135	0.02573	0.0635969	0.0539887	0.143316	17.9534	0.089327	28.8043	0.540856	0.242666	0.101686	0.46	0.54	-0.0088122	0.0128486	0.493264	0.4704	82	11.4327	0.0248217	181	11.4239	0.0207741	112	11.4151	0.0240247	3.86e-05	0.0147969	0.0153809
Chr5_93514476	Chr5	93514476	C	T	0.196697	0.994	0.46	0.54	-0.227577	0.0252835	1.44e-17	81.02	82	12.1239	0.0496708	181	11.8963	0.0418544	112	11.6688	0.0481135	0.02573	0.0635969	0.0539887	0.143316	17.9534	0.089327	28.8043	0.540856	0.242666	0.101686	0.46	0.54	-0.0088122	0.0128486	0.493264	0.4704	82	11.4327	0.0248217	181	11.4239	0.0207741	112	11.4151	0.0240247	3.86e-05	0.0147969	0.0153809
Chr5_93514857	Chr5	93514857	G	A	0.196697	0.998	0.46	0.54	-0.227577	0.0252835	1.44e-17	81.02	82	12.1239	0.0496708	181	11.8963	0.0418544	112	11.6688	0.0481135	0.02573	0.0635969	0.0539887	0.143316	17.9534	0.089327	28.8043	0.540856	0.242666	0.101686	0.46	0.54	-0.0088122	0.0128486	0.493264	0.4704	82	11.4327	0.0248217	181	11.4239	0.0207741	112	11.4151	0.0240247	3.86e-05	0.0147969	0.0153809
Chr5_93514883	Chr5	93514883	C	T	0.196697	0.998	0.46	0.54	-0.227577	0.0252835	1.44e-17	81.02	82	12.1239	0.0496708	181	11.8963	0.0418544	112	11.6688	0.0481135	0.02573	0.0635969	0.0539887	0.143316	17.9534	0.089327	28.8043	0.540856	0.242666	0.101686	0.46	0.54	-0.0088122	0.0128486	0.493264	0.4704	82	11.4327	0.0248217	181	11.4239	0.0207741	112	11.4151	0.0240247	3.86e-05	0.0147969	0.0153809
Chr5_93515080	Chr5	93515080	G	GA	0.196697	0	0.46	0.54	-0.227577	0.0252835	1.44e-17	81.02	82	12.1239	0.0496708	181	11.8963	0.0418544	112	11.6688	0.0481135	0.02573	0.0635969	0.0539887	0.143316	17.9534	0.089327	28.8043	0.540856	0.242666	0.101686	0.46	0.54	-0.0088122	0.0128486	0.493264	0.4704	82	11.4327	0.0248217	181	11.4239	0.0207741	112	11.4151	0.0240247	3.86e-05	0.0147969	0.0153809
Chr5_93515158	Chr5	93515158	T	C	0.196697	0.997	0.46	0.54	-0.227577	0.0252835	1.44e-17	81.02	82	12.1239	0.0496708	181	11.8963	0.0418544	112	11.6688	0.0481135	0.02573	0.0635969	0.0539887	0.143316	17.9534	0.089327	28.8043	0.540856	0.242666	0.101686	0.46	0.54	-0.0088122	0.0128486	0.493264	0.4704	82	11.4327	0.0248217	181	11.4239	0.0207741	112	11.4151	0.0240247	3.86e-05	0.0147969	0.0153809
Chr5_93515359	Chr5	93515359	T	G	0.196697	0.998	0.46	0.54	-0.227577	0.0252835	1.44e-17	81.02	82	12.1239	0.0496708	181	11.8963	0.0418544	112	11.6688	0.0481135	0.02573	0.0635969	0.0539887	0.143316	17.9534	0.089327	28.8043	0.540856	0.242666	0.101686	0.46	0.54	-0.0088122	0.0128486	0.493264	0.4704	82	11.4327	0.0248217	181	11.4239	0.0207741	112	11.4151	0.0240247	3.86e-05	0.0147969	0.0153809
Chr5_93515650	Chr5	93515650	T	C	0.196697	0.968	0.46	0.54	-0.227577	0.0252835	1.44e-17	81.02	82	12.1239	0.0496708	181	11.8963	0.0418544	112	11.6688	0.0481135	0.02573	0.0635969	0.0539887	0.143316	17.9534	0.089327	28.8043	0.540856	0.242666	0.101686	0.46	0.54	-0.0088122	0.0128486	0.493264	0.4704	82	11.4327	0.0248217	181	11.4239	0.0207741	112	11.4151	0.0240247	3.86e-05	0.0147969	0.0153809
BovineHD0500026548	Chr5	93515814	G	A	0.196697	1	0.46	0.54	-0.227577	0.0252835	1.44e-17	81.02	82	12.1239	0.0496708	181	11.8963	0.0418544	112	11.6688	0.0481135	0.02573	0.0635969	0.0539887	0.143316	17.9534	0.089327	28.8043	0.540856	0.242666	0.101686	0.46	0.54	-0.0088122	0.0128486	0.493264	0.4704	82	11.4327	0.0248217	181	11.4239	0.0207741	112	11.4151	0.0240247	3.86e-05	0.0147969	0.0153809
Chr5_93515829	Chr5	93515829	T	G	0.196697	0.995	0.46	0.54	-0.227577	0.0252835	1.44e-17	81.02	82	12.1239	0.0496708	181	11.8963	0.0418544	112	11.6688	0.0481135	0.02573	0.0635969	0.0539887	0.143316	17.9534	0.089327	28.8043	0.540856	0.242666	0.101686	0.46	0.54	-0.0088122	0.0128486	0.493264	0.4704	82	11.4327	0.0248217	181	11.4239	0.0207741	112	11.4151	0.0240247	3.86e-05	0.0147969	0.0153809
Chr5_93516242	Chr5	93516242	G	A	0.196697	0.999	0.46	0.54	-0.227577	0.0252835	1.44e-17	81.02	82	12.1239	0.0496708	181	11.8963	0.0418544	112	11.6688	0.0481135	0.02573	0.0635969	0.0539887	0.143316	17.9534	0.089327	28.8043	0.540856	0.242666	0.101686	0.46	0.54	-0.0088122	0.0128486	0.493264	0.4704	82	11.4327	0.0248217	181	11.4239	0.0207741	112	11.4151	0.0240247	3.86e-05	0.0147969	0.0153809
Chr5_93516681	Chr5	93516681	A	G	0.196697	0.997	0.46	0.54	-0.227577	0.0252835	1.44e-17	81.02	82	12.1239	0.0496708	181	11.8963	0.0418544	112	11.6688	0.0481135	0.02573	0.0635969	0.0539887	0.143316	17.9534	0.089327	28.8043	0.540856	0.242666	0.101686	0.46	0.54	-0.0088122	0.0128486	0.493264	0.4704	82	11.4327	0.0248217	181	11.4239	0.0207741	112	11.4151	0.0240247	3.86e-05	0.0147969	0.0153809
Chr5_93520850	Chr5	93520850	T	G	0.196697	0.993	0.46	0.54	-0.227577	0.0252835	1.44e-17	81.02	82	12.1239	0.0496708	181	11.8963	0.0418544	112	11.6688	0.0481135	0.02573	0.0635969	0.0539887	0.143316	17.9534	0.089327	28.8043	0.540856	0.242666	0.101686	0.46	0.54	-0.0088122	0.0128486	0.493264	0.4704	82	11.4327	0.0248217	181	11.4239	0.0207741	112	11.4151	0.0240247	3.86e-05	0.0147969	0.0153809
Chr5_93520929	Chr5	93520929	C	T	0.196697	0.993	0.46	0.54	-0.227577	0.0252835	1.44e-17	81.02	82	12.1239	0.0496708	181	11.8963	0.0418544	112	11.6688	0.0481135	0.02573	0.0635969	0.0539887	0.143316	17.9534	0.089327	28.8043	0.540856	0.242666	0.101686	0.46	0.54	-0.0088122	0.0128486	0.493264	0.4704	82	11.4327	0.0248217	181	11.4239	0.0207741	112	11.4151	0.0240247	3.86e-05	0.0147969	0.0153809
Chr5_93520936	Chr5	93520936	T	C	0.196697	0.993	0.46	0.54	-0.227577	0.0252835	1.44e-17	81.02	82	12.1239	0.0496708	181	11.8963	0.0418544	112	11.6688	0.0481135	0.02573	0.0635969	0.0539887	0.143316	17.9534	0.089327	28.8043	0.540856	0.242666	0.101686	0.46	0.54	-0.0088122	0.0128486	0.493264	0.4704	82	11.4327	0.0248217	181	11.4239	0.0207741	112	11.4151	0.0240247	3.86e-05	0.0147969	0.0153809
Chr5_93520953	Chr5	93520953	G	A	0.196697	0.976	0.46	0.54	-0.227577	0.0252835	1.44e-17	81.02	82	12.1239	0.0496708	181	11.8963	0.0418544	112	11.6688	0.0481135	0.02573	0.0635969	0.0539887	0.143316	17.9534	0.089327	28.8043	0.540856	0.242666	0.101686	0.46	0.54	-0.0088122	0.0128486	0.493264	0.4704	82	11.4327	0.0248217	181	11.4239	0.0207741	112	11.4151	0.0240247	3.86e-05	0.0147969	0.0153809
Chr5_93520957	Chr5	93520957	C	G	0.196697	0.976	0.46	0.54	-0.227577	0.0252835	1.44e-17	81.02	82	12.1239	0.0496708	181	11.8963	0.0418544	112	11.6688	0.0481135	0.02573	0.0635969	0.0539887	0.143316	17.9534	0.089327	28.8043	0.540856	0.242666	0.101686	0.46	0.54	-0.0088122	0.0128486	0.493264	0.4704	82	11.4327	0.0248217	181	11.4239	0.0207741	112	11.4151	0.0240247	3.86e-05	0.0147969	0.0153809
Chr5_93523512	Chr5	93523512	C	T	0.196697	0.99	0.46	0.54	-0.227577	0.0252835	1.44e-17	81.02	82	12.1239	0.0496708	181	11.8963	0.0418544	112	11.6688	0.0481135	0.02573	0.0635969	0.0539887	0.143316	17.9534	0.089327	28.8043	0.540856	0.242666	0.101686	0.46	0.54	-0.0088122	0.0128486	0.493264	0.4704	82	11.4327	0.0248217	181	11.4239	0.0207741	112	11.4151	0.0240247	3.86e-05	0.0147969	0.0153809
BovineHD0500026551	Chr5	93529135	T	C	0.196697	1	0.46	0.54	-0.227577	0.0252835	1.44e-17	81.02	82	12.1239	0.0496708	181	11.8963	0.0418544	112	11.6688	0.0481135	0.02573	0.0635969	0.0539887	0.143316	17.9534	0.089327	28.8043	0.540856	0.242666	0.101686	0.46	0.54	-0.0088122	0.0128486	0.493264	0.4704	82	11.4327	0.0248217	181	11.4239	0.0207741	112	11.4151	0.0240247	3.86e-05	0.0147969	0.0153809
Chr5_93536273	Chr5	93536273	C	T	0.196697	0.968	0.54	0.46	0.227577	0.0252835	1.44e-17	81.02	112	11.6688	0.0481135	181	11.8963	0.0418544	82	12.1239	0.0496708	0.02573	0.0635969	0.0539887	0.143316	17.9534	0.089327	28.8043	0.540856	0.242666	0.101686	0.54	0.46	0.0088122	0.0128486	0.493264	0.4704	112	11.4151	0.0240247	181	11.4239	0.0207741	82	11.4327	0.0248217	3.86e-05	0.0147969	0.0153809
Chr5_93521617	Chr5	93521617	A	T	0.196486	0.953	0.536	0.464	-0.226521	0.0252195	1.65e-17	80.68	113	12.0719	0.0466336	176	11.8454	0.0418135	86	11.6189	0.0509322	0.0255228	0.0621218	0.0553344	0.142979	17.8507	0.0876446	29.1208	0.528893	0.244395	0.101926	0.536	0.464	-0.00806937	0.0128223	0.529546	0.396	113	11.4301	0.0233951	176	11.422	0.0209104	86	11.414	0.0256122	3.24e-05	0.0149291	0.0152719
Chr5_94174285	Chr5	94174285	G	A	0.300827	0.924	0.406667	0.593333	-0.23606	0.0262707	1.66e-17	80.74	63	12.1215	0.043852	179	11.8854	0.0346697	133	11.6494	0.0431427	0.0268912	0.0224912	0.090626	0.140008	19.2069	0.0493824	54.4551	0.198831	0.179943	0.107494	0.406667	0.593333	-0.0245961	0.0133037	0.0653239	3.418	63	11.4486	0.0244734	179	11.424	0.0203941	133	11.3994	0.0242254	0.000291945	0.0137874	0.0160271
Chr5_93525088	Chr5	93525088	GTA	G	0.195749	0.935	0.534667	0.465333	-0.22555	0.0251203	1.69e-17	80.62	113	12.0714	0.0466775	175	11.8458	0.041885	87	11.6203	0.0509114	0.025314	0.0626013	0.054939	0.142854	17.7202	0.0879154	28.7936	0.532595	0.24479	0.10189	0.534667	0.465333	-0.0084295	0.0127704	0.509635	0.4357	113	11.4304	0.0233804	175	11.422	0.0209064	87	11.4135	0.0255671	3.54e-05	0.0149256	0.0152717
Chr5_94055521	Chr5	94055521	A	G	0.295797	0.985	0.802667	0.197333	-0.305008	0.0341083	2.47e-17	79.97	243	11.9793	0.0418603	116	11.6743	0.0466538	16	11.3693	0.070197	0.0294706	0.0546403	0.0619442	0.146055	20.1778	0.0841109	35.0378	0.468675	0.227028	0.102924	0.802667	0.197333	-0.0128647	0.0173449	0.45877	0.5501	243	11.4273	0.0216625	116	11.4145	0.0240744	16	11.4016	0.0359385	5.24e-05	0.0154257	0.0148284
Chr5_94063352	Chr5	94063352	C	T	0.295797	0.991	0.802667	0.197333	-0.305008	0.0341083	2.47e-17	79.97	243	11.9793	0.0418603	116	11.6743	0.0466538	16	11.3693	0.070197	0.0294706	0.0546403	0.0619442	0.146055	20.1778	0.0841109	35.0378	0.468675	0.227028	0.102924	0.802667	0.197333	-0.0128647	0.0173449	0.45877	0.5501	243	11.4273	0.0216625	116	11.4145	0.0240744	16	11.4016	0.0359385	5.24e-05	0.0154257	0.0148284
Chr5_94066845	Chr5	94066845	G	T	0.295797	0.991	0.802667	0.197333	-0.305008	0.0341083	2.47e-17	79.97	243	11.9793	0.0418603	116	11.6743	0.0466538	16	11.3693	0.070197	0.0294706	0.0546403	0.0619442	0.146055	20.1778	0.0841109	35.0378	0.468675	0.227028	0.102924	0.802667	0.197333	-0.0128647	0.0173449	0.45877	0.5501	243	11.4273	0.0216625	116	11.4145	0.0240744	16	11.4016	0.0359385	5.24e-05	0.0154257	0.0148284
Chr5_94077271	Chr5	94077271	T	C	0.295797	0.989	0.802667	0.197333	-0.305008	0.0341083	2.47e-17	79.97	243	11.9793	0.0418603	116	11.6743	0.0466538	16	11.3693	0.070197	0.0294706	0.0546403	0.0619442	0.146055	20.1778	0.0841109	35.0378	0.468675	0.227028	0.102924	0.802667	0.197333	-0.0128647	0.0173449	0.45877	0.5501	243	11.4273	0.0216625	116	11.4145	0.0240744	16	11.4016	0.0359385	5.24e-05	0.0154257	0.0148284
Chr5_94080342	Chr5	94080342	C	A	0.295797	0.98	0.802667	0.197333	-0.305008	0.0341083	2.47e-17	79.97	243	11.9793	0.0418603	116	11.6743	0.0466538	16	11.3693	0.070197	0.0294706	0.0546403	0.0619442	0.146055	20.1778	0.0841109	35.0378	0.468675	0.227028	0.102924	0.802667	0.197333	-0.0128647	0.0173449	0.45877	0.5501	243	11.4273	0.0216625	116	11.4145	0.0240744	16	11.4016	0.0359385	5.24e-05	0.0154257	0.0148284
Chr5_94101379	Chr5	94101379	G	A	0.295797	0.966	0.802667	0.197333	-0.305008	0.0341083	2.47e-17	79.97	243	11.9793	0.0418603	116	11.6743	0.0466538	16	11.3693	0.070197	0.0294706	0.0546403	0.0619442	0.146055	20.1778	0.0841109	35.0378	0.468675	0.227028	0.102924	0.802667	0.197333	-0.0128647	0.0173449	0.45877	0.5501	243	11.4273	0.0216625	116	11.4145	0.0240744	16	11.4016	0.0359385	5.24e-05	0.0154257	0.0148284
Chr5_94103922	Chr5	94103922	AC	A	0.295797	0.979	0.802667	0.197333	-0.305008	0.0341083	2.47e-17	79.97	243	11.9793	0.0418603	116	11.6743	0.0466538	16	11.3693	0.070197	0.0294706	0.0546403	0.0619442	0.146055	20.1778	0.0841109	35.0378	0.468675	0.227028	0.102924	0.802667	0.197333	-0.0128647	0.0173449	0.45877	0.5501	243	11.4273	0.0216625	116	11.4145	0.0240744	16	11.4016	0.0359385	5.24e-05	0.0154257	0.0148284
Chr5_94108159	Chr5	94108159	C	G	0.295797	0.98	0.802667	0.197333	-0.305008	0.0341083	2.47e-17	79.97	243	11.9793	0.0418603	116	11.6743	0.0466538	16	11.3693	0.070197	0.0294706	0.0546403	0.0619442	0.146055	20.1778	0.0841109	35.0378	0.468675	0.227028	0.102924	0.802667	0.197333	-0.0128647	0.0173449	0.45877	0.5501	243	11.4273	0.0216625	116	11.4145	0.0240744	16	11.4016	0.0359385	5.24e-05	0.0154257	0.0148284
Chr5_94112090	Chr5	94112090	C	T	0.295797	0.982	0.802667	0.197333	-0.305008	0.0341083	2.47e-17	79.97	243	11.9793	0.0418603	116	11.6743	0.0466538	16	11.3693	0.070197	0.0294706	0.0546403	0.0619442	0.146055	20.1778	0.0841109	35.0378	0.468675	0.227028	0.102924	0.802667	0.197333	-0.0128647	0.0173449	0.45877	0.5501	243	11.4273	0.0216625	116	11.4145	0.0240744	16	11.4016	0.0359385	5.24e-05	0.0154257	0.0148284
Chr5_94112340	Chr5	94112340	T	C	0.295797	0.982	0.802667	0.197333	-0.305008	0.0341083	2.47e-17	79.97	243	11.9793	0.0418603	116	11.6743	0.0466538	16	11.3693	0.070197	0.0294706	0.0546403	0.0619442	0.146055	20.1778	0.0841109	35.0378	0.468675	0.227028	0.102924	0.802667	0.197333	-0.0128647	0.0173449	0.45877	0.5501	243	11.4273	0.0216625	116	11.4145	0.0240744	16	11.4016	0.0359385	5.24e-05	0.0154257	0.0148284
Chr5_94116682	Chr5	94116682	G	A	0.295797	0.982	0.802667	0.197333	-0.305008	0.0341083	2.47e-17	79.97	243	11.9793	0.0418603	116	11.6743	0.0466538	16	11.3693	0.070197	0.0294706	0.0546403	0.0619442	0.146055	20.1778	0.0841109	35.0378	0.468675	0.227028	0.102924	0.802667	0.197333	-0.0128647	0.0173449	0.45877	0.5501	243	11.4273	0.0216625	116	11.4145	0.0240744	16	11.4016	0.0359385	5.24e-05	0.0154257	0.0148284
Chr5_93500848	Chr5	93500848	G	T	0.195117	0.99	0.538667	0.461333	0.22516	0.0252683	2.8e-17	79.4	112	11.6704	0.0482135	180	11.8955	0.0419326	83	12.1207	0.0496902	0.025197	0.0638518	0.0541768	0.143226	17.5925	0.0890488	28.2957	0.540986	0.241938	0.102066	0.538667	0.461333	0.00785595	0.0128184	0.540368	0.3756	112	11.416	0.0240327	180	11.4238	0.0207767	83	11.4317	0.0247869	3.07e-05	0.0148045	0.0153818
Chr5_93500933	Chr5	93500933	G	T	0.195117	0.996	0.538667	0.461333	0.22516	0.0252683	2.8e-17	79.4	112	11.6704	0.0482135	180	11.8955	0.0419326	83	12.1207	0.0496902	0.025197	0.0638518	0.0541768	0.143226	17.5925	0.0890488	28.2957	0.540986	0.241938	0.102066	0.538667	0.461333	0.00785595	0.0128184	0.540368	0.3756	112	11.416	0.0240327	180	11.4238	0.0207767	83	11.4317	0.0247869	3.07e-05	0.0148045	0.0153818
Chr5_93897904	Chr5	93897904	G	T	0.263984	0.746	0.788	0.212	0.27253	0.0307331	3.98e-17	78.63	238	11.7348	0.0403735	115	12.0074	0.0394947	22	12.2799	0.0581264	0.0248154	0.033571	0.080914	0.1393	17.8143	0.0583864	42.502	0.293235	0.18543	0.106092	0.788	0.212	-0.0149392	0.0156222	0.339588	0.9145	238	11.4314	0.0224111	115	11.4164	0.022019	22	11.4015	0.0309115	7.46e-05	0.0149148	0.0152428
Chr5_93225609	Chr5	93225609	T	C	0.226995	0.939	0.392	0.608	-0.239646	0.0269543	4e-17	79.05	56	12.1431	0.047908	182	11.9034	0.0379005	137	11.6638	0.0450642	0.0273754	0.039056	0.0758664	0.142298	19.2381	0.0664314	41.2085	0.339847	0.198298	0.105158	0.392	0.608	0.0110819	0.0137667	0.421377	0.648	56	11.4112	0.0258121	182	11.4223	0.0210567	137	11.4333	0.0244857	5.85e-05	0.0156483	0.0146279
Chr5_94174272	Chr5	94174272	C	T	0.280095	0.916	0.396	0.604	-0.234342	0.026424	4.33e-17	78.65	61	12.1247	0.0437049	175	11.8904	0.0338811	139	11.656	0.042216	0.0262701	0.0182169	0.0952603	0.139747	18.7983	0.044487	59.0511	0.160534	0.170668	0.108923	0.396	0.604	-0.024638	0.013384	0.066484	3.389	61	11.4491	0.0247436	175	11.4245	0.020469	139	11.3998	0.0241656	0.000290385	0.0140032	0.0158406
Chr5_94309875	Chr5	94309875	G	A	0.298206	0.927	0.541333	0.458667	0.234576	0.0264954	4.39e-17	78.38	114	11.6364	0.0504575	178	11.871	0.0421076	83	12.1055	0.0490322	0.0273249	0.0648355	0.0535951	0.145756	18.7471	0.0921604	29.6493	0.547455	0.240507	0.102222	0.541333	0.458667	0.0194078	0.0133916	0.148168	2.1	114	11.4028	0.025275	178	11.4222	0.0210099	83	11.4417	0.0245494	0.000187044	0.0156503	0.0145105
Chr5_94310522	Chr5	94310522	T	TG	0.298206	0	0.541333	0.458667	0.234576	0.0264954	4.39e-17	78.38	114	11.6364	0.0504575	178	11.871	0.0421076	83	12.1055	0.0490322	0.0273249	0.0648355	0.0535951	0.145756	18.7471	0.0921604	29.6493	0.547455	0.240507	0.102222	0.541333	0.458667	0.0194078	0.0133916	0.148168	2.1	114	11.4028	0.025275	178	11.4222	0.0210099	83	11.4417	0.0245494	0.000187044	0.0156503	0.0145105
Chr5_93815566	Chr5	93815566	C	A	0.266048	0.95	0.414667	0.585333	0.240919	0.0272346	4.69e-17	78.25	68	11.5534	0.0567117	175	11.7943	0.0439152	132	12.0352	0.0460903	0.0281756	0.0692017	0.0499193	0.147297	19.1285	0.0973773	28.9345	0.580936	0.251724	0.101821	0.414667	0.585333	0.00321664	0.0137806	0.815578	0.05448	68	11.419	0.0280436	175	11.4222	0.0214161	132	11.4254	0.022598	5.02e-06	0.0149776	0.0152571
Chr5_93819810	Chr5	93819810	TA	T	0.266048	0.939	0.414667	0.585333	0.240919	0.0272346	4.69e-17	78.25	68	11.5534	0.0567117	175	11.7943	0.0439152	132	12.0352	0.0460903	0.0281756	0.0692017	0.0499193	0.147297	19.1285	0.0973773	28.9345	0.580936	0.251724	0.101821	0.414667	0.585333	0.00321664	0.0137806	0.815578	0.05448	68	11.419	0.0280436	175	11.4222	0.0214161	132	11.4254	0.022598	5.02e-06	0.0149776	0.0152571
Chr5_94318414	Chr5	94318414	G	A	0.295519	0.962	0.541333	0.458667	0.235168	0.0266246	5.07e-17	78.02	113	11.6369	0.0505582	180	11.8721	0.042221	82	12.1073	0.0492629	0.0274631	0.0655358	0.0530916	0.14609	18.7987	0.0929988	29.5305	0.552451	0.239061	0.102243	0.541333	0.458667	0.0184082	0.0134541	0.172124	1.872	113	11.404	0.0252711	180	11.4224	0.0210041	82	11.4408	0.0246119	0.000168274	0.015626	0.0145496
Chr5_94174081	Chr5	94174081	G	T	0.2797	0.925	0.394667	0.605333	-0.233461	0.0264035	5.09e-17	78.18	61	12.1246	0.0438446	174	11.8911	0.0340153	140	11.6577	0.0422612	0.0260426	0.0187845	0.0948345	0.139662	18.6469	0.044827	58.0957	0.165329	0.172415	0.108923	0.394667	0.605333	-0.0250395	0.0133495	0.0615257	3.518	61	11.4496	0.024755	174	11.4246	0.020482	140	11.3995	0.0241379	0.000299575	0.0140476	0.0157916
Chr5_93518540	Chr5	93518540	T	TG	0.210317	0	0.468	0.532	-0.220425	0.0250576	6.42e-17	77.38	86	12.1141	0.0489678	179	11.8936	0.0413187	110	11.6732	0.0476696	0.0241941	0.0596275	0.0583032	0.142125	17.0231	0.0838215	28.8638	0.505615	0.238945	0.103024	0.468	0.532	-0.0094504	0.0126865	0.456825	0.5549	86	11.4333	0.0246454	179	11.4239	0.0207472	110	11.4144	0.0239873	4.45e-05	0.0147287	0.0154335
Chr5_93436085	Chr5	93436085	T	G	0.147133	0.59	0.898667	0.101333	-0.387066	0.0440301	7.06e-17	77.28	305	11.9603	0.0445579	64	11.5733	0.0561285	6	11.1862	0.0905136	0.0272866	0.0752541	0.0450559	0.147597	18.4873	0.102541	26.6105	0.625501	0.238978	0.101496	0.898667	0.101333	-0.0267987	0.0221516	0.227222	1.464	305	11.4288	0.0211235	64	11.402	0.0272235	6	11.3752	0.0449158	0.0001308	0.0145165	0.0155456
Chr5_94035637	Chr5	94035637	C	T	0.295698	0.906	0.804	0.196	-0.301003	0.0342134	7.24e-17	77.4	244	11.9765	0.0417592	115	11.6755	0.0467178	16	11.3745	0.0704443	0.0285551	0.0538067	0.0633184	0.14568	19.6013	0.0823619	34.6704	0.459395	0.224925	0.103673	0.804	0.196	-0.0109173	0.0173564	0.529759	0.3957	244	11.4267	0.0216214	115	11.4158	0.0241065	16	11.4049	0.0360174	3.76e-05	0.0153542	0.0149027
Chr5_94759786	Chr5	94759786	A	G	0.29693	0.982	0.322667	0.677333	0.252637	0.0288767	9.44e-17	76.54	51	11.502	0.0618467	140	11.7546	0.0462891	184	12.0072	0.0461312	0.0278986	0.0765776	0.0441297	0.148606	18.7735	0.104476	26.7033	0.634407	0.248582	0.101563	0.322667	0.677333	0.00195315	0.0145542	0.893331	0.01801	51	11.4204	0.0302115	140	11.4224	0.0220786	184	11.4243	0.0220419	1.67e-06	0.0149816	0.0152565
Chr5_94761370	Chr5	94761370	G	A	0.29693	0.971	0.677333	0.322667	-0.252637	0.0288767	9.44e-17	76.54	184	12.0072	0.0461312	140	11.7546	0.0462891	51	11.502	0.0618467	0.0278986	0.0765776	0.0441297	0.148606	18.7735	0.104476	26.7033	0.634407	0.248582	0.101563	0.677333	0.322667	-0.00195315	0.0145542	0.893331	0.01801	184	11.4243	0.0220419	140	11.4224	0.0220786	51	11.4204	0.0302115	1.67e-06	0.0149816	0.0152565
Chr5_94764038	Chr5	94764038	C	A	0.29693	0.979	0.677333	0.322667	-0.252637	0.0288767	9.44e-17	76.54	184	12.0072	0.0461312	140	11.7546	0.0462891	51	11.502	0.0618467	0.0278986	0.0765776	0.0441297	0.148606	18.7735	0.104476	26.7033	0.634407	0.248582	0.101563	0.677333	0.322667	-0.00195315	0.0145542	0.893331	0.01801	184	11.4243	0.0220419	140	11.4224	0.0220786	51	11.4204	0.0302115	1.67e-06	0.0149816	0.0152565
Chr5_94764291	Chr5	94764291	A	G	0.29693	0.979	0.677333	0.322667	-0.252637	0.0288767	9.44e-17	76.54	184	12.0072	0.0461312	140	11.7546	0.0462891	51	11.502	0.0618467	0.0278986	0.0765776	0.0441297	0.148606	18.7735	0.104476	26.7033	0.634407	0.248582	0.101563	0.677333	0.322667	-0.00195315	0.0145542	0.893331	0.01801	184	11.4243	0.0220419	140	11.4224	0.0220786	51	11.4204	0.0302115	1.67e-06	0.0149816	0.0152565
Chr5_94765543	Chr5	94765543	G	A	0.29693	0.987	0.677333	0.322667	-0.252637	0.0288767	9.44e-17	76.54	184	12.0072	0.0461312	140	11.7546	0.0462891	51	11.502	0.0618467	0.0278986	0.0765776	0.0441297	0.148606	18.7735	0.104476	26.7033	0.634407	0.248582	0.101563	0.677333	0.322667	-0.00195315	0.0145542	0.893331	0.01801	184	11.4243	0.0220419	140	11.4224	0.0220786	51	11.4204	0.0302115	1.67e-06	0.0149816	0.0152565
Chr5_94772479	Chr5	94772479	AC	TA	0.29693	0	0.677333	0.322667	-0.252637	0.0288767	9.44e-17	76.54	184	12.0072	0.0461312	140	11.7546	0.0462891	51	11.502	0.0618467	0.0278986	0.0765776	0.0441297	0.148606	18.7735	0.104476	26.7033	0.634407	0.248582	0.101563	0.677333	0.322667	-0.00195315	0.0145542	0.893331	0.01801	184	11.4243	0.0220419	140	11.4224	0.0220786	51	11.4204	0.0302115	1.67e-06	0.0149816	0.0152565
Chr5_93228356	Chr5	93228356	T	C	0.198677	0.976	0.570667	0.429333	0.241748	0.0276335	9.9e-17	76.53	114	11.647	0.0486697	200	11.8887	0.0405548	61	12.1305	0.0494759	0.0286374	0.054787	0.0626917	0.146116	19.5991	0.0834244	34.3274	0.466357	0.217796	0.103782	0.570667	0.429333	0.0108795	0.0139932	0.437407	0.6045	114	11.4127	0.0249438	200	11.4236	0.0208879	61	11.4345	0.0253385	5.8e-05	0.0152035	0.0150167
Chr5_93229763	Chr5	93229763	C	T	0.198677	0.986	0.570667	0.429333	0.241748	0.0276335	9.9e-17	76.53	114	11.647	0.0486697	200	11.8887	0.0405548	61	12.1305	0.0494759	0.0286374	0.054787	0.0626917	0.146116	19.5991	0.0834244	34.3274	0.466357	0.217796	0.103782	0.570667	0.429333	0.0108795	0.0139932	0.437407	0.6045	114	11.4127	0.0249438	200	11.4236	0.0208879	61	11.4345	0.0253385	5.8e-05	0.0152035	0.0150167
Chr5_93234616	Chr5	93234616	A	G	0.198263	0.984	0.572	0.428	0.241748	0.0276335	9.9e-17	76.53	115	11.647	0.0486697	199	11.8887	0.0405548	61	12.1305	0.0494759	0.0286152	0.054787	0.0626917	0.146094	19.5869	0.0834022	34.3099	0.466357	0.217796	0.103782	0.572	0.428	0.0108795	0.0139932	0.437407	0.6045	115	11.4127	0.0249438	199	11.4236	0.0208879	61	11.4345	0.0253385	5.8e-05	0.0152035	0.0150167
Chr5_93235538	Chr5	93235538	G	C	0.198263	0.99	0.572	0.428	0.241748	0.0276335	9.9e-17	76.53	115	11.647	0.0486697	199	11.8887	0.0405548	61	12.1305	0.0494759	0.0286152	0.054787	0.0626917	0.146094	19.5869	0.0834022	34.3099	0.466357	0.217796	0.103782	0.572	0.428	0.0108795	0.0139932	0.437407	0.6045	115	11.4127	0.0249438	199	11.4236	0.0208879	61	11.4345	0.0253385	5.8e-05	0.0152035	0.0150167
BovineHD0500026479	Chr5	93238238	T	C	0.198263	1	0.572	0.428	0.241748	0.0276335	9.9e-17	76.53	115	11.647	0.0486697	199	11.8887	0.0405548	61	12.1305	0.0494759	0.0286152	0.054787	0.0626917	0.146094	19.5869	0.0834022	34.3099	0.466357	0.217796	0.103782	0.572	0.428	0.0108795	0.0139932	0.437407	0.6045	115	11.4127	0.0249438	199	11.4236	0.0208879	61	11.4345	0.0253385	5.8e-05	0.0152035	0.0150167
Chr5_93239645	Chr5	93239645	A	G	0.198263	0.994	0.572	0.428	0.241748	0.0276335	9.9e-17	76.53	115	11.647	0.0486697	199	11.8887	0.0405548	61	12.1305	0.0494759	0.0286152	0.054787	0.0626917	0.146094	19.5869	0.0834022	34.3099	0.466357	0.217796	0.103782	0.572	0.428	0.0108795	0.0139932	0.437407	0.6045	115	11.4127	0.0249438	199	11.4236	0.0208879	61	11.4345	0.0253385	5.8e-05	0.0152035	0.0150167
Chr5_93240916	Chr5	93240916	T	G	0.198263	0.973	0.572	0.428	0.241748	0.0276335	9.9e-17	76.53	115	11.647	0.0486697	199	11.8887	0.0405548	61	12.1305	0.0494759	0.0286152	0.054787	0.0626917	0.146094	19.5869	0.0834022	34.3099	0.466357	0.217796	0.103782	0.572	0.428	0.0108795	0.0139932	0.437407	0.6045	115	11.4127	0.0249438	199	11.4236	0.0208879	61	11.4345	0.0253385	5.8e-05	0.0152035	0.0150167
Chr5_93242587	Chr5	93242587	C	T	0.198263	0.991	0.572	0.428	0.241748	0.0276335	9.9e-17	76.53	115	11.647	0.0486697	199	11.8887	0.0405548	61	12.1305	0.0494759	0.0286152	0.054787	0.0626917	0.146094	19.5869	0.0834022	34.3099	0.466357	0.217796	0.103782	0.572	0.428	0.0108795	0.0139932	0.437407	0.6045	115	11.4127	0.0249438	199	11.4236	0.0208879	61	11.4345	0.0253385	5.8e-05	0.0152035	0.0150167
Chr5_93242936	Chr5	93242936	T	A	0.198263	0.991	0.572	0.428	0.241748	0.0276335	9.9e-17	76.53	115	11.647	0.0486697	199	11.8887	0.0405548	61	12.1305	0.0494759	0.0286152	0.054787	0.0626917	0.146094	19.5869	0.0834022	34.3099	0.466357	0.217796	0.103782	0.572	0.428	0.0108795	0.0139932	0.437407	0.6045	115	11.4127	0.0249438	199	11.4236	0.0208879	61	11.4345	0.0253385	5.8e-05	0.0152035	0.0150167
Chr5_93243860	Chr5	93243860	A	G	0.198263	0.99	0.572	0.428	0.241748	0.0276335	9.9e-17	76.53	115	11.647	0.0486697	199	11.8887	0.0405548	61	12.1305	0.0494759	0.0286152	0.054787	0.0626917	0.146094	19.5869	0.0834022	34.3099	0.466357	0.217796	0.103782	0.572	0.428	0.0108795	0.0139932	0.437407	0.6045	115	11.4127	0.0249438	199	11.4236	0.0208879	61	11.4345	0.0253385	5.8e-05	0.0152035	0.0150167
BovineHD0500026481	Chr5	93250776	T	C	0.198263	1	0.572	0.428	0.241748	0.0276335	9.9e-17	76.53	115	11.647	0.0486697	199	11.8887	0.0405548	61	12.1305	0.0494759	0.0286152	0.054787	0.0626917	0.146094	19.5869	0.0834022	34.3099	0.466357	0.217796	0.103782	0.572	0.428	0.0108795	0.0139932	0.437407	0.6045	115	11.4127	0.0249438	199	11.4236	0.0208879	61	11.4345	0.0253385	5.8e-05	0.0152035	0.0150167
Chr5_93251120	Chr5	93251120	T	TA	0.198263	0	0.572	0.428	0.241748	0.0276335	9.9e-17	76.53	115	11.647	0.0486697	199	11.8887	0.0405548	61	12.1305	0.0494759	0.0286152	0.054787	0.0626917	0.146094	19.5869	0.0834022	34.3099	0.466357	0.217796	0.103782	0.572	0.428	0.0108795	0.0139932	0.437407	0.6045	115	11.4127	0.0249438	199	11.4236	0.0208879	61	11.4345	0.0253385	5.8e-05	0.0152035	0.0150167
Chr5_93251488	Chr5	93251488	C	G	0.198263	0.984	0.572	0.428	0.241748	0.0276335	9.9e-17	76.53	115	11.647	0.0486697	199	11.8887	0.0405548	61	12.1305	0.0494759	0.0286152	0.054787	0.0626917	0.146094	19.5869	0.0834022	34.3099	0.466357	0.217796	0.103782	0.572	0.428	0.0108795	0.0139932	0.437407	0.6045	115	11.4127	0.0249438	199	11.4236	0.0208879	61	11.4345	0.0253385	5.8e-05	0.0152035	0.0150167
Chr5_93251507	Chr5	93251507	CT	TC	0.198263	0	0.572	0.428	0.241748	0.0276335	9.9e-17	76.53	115	11.647	0.0486697	199	11.8887	0.0405548	61	12.1305	0.0494759	0.0286152	0.054787	0.0626917	0.146094	19.5869	0.0834022	34.3099	0.466357	0.217796	0.103782	0.572	0.428	0.0108795	0.0139932	0.437407	0.6045	115	11.4127	0.0249438	199	11.4236	0.0208879	61	11.4345	0.0253385	5.8e-05	0.0152035	0.0150167
Chr5_94312328	Chr5	94312328	A	T	0.289026	0.964	0.542667	0.457333	0.232971	0.026668	1.03e-16	76.32	114	11.6393	0.0507311	179	11.8723	0.0423999	82	12.1052	0.0494391	0.0269401	0.0664187	0.0527724	0.146131	18.4356	0.0933588	28.8565	0.557245	0.240602	0.102586	0.542667	0.457333	0.0183188	0.013448	0.174017	1.856	114	11.4041	0.0252631	179	11.4224	0.0209998	82	11.4407	0.024606	0.000166567	0.0156114	0.0145636
Chr5_94310559	Chr5	94310559	G	A	0.294736	0.928	0.542667	0.457333	0.232447	0.0266475	1.13e-16	76.09	114	11.6394	0.050536	179	11.8719	0.0421538	82	12.1043	0.0491953	0.0268191	0.0647682	0.0542353	0.145823	18.3916	0.0915873	29.2825	0.544255	0.239379	0.102811	0.542667	0.457333	0.0202311	0.0134313	0.132904	2.269	114	11.402	0.0252819	179	11.4223	0.0210197	82	11.4425	0.0246025	0.000203159	0.0156954	0.0144581
Chr5_94313737	Chr5	94313737	C	T	0.286808	0.966	0.541333	0.458667	0.231169	0.0265661	1.32e-16	75.72	114	11.6407	0.050551	178	11.8718	0.0422211	83	12.103	0.0492073	0.0265369	0.0651418	0.0540124	0.145691	18.2145	0.0916786	28.9455	0.546702	0.239213	0.102869	0.541333	0.458667	0.0174527	0.0133928	0.193384	1.698	114	11.405	0.0252182	178	11.4224	0.020967	83	11.4399	0.0245357	0.000151258	0.0154944	0.0146773
Chr5_93945338	Chr5	93945338	T	G	0.294837	0.976	0.392	0.608	-0.258391	0.0297192	1.39e-16	75.59	56	12.2057	0.0563644	182	11.9473	0.0430453	137	11.6889	0.0479094	0.0318254	0.066421	0.0529559	0.151202	21.0483	0.0982464	32.3935	0.556397	0.246323	0.102772	0.392	0.608	-0.0403962	0.0148928	0.0070082	7.357	56	11.4744	0.0273612	182	11.434	0.0203517	137	11.3936	0.0228766	0.000777859	0.0127627	0.0166185
BovineHD0500026910	Chr5	94769975	C	T	0.274777	1	0.328	0.672	0.249152	0.0287859	1.84e-16	74.92	52	11.5084	0.0620177	142	11.7576	0.0467121	181	12.0067	0.046638	0.0273654	0.0797679	0.0418664	0.149	18.3661	0.107133	25.5433	0.655801	0.25295	0.101692	0.328	0.672	0.00191464	0.0144744	0.894848	0.0175	52	11.4205	0.0300705	142	11.4224	0.0220402	181	11.4243	0.0220527	1.62e-06	0.0149793	0.0152585
Chr5_93278468	Chr5	93278468	G	A	0.178544	0.609	0.588	0.412	0.23882	0.0275863	1.84e-16	74.95	123	11.6579	0.0484385	195	11.8967	0.040934	57	12.1355	0.0502683	0.0276342	0.0567171	0.061433	0.145784	18.9555	0.0843513	32.7608	0.480043	0.225441	0.103971	0.588	0.412	0.0122917	0.0139324	0.378254	0.7784	123	11.4117	0.0246724	195	11.424	0.0209206	57	11.4363	0.0255898	7.32e-05	0.0152747	0.0149411
Chr5_94158504	Chr5	94158504	A	G	0.284535	0.993	0.718667	0.281333	-0.256768	0.0297124	2.11e-16	74.68	193	12.0118	0.0437658	153	11.7551	0.0436953	29	11.4983	0.0605704	0.0266601	0.0581042	0.0603064	0.145071	18.3773	0.0847643	31.452	0.490701	0.228881	0.103885	0.718667	0.281333	-0.0281702	0.0149536	0.0604192	3.549	193	11.4372	0.0225224	153	11.409	0.0225005	29	11.3809	0.0308627	0.000320891	0.0164919	0.0136698
Chr5_94168450	Chr5	94168450	G	A	0.277411	0.855	0.72	0.28	-0.256516	0.029715	2.23e-16	74.52	194	12.0099	0.04376	152	11.7534	0.0438342	29	11.4969	0.0607774	0.0265308	0.0585206	0.0599892	0.145041	18.292	0.0850514	31.1938	0.493804	0.230366	0.10388	0.72	0.28	-0.0278192	0.0149508	0.0636243	3.462	194	11.4369	0.0224751	152	11.409	0.0225216	29	11.3812	0.0309252	0.000312039	0.0164431	0.0137187
BovineHD4100003959	Chr5	94629446	A	G	0.24134	1	0.530667	0.469333	-0.232526	0.0270079	2.73e-16	74.12	109	12.0941	0.0466388	180	11.8616	0.0396824	86	11.6291	0.0493261	0.0269325	0.048681	0.0686304	0.144244	18.6715	0.0756135	35.6186	0.414973	0.216963	0.105141	0.530667	0.469333	0.0120228	0.0136448	0.378875	0.7763	109	11.4125	0.0240376	180	11.4246	0.0206266	86	11.4366	0.0254061	7.2e-05	0.0142693	0.0158162
Chr5_93240073	Chr5	93240073	G	A	0.186055	0.973	0.578667	0.421333	0.239367	0.0278168	2.77e-16	74.05	118	11.6531	0.0484868	198	11.8924	0.0405222	59	12.1318	0.0498064	0.027939	0.0541096	0.0639212	0.14597	19.1403	0.0820486	34.0518	0.458436	0.215302	0.104503	0.578667	0.421333	0.00901245	0.0140522	0.521715	0.4113	118	11.4147	0.0248639	198	11.4237	0.0209055	59	11.4327	0.0255107	3.96e-05	0.0152339	0.0150058
Chr5_93230771	Chr5	93230771	A	T	0.18338	0.964	0.578667	0.421333	0.240061	0.0279156	2.87e-16	73.95	117	11.653	0.0483249	200	11.8931	0.0403181	58	12.1331	0.049743	0.0281013	0.0528238	0.065062	0.145987	19.2492	0.0809251	34.7251	0.448093	0.213124	0.10468	0.578667	0.421333	0.0085712	0.0141045	0.543786	0.3693	117	11.4151	0.024867	200	11.4237	0.020901	58	11.4323	0.0255579	3.58e-05	0.0152136	0.0150268
Chr5_94177314	Chr5	94177314	G	A	0.279743	0.927	0.716	0.284	-0.255592	0.029843	3.66e-16	73.35	191	12.0108	0.0441107	155	11.7552	0.044083	29	11.4996	0.0610088	0.0265678	0.0601963	0.0588521	0.145616	18.2451	0.0867641	30.6207	0.505646	0.232314	0.103999	0.716	0.284	-0.0284795	0.0149889	0.0582535	3.61	191	11.4373	0.0225239	155	11.4088	0.0225198	29	11.3804	0.0309239	0.000329858	0.0165108	0.0136488
chr5_94317503	Chr5	94317503	G	A	0.284333	1	0.525333	0.474667	0.227321	0.0265403	3.71e-16	73.36	108	11.6382	0.0504208	178	11.8656	0.0416174	89	12.0929	0.0482757	0.025771	0.0606699	0.0584433	0.144884	17.7873	0.0864409	29.8135	0.509346	0.228909	0.103946	0.525333	0.474667	0.0245538	0.0133218	0.0661757	3.397	108	11.3969	0.025315	178	11.4214	0.0208975	89	11.446	0.0242385	0.00030067	0.0153116	0.0147013
Chr5_94312271	Chr5	94312271	G	A	0.282735	0.942	0.549333	0.450667	0.228407	0.0267224	4.02e-16	73.06	118	11.6467	0.0508609	176	11.8751	0.0427114	81	12.1035	0.0498987	0.025831	0.0679616	0.0522986	0.146091	17.6814	0.0937926	27.5406	0.565121	0.243311	0.10327	0.549333	0.450667	0.0158517	0.0134287	0.238636	1.393	118	11.4069	0.0251686	176	11.4227	0.0210002	81	11.4386	0.0246825	0.000124415	0.0156016	0.0146087
Chr5_93310937	Chr5	93310937	G	A	0.160328	0.611	0.889333	0.110667	-0.375154	0.0439189	4.09e-16	72.97	297	11.9471	0.0443416	73	11.5719	0.0568936	5	11.1968	0.0914621	0.0277033	0.0746532	0.0466625	0.149019	18.5904	0.102357	27.0655	0.615363	0.238181	0.102652	0.889333	0.110667	-0.0343155	0.0219831	0.119459	2.437	297	11.4295	0.0207699	73	11.3952	0.0273354	5	11.3609	0.0450509	0.000231788	0.0138154	0.0160805
Chr5_93242139	Chr5	93242139	A	C	0.182397	0.971	0.582667	0.417333	0.237575	0.0278078	4.29e-16	72.99	120	11.6566	0.0479367	197	11.8942	0.0400317	58	12.1318	0.0495348	0.0274495	0.0508856	0.0670002	0.145335	18.887	0.0783351	35.0411	0.431652	0.21048	0.105164	0.582667	0.417333	0.00919821	0.0140389	0.512773	0.4293	120	11.4146	0.0247916	197	11.4238	0.0209051	58	11.433	0.0255657	4.11e-05	0.0152224	0.0150144
Chr5_94176340	Chr5	94176340	G	A	0.278954	0.936	0.717333	0.282667	-0.254306	0.0297968	4.55e-16	72.84	192	12.0096	0.0437636	154	11.7553	0.0437748	29	11.501	0.0607693	0.0262263	0.057959	0.0609094	0.145095	18.0753	0.0841853	31.1531	0.48759	0.229571	0.104379	0.717333	0.282667	-0.0275577	0.0149677	0.0664499	3.39	192	11.4368	0.0224945	154	11.4092	0.0225129	29	11.3817	0.0309148	0.000307972	0.0164484	0.0137198
Chr5_94476080	Chr5	94476080	T	TTG	0.272254	0	0.8	0.2	-0.295117	0.0346365	4.95e-16	72.6	240	11.9788	0.0428416	120	11.6837	0.0474617	15	11.3886	0.0711983	0.0278701	0.0589919	0.0600836	0.146946	18.9663	0.086862	32.0855	0.495416	0.23262	0.104327	0.8	0.2	-0.017725	0.0174369	0.310082	1.033	240	11.429	0.0217794	120	11.4113	0.0240899	15	11.3935	0.0359777	0.000100536	0.0156817	0.0145681
Chr5_94467556	Chr5	94467556	G	C	0.272117	0.902	0.801333	0.198667	-0.294556	0.0345677	4.95e-16	72.61	241	11.978	0.042602	119	11.6835	0.0472753	15	11.3889	0.071027	0.0276251	0.0575777	0.0612982	0.146501	18.8566	0.0852029	32.4228	0.484351	0.231298	0.104482	0.801333	0.198667	-0.0164641	0.0174095	0.344954	0.8944	241	11.4286	0.0217324	119	11.4121	0.0240655	15	11.3956	0.0359468	8.63e-05	0.0155545	0.0146893
Chr5_93395875	Chr5	93395875	G	A	0.136097	0.523	0.908	0.092	-0.394036	0.0462839	5.08e-16	72.48	311	11.9455	0.0442149	59	11.5515	0.0584643	5	11.1574	0.0957371	0.0259403	0.073878	0.0474416	0.14726	17.6153	0.0998183	25.9875	0.608953	0.238992	0.10285	0.908	0.092	-0.0349154	0.0231603	0.132602	2.273	311	11.429	0.0209174	59	11.3941	0.0283379	5	11.3592	0.0473427	0.000203675	0.0143471	0.0156289
Chr5_94592863	Chr5	94592863	A	G	0.260087	0.906	0.524	0.476	-0.226066	0.0265579	5.42e-16	72.46	108	12.0886	0.0463887	177	11.8625	0.0396067	90	11.6365	0.0489501	0.0254941	0.0479836	0.0696786	0.143156	17.8086	0.0734777	34.6964	0.407808	0.220221	0.105666	0.524	0.476	0.0165564	0.0133767	0.21667	1.532	108	11.4084	0.0238745	177	11.425	0.0205671	90	11.4415	0.0251771	0.000136741	0.0141287	0.0158786
Chr5_93310977	Chr5	93310977	C	T	0.127247	0.7	0.796	0.204	-0.276714	0.0325255	5.56e-16	72.38	241	11.9708	0.0421809	115	11.6941	0.0464974	19	11.4173	0.0682685	0.0248678	0.0561801	0.0625643	0.143612	17.3159	0.0810478	30.6828	0.473118	0.21512	0.104699	0.796	0.204	-0.0133888	0.0163731	0.414092	0.6687	241	11.4277	0.0212386	115	11.4144	0.023411	19	11.401	0.034369	5.82e-05	0.0142533	0.0158388
Chr5_93321816	Chr5	93321816	C	T	0.127247	0.699	0.796	0.204	-0.276714	0.0325255	5.56e-16	72.38	241	11.9708	0.0421809	115	11.6941	0.0464974	19	11.4173	0.0682685	0.0248678	0.0561801	0.0625643	0.143612	17.3159	0.0810478	30.6828	0.473118	0.21512	0.104699	0.796	0.204	-0.0133888	0.0163731	0.414092	0.6687	241	11.4277	0.0212386	115	11.4144	0.023411	19	11.401	0.034369	5.82e-05	0.0142533	0.0158388
Chr5_94460999	Chr5	94460999	C	A	0.287505	0.987	0.793333	0.206667	-0.283548	0.0333431	5.6e-16	72.32	238	11.988	0.0421917	119	11.7045	0.0454221	18	11.4209	0.0675997	0.0263639	0.0526813	0.0656135	0.144659	18.2249	0.0790452	33.353	0.445339	0.224448	0.105124	0.793333	0.206667	-0.01908	0.0167902	0.256575	1.291	238	11.4304	0.0218541	119	11.4113	0.0234458	18	11.3922	0.0344329	0.000119375	0.0154234	0.0147711
BovineHD0500026651	Chr5	93922247	A	C	0.290155	1	0.473333	0.526667	-0.236566	0.0279054	6.45e-16	71.87	83	12.1496	0.0521118	189	11.913	0.0416746	103	11.6765	0.0481178	0.0279022	0.0601004	0.0593218	0.147324	18.9393	0.0880026	31.7061	0.50326	0.233444	0.104397	0.473333	0.526667	-0.0200672	0.0140116	0.152976	2.051	83	11.4458	0.0263466	189	11.4258	0.0211473	103	11.4057	0.02435	0.000200773	0.0158787	0.0143168
Chr5_94083731	Chr5	94083731	T	G	0.239246	0.995	0.786667	0.213333	-0.281084	0.0331332	6.76e-16	71.97	232	11.9872	0.0425211	126	11.7061	0.0456882	17	11.425	0.0675456	0.0265186	0.0548907	0.063788	0.145197	18.2639	0.0814093	32.5744	0.462515	0.229263	0.104956	0.786667	0.213333	-0.0112037	0.0166964	0.502647	0.4503	232	11.4274	0.0218324	126	11.4162	0.023415	17	11.405	0.0343133	4.21e-05	0.0153487	0.0149031
Chr5_94086099	Chr5	94086099	A	G	0.239246	0.989	0.786667	0.213333	-0.281084	0.0331332	6.76e-16	71.97	232	11.9872	0.0425211	126	11.7061	0.0456882	17	11.425	0.0675456	0.0265186	0.0548907	0.063788	0.145197	18.2639	0.0814093	32.5744	0.462515	0.229263	0.104956	0.786667	0.213333	-0.0112037	0.0166964	0.502647	0.4503	232	11.4274	0.0218324	126	11.4162	0.023415	17	11.405	0.0343133	4.21e-05	0.0153487	0.0149031
Chr5_94090551	Chr5	94090551	C	G	0.239246	0.96	0.786667	0.213333	-0.281084	0.0331332	6.76e-16	71.97	232	11.9872	0.0425211	126	11.7061	0.0456882	17	11.425	0.0675456	0.0265186	0.0548907	0.063788	0.145197	18.2639	0.0814093	32.5744	0.462515	0.229263	0.104956	0.786667	0.213333	-0.0112037	0.0166964	0.502647	0.4503	232	11.4274	0.0218324	126	11.4162	0.023415	17	11.405	0.0343133	4.21e-05	0.0153487	0.0149031
Chr5_94143412	Chr5	94143412	A	G	0.282398	0.985	0.794667	0.205333	-0.288419	0.0340361	7.28e-16	71.81	237	11.9772	0.0421386	122	11.6888	0.0466133	16	11.4003	0.0699059	0.0271471	0.0544886	0.0641787	0.145814	18.6176	0.0816357	33.254	0.459171	0.225124	0.105045	0.794667	0.205333	-0.0135933	0.0171474	0.428475	0.6284	237	11.4277	0.0216895	122	11.4141	0.0239187	16	11.4005	0.0355224	6.03e-05	0.0154201	0.0148269
Chr5_94143424	Chr5	94143424	A	C	0.282398	0.985	0.794667	0.205333	-0.288419	0.0340361	7.28e-16	71.81	237	11.9772	0.0421386	122	11.6888	0.0466133	16	11.4003	0.0699059	0.0271471	0.0544886	0.0641787	0.145814	18.6176	0.0816357	33.254	0.459171	0.225124	0.105045	0.794667	0.205333	-0.0135933	0.0171474	0.428475	0.6284	237	11.4277	0.0216895	122	11.4141	0.0239187	16	11.4005	0.0355224	6.03e-05	0.0154201	0.0148269
Chr5_94143813	Chr5	94143813	A	G	0.282398	0.982	0.794667	0.205333	-0.288419	0.0340361	7.28e-16	71.81	237	11.9772	0.0421386	122	11.6888	0.0466133	16	11.4003	0.0699059	0.0271471	0.0544886	0.0641787	0.145814	18.6176	0.0816357	33.254	0.459171	0.225124	0.105045	0.794667	0.205333	-0.0135933	0.0171474	0.428475	0.6284	237	11.4277	0.0216895	122	11.4141	0.0239187	16	11.4005	0.0355224	6.03e-05	0.0154201	0.0148269
Chr5_94144586	Chr5	94144586	G	A	0.282398	0.991	0.794667	0.205333	-0.288419	0.0340361	7.28e-16	71.81	237	11.9772	0.0421386	122	11.6888	0.0466133	16	11.4003	0.0699059	0.0271471	0.0544886	0.0641787	0.145814	18.6176	0.0816357	33.254	0.459171	0.225124	0.105045	0.794667	0.205333	-0.0135933	0.0171474	0.428475	0.6284	237	11.4277	0.0216895	122	11.4141	0.0239187	16	11.4005	0.0355224	6.03e-05	0.0154201	0.0148269
Chr5_94146022	Chr5	94146022	T	A	0.282398	0.994	0.794667	0.205333	-0.288419	0.0340361	7.28e-16	71.81	237	11.9772	0.0421386	122	11.6888	0.0466133	16	11.4003	0.0699059	0.0271471	0.0544886	0.0641787	0.145814	18.6176	0.0816357	33.254	0.459171	0.225124	0.105045	0.794667	0.205333	-0.0135933	0.0171474	0.428475	0.6284	237	11.4277	0.0216895	122	11.4141	0.0239187	16	11.4005	0.0355224	6.03e-05	0.0154201	0.0148269
Chr5_94146559	Chr5	94146559	C	T	0.282398	0.99	0.794667	0.205333	-0.288419	0.0340361	7.28e-16	71.81	237	11.9772	0.0421386	122	11.6888	0.0466133	16	11.4003	0.0699059	0.0271471	0.0544886	0.0641787	0.145814	18.6176	0.0816357	33.254	0.459171	0.225124	0.105045	0.794667	0.205333	-0.0135933	0.0171474	0.428475	0.6284	237	11.4277	0.0216895	122	11.4141	0.0239187	16	11.4005	0.0355224	6.03e-05	0.0154201	0.0148269
Chr5_94146796	Chr5	94146796	G	A	0.282398	0.994	0.794667	0.205333	-0.288419	0.0340361	7.28e-16	71.81	237	11.9772	0.0421386	122	11.6888	0.0466133	16	11.4003	0.0699059	0.0271471	0.0544886	0.0641787	0.145814	18.6176	0.0816357	33.254	0.459171	0.225124	0.105045	0.794667	0.205333	-0.0135933	0.0171474	0.428475	0.6284	237	11.4277	0.0216895	122	11.4141	0.0239187	16	11.4005	0.0355224	6.03e-05	0.0154201	0.0148269
Chr5_94146836	Chr5	94146836	T	C	0.282398	0.992	0.794667	0.205333	-0.288419	0.0340361	7.28e-16	71.81	237	11.9772	0.0421386	122	11.6888	0.0466133	16	11.4003	0.0699059	0.0271471	0.0544886	0.0641787	0.145814	18.6176	0.0816357	33.254	0.459171	0.225124	0.105045	0.794667	0.205333	-0.0135933	0.0171474	0.428475	0.6284	237	11.4277	0.0216895	122	11.4141	0.0239187	16	11.4005	0.0355224	6.03e-05	0.0154201	0.0148269
Chr5_94147082	Chr5	94147082	A	T	0.282398	0.998	0.794667	0.205333	-0.288419	0.0340361	7.28e-16	71.81	237	11.9772	0.0421386	122	11.6888	0.0466133	16	11.4003	0.0699059	0.0271471	0.0544886	0.0641787	0.145814	18.6176	0.0816357	33.254	0.459171	0.225124	0.105045	0.794667	0.205333	-0.0135933	0.0171474	0.428475	0.6284	237	11.4277	0.0216895	122	11.4141	0.0239187	16	11.4005	0.0355224	6.03e-05	0.0154201	0.0148269
Chr5_94158765	Chr5	94158765	C	A	0.282398	0.983	0.794667	0.205333	-0.288419	0.0340361	7.28e-16	71.81	237	11.9772	0.0421386	122	11.6888	0.0466133	16	11.4003	0.0699059	0.0271471	0.0544886	0.0641787	0.145814	18.6176	0.0816357	33.254	0.459171	0.225124	0.105045	0.794667	0.205333	-0.0135933	0.0171474	0.428475	0.6284	237	11.4277	0.0216895	122	11.4141	0.0239187	16	11.4005	0.0355224	6.03e-05	0.0154201	0.0148269
Chr5_94171941	Chr5	94171941	A	G	0.282398	0.941	0.794667	0.205333	-0.288419	0.0340361	7.28e-16	71.81	237	11.9772	0.0421386	122	11.6888	0.0466133	16	11.4003	0.0699059	0.0271471	0.0544886	0.0641787	0.145814	18.6176	0.0816357	33.254	0.459171	0.225124	0.105045	0.794667	0.205333	-0.0135933	0.0171474	0.428475	0.6284	237	11.4277	0.0216895	122	11.4141	0.0239187	16	11.4005	0.0355224	6.03e-05	0.0154201	0.0148269
Chr5_94172594	Chr5	94172594	T	C	0.282398	0.934	0.794667	0.205333	-0.288419	0.0340361	7.28e-16	71.81	237	11.9772	0.0421386	122	11.6888	0.0466133	16	11.4003	0.0699059	0.0271471	0.0544886	0.0641787	0.145814	18.6176	0.0816357	33.254	0.459171	0.225124	0.105045	0.794667	0.205333	-0.0135933	0.0171474	0.428475	0.6284	237	11.4277	0.0216895	122	11.4141	0.0239187	16	11.4005	0.0355224	6.03e-05	0.0154201	0.0148269
Chr5_94304567	Chr5	94304567	C	A	0.284944	0.605	0.565333	0.434667	0.229648	0.0271548	7.7e-16	71.52	119	11.6584	0.0494243	186	11.888	0.0417112	70	12.1177	0.0501163	0.025919	0.061231	0.058442	0.145592	17.8025	0.08715	29.7407	0.511652	0.232023	0.104365	0.565333	0.434667	0.00712593	0.0136576	0.602169	0.2722	119	11.4164	0.0247685	186	11.4235	0.0208733	70	11.4306	0.025119	2.5e-05	0.0151408	0.0150978
Chr5_94307169	Chr5	94307169	T	A	0.2756	0.592	0.568	0.432	0.234855	0.02777	7.72e-16	71.52	118	11.6517	0.0497305	190	11.8865	0.0415632	67	12.1214	0.0502417	0.0270684	0.0603014	0.059239	0.146609	18.463	0.0873699	30.9814	0.504444	0.232337	0.104465	0.568	0.432	0.0100086	0.013966	0.474074	0.5136	118	11.4135	0.0250191	190	11.4235	0.0209133	67	11.4335	0.025276	4.92e-05	0.0152861	0.0149524
Chr5_93231977	Chr5	93231977	G	A	0.183043	0.955	0.58	0.42	0.236619	0.0279766	7.98e-16	71.53	118	11.6566	0.0482083	199	11.8932	0.0401723	58	12.1298	0.0496887	0.0272777	0.0515199	0.0668304	0.145628	18.7311	0.0787976	34.6174	0.435317	0.210958	0.10547	0.58	0.42	0.00928382	0.0141007	0.510722	0.4335	118	11.4144	0.0248603	199	11.4237	0.0209084	58	11.433	0.0255724	4.2e-05	0.0152389	0.0149998
Chr5_93935197	Chr5	93935197	G	A	0.170953	0.976	0.56	0.44	0.225145	0.0266428	8.19e-16	71.41	116	11.6297	0.0480528	188	11.8549	0.0378369	71	12.08	0.0444283	0.0249802	0.0371909	0.0795398	0.141711	17.6276	0.0621711	40.1797	0.318604	0.201259	0.107433	0.56	0.44	-0.00597878	0.0134483	0.656896	0.1977	116	11.4301	0.0257725	188	11.4241	0.0209297	71	11.4181	0.0239498	1.76e-05	0.0151079	0.0151324
Chr5_93935423	Chr5	93935423	G	A	0.170953	0.978	0.56	0.44	0.225145	0.0266428	8.19e-16	71.41	116	11.6297	0.0480528	188	11.8549	0.0378369	71	12.08	0.0444283	0.0249802	0.0371909	0.0795398	0.141711	17.6276	0.0621711	40.1797	0.318604	0.201259	0.107433	0.56	0.44	-0.00597878	0.0134483	0.656896	0.1977	116	11.4301	0.0257725	188	11.4241	0.0209297	71	11.4181	0.0239498	1.76e-05	0.0151079	0.0151324
Chr5_93935506	Chr5	93935506	C	A	0.170953	0.978	0.56	0.44	0.225145	0.0266428	8.19e-16	71.41	116	11.6297	0.0480528	188	11.8549	0.0378369	71	12.08	0.0444283	0.0249802	0.0371909	0.0795398	0.141711	17.6276	0.0621711	40.1797	0.318604	0.201259	0.107433	0.56	0.44	-0.00597878	0.0134483	0.656896	0.1977	116	11.4301	0.0257725	188	11.4241	0.0209297	71	11.4181	0.0239498	1.76e-05	0.0151079	0.0151324
Chr5_93935582	Chr5	93935582	C	T	0.170953	0.979	0.56	0.44	0.225145	0.0266428	8.19e-16	71.41	116	11.6297	0.0480528	188	11.8549	0.0378369	71	12.08	0.0444283	0.0249802	0.0371909	0.0795398	0.141711	17.6276	0.0621711	40.1797	0.318604	0.201259	0.107433	0.56	0.44	-0.00597878	0.0134483	0.656896	0.1977	116	11.4301	0.0257725	188	11.4241	0.0209297	71	11.4181	0.0239498	1.76e-05	0.0151079	0.0151324
Chr5_93935614	Chr5	93935614	G	A	0.170953	0.979	0.56	0.44	0.225145	0.0266428	8.19e-16	71.41	116	11.6297	0.0480528	188	11.8549	0.0378369	71	12.08	0.0444283	0.0249802	0.0371909	0.0795398	0.141711	17.6276	0.0621711	40.1797	0.318604	0.201259	0.107433	0.56	0.44	-0.00597878	0.0134483	0.656896	0.1977	116	11.4301	0.0257725	188	11.4241	0.0209297	71	11.4181	0.0239498	1.76e-05	0.0151079	0.0151324
Chr5_93935800	Chr5	93935800	A	T	0.170953	0.98	0.56	0.44	0.225145	0.0266428	8.19e-16	71.41	116	11.6297	0.0480528	188	11.8549	0.0378369	71	12.08	0.0444283	0.0249802	0.0371909	0.0795398	0.141711	17.6276	0.0621711	40.1797	0.318604	0.201259	0.107433	0.56	0.44	-0.00597878	0.0134483	0.656896	0.1977	116	11.4301	0.0257725	188	11.4241	0.0209297	71	11.4181	0.0239498	1.76e-05	0.0151079	0.0151324
Chr5_93936319	Chr5	93936319	TAACC	T	0.170953	0.978	0.56	0.44	0.225145	0.0266428	8.19e-16	71.41	116	11.6297	0.0480528	188	11.8549	0.0378369	71	12.08	0.0444283	0.0249802	0.0371909	0.0795398	0.141711	17.6276	0.0621711	40.1797	0.318604	0.201259	0.107433	0.56	0.44	-0.00597878	0.0134483	0.656896	0.1977	116	11.4301	0.0257725	188	11.4241	0.0209297	71	11.4181	0.0239498	1.76e-05	0.0151079	0.0151324
Chr5_93936595	Chr5	93936595	T	C	0.170953	0.979	0.56	0.44	0.225145	0.0266428	8.19e-16	71.41	116	11.6297	0.0480528	188	11.8549	0.0378369	71	12.08	0.0444283	0.0249802	0.0371909	0.0795398	0.141711	17.6276	0.0621711	40.1797	0.318604	0.201259	0.107433	0.56	0.44	-0.00597878	0.0134483	0.656896	0.1977	116	11.4301	0.0257725	188	11.4241	0.0209297	71	11.4181	0.0239498	1.76e-05	0.0151079	0.0151324
Chr5_93936841	Chr5	93936841	G	C	0.170953	0.98	0.56	0.44	0.225145	0.0266428	8.19e-16	71.41	116	11.6297	0.0480528	188	11.8549	0.0378369	71	12.08	0.0444283	0.0249802	0.0371909	0.0795398	0.141711	17.6276	0.0621711	40.1797	0.318604	0.201259	0.107433	0.56	0.44	-0.00597878	0.0134483	0.656896	0.1977	116	11.4301	0.0257725	188	11.4241	0.0209297	71	11.4181	0.0239498	1.76e-05	0.0151079	0.0151324
Chr5_93937066	Chr5	93937066	AT	TC	0.170953	0	0.56	0.44	0.225145	0.0266428	8.19e-16	71.41	116	11.6297	0.0480528	188	11.8549	0.0378369	71	12.08	0.0444283	0.0249802	0.0371909	0.0795398	0.141711	17.6276	0.0621711	40.1797	0.318604	0.201259	0.107433	0.56	0.44	-0.00597878	0.0134483	0.656896	0.1977	116	11.4301	0.0257725	188	11.4241	0.0209297	71	11.4181	0.0239498	1.76e-05	0.0151079	0.0151324
Chr5_93937326	Chr5	93937326	A	T	0.170953	0.972	0.56	0.44	0.225145	0.0266428	8.19e-16	71.41	116	11.6297	0.0480528	188	11.8549	0.0378369	71	12.08	0.0444283	0.0249802	0.0371909	0.0795398	0.141711	17.6276	0.0621711	40.1797	0.318604	0.201259	0.107433	0.56	0.44	-0.00597878	0.0134483	0.656896	0.1977	116	11.4301	0.0257725	188	11.4241	0.0209297	71	11.4181	0.0239498	1.76e-05	0.0151079	0.0151324
Chr5_93937501	Chr5	93937501	G	A	0.170953	0.979	0.56	0.44	0.225145	0.0266428	8.19e-16	71.41	116	11.6297	0.0480528	188	11.8549	0.0378369	71	12.08	0.0444283	0.0249802	0.0371909	0.0795398	0.141711	17.6276	0.0621711	40.1797	0.318604	0.201259	0.107433	0.56	0.44	-0.00597878	0.0134483	0.656896	0.1977	116	11.4301	0.0257725	188	11.4241	0.0209297	71	11.4181	0.0239498	1.76e-05	0.0151079	0.0151324
Chr5_93937624	Chr5	93937624	T	C	0.170953	0.98	0.56	0.44	0.225145	0.0266428	8.19e-16	71.41	116	11.6297	0.0480528	188	11.8549	0.0378369	71	12.08	0.0444283	0.0249802	0.0371909	0.0795398	0.141711	17.6276	0.0621711	40.1797	0.318604	0.201259	0.107433	0.56	0.44	-0.00597878	0.0134483	0.656896	0.1977	116	11.4301	0.0257725	188	11.4241	0.0209297	71	11.4181	0.0239498	1.76e-05	0.0151079	0.0151324
Chr5_93937844	Chr5	93937844	C	T	0.170953	0.978	0.56	0.44	0.225145	0.0266428	8.19e-16	71.41	116	11.6297	0.0480528	188	11.8549	0.0378369	71	12.08	0.0444283	0.0249802	0.0371909	0.0795398	0.141711	17.6276	0.0621711	40.1797	0.318604	0.201259	0.107433	0.56	0.44	-0.00597878	0.0134483	0.656896	0.1977	116	11.4301	0.0257725	188	11.4241	0.0209297	71	11.4181	0.0239498	1.76e-05	0.0151079	0.0151324
Chr5_93938058	Chr5	93938058	G	C	0.170953	0.978	0.56	0.44	0.225145	0.0266428	8.19e-16	71.41	116	11.6297	0.0480528	188	11.8549	0.0378369	71	12.08	0.0444283	0.0249802	0.0371909	0.0795398	0.141711	17.6276	0.0621711	40.1797	0.318604	0.201259	0.107433	0.56	0.44	-0.00597878	0.0134483	0.656896	0.1977	116	11.4301	0.0257725	188	11.4241	0.0209297	71	11.4181	0.0239498	1.76e-05	0.0151079	0.0151324
Chr5_93938096	Chr5	93938096	C	T	0.170953	0.97	0.56	0.44	0.225145	0.0266428	8.19e-16	71.41	116	11.6297	0.0480528	188	11.8549	0.0378369	71	12.08	0.0444283	0.0249802	0.0371909	0.0795398	0.141711	17.6276	0.0621711	40.1797	0.318604	0.201259	0.107433	0.56	0.44	-0.00597878	0.0134483	0.656896	0.1977	116	11.4301	0.0257725	188	11.4241	0.0209297	71	11.4181	0.0239498	1.76e-05	0.0151079	0.0151324
Chr5_93938662	Chr5	93938662	GTTCACTGAATTCTCTGTATTCTCTGAAA	G	0.170953	0.972	0.56	0.44	0.225145	0.0266428	8.19e-16	71.41	116	11.6297	0.0480528	188	11.8549	0.0378369	71	12.08	0.0444283	0.0249802	0.0371909	0.0795398	0.141711	17.6276	0.0621711	40.1797	0.318604	0.201259	0.107433	0.56	0.44	-0.00597878	0.0134483	0.656896	0.1977	116	11.4301	0.0257725	188	11.4241	0.0209297	71	11.4181	0.0239498	1.76e-05	0.0151079	0.0151324
Chr5_93939082	Chr5	93939082	T	C	0.170953	0.969	0.56	0.44	0.225145	0.0266428	8.19e-16	71.41	116	11.6297	0.0480528	188	11.8549	0.0378369	71	12.08	0.0444283	0.0249802	0.0371909	0.0795398	0.141711	17.6276	0.0621711	40.1797	0.318604	0.201259	0.107433	0.56	0.44	-0.00597878	0.0134483	0.656896	0.1977	116	11.4301	0.0257725	188	11.4241	0.0209297	71	11.4181	0.0239498	1.76e-05	0.0151079	0.0151324
Chr5_93939882	Chr5	93939882	G	C	0.170953	0.969	0.56	0.44	0.225145	0.0266428	8.19e-16	71.41	116	11.6297	0.0480528	188	11.8549	0.0378369	71	12.08	0.0444283	0.0249802	0.0371909	0.0795398	0.141711	17.6276	0.0621711	40.1797	0.318604	0.201259	0.107433	0.56	0.44	-0.00597878	0.0134483	0.656896	0.1977	116	11.4301	0.0257725	188	11.4241	0.0209297	71	11.4181	0.0239498	1.76e-05	0.0151079	0.0151324
Chr5_93932907	Chr5	93932907	A	G	0.170627	0.979	0.561333	0.438667	0.225145	0.0266428	8.19e-16	71.41	117	11.6297	0.0480528	187	11.8549	0.0378369	71	12.08	0.0444283	0.0249638	0.0371909	0.0795398	0.141695	17.618	0.0621547	40.1639	0.318604	0.201259	0.107433	0.561333	0.438667	-0.00597878	0.0134483	0.656896	0.1977	117	11.4301	0.0257725	187	11.4241	0.0209297	71	11.4181	0.0239498	1.76e-05	0.0151079	0.0151324
Chr5_93933707	Chr5	93933707	AC	TT	0.170627	0	0.561333	0.438667	0.225145	0.0266428	8.19e-16	71.41	117	11.6297	0.0480528	187	11.8549	0.0378369	71	12.08	0.0444283	0.0249638	0.0371909	0.0795398	0.141695	17.618	0.0621547	40.1639	0.318604	0.201259	0.107433	0.561333	0.438667	-0.00597878	0.0134483	0.656896	0.1977	117	11.4301	0.0257725	187	11.4241	0.0209297	71	11.4181	0.0239498	1.76e-05	0.0151079	0.0151324
Chr5_93933889	Chr5	93933889	G	A	0.170627	0.98	0.561333	0.438667	0.225145	0.0266428	8.19e-16	71.41	117	11.6297	0.0480528	187	11.8549	0.0378369	71	12.08	0.0444283	0.0249638	0.0371909	0.0795398	0.141695	17.618	0.0621547	40.1639	0.318604	0.201259	0.107433	0.561333	0.438667	-0.00597878	0.0134483	0.656896	0.1977	117	11.4301	0.0257725	187	11.4241	0.0209297	71	11.4181	0.0239498	1.76e-05	0.0151079	0.0151324
Chr5_93934114	Chr5	93934114	T	C	0.170627	0.979	0.561333	0.438667	0.225145	0.0266428	8.19e-16	71.41	117	11.6297	0.0480528	187	11.8549	0.0378369	71	12.08	0.0444283	0.0249638	0.0371909	0.0795398	0.141695	17.618	0.0621547	40.1639	0.318604	0.201259	0.107433	0.561333	0.438667	-0.00597878	0.0134483	0.656896	0.1977	117	11.4301	0.0257725	187	11.4241	0.0209297	71	11.4181	0.0239498	1.76e-05	0.0151079	0.0151324
Chr5_93934595	Chr5	93934595	G	A	0.170627	0.978	0.561333	0.438667	0.225145	0.0266428	8.19e-16	71.41	117	11.6297	0.0480528	187	11.8549	0.0378369	71	12.08	0.0444283	0.0249638	0.0371909	0.0795398	0.141695	17.618	0.0621547	40.1639	0.318604	0.201259	0.107433	0.561333	0.438667	-0.00597878	0.0134483	0.656896	0.1977	117	11.4301	0.0257725	187	11.4241	0.0209297	71	11.4181	0.0239498	1.76e-05	0.0151079	0.0151324
Chr5_93934877	Chr5	93934877	T	C	0.170627	0.978	0.561333	0.438667	0.225145	0.0266428	8.19e-16	71.41	117	11.6297	0.0480528	187	11.8549	0.0378369	71	12.08	0.0444283	0.0249638	0.0371909	0.0795398	0.141695	17.618	0.0621547	40.1639	0.318604	0.201259	0.107433	0.561333	0.438667	-0.00597878	0.0134483	0.656896	0.1977	117	11.4301	0.0257725	187	11.4241	0.0209297	71	11.4181	0.0239498	1.76e-05	0.0151079	0.0151324
Chr5_93934929	Chr5	93934929	G	A	0.170627	0.978	0.561333	0.438667	0.225145	0.0266428	8.19e-16	71.41	117	11.6297	0.0480528	187	11.8549	0.0378369	71	12.08	0.0444283	0.0249638	0.0371909	0.0795398	0.141695	17.618	0.0621547	40.1639	0.318604	0.201259	0.107433	0.561333	0.438667	-0.00597878	0.0134483	0.656896	0.1977	117	11.4301	0.0257725	187	11.4241	0.0209297	71	11.4181	0.0239498	1.76e-05	0.0151079	0.0151324
Chr5_93935153	Chr5	93935153	G	A	0.170627	0.978	0.561333	0.438667	0.225145	0.0266428	8.19e-16	71.41	117	11.6297	0.0480528	187	11.8549	0.0378369	71	12.08	0.0444283	0.0249638	0.0371909	0.0795398	0.141695	17.618	0.0621547	40.1639	0.318604	0.201259	0.107433	0.561333	0.438667	-0.00597878	0.0134483	0.656896	0.1977	117	11.4301	0.0257725	187	11.4241	0.0209297	71	11.4181	0.0239498	1.76e-05	0.0151079	0.0151324
Chr5_93935185	Chr5	93935185	C	T	0.170627	0.978	0.561333	0.438667	0.225145	0.0266428	8.19e-16	71.41	117	11.6297	0.0480528	187	11.8549	0.0378369	71	12.08	0.0444283	0.0249638	0.0371909	0.0795398	0.141695	17.618	0.0621547	40.1639	0.318604	0.201259	0.107433	0.561333	0.438667	-0.00597878	0.0134483	0.656896	0.1977	117	11.4301	0.0257725	187	11.4241	0.0209297	71	11.4181	0.0239498	1.76e-05	0.0151079	0.0151324
Chr5_93935925	Chr5	93935925	G	A	0.170627	0.979	0.561333	0.438667	0.225145	0.0266428	8.19e-16	71.41	117	11.6297	0.0480528	187	11.8549	0.0378369	71	12.08	0.0444283	0.0249638	0.0371909	0.0795398	0.141695	17.618	0.0621547	40.1639	0.318604	0.201259	0.107433	0.561333	0.438667	-0.00597878	0.0134483	0.656896	0.1977	117	11.4301	0.0257725	187	11.4241	0.0209297	71	11.4181	0.0239498	1.76e-05	0.0151079	0.0151324
Chr5_93935952	Chr5	93935952	T	C	0.170627	0.978	0.561333	0.438667	0.225145	0.0266428	8.19e-16	71.41	117	11.6297	0.0480528	187	11.8549	0.0378369	71	12.08	0.0444283	0.0249638	0.0371909	0.0795398	0.141695	17.618	0.0621547	40.1639	0.318604	0.201259	0.107433	0.561333	0.438667	-0.00597878	0.0134483	0.656896	0.1977	117	11.4301	0.0257725	187	11.4241	0.0209297	71	11.4181	0.0239498	1.76e-05	0.0151079	0.0151324
Chr5_93925006	Chr5	93925006	C	T	0.294679	0.981	0.476	0.524	-0.235319	0.0278823	8.43e-16	71.23	84	12.1463	0.052189	189	11.911	0.0419439	102	11.6757	0.048474	0.0276236	0.061843	0.0579941	0.147461	18.7329	0.0894666	30.8759	0.516059	0.236456	0.104376	0.476	0.524	-0.0168662	0.0139985	0.229061	1.452	84	11.4421	0.02625	189	11.4252	0.0211174	102	11.4084	0.0243873	0.000141907	0.0157824	0.0144476
Chr5_93501010	Chr5	93501010	T	A	0.135974	0.812	0.902667	0.0973333	-0.380183	0.0450425	9.13e-16	71.24	308	11.9561	0.0443778	61	11.576	0.0567249	6	11.1958	0.0923239	0.0253982	0.0731336	0.0483904	0.146922	17.2869	0.0985318	25.7767	0.601804	0.236116	0.103241	0.902667	0.0973333	-0.0251347	0.0225085	0.26496	1.247	308	11.4283	0.0211058	61	11.4031	0.0275184	6	11.378	0.0456327	0.000111011	0.0145091	0.0155693
Chr5_93505639	Chr5	93505639	C	T	0.135974	0.802	0.902667	0.0973333	-0.380183	0.0450425	9.13e-16	71.24	308	11.9561	0.0443778	61	11.576	0.0567249	6	11.1958	0.0923239	0.0253982	0.0731336	0.0483904	0.146922	17.2869	0.0985318	25.7767	0.601804	0.236116	0.103241	0.902667	0.0973333	-0.0251347	0.0225085	0.26496	1.247	308	11.4283	0.0211058	61	11.4031	0.0275184	6	11.378	0.0456327	0.000111011	0.0145091	0.0155693
Chr5_93251536	Chr5	93251536	A	C	0.181786	0.973	0.585333	0.414667	0.234091	0.0277483	9.24e-16	71.17	122	11.6609	0.0475868	195	11.895	0.0397406	58	12.1291	0.0493362	0.0266013	0.048796	0.0693063	0.144704	18.3833	0.0753973	35.2815	0.413167	0.207573	0.105903	0.585333	0.414667	0.0109266	0.0139833	0.435095	0.6106	122	11.413	0.0247456	195	11.4239	0.0209244	58	11.4348	0.0255809	5.8e-05	0.0152875	0.0149433
Chr5_94323909	Chr5	94323909	G	A	0.276513	0.972	0.550667	0.449333	0.224623	0.0266615	9.63e-16	70.98	119	11.6508	0.0508034	175	11.8754	0.042694	81	12.1	0.0498622	0.0249687	0.0674915	0.0532385	0.145699	17.1372	0.0924603	27.0048	0.559028	0.243529	0.103857	0.550667	0.449333	0.0189615	0.0133567	0.156613	2.015	119	11.4036	0.0251364	175	11.4226	0.0210133	81	11.4415	0.0246593	0.000177924	0.0156767	0.0144944
Chr5_93914053	Chr5	93914053	A	T	0.133666	0.61	0.894667	0.105333	-0.370262	0.0440257	1.04e-15	70.73	300	11.9601	0.0450505	71	11.5898	0.0562323	4	11.2195	0.0903942	0.0258389	0.0770439	0.0452294	0.148112	17.4455	0.102883	25.1149	0.630096	0.244582	0.103012	0.894667	0.105333	-0.0215376	0.0220417	0.32919	0.9548	300	11.4279	0.0212068	71	11.4064	0.0270707	4	11.3848	0.0445825	8.74e-05	0.0146364	0.0154818
Chr5_94549575	Chr5	94549575	G	T	0.3191	0.987	0.72	0.28	-0.24999	0.0297108	1.06e-15	70.8	195	12.0198	0.0454339	150	11.7698	0.0444895	30	11.5198	0.0604968	0.025198	0.0656914	0.0548188	0.145708	17.2935	0.0908894	27.7238	0.545111	0.241124	0.104087	0.72	0.28	-0.0217094	0.0148827	0.145559	2.128	195	11.4351	0.0225396	150	11.4134	0.0220618	30	11.3917	0.0301397	0.000190027	0.0156928	0.0144714
Chr5_94550088	Chr5	94550088	T	C	0.3191	0.97	0.72	0.28	-0.24999	0.0297108	1.06e-15	70.8	195	12.0198	0.0454339	150	11.7698	0.0444895	30	11.5198	0.0604968	0.025198	0.0656914	0.0548188	0.145708	17.2935	0.0908894	27.7238	0.545111	0.241124	0.104087	0.72	0.28	-0.0217094	0.0148827	0.145559	2.128	195	11.4351	0.0225396	150	11.4134	0.0220618	30	11.3917	0.0301397	0.000190027	0.0156928	0.0144714
Chr5_94551919	Chr5	94551919	T	TCAAA	0.3191	0	0.72	0.28	-0.24999	0.0297108	1.06e-15	70.8	195	12.0198	0.0454339	150	11.7698	0.0444895	30	11.5198	0.0604968	0.025198	0.0656914	0.0548188	0.145708	17.2935	0.0908894	27.7238	0.545111	0.241124	0.104087	0.72	0.28	-0.0217094	0.0148827	0.145559	2.128	195	11.4351	0.0225396	150	11.4134	0.0220618	30	11.3917	0.0301397	0.000190027	0.0156928	0.0144714
chr5_94552044	Chr5	94552044	G	A	0.3191	1	0.72	0.28	-0.24999	0.0297108	1.06e-15	70.8	195	12.0198	0.0454339	150	11.7698	0.0444895	30	11.5198	0.0604968	0.025198	0.0656914	0.0548188	0.145708	17.2935	0.0908894	27.7238	0.545111	0.241124	0.104087	0.72	0.28	-0.0217094	0.0148827	0.145559	2.128	195	11.4351	0.0225396	150	11.4134	0.0220618	30	11.3917	0.0301397	0.000190027	0.0156928	0.0144714
Chr5_93197667	Chr5	93197667	A	T	0.136091	0.713	0.864	0.136	-0.338704	0.0402969	1.11e-15	70.65	281	11.9512	0.0431304	86	11.6125	0.0531833	8	11.2738	0.0839309	0.0269602	0.0652799	0.0552084	0.147449	18.2845	0.0922402	29.2283	0.541795	0.224852	0.104168	0.864	0.136	-0.0381111	0.0200968	0.0587692	3.596	281	11.4315	0.0205203	86	11.3933	0.0257046	8	11.3552	0.0413296	0.000341338	0.0129182	0.0167761
Chr5_93241689	Chr5	93241689	A	T	0.185388	0.951	0.581333	0.418667	0.234066	0.0278599	1.19e-15	70.59	120	11.6592	0.0482684	196	11.8933	0.0403311	59	12.1274	0.0497564	0.0266686	0.0523289	0.0663763	0.145374	18.3449	0.0789976	33.7588	0.440831	0.21211	0.105623	0.581333	0.418667	0.00925891	0.014025	0.509582	0.4358	120	11.4145	0.0248178	196	11.4237	0.0209141	59	11.433	0.0255398	4.17e-05	0.0152564	0.0149844
Chr5_94106702	Chr5	94106702	C	T	0.192588	0.99	0.557333	0.442667	-0.214473	0.0255652	1.2e-15	70.38	126	12.0258	0.0413644	166	11.8113	0.038532	83	11.5968	0.0506515	0.022697	0.036514	0.0804256	0.139637	16.2543	0.0592109	38.3324	0.312246	0.20645	0.107811	0.557333	0.442667	0.00738016	0.0128358	0.565679	0.3306	126	11.4184	0.022537	166	11.4258	0.0212672	83	11.4332	0.0269477	2.69e-05	0.0150383	0.0151822
Chr5_94108630	Chr5	94108630	G	A	0.192588	0.99	0.557333	0.442667	-0.214473	0.0255652	1.2e-15	70.38	126	12.0258	0.0413644	166	11.8113	0.038532	83	11.5968	0.0506515	0.022697	0.036514	0.0804256	0.139637	16.2543	0.0592109	38.3324	0.312246	0.20645	0.107811	0.557333	0.442667	0.00738016	0.0128358	0.565679	0.3306	126	11.4184	0.022537	166	11.4258	0.0212672	83	11.4332	0.0269477	2.69e-05	0.0150383	0.0151822
Chr5_94108992	Chr5	94108992	T	C	0.192588	0.99	0.557333	0.442667	-0.214473	0.0255652	1.2e-15	70.38	126	12.0258	0.0413644	166	11.8113	0.038532	83	11.5968	0.0506515	0.022697	0.036514	0.0804256	0.139637	16.2543	0.0592109	38.3324	0.312246	0.20645	0.107811	0.557333	0.442667	0.00738016	0.0128358	0.565679	0.3306	126	11.4184	0.022537	166	11.4258	0.0212672	83	11.4332	0.0269477	2.69e-05	0.0150383	0.0151822
BovineHD0500026722	Chr5	94112153	T	C	0.192588	1	0.557333	0.442667	-0.214473	0.0255652	1.2e-15	70.38	126	12.0258	0.0413644	166	11.8113	0.038532	83	11.5968	0.0506515	0.022697	0.036514	0.0804256	0.139637	16.2543	0.0592109	38.3324	0.312246	0.20645	0.107811	0.557333	0.442667	0.00738016	0.0128358	0.565679	0.3306	126	11.4184	0.022537	166	11.4258	0.0212672	83	11.4332	0.0269477	2.69e-05	0.0150383	0.0151822
Chr5_94112239	Chr5	94112239	AG	A	0.192588	0.997	0.557333	0.442667	-0.214473	0.0255652	1.2e-15	70.38	126	12.0258	0.0413644	166	11.8113	0.038532	83	11.5968	0.0506515	0.022697	0.036514	0.0804256	0.139637	16.2543	0.0592109	38.3324	0.312246	0.20645	0.107811	0.557333	0.442667	0.00738016	0.0128358	0.565679	0.3306	126	11.4184	0.022537	166	11.4258	0.0212672	83	11.4332	0.0269477	2.69e-05	0.0150383	0.0151822
Chr5_94112534	Chr5	94112534	A	G	0.192588	0.998	0.557333	0.442667	-0.214473	0.0255652	1.2e-15	70.38	126	12.0258	0.0413644	166	11.8113	0.038532	83	11.5968	0.0506515	0.022697	0.036514	0.0804256	0.139637	16.2543	0.0592109	38.3324	0.312246	0.20645	0.107811	0.557333	0.442667	0.00738016	0.0128358	0.565679	0.3306	126	11.4184	0.022537	166	11.4258	0.0212672	83	11.4332	0.0269477	2.69e-05	0.0150383	0.0151822
Chr5_94112632	Chr5	94112632	C	T	0.192588	0.998	0.557333	0.442667	-0.214473	0.0255652	1.2e-15	70.38	126	12.0258	0.0413644	166	11.8113	0.038532	83	11.5968	0.0506515	0.022697	0.036514	0.0804256	0.139637	16.2543	0.0592109	38.3324	0.312246	0.20645	0.107811	0.557333	0.442667	0.00738016	0.0128358	0.565679	0.3306	126	11.4184	0.022537	166	11.4258	0.0212672	83	11.4332	0.0269477	2.69e-05	0.0150383	0.0151822
Chr5_94113270	Chr5	94113270	T	G	0.192588	0.997	0.557333	0.442667	-0.214473	0.0255652	1.2e-15	70.38	126	12.0258	0.0413644	166	11.8113	0.038532	83	11.5968	0.0506515	0.022697	0.036514	0.0804256	0.139637	16.2543	0.0592109	38.3324	0.312246	0.20645	0.107811	0.557333	0.442667	0.00738016	0.0128358	0.565679	0.3306	126	11.4184	0.022537	166	11.4258	0.0212672	83	11.4332	0.0269477	2.69e-05	0.0150383	0.0151822
Chr5_94113631	Chr5	94113631	A	G	0.192588	0.996	0.557333	0.442667	-0.214473	0.0255652	1.2e-15	70.38	126	12.0258	0.0413644	166	11.8113	0.038532	83	11.5968	0.0506515	0.022697	0.036514	0.0804256	0.139637	16.2543	0.0592109	38.3324	0.312246	0.20645	0.107811	0.557333	0.442667	0.00738016	0.0128358	0.565679	0.3306	126	11.4184	0.022537	166	11.4258	0.0212672	83	11.4332	0.0269477	2.69e-05	0.0150383	0.0151822
Chr5_94113661	Chr5	94113661	C	T	0.192588	0.996	0.557333	0.442667	-0.214473	0.0255652	1.2e-15	70.38	126	12.0258	0.0413644	166	11.8113	0.038532	83	11.5968	0.0506515	0.022697	0.036514	0.0804256	0.139637	16.2543	0.0592109	38.3324	0.312246	0.20645	0.107811	0.557333	0.442667	0.00738016	0.0128358	0.565679	0.3306	126	11.4184	0.022537	166	11.4258	0.0212672	83	11.4332	0.0269477	2.69e-05	0.0150383	0.0151822
Chr5_94114401	Chr5	94114401	T	C	0.192588	0.996	0.557333	0.442667	-0.214473	0.0255652	1.2e-15	70.38	126	12.0258	0.0413644	166	11.8113	0.038532	83	11.5968	0.0506515	0.022697	0.036514	0.0804256	0.139637	16.2543	0.0592109	38.3324	0.312246	0.20645	0.107811	0.557333	0.442667	0.00738016	0.0128358	0.565679	0.3306	126	11.4184	0.022537	166	11.4258	0.0212672	83	11.4332	0.0269477	2.69e-05	0.0150383	0.0151822
Chr5_94114932	Chr5	94114932	G	A	0.192588	0.997	0.557333	0.442667	-0.214473	0.0255652	1.2e-15	70.38	126	12.0258	0.0413644	166	11.8113	0.038532	83	11.5968	0.0506515	0.022697	0.036514	0.0804256	0.139637	16.2543	0.0592109	38.3324	0.312246	0.20645	0.107811	0.557333	0.442667	0.00738016	0.0128358	0.565679	0.3306	126	11.4184	0.022537	166	11.4258	0.0212672	83	11.4332	0.0269477	2.69e-05	0.0150383	0.0151822
Chr5_94115194	Chr5	94115194	T	C	0.192588	0.98	0.557333	0.442667	-0.214473	0.0255652	1.2e-15	70.38	126	12.0258	0.0413644	166	11.8113	0.038532	83	11.5968	0.0506515	0.022697	0.036514	0.0804256	0.139637	16.2543	0.0592109	38.3324	0.312246	0.20645	0.107811	0.557333	0.442667	0.00738016	0.0128358	0.565679	0.3306	126	11.4184	0.022537	166	11.4258	0.0212672	83	11.4332	0.0269477	2.69e-05	0.0150383	0.0151822
Chr5_94115212	Chr5	94115212	G	A	0.192588	0.98	0.557333	0.442667	-0.214473	0.0255652	1.2e-15	70.38	126	12.0258	0.0413644	166	11.8113	0.038532	83	11.5968	0.0506515	0.022697	0.036514	0.0804256	0.139637	16.2543	0.0592109	38.3324	0.312246	0.20645	0.107811	0.557333	0.442667	0.00738016	0.0128358	0.565679	0.3306	126	11.4184	0.022537	166	11.4258	0.0212672	83	11.4332	0.0269477	2.69e-05	0.0150383	0.0151822
Chr5_94115275	Chr5	94115275	A	G	0.192588	0.997	0.557333	0.442667	-0.214473	0.0255652	1.2e-15	70.38	126	12.0258	0.0413644	166	11.8113	0.038532	83	11.5968	0.0506515	0.022697	0.036514	0.0804256	0.139637	16.2543	0.0592109	38.3324	0.312246	0.20645	0.107811	0.557333	0.442667	0.00738016	0.0128358	0.565679	0.3306	126	11.4184	0.022537	166	11.4258	0.0212672	83	11.4332	0.0269477	2.69e-05	0.0150383	0.0151822
Chr5_94115406	Chr5	94115406	G	A	0.192588	0.997	0.557333	0.442667	-0.214473	0.0255652	1.2e-15	70.38	126	12.0258	0.0413644	166	11.8113	0.038532	83	11.5968	0.0506515	0.022697	0.036514	0.0804256	0.139637	16.2543	0.0592109	38.3324	0.312246	0.20645	0.107811	0.557333	0.442667	0.00738016	0.0128358	0.565679	0.3306	126	11.4184	0.022537	166	11.4258	0.0212672	83	11.4332	0.0269477	2.69e-05	0.0150383	0.0151822
Chr5_94115504	Chr5	94115504	T	C	0.192588	0.956	0.557333	0.442667	-0.214473	0.0255652	1.2e-15	70.38	126	12.0258	0.0413644	166	11.8113	0.038532	83	11.5968	0.0506515	0.022697	0.036514	0.0804256	0.139637	16.2543	0.0592109	38.3324	0.312246	0.20645	0.107811	0.557333	0.442667	0.00738016	0.0128358	0.565679	0.3306	126	11.4184	0.022537	166	11.4258	0.0212672	83	11.4332	0.0269477	2.69e-05	0.0150383	0.0151822
Chr5_94115618	Chr5	94115618	T	C	0.192588	0.995	0.557333	0.442667	-0.214473	0.0255652	1.2e-15	70.38	126	12.0258	0.0413644	166	11.8113	0.038532	83	11.5968	0.0506515	0.022697	0.036514	0.0804256	0.139637	16.2543	0.0592109	38.3324	0.312246	0.20645	0.107811	0.557333	0.442667	0.00738016	0.0128358	0.565679	0.3306	126	11.4184	0.022537	166	11.4258	0.0212672	83	11.4332	0.0269477	2.69e-05	0.0150383	0.0151822
Chr5_94116054	Chr5	94116054	C	T	0.192588	0.996	0.557333	0.442667	-0.214473	0.0255652	1.2e-15	70.38	126	12.0258	0.0413644	166	11.8113	0.038532	83	11.5968	0.0506515	0.022697	0.036514	0.0804256	0.139637	16.2543	0.0592109	38.3324	0.312246	0.20645	0.107811	0.557333	0.442667	0.00738016	0.0128358	0.565679	0.3306	126	11.4184	0.022537	166	11.4258	0.0212672	83	11.4332	0.0269477	2.69e-05	0.0150383	0.0151822
Chr5_94116099	Chr5	94116099	C	T	0.192588	0.996	0.557333	0.442667	-0.214473	0.0255652	1.2e-15	70.38	126	12.0258	0.0413644	166	11.8113	0.038532	83	11.5968	0.0506515	0.022697	0.036514	0.0804256	0.139637	16.2543	0.0592109	38.3324	0.312246	0.20645	0.107811	0.557333	0.442667	0.00738016	0.0128358	0.565679	0.3306	126	11.4184	0.022537	166	11.4258	0.0212672	83	11.4332	0.0269477	2.69e-05	0.0150383	0.0151822
Chr5_94116156	Chr5	94116156	G	C	0.192588	0.974	0.557333	0.442667	-0.214473	0.0255652	1.2e-15	70.38	126	12.0258	0.0413644	166	11.8113	0.038532	83	11.5968	0.0506515	0.022697	0.036514	0.0804256	0.139637	16.2543	0.0592109	38.3324	0.312246	0.20645	0.107811	0.557333	0.442667	0.00738016	0.0128358	0.565679	0.3306	126	11.4184	0.022537	166	11.4258	0.0212672	83	11.4332	0.0269477	2.69e-05	0.0150383	0.0151822
Chr5_94116369	Chr5	94116369	T	C	0.192588	0.989	0.557333	0.442667	-0.214473	0.0255652	1.2e-15	70.38	126	12.0258	0.0413644	166	11.8113	0.038532	83	11.5968	0.0506515	0.022697	0.036514	0.0804256	0.139637	16.2543	0.0592109	38.3324	0.312246	0.20645	0.107811	0.557333	0.442667	0.00738016	0.0128358	0.565679	0.3306	126	11.4184	0.022537	166	11.4258	0.0212672	83	11.4332	0.0269477	2.69e-05	0.0150383	0.0151822
Chr5_94117821	Chr5	94117821	G	A	0.192588	0.997	0.557333	0.442667	-0.214473	0.0255652	1.2e-15	70.38	126	12.0258	0.0413644	166	11.8113	0.038532	83	11.5968	0.0506515	0.022697	0.036514	0.0804256	0.139637	16.2543	0.0592109	38.3324	0.312246	0.20645	0.107811	0.557333	0.442667	0.00738016	0.0128358	0.565679	0.3306	126	11.4184	0.022537	166	11.4258	0.0212672	83	11.4332	0.0269477	2.69e-05	0.0150383	0.0151822
Chr5_94118628	Chr5	94118628	TA	T	0.192588	0.997	0.557333	0.442667	-0.214473	0.0255652	1.2e-15	70.38	126	12.0258	0.0413644	166	11.8113	0.038532	83	11.5968	0.0506515	0.022697	0.036514	0.0804256	0.139637	16.2543	0.0592109	38.3324	0.312246	0.20645	0.107811	0.557333	0.442667	0.00738016	0.0128358	0.565679	0.3306	126	11.4184	0.022537	166	11.4258	0.0212672	83	11.4332	0.0269477	2.69e-05	0.0150383	0.0151822
Chr5_94120060	Chr5	94120060	C	A	0.192588	0.987	0.557333	0.442667	-0.214473	0.0255652	1.2e-15	70.38	126	12.0258	0.0413644	166	11.8113	0.038532	83	11.5968	0.0506515	0.022697	0.036514	0.0804256	0.139637	16.2543	0.0592109	38.3324	0.312246	0.20645	0.107811	0.557333	0.442667	0.00738016	0.0128358	0.565679	0.3306	126	11.4184	0.022537	166	11.4258	0.0212672	83	11.4332	0.0269477	2.69e-05	0.0150383	0.0151822
Chr5_94120220	Chr5	94120220	CA	C	0.192588	0.987	0.557333	0.442667	-0.214473	0.0255652	1.2e-15	70.38	126	12.0258	0.0413644	166	11.8113	0.038532	83	11.5968	0.0506515	0.022697	0.036514	0.0804256	0.139637	16.2543	0.0592109	38.3324	0.312246	0.20645	0.107811	0.557333	0.442667	0.00738016	0.0128358	0.565679	0.3306	126	11.4184	0.022537	166	11.4258	0.0212672	83	11.4332	0.0269477	2.69e-05	0.0150383	0.0151822
Chr5_94120382	Chr5	94120382	T	C	0.192588	0.994	0.557333	0.442667	-0.214473	0.0255652	1.2e-15	70.38	126	12.0258	0.0413644	166	11.8113	0.038532	83	11.5968	0.0506515	0.022697	0.036514	0.0804256	0.139637	16.2543	0.0592109	38.3324	0.312246	0.20645	0.107811	0.557333	0.442667	0.00738016	0.0128358	0.565679	0.3306	126	11.4184	0.022537	166	11.4258	0.0212672	83	11.4332	0.0269477	2.69e-05	0.0150383	0.0151822
Chr5_94141263	Chr5	94141263	G	C	0.282214	0.984	0.796	0.204	-0.286176	0.0340906	1.27e-15	70.47	238	11.9763	0.0419083	121	11.6901	0.0464229	16	11.404	0.0698442	0.0265974	0.0527697	0.0660241	0.145391	18.2936	0.0793671	33.5118	0.444213	0.222446	0.105601	0.796	0.204	-0.011668	0.0171576	0.496924	0.4625	238	11.4271	0.0216688	121	11.4154	0.0239085	16	11.4038	0.0355312	4.42e-05	0.0153466	0.0149039
Chr5_94141392	Chr5	94141392	AACACATAGAGTGG	A	0.282214	0.983	0.796	0.204	-0.286176	0.0340906	1.27e-15	70.47	238	11.9763	0.0419083	121	11.6901	0.0464229	16	11.404	0.0698442	0.0265974	0.0527697	0.0660241	0.145391	18.2936	0.0793671	33.5118	0.444213	0.222446	0.105601	0.796	0.204	-0.011668	0.0171576	0.496924	0.4625	238	11.4271	0.0216688	121	11.4154	0.0239085	16	11.4038	0.0355312	4.42e-05	0.0153466	0.0149039
Chr5_94141834	Chr5	94141834	C	T	0.282214	0.985	0.796	0.204	-0.286176	0.0340906	1.27e-15	70.47	238	11.9763	0.0419083	121	11.6901	0.0464229	16	11.404	0.0698442	0.0265974	0.0527697	0.0660241	0.145391	18.2936	0.0793671	33.5118	0.444213	0.222446	0.105601	0.796	0.204	-0.011668	0.0171576	0.496924	0.4625	238	11.4271	0.0216688	121	11.4154	0.0239085	16	11.4038	0.0355312	4.42e-05	0.0153466	0.0149039
Chr5_94143239	Chr5	94143239	C	T	0.282214	0.985	0.796	0.204	-0.286176	0.0340906	1.27e-15	70.47	238	11.9763	0.0419083	121	11.6901	0.0464229	16	11.404	0.0698442	0.0265974	0.0527697	0.0660241	0.145391	18.2936	0.0793671	33.5118	0.444213	0.222446	0.105601	0.796	0.204	-0.011668	0.0171576	0.496924	0.4625	238	11.4271	0.0216688	121	11.4154	0.0239085	16	11.4038	0.0355312	4.42e-05	0.0153466	0.0149039
Chr5_94143274	Chr5	94143274	C	T	0.282214	0.985	0.796	0.204	-0.286176	0.0340906	1.27e-15	70.47	238	11.9763	0.0419083	121	11.6901	0.0464229	16	11.404	0.0698442	0.0265974	0.0527697	0.0660241	0.145391	18.2936	0.0793671	33.5118	0.444213	0.222446	0.105601	0.796	0.204	-0.011668	0.0171576	0.496924	0.4625	238	11.4271	0.0216688	121	11.4154	0.0239085	16	11.4038	0.0355312	4.42e-05	0.0153466	0.0149039
Chr5_94143373	Chr5	94143373	T	C	0.282214	0.985	0.796	0.204	-0.286176	0.0340906	1.27e-15	70.47	238	11.9763	0.0419083	121	11.6901	0.0464229	16	11.404	0.0698442	0.0265974	0.0527697	0.0660241	0.145391	18.2936	0.0793671	33.5118	0.444213	0.222446	0.105601	0.796	0.204	-0.011668	0.0171576	0.496924	0.4625	238	11.4271	0.0216688	121	11.4154	0.0239085	16	11.4038	0.0355312	4.42e-05	0.0153466	0.0149039
Chr5_94143375	Chr5	94143375	C	T	0.282214	0.982	0.796	0.204	-0.286176	0.0340906	1.27e-15	70.47	238	11.9763	0.0419083	121	11.6901	0.0464229	16	11.404	0.0698442	0.0265974	0.0527697	0.0660241	0.145391	18.2936	0.0793671	33.5118	0.444213	0.222446	0.105601	0.796	0.204	-0.011668	0.0171576	0.496924	0.4625	238	11.4271	0.0216688	121	11.4154	0.0239085	16	11.4038	0.0355312	4.42e-05	0.0153466	0.0149039
Chr5_93281818	Chr5	93281818	GAGTCAGTCAGTT	G	0.159118	0.512	0.892	0.108	-0.37729	0.0450157	1.29e-15	70.25	298	11.948	0.0441207	73	11.5707	0.0572267	4	11.1934	0.0930376	0.0274264	0.0723535	0.0493094	0.149089	18.3959	0.0997798	27.4869	0.594704	0.235516	0.103575	0.892	0.108	-0.0340902	0.02248	0.130329	2.3	298	11.4295	0.0208458	73	11.3954	0.0276367	4	11.3613	0.0458664	0.000223912	0.0139859	0.0159422
Chr5_93227659	Chr5	93227659	G	T	0.186206	0.972	0.58	0.42	0.231093	0.0275889	1.41e-15	70.16	121	11.6622	0.0487677	193	11.8933	0.041091	61	12.1244	0.0502091	0.0260183	0.0569724	0.0624638	0.145455	17.8876	0.0829907	31.3509	0.477011	0.221891	0.105193	0.58	0.42	0.00317029	0.013871	0.819345	0.05224	121	11.4203	0.0246996	193	11.4235	0.0208708	61	11.4267	0.025415	4.9e-06	0.015097	0.0151535
Chr5_93921233	Chr5	93921233	T	C	0.294679	0.953	0.476	0.524	-0.232449	0.0278689	1.7e-15	69.57	84	12.144	0.0522102	189	11.9115	0.0419074	102	11.6791	0.0483726	0.0269541	0.0612662	0.0589256	0.147146	18.3179	0.0882203	30.5531	0.509737	0.235113	0.104875	0.476	0.524	-0.0156491	0.0139693	0.263366	1.255	84	11.4408	0.0262627	189	11.4252	0.0211195	102	11.4095	0.0243438	0.000122165	0.015765	0.0144784
Chr5_94545774	Chr5	94545774	G	T	0.271838	0.378	0.621333	0.378667	-0.231252	0.0277597	1.83e-15	69.4	141	12.0455	0.0441341	184	11.8142	0.0403635	50	11.583	0.0534023	0.0251641	0.0474388	0.0709691	0.143572	17.5272	0.0726029	34.6599	0.400639	0.223639	0.106548	0.621333	0.378667	-0.0259637	0.013874	0.0621196	3.502	141	11.4415	0.0231114	184	11.4156	0.021336	50	11.3896	0.0275915	0.000317208	0.0155307	0.0145033
Chr5_93662157	Chr5	93662157	C	T	0.150743	0.433	0.834667	0.165333	-0.304231	0.0366875	2.38e-15	68.77	259	11.9577	0.0438931	108	11.6535	0.051093	8	11.3493	0.0773714	0.0255452	0.0688974	0.0526261	0.147069	17.3696	0.0944427	27.0484	0.566947	0.240819	0.104299	0.834667	0.165333	-0.0182063	0.0183627	0.322129	0.9831	259	11.4278	0.0213887	108	11.4096	0.0250705	8	11.3914	0.0383922	9.15e-05	0.0152875	0.0149136
Chr5_94093365	Chr5	94093365	G	C	0.235773	0.911	0.785333	0.214667	-0.274469	0.0330467	2.43e-15	68.98	232	11.9849	0.0423356	125	11.7104	0.0454806	18	11.4359	0.0672967	0.0254	0.0531998	0.0660458	0.144646	17.5602	0.0785998	32.3156	0.446136	0.225908	0.105946	0.785333	0.214667	-0.00982623	0.0166065	0.554429	0.3501	232	11.427	0.0218098	125	11.4171	0.0233739	18	11.4073	0.0341843	3.26e-05	0.0152945	0.0149581
Chr5_94098538	Chr5	94098538	C	A	0.235773	0.96	0.785333	0.214667	-0.274469	0.0330467	2.43e-15	68.98	232	11.9849	0.0423356	125	11.7104	0.0454806	18	11.4359	0.0672967	0.0254	0.0531998	0.0660458	0.144646	17.5602	0.0785998	32.3156	0.446136	0.225908	0.105946	0.785333	0.214667	-0.00982623	0.0166065	0.554429	0.3501	232	11.427	0.0218098	125	11.4171	0.0233739	18	11.4073	0.0341843	3.26e-05	0.0152945	0.0149581
Chr5_94098600	Chr5	94098600	G	A	0.235773	0.96	0.785333	0.214667	-0.274469	0.0330467	2.43e-15	68.98	232	11.9849	0.0423356	125	11.7104	0.0454806	18	11.4359	0.0672967	0.0254	0.0531998	0.0660458	0.144646	17.5602	0.0785998	32.3156	0.446136	0.225908	0.105946	0.785333	0.214667	-0.00982623	0.0166065	0.554429	0.3501	232	11.427	0.0218098	125	11.4171	0.0233739	18	11.4073	0.0341843	3.26e-05	0.0152945	0.0149581
Chr5_93515896	Chr5	93515896	CTCTTT	C	0.121825	0.769	0.910667	0.0893333	-0.400278	0.0483312	2.69e-15	68.59	312	11.9457	0.0445252	59	11.5455	0.0598898	4	11.1452	0.0993121	0.0260691	0.075065	0.0474552	0.148589	17.5444	0.101134	25.7768	0.612675	0.239344	0.103754	0.910667	0.0893333	-0.0342451	0.0240548	0.155497	2.027	312	11.4288	0.0209619	59	11.3946	0.0289132	4	11.3603	0.0488857	0.000190809	0.0144232	0.0155821
Chr5_93522785	Chr5	93522785	G	T	0.121825	0.812	0.910667	0.0893333	-0.400278	0.0483312	2.69e-15	68.59	312	11.9457	0.0445252	59	11.5455	0.0598898	4	11.1452	0.0993121	0.0260691	0.075065	0.0474552	0.148589	17.5444	0.101134	25.7768	0.612675	0.239344	0.103754	0.910667	0.0893333	-0.0342451	0.0240548	0.155497	2.027	312	11.4288	0.0209619	59	11.3946	0.0289132	4	11.3603	0.0488857	0.000190809	0.0144232	0.0155821
Chr5_93527295	Chr5	93527295	A	G	0.121825	0.815	0.910667	0.0893333	-0.400278	0.0483312	2.69e-15	68.59	312	11.9457	0.0445252	59	11.5455	0.0598898	4	11.1452	0.0993121	0.0260691	0.075065	0.0474552	0.148589	17.5444	0.101134	25.7768	0.612675	0.239344	0.103754	0.910667	0.0893333	-0.0342451	0.0240548	0.155497	2.027	312	11.4288	0.0209619	59	11.3946	0.0289132	4	11.3603	0.0488857	0.000190809	0.0144232	0.0155821
Chr5_93828890	Chr5	93828890	T	A	0.220228	0.923	0.758667	0.241333	0.248697	0.0299538	2.74e-15	68.93	219	11.7334	0.0408535	131	11.9821	0.0387422	25	12.2308	0.0559229	0.0226485	0.0316912	0.0851983	0.139538	16.2311	0.0543396	41.6795	0.271121	0.180065	0.108967	0.758667	0.241333	-0.00722853	0.0151635	0.633875	0.2273	219	11.4276	0.0227309	131	11.4204	0.0217346	25	11.4132	0.0297986	1.91e-05	0.0150872	0.015148
Chr5_93829644	Chr5	93829644	C	A	0.220228	0.95	0.758667	0.241333	0.248697	0.0299538	2.74e-15	68.93	219	11.7334	0.0408535	131	11.9821	0.0387422	25	12.2308	0.0559229	0.0226485	0.0316912	0.0851983	0.139538	16.2311	0.0543396	41.6795	0.271121	0.180065	0.108967	0.758667	0.241333	-0.00722853	0.0151635	0.633875	0.2273	219	11.4276	0.0227309	131	11.4204	0.0217346	25	11.4132	0.0297986	1.91e-05	0.0150872	0.015148
Chr5_94156687	Chr5	94156687	C	T	0.256304	0.997	0.706667	0.293333	-0.245494	0.0296578	2.92e-15	68.52	187	12.0123	0.0435776	156	11.7668	0.0429817	32	11.5213	0.059624	0.0249856	0.0540831	0.0654021	0.144471	17.2946	0.0790687	31.5998	0.452634	0.222513	0.105964	0.706667	0.293333	-0.0283792	0.0148392	0.0566395	3.658	187	11.438	0.0226968	156	11.4096	0.0224348	32	11.3812	0.030527	0.000333893	0.0167426	0.0134457
Chr5_94156781	Chr5	94156781	C	T	0.256304	0.997	0.706667	0.293333	-0.245494	0.0296578	2.92e-15	68.52	187	12.0123	0.0435776	156	11.7668	0.0429817	32	11.5213	0.059624	0.0249856	0.0540831	0.0654021	0.144471	17.2946	0.0790687	31.5998	0.452634	0.222513	0.105964	0.706667	0.293333	-0.0283792	0.0148392	0.0566395	3.658	187	11.438	0.0226968	156	11.4096	0.0224348	32	11.3812	0.030527	0.000333893	0.0167426	0.0134457
Chr5_94156876	Chr5	94156876	C	T	0.256304	0.997	0.706667	0.293333	-0.245494	0.0296578	2.92e-15	68.52	187	12.0123	0.0435776	156	11.7668	0.0429817	32	11.5213	0.059624	0.0249856	0.0540831	0.0654021	0.144471	17.2946	0.0790687	31.5998	0.452634	0.222513	0.105964	0.706667	0.293333	-0.0283792	0.0148392	0.0566395	3.658	187	11.438	0.0226968	156	11.4096	0.0224348	32	11.3812	0.030527	0.000333893	0.0167426	0.0134457
Chr5_94156889	Chr5	94156889	G	A	0.256304	0.995	0.706667	0.293333	-0.245494	0.0296578	2.92e-15	68.52	187	12.0123	0.0435776	156	11.7668	0.0429817	32	11.5213	0.059624	0.0249856	0.0540831	0.0654021	0.144471	17.2946	0.0790687	31.5998	0.452634	0.222513	0.105964	0.706667	0.293333	-0.0283792	0.0148392	0.0566395	3.658	187	11.438	0.0226968	156	11.4096	0.0224348	32	11.3812	0.030527	0.000333893	0.0167426	0.0134457
Chr5_94157041	Chr5	94157041	G	A	0.256304	0.996	0.706667	0.293333	-0.245494	0.0296578	2.92e-15	68.52	187	12.0123	0.0435776	156	11.7668	0.0429817	32	11.5213	0.059624	0.0249856	0.0540831	0.0654021	0.144471	17.2946	0.0790687	31.5998	0.452634	0.222513	0.105964	0.706667	0.293333	-0.0283792	0.0148392	0.0566395	3.658	187	11.438	0.0226968	156	11.4096	0.0224348	32	11.3812	0.030527	0.000333893	0.0167426	0.0134457
Chr5_93821473	Chr5	93821473	G	A	0.214039	0.918	0.764	0.236	0.251606	0.0303371	3.1e-15	68.78	222	11.7308	0.0407688	129	11.9824	0.0385317	24	12.234	0.0561068	0.0228284	0.0303402	0.086479	0.139648	16.3472	0.0531686	42.9359	0.259719	0.177101	0.109234	0.764	0.236	-0.00661614	0.0153848	0.667435	0.1849	222	11.4273	0.0228229	129	11.4207	0.0217549	24	11.4141	0.0299842	1.58e-05	0.0151302	0.0151141
Chr5_94176362	Chr5	94176362	T	C	0.253081	0.937	0.626667	0.373333	0.226751	0.0275	3.35e-15	67.99	150	11.6787	0.0450863	170	11.9055	0.0379097	55	12.1323	0.0485183	0.0240582	0.0371441	0.0805031	0.141705	16.9776	0.0612023	39.3093	0.315724	0.193414	0.108361	0.626667	0.373333	0.00723344	0.0137927	0.6003	0.275	150	11.4168	0.0242498	170	11.4241	0.0208847	55	11.4313	0.025783	2.45e-05	0.0150367	0.015188
Chr5_93550477	Chr5	93550477	C	T	0.123259	0.881	0.913333	0.0866667	-0.402341	0.0488011	3.52e-15	67.97	314	11.9445	0.0445822	57	11.5422	0.0603445	4	11.1398	0.100292	0.0256272	0.0754822	0.0472668	0.148376	17.2718	0.101109	25.346	0.614931	0.239654	0.103878	0.913333	0.0866667	-0.0340979	0.0242643	0.160886	1.975	314	11.4287	0.0209502	57	11.3946	0.0291013	4	11.3605	0.0493191	0.000184064	0.0144169	0.0155917
Chr5_93550594	Chr5	93550594	T	TA	0.123259	0	0.913333	0.0866667	-0.402341	0.0488011	3.52e-15	67.97	314	11.9445	0.0445822	57	11.5422	0.0603445	4	11.1398	0.100292	0.0256272	0.0754822	0.0472668	0.148376	17.2718	0.101109	25.346	0.614931	0.239654	0.103878	0.913333	0.0866667	-0.0340979	0.0242643	0.160886	1.975	314	11.4287	0.0209502	57	11.3946	0.0291013	4	11.3605	0.0493191	0.000184064	0.0144169	0.0155917
Chr5_93550731	Chr5	93550731	T	C	0.123259	0.886	0.913333	0.0866667	-0.402341	0.0488011	3.52e-15	67.97	314	11.9445	0.0445822	57	11.5422	0.0603445	4	11.1398	0.100292	0.0256272	0.0754822	0.0472668	0.148376	17.2718	0.101109	25.346	0.614931	0.239654	0.103878	0.913333	0.0866667	-0.0340979	0.0242643	0.160886	1.975	314	11.4287	0.0209502	57	11.3946	0.0291013	4	11.3605	0.0493191	0.000184064	0.0144169	0.0155917
Chr5_93550902	Chr5	93550902	T	C	0.123259	0.893	0.913333	0.0866667	-0.402341	0.0488011	3.52e-15	67.97	314	11.9445	0.0445822	57	11.5422	0.0603445	4	11.1398	0.100292	0.0256272	0.0754822	0.0472668	0.148376	17.2718	0.101109	25.346	0.614931	0.239654	0.103878	0.913333	0.0866667	-0.0340979	0.0242643	0.160886	1.975	314	11.4287	0.0209502	57	11.3946	0.0291013	4	11.3605	0.0493191	0.000184064	0.0144169	0.0155917
Chr5_93551852	Chr5	93551852	A	C	0.123259	0.899	0.913333	0.0866667	-0.402341	0.0488011	3.52e-15	67.97	314	11.9445	0.0445822	57	11.5422	0.0603445	4	11.1398	0.100292	0.0256272	0.0754822	0.0472668	0.148376	17.2718	0.101109	25.346	0.614931	0.239654	0.103878	0.913333	0.0866667	-0.0340979	0.0242643	0.160886	1.975	314	11.4287	0.0209502	57	11.3946	0.0291013	4	11.3605	0.0493191	0.000184064	0.0144169	0.0155917
Chr5_93551907	Chr5	93551907	C	T	0.123259	0.9	0.913333	0.0866667	-0.402341	0.0488011	3.52e-15	67.97	314	11.9445	0.0445822	57	11.5422	0.0603445	4	11.1398	0.100292	0.0256272	0.0754822	0.0472668	0.148376	17.2718	0.101109	25.346	0.614931	0.239654	0.103878	0.913333	0.0866667	-0.0340979	0.0242643	0.160886	1.975	314	11.4287	0.0209502	57	11.3946	0.0291013	4	11.3605	0.0493191	0.000184064	0.0144169	0.0155917
Chr5_93552730	Chr5	93552730	A	G	0.123259	0.891	0.913333	0.0866667	-0.402341	0.0488011	3.52e-15	67.97	314	11.9445	0.0445822	57	11.5422	0.0603445	4	11.1398	0.100292	0.0256272	0.0754822	0.0472668	0.148376	17.2718	0.101109	25.346	0.614931	0.239654	0.103878	0.913333	0.0866667	-0.0340979	0.0242643	0.160886	1.975	314	11.4287	0.0209502	57	11.3946	0.0291013	4	11.3605	0.0493191	0.000184064	0.0144169	0.0155917
Chr5_93555767	Chr5	93555767	A	G	0.123259	0.999	0.913333	0.0866667	-0.402341	0.0488011	3.52e-15	67.97	314	11.9445	0.0445822	57	11.5422	0.0603445	4	11.1398	0.100292	0.0256272	0.0754822	0.0472668	0.148376	17.2718	0.101109	25.346	0.614931	0.239654	0.103878	0.913333	0.0866667	-0.0340979	0.0242643	0.160886	1.975	314	11.4287	0.0209502	57	11.3946	0.0291013	4	11.3605	0.0493191	0.000184064	0.0144169	0.0155917
Chr5_93557749	Chr5	93557749	C	T	0.123259	0.999	0.913333	0.0866667	-0.402341	0.0488011	3.52e-15	67.97	314	11.9445	0.0445822	57	11.5422	0.0603445	4	11.1398	0.100292	0.0256272	0.0754822	0.0472668	0.148376	17.2718	0.101109	25.346	0.614931	0.239654	0.103878	0.913333	0.0866667	-0.0340979	0.0242643	0.160886	1.975	314	11.4287	0.0209502	57	11.3946	0.0291013	4	11.3605	0.0493191	0.000184064	0.0144169	0.0155917
Chr5_93558072	Chr5	93558072	C	T	0.123259	0.999	0.913333	0.0866667	-0.402341	0.0488011	3.52e-15	67.97	314	11.9445	0.0445822	57	11.5422	0.0603445	4	11.1398	0.100292	0.0256272	0.0754822	0.0472668	0.148376	17.2718	0.101109	25.346	0.614931	0.239654	0.103878	0.913333	0.0866667	-0.0340979	0.0242643	0.160886	1.975	314	11.4287	0.0209502	57	11.3946	0.0291013	4	11.3605	0.0493191	0.000184064	0.0144169	0.0155917
Chr5_93559168	Chr5	93559168	C	T	0.123259	1	0.913333	0.0866667	-0.402341	0.0488011	3.52e-15	67.97	314	11.9445	0.0445822	57	11.5422	0.0603445	4	11.1398	0.100292	0.0256272	0.0754822	0.0472668	0.148376	17.2718	0.101109	25.346	0.614931	0.239654	0.103878	0.913333	0.0866667	-0.0340979	0.0242643	0.160886	1.975	314	11.4287	0.0209502	57	11.3946	0.0291013	4	11.3605	0.0493191	0.000184064	0.0144169	0.0155917
Chr5_93560846	Chr5	93560846	C	G	0.123259	0.999	0.913333	0.0866667	-0.402341	0.0488011	3.52e-15	67.97	314	11.9445	0.0445822	57	11.5422	0.0603445	4	11.1398	0.100292	0.0256272	0.0754822	0.0472668	0.148376	17.2718	0.101109	25.346	0.614931	0.239654	0.103878	0.913333	0.0866667	-0.0340979	0.0242643	0.160886	1.975	314	11.4287	0.0209502	57	11.3946	0.0291013	4	11.3605	0.0493191	0.000184064	0.0144169	0.0155917
Chr5_93562647	Chr5	93562647	T	C	0.123259	0.995	0.913333	0.0866667	-0.402341	0.0488011	3.52e-15	67.97	314	11.9445	0.0445822	57	11.5422	0.0603445	4	11.1398	0.100292	0.0256272	0.0754822	0.0472668	0.148376	17.2718	0.101109	25.346	0.614931	0.239654	0.103878	0.913333	0.0866667	-0.0340979	0.0242643	0.160886	1.975	314	11.4287	0.0209502	57	11.3946	0.0291013	4	11.3605	0.0493191	0.000184064	0.0144169	0.0155917
Chr5_93564470	Chr5	93564470	T	G	0.123259	0.992	0.913333	0.0866667	-0.402341	0.0488011	3.52e-15	67.97	314	11.9445	0.0445822	57	11.5422	0.0603445	4	11.1398	0.100292	0.0256272	0.0754822	0.0472668	0.148376	17.2718	0.101109	25.346	0.614931	0.239654	0.103878	0.913333	0.0866667	-0.0340979	0.0242643	0.160886	1.975	314	11.4287	0.0209502	57	11.3946	0.0291013	4	11.3605	0.0493191	0.000184064	0.0144169	0.0155917
Chr5_93568055	Chr5	93568055	G	A	0.123259	0.992	0.913333	0.0866667	-0.402341	0.0488011	3.52e-15	67.97	314	11.9445	0.0445822	57	11.5422	0.0603445	4	11.1398	0.100292	0.0256272	0.0754822	0.0472668	0.148376	17.2718	0.101109	25.346	0.614931	0.239654	0.103878	0.913333	0.0866667	-0.0340979	0.0242643	0.160886	1.975	314	11.4287	0.0209502	57	11.3946	0.0291013	4	11.3605	0.0493191	0.000184064	0.0144169	0.0155917
Chr5_93602841	Chr5	93602841	C	T	0.123259	0.713	0.913333	0.0866667	-0.402341	0.0488011	3.52e-15	67.97	314	11.9445	0.0445822	57	11.5422	0.0603445	4	11.1398	0.100292	0.0256272	0.0754822	0.0472668	0.148376	17.2718	0.101109	25.346	0.614931	0.239654	0.103878	0.913333	0.0866667	-0.0340979	0.0242643	0.160886	1.975	314	11.4287	0.0209502	57	11.3946	0.0291013	4	11.3605	0.0493191	0.000184064	0.0144169	0.0155917
Chr5_93602851	Chr5	93602851	C	T	0.123259	0.712	0.913333	0.0866667	-0.402341	0.0488011	3.52e-15	67.97	314	11.9445	0.0445822	57	11.5422	0.0603445	4	11.1398	0.100292	0.0256272	0.0754822	0.0472668	0.148376	17.2718	0.101109	25.346	0.614931	0.239654	0.103878	0.913333	0.0866667	-0.0340979	0.0242643	0.160886	1.975	314	11.4287	0.0209502	57	11.3946	0.0291013	4	11.3605	0.0493191	0.000184064	0.0144169	0.0155917
Chr5_93522673	Chr5	93522673	T	C	0.122529	0.811	0.912	0.088	-0.402341	0.0488011	3.52e-15	67.97	313	11.9445	0.0445822	58	11.5422	0.0603445	4	11.1398	0.100292	0.0259834	0.0754822	0.0472668	0.148732	17.4699	0.101466	25.6081	0.614931	0.239654	0.103878	0.912	0.088	-0.0340979	0.0242643	0.160886	1.975	313	11.4287	0.0209502	58	11.3946	0.0291013	4	11.3605	0.0493191	0.000186623	0.0144169	0.0155917
Chr5_93524174	Chr5	93524174	T	C	0.122529	0.813	0.912	0.088	-0.402341	0.0488011	3.52e-15	67.97	313	11.9445	0.0445822	58	11.5422	0.0603445	4	11.1398	0.100292	0.0259834	0.0754822	0.0472668	0.148732	17.4699	0.101466	25.6081	0.614931	0.239654	0.103878	0.912	0.088	-0.0340979	0.0242643	0.160886	1.975	313	11.4287	0.0209502	58	11.3946	0.0291013	4	11.3605	0.0493191	0.000186623	0.0144169	0.0155917
Chr5_93540271	Chr5	93540271	G	A	0.122529	0.832	0.912	0.088	-0.402341	0.0488011	3.52e-15	67.97	313	11.9445	0.0445822	58	11.5422	0.0603445	4	11.1398	0.100292	0.0259834	0.0754822	0.0472668	0.148732	17.4699	0.101466	25.6081	0.614931	0.239654	0.103878	0.912	0.088	-0.0340979	0.0242643	0.160886	1.975	313	11.4287	0.0209502	58	11.3946	0.0291013	4	11.3605	0.0493191	0.000186623	0.0144169	0.0155917
Chr5_93237592	Chr5	93237592	C	T	0.177585	0.978	0.585333	0.414667	0.228289	0.0276761	3.54e-15	68.04	124	11.6637	0.0491382	191	11.892	0.0413778	60	12.1203	0.0504143	0.0252989	0.0584427	0.0617595	0.145501	17.3874	0.0837416	30.2107	0.486203	0.221846	0.105592	0.585333	0.414667	0.0134053	0.0138638	0.334262	0.935	124	11.4104	0.024799	191	11.4238	0.0209432	60	11.4372	0.0254293	8.72e-05	0.0153835	0.0148342
Chr5_93241532	Chr5	93241532	C	T	0.177585	0.97	0.585333	0.414667	0.228289	0.0276761	3.54e-15	68.04	124	11.6637	0.0491382	191	11.892	0.0413778	60	12.1203	0.0504143	0.0252989	0.0584427	0.0617595	0.145501	17.3874	0.0837416	30.2107	0.486203	0.221846	0.105592	0.585333	0.414667	0.0134053	0.0138638	0.334262	0.935	124	11.4104	0.024799	191	11.4238	0.0209432	60	11.4372	0.0254293	8.72e-05	0.0153835	0.0148342
Chr5_93241672	Chr5	93241672	G	A	0.177585	0.955	0.585333	0.414667	0.228289	0.0276761	3.54e-15	68.04	124	11.6637	0.0491382	191	11.892	0.0413778	60	12.1203	0.0504143	0.0252989	0.0584427	0.0617595	0.145501	17.3874	0.0837416	30.2107	0.486203	0.221846	0.105592	0.585333	0.414667	0.0134053	0.0138638	0.334262	0.935	124	11.4104	0.024799	191	11.4238	0.0209432	60	11.4372	0.0254293	8.72e-05	0.0153835	0.0148342
Chr5_93825207	Chr5	93825207	C	T	0.199363	0.888	0.785333	0.214667	0.264742	0.0320062	3.55e-15	68.42	233	11.7358	0.0412115	123	12.0005	0.039968	19	12.2653	0.0595424	0.0236316	0.0343022	0.0829573	0.140891	16.7729	0.0579338	40.7907	0.292532	0.183174	0.108684	0.785333	0.214667	-0.0196774	0.0161707	0.224516	1.481	233	11.4341	0.022635	123	11.4145	0.0220588	19	11.3948	0.031366	0.000130552	0.0150396	0.0150892
Chr5_94409306	Chr5	94409306	A	G	0.267399	0.979	0.804	0.196	-0.283647	0.0344448	3.87e-15	67.81	244	11.9797	0.0427586	115	11.696	0.0469196	16	11.4124	0.0703383	0.0253571	0.0567327	0.063296	0.145386	17.4412	0.0820898	30.8894	0.47266	0.226805	0.105846	0.804	0.196	-0.0119216	0.017266	0.490363	0.4768	244	11.4274	0.021745	115	11.4155	0.0238066	16	11.4035	0.0354527	4.48e-05	0.0153275	0.0149193
Chr5_94417892	Chr5	94417892	A	G	0.267399	0.956	0.804	0.196	-0.283647	0.0344448	3.87e-15	67.81	244	11.9797	0.0427586	115	11.696	0.0469196	16	11.4124	0.0703383	0.0253571	0.0567327	0.063296	0.145386	17.4412	0.0820898	30.8894	0.47266	0.226805	0.105846	0.804	0.196	-0.0119216	0.017266	0.490363	0.4768	244	11.4274	0.021745	115	11.4155	0.0238066	16	11.4035	0.0354527	4.48e-05	0.0153275	0.0149193
Chr5_94419617	Chr5	94419617	G	A	0.267399	0.985	0.804	0.196	-0.283647	0.0344448	3.87e-15	67.81	244	11.9797	0.0427586	115	11.696	0.0469196	16	11.4124	0.0703383	0.0253571	0.0567327	0.063296	0.145386	17.4412	0.0820898	30.8894	0.47266	0.226805	0.105846	0.804	0.196	-0.0119216	0.017266	0.490363	0.4768	244	11.4274	0.021745	115	11.4155	0.0238066	16	11.4035	0.0354527	4.48e-05	0.0153275	0.0149193
Chr5_94419727	Chr5	94419727	C	T	0.267399	0.979	0.804	0.196	-0.283647	0.0344448	3.87e-15	67.81	244	11.9797	0.0427586	115	11.696	0.0469196	16	11.4124	0.0703383	0.0253571	0.0567327	0.063296	0.145386	17.4412	0.0820898	30.8894	0.47266	0.226805	0.105846	0.804	0.196	-0.0119216	0.017266	0.490363	0.4768	244	11.4274	0.021745	115	11.4155	0.0238066	16	11.4035	0.0354527	4.48e-05	0.0153275	0.0149193
chr5_94324948	Chr5	94324948	C	A	0.265883	0.987	0.556	0.444	0.220026	0.0267465	3.9e-15	67.67	122	11.6575	0.0507803	173	11.8775	0.0427641	80	12.0976	0.0500963	0.023902	0.0674066	0.0541829	0.145491	16.4285	0.0913086	26.1772	0.554379	0.243318	0.104738	0.556	0.444	0.0161491	0.013358	0.227506	1.462	122	11.4067	0.0250524	173	11.4229	0.0209915	80	11.439	0.0247091	0.00012876	0.0155847	0.0146179
BovineHD0500026785	Chr5	94325298	C	A	0.265883	1	0.556	0.444	0.220026	0.0267465	3.9e-15	67.67	122	11.6575	0.0507803	173	11.8775	0.0427641	80	12.0976	0.0500963	0.023902	0.0674066	0.0541829	0.145491	16.4285	0.0913086	26.1772	0.554379	0.243318	0.104738	0.556	0.444	0.0161491	0.013358	0.227506	1.462	122	11.4067	0.0250524	173	11.4229	0.0209915	80	11.439	0.0247091	0.00012876	0.0155847	0.0146179
Chr5_94333666	Chr5	94333666	A	G	0.265883	0.776	0.556	0.444	0.220026	0.0267465	3.9e-15	67.67	122	11.6575	0.0507803	173	11.8775	0.0427641	80	12.0976	0.0500963	0.023902	0.0674066	0.0541829	0.145491	16.4285	0.0913086	26.1772	0.554379	0.243318	0.104738	0.556	0.444	0.0161491	0.013358	0.227506	1.462	122	11.4067	0.0250524	173	11.4229	0.0209915	80	11.439	0.0247091	0.00012876	0.0155847	0.0146179
Chr5_93518041	Chr5	93518041	G	T	0.121147	0.811	0.909333	0.0906667	-0.394165	0.047904	3.98e-15	67.7	311	11.9452	0.0438093	60	11.551	0.0590712	4	11.1568	0.09823	0.0256187	0.0700143	0.0519593	0.147592	17.3577	0.095633	26.7886	0.574012	0.231501	0.10447	0.909333	0.0906667	-0.0311032	0.0238563	0.19322	1.7	311	11.4284	0.0209407	60	11.3973	0.0287629	4	11.3662	0.0485216	0.000159518	0.0143407	0.01568
Chr5_93519065	Chr5	93519065	AC	A	0.121147	0.81	0.909333	0.0906667	-0.394165	0.047904	3.98e-15	67.7	311	11.9452	0.0438093	60	11.551	0.0590712	4	11.1568	0.09823	0.0256187	0.0700143	0.0519593	0.147592	17.3577	0.095633	26.7886	0.574012	0.231501	0.10447	0.909333	0.0906667	-0.0311032	0.0238563	0.19322	1.7	311	11.4284	0.0209407	60	11.3973	0.0287629	4	11.3662	0.0485216	0.000159518	0.0143407	0.01568
Chr5_93519283	Chr5	93519283	G	A	0.121147	0.81	0.909333	0.0906667	-0.394165	0.047904	3.98e-15	67.7	311	11.9452	0.0438093	60	11.551	0.0590712	4	11.1568	0.09823	0.0256187	0.0700143	0.0519593	0.147592	17.3577	0.095633	26.7886	0.574012	0.231501	0.10447	0.909333	0.0906667	-0.0311032	0.0238563	0.19322	1.7	311	11.4284	0.0209407	60	11.3973	0.0287629	4	11.3662	0.0485216	0.000159518	0.0143407	0.01568
Chr5_93520379	Chr5	93520379	G	A	0.121147	0.808	0.909333	0.0906667	-0.394165	0.047904	3.98e-15	67.7	311	11.9452	0.0438093	60	11.551	0.0590712	4	11.1568	0.09823	0.0256187	0.0700143	0.0519593	0.147592	17.3577	0.095633	26.7886	0.574012	0.231501	0.10447	0.909333	0.0906667	-0.0311032	0.0238563	0.19322	1.7	311	11.4284	0.0209407	60	11.3973	0.0287629	4	11.3662	0.0485216	0.000159518	0.0143407	0.01568
Chr5_93520417	Chr5	93520417	AT	A	0.121147	0.797	0.909333	0.0906667	-0.394165	0.047904	3.98e-15	67.7	311	11.9452	0.0438093	60	11.551	0.0590712	4	11.1568	0.09823	0.0256187	0.0700143	0.0519593	0.147592	17.3577	0.095633	26.7886	0.574012	0.231501	0.10447	0.909333	0.0906667	-0.0311032	0.0238563	0.19322	1.7	311	11.4284	0.0209407	60	11.3973	0.0287629	4	11.3662	0.0485216	0.000159518	0.0143407	0.01568
Chr5_93830994	Chr5	93830994	A	C	0.197284	0.933	0.781333	0.218667	0.263178	0.0319577	4.44e-15	67.82	230	11.734	0.0416174	126	11.9972	0.040126	19	12.2604	0.0594202	0.0236673	0.0358895	0.0816818	0.141239	16.757	0.0595568	39.7391	0.305257	0.187057	0.108599	0.781333	0.218667	-0.0177422	0.0161254	0.271999	1.211	230	11.4333	0.0227353	126	11.4155	0.0220367	19	11.3978	0.0312154	0.000107563	0.0151679	0.0149993
Chr5_93831186	Chr5	93831186	T	G	0.197284	0.951	0.781333	0.218667	0.263178	0.0319577	4.44e-15	67.82	230	11.734	0.0416174	126	11.9972	0.040126	19	12.2604	0.0594202	0.0236673	0.0358895	0.0816818	0.141239	16.757	0.0595568	39.7391	0.305257	0.187057	0.108599	0.781333	0.218667	-0.0177422	0.0161254	0.271999	1.211	230	11.4333	0.0227353	126	11.4155	0.0220367	19	11.3978	0.0312154	0.000107563	0.0151679	0.0149993
Chr5_93832249	Chr5	93832249	T	C	0.197284	0.953	0.781333	0.218667	0.263178	0.0319577	4.44e-15	67.82	230	11.734	0.0416174	126	11.9972	0.040126	19	12.2604	0.0594202	0.0236673	0.0358895	0.0816818	0.141239	16.757	0.0595568	39.7391	0.305257	0.187057	0.108599	0.781333	0.218667	-0.0177422	0.0161254	0.271999	1.211	230	11.4333	0.0227353	126	11.4155	0.0220367	19	11.3978	0.0312154	0.000107563	0.0151679	0.0149993
Chr5_93832861	Chr5	93832861	G	T	0.197284	0.954	0.781333	0.218667	0.263178	0.0319577	4.44e-15	67.82	230	11.734	0.0416174	126	11.9972	0.040126	19	12.2604	0.0594202	0.0236673	0.0358895	0.0816818	0.141239	16.757	0.0595568	39.7391	0.305257	0.187057	0.108599	0.781333	0.218667	-0.0177422	0.0161254	0.271999	1.211	230	11.4333	0.0227353	126	11.4155	0.0220367	19	11.3978	0.0312154	0.000107563	0.0151679	0.0149993
Chr5_93832896	Chr5	93832896	T	C	0.197284	0.954	0.781333	0.218667	0.263178	0.0319577	4.44e-15	67.82	230	11.734	0.0416174	126	11.9972	0.040126	19	12.2604	0.0594202	0.0236673	0.0358895	0.0816818	0.141239	16.757	0.0595568	39.7391	0.305257	0.187057	0.108599	0.781333	0.218667	-0.0177422	0.0161254	0.271999	1.211	230	11.4333	0.0227353	126	11.4155	0.0220367	19	11.3978	0.0312154	0.000107563	0.0151679	0.0149993
Chr5_93836657	Chr5	93836657	A	G	0.197284	0.956	0.781333	0.218667	0.263178	0.0319577	4.44e-15	67.82	230	11.734	0.0416174	126	11.9972	0.040126	19	12.2604	0.0594202	0.0236673	0.0358895	0.0816818	0.141239	16.757	0.0595568	39.7391	0.305257	0.187057	0.108599	0.781333	0.218667	-0.0177422	0.0161254	0.271999	1.211	230	11.4333	0.0227353	126	11.4155	0.0220367	19	11.3978	0.0312154	0.000107563	0.0151679	0.0149993
Chr5_93837201	Chr5	93837201	G	A	0.197284	0.949	0.781333	0.218667	0.263178	0.0319577	4.44e-15	67.82	230	11.734	0.0416174	126	11.9972	0.040126	19	12.2604	0.0594202	0.0236673	0.0358895	0.0816818	0.141239	16.757	0.0595568	39.7391	0.305257	0.187057	0.108599	0.781333	0.218667	-0.0177422	0.0161254	0.271999	1.211	230	11.4333	0.0227353	126	11.4155	0.0220367	19	11.3978	0.0312154	0.000107563	0.0151679	0.0149993
Chr5_93838315	Chr5	93838315	C	T	0.197284	0.964	0.781333	0.218667	0.263178	0.0319577	4.44e-15	67.82	230	11.734	0.0416174	126	11.9972	0.040126	19	12.2604	0.0594202	0.0236673	0.0358895	0.0816818	0.141239	16.757	0.0595568	39.7391	0.305257	0.187057	0.108599	0.781333	0.218667	-0.0177422	0.0161254	0.271999	1.211	230	11.4333	0.0227353	126	11.4155	0.0220367	19	11.3978	0.0312154	0.000107563	0.0151679	0.0149993
Chr5_93839052	Chr5	93839052	G	A	0.197284	0.973	0.781333	0.218667	0.263178	0.0319577	4.44e-15	67.82	230	11.734	0.0416174	126	11.9972	0.040126	19	12.2604	0.0594202	0.0236673	0.0358895	0.0816818	0.141239	16.757	0.0595568	39.7391	0.305257	0.187057	0.108599	0.781333	0.218667	-0.0177422	0.0161254	0.271999	1.211	230	11.4333	0.0227353	126	11.4155	0.0220367	19	11.3978	0.0312154	0.000107563	0.0151679	0.0149993
Chr5_93820895	Chr5	93820895	G	T	0.206814	0.936	0.766667	0.233333	0.252218	0.0306284	4.67e-15	67.81	223	11.7307	0.041006	129	11.9829	0.0387548	23	12.2351	0.056556	0.0227596	0.0312	0.0859542	0.139914	16.2669	0.0539596	42.179	0.266316	0.179017	0.109354	0.766667	0.233333	-0.00703954	0.0155105	0.650221	0.206	223	11.4276	0.0228478	129	11.4205	0.0217677	23	11.4135	0.0301131	1.77e-05	0.0151203	0.0151209
Chr5_93932169	Chr5	93932169	C	G	0.154231	0.977	0.573333	0.426667	0.218656	0.0266496	4.67e-15	67.32	124	11.6425	0.0470797	182	11.8611	0.0371043	69	12.0798	0.0442421	0.0233909	0.0327558	0.0846641	0.140811	16.6116	0.0561467	41.6603	0.278963	0.193443	0.109231	0.573333	0.426667	-0.00549178	0.0133962	0.68209	0.1681	124	11.4294	0.0255308	182	11.4239	0.0208888	69	11.4184	0.0240785	1.48e-05	0.0150538	0.0151817
Chr5_94515815	Chr5	94515815	C	T	0.306603	0.952	0.718667	0.281333	-0.243399	0.0297814	5.71e-15	66.8	194	12.0139	0.0454231	151	11.7705	0.0446624	30	11.5271	0.0608281	0.023956	0.0655255	0.0560194	0.145501	16.4645	0.0894815	26.7721	0.539105	0.240375	0.105163	0.718667	0.281333	-0.027576	0.0148278	0.063767	3.459	194	11.438	0.0225851	151	11.4104	0.0222055	30	11.3828	0.0302624	0.000307498	0.0161331	0.0139862
Chr5_94536937	Chr5	94536937	G	A	0.306603	0.904	0.718667	0.281333	-0.243399	0.0297814	5.71e-15	66.8	194	12.0139	0.0454231	151	11.7705	0.0446624	30	11.5271	0.0608281	0.023956	0.0655255	0.0560194	0.145501	16.4645	0.0894815	26.7721	0.539105	0.240375	0.105163	0.718667	0.281333	-0.027576	0.0148278	0.063767	3.459	194	11.438	0.0225851	151	11.4104	0.0222055	30	11.3828	0.0302624	0.000307498	0.0161331	0.0139862
Chr5_94537656	Chr5	94537656	A	G	0.306603	0.903	0.718667	0.281333	-0.243399	0.0297814	5.71e-15	66.8	194	12.0139	0.0454231	151	11.7705	0.0446624	30	11.5271	0.0608281	0.023956	0.0655255	0.0560194	0.145501	16.4645	0.0894815	26.7721	0.539105	0.240375	0.105163	0.718667	0.281333	-0.027576	0.0148278	0.063767	3.459	194	11.438	0.0225851	151	11.4104	0.0222055	30	11.3828	0.0302624	0.000307498	0.0161331	0.0139862
Chr5_94150483	Chr5	94150483	A	G	0.251153	0.995	0.705333	0.294667	-0.242728	0.029683	5.85e-15	66.87	186	12.0106	0.043512	157	11.7679	0.0429277	32	11.5252	0.0596192	0.0244905	0.0533818	0.0664537	0.144326	16.9689	0.0778722	31.4495	0.445459	0.221278	0.10649	0.705333	0.294667	-0.0279565	0.0148271	0.0601932	3.555	186	11.4377	0.0227015	157	11.4098	0.022453	32	11.3818	0.0305385	0.000324879	0.0167855	0.0134168
Chr5_94150511	Chr5	94150511	T	C	0.251153	0.995	0.705333	0.294667	-0.242728	0.029683	5.85e-15	66.87	186	12.0106	0.043512	157	11.7679	0.0429277	32	11.5252	0.0596192	0.0244905	0.0533818	0.0664537	0.144326	16.9689	0.0778722	31.4495	0.445459	0.221278	0.10649	0.705333	0.294667	-0.0279565	0.0148271	0.0601932	3.555	186	11.4377	0.0227015	157	11.4098	0.022453	32	11.3818	0.0305385	0.000324879	0.0167855	0.0134168
Chr5_94055934	Chr5	94055934	G	A	0.240668	0.993	0.473333	0.526667	-0.208132	0.0254846	5.89e-15	66.7	89	12.086	0.0443646	177	11.8779	0.0365698	109	11.6697	0.0447818	0.0215978	0.0301833	0.0871924	0.138973	15.5409	0.0517811	41.7098	0.257151	0.190628	0.10983	0.473333	0.526667	-0.0133039	0.012757	0.297733	1.088	89	11.4367	0.0240193	177	11.4234	0.0204429	109	11.4101	0.0241739	8.82e-05	0.013823	0.0161814
Chr5_94170923	Chr5	94170923	C	T	0.251153	0.933	0.705333	0.294667	-0.24304	0.0297363	6.04e-15	66.8	186	12.01	0.0435701	157	11.767	0.0430545	32	11.5239	0.0598124	0.0245533	0.0539289	0.0659967	0.144479	16.9944	0.0784823	31.2852	0.449687	0.223128	0.106443	0.705333	0.294667	-0.0277708	0.0148522	0.062349	3.496	186	11.4376	0.0226675	157	11.4098	0.0224445	32	11.382	0.0305756	0.000320578	0.0166956	0.0134988
Chr5_94170935	Chr5	94170935	C	A	0.251153	0.933	0.705333	0.294667	-0.24304	0.0297363	6.04e-15	66.8	186	12.01	0.0435701	157	11.767	0.0430545	32	11.5239	0.0598124	0.0245533	0.0539289	0.0659967	0.144479	16.9944	0.0784823	31.2852	0.449687	0.223128	0.106443	0.705333	0.294667	-0.0277708	0.0148522	0.062349	3.496	186	11.4376	0.0226675	157	11.4098	0.0224445	32	11.382	0.0305756	0.000320578	0.0166956	0.0134988
Chr5_94170952	Chr5	94170952	C	A	0.251153	0.933	0.705333	0.294667	-0.24304	0.0297363	6.04e-15	66.8	186	12.01	0.0435701	157	11.767	0.0430545	32	11.5239	0.0598124	0.0245533	0.0539289	0.0659967	0.144479	16.9944	0.0784823	31.2852	0.449687	0.223128	0.106443	0.705333	0.294667	-0.0277708	0.0148522	0.062349	3.496	186	11.4376	0.0226675	157	11.4098	0.0224445	32	11.382	0.0305756	0.000320578	0.0166956	0.0134988
Chr5_94471597	Chr5	94471597	C	A	0.264807	0.994	0.805333	0.194667	-0.286296	0.0350644	6.28e-15	66.67	244	11.9748	0.0426998	116	11.6885	0.0475379	15	11.4022	0.0718015	0.0256997	0.0570315	0.0633455	0.146077	17.5933	0.0827313	31.0641	0.473774	0.22735	0.106119	0.805333	0.194667	-0.0176182	0.0175414	0.315899	1.009	244	11.4289	0.0217262	116	11.4113	0.0241166	15	11.3937	0.0361469	9.73e-05	0.01553	0.0147013
Chr5_94476006	Chr5	94476006	C	G	0.264807	0.994	0.805333	0.194667	-0.286296	0.0350644	6.28e-15	66.67	244	11.9748	0.0426998	116	11.6885	0.0475379	15	11.4022	0.0718015	0.0256997	0.0570315	0.0633455	0.146077	17.5933	0.0827313	31.0641	0.473774	0.22735	0.106119	0.805333	0.194667	-0.0176182	0.0175414	0.315899	1.009	244	11.4289	0.0217262	116	11.4113	0.0241166	15	11.3937	0.0361469	9.73e-05	0.01553	0.0147013
chr5_94414197	Chr5	94414197	T	C	0.26067	1	0.802667	0.197333	-0.280926	0.0344204	6.37e-15	66.61	243	11.9793	0.0430725	116	11.6984	0.0471536	16	11.4175	0.0704359	0.0250006	0.0584826	0.0621076	0.145591	17.1718	0.0834832	29.9469	0.48497	0.228821	0.10597	0.802667	0.197333	-0.00822557	0.0172265	0.633309	0.228	243	11.4261	0.0217244	116	11.4179	0.0237541	16	11.4097	0.0353564	2.14e-05	0.0152268	0.0150267
Chr5_94414579	Chr5	94414579	T	C	0.26067	0.977	0.802667	0.197333	-0.280926	0.0344204	6.37e-15	66.61	243	11.9793	0.0430725	116	11.6984	0.0471536	16	11.4175	0.0704359	0.0250006	0.0584826	0.0621076	0.145591	17.1718	0.0834832	29.9469	0.48497	0.228821	0.10597	0.802667	0.197333	-0.00822557	0.0172265	0.633309	0.228	243	11.4261	0.0217244	116	11.4179	0.0237541	16	11.4097	0.0353564	2.14e-05	0.0152268	0.0150267
Chr5_94414832	Chr5	94414832	A	T	0.26067	0.992	0.802667	0.197333	-0.280926	0.0344204	6.37e-15	66.61	243	11.9793	0.0430725	116	11.6984	0.0471536	16	11.4175	0.0704359	0.0250006	0.0584826	0.0621076	0.145591	17.1718	0.0834832	29.9469	0.48497	0.228821	0.10597	0.802667	0.197333	-0.00822557	0.0172265	0.633309	0.228	243	11.4261	0.0217244	116	11.4179	0.0237541	16	11.4097	0.0353564	2.14e-05	0.0152268	0.0150267
chr5_94423368	Chr5	94423368	T	C	0.26067	1	0.802667	0.197333	-0.280926	0.0344204	6.37e-15	66.61	243	11.9793	0.0430725	116	11.6984	0.0471536	16	11.4175	0.0704359	0.0250006	0.0584826	0.0621076	0.145591	17.1718	0.0834832	29.9469	0.48497	0.228821	0.10597	0.802667	0.197333	-0.00822557	0.0172265	0.633309	0.228	243	11.4261	0.0217244	116	11.4179	0.0237541	16	11.4097	0.0353564	2.14e-05	0.0152268	0.0150267
Chr5_94423873	Chr5	94423873	A	G	0.26067	0.996	0.802667	0.197333	-0.280926	0.0344204	6.37e-15	66.61	243	11.9793	0.0430725	116	11.6984	0.0471536	16	11.4175	0.0704359	0.0250006	0.0584826	0.0621076	0.145591	17.1718	0.0834832	29.9469	0.48497	0.228821	0.10597	0.802667	0.197333	-0.00822557	0.0172265	0.633309	0.228	243	11.4261	0.0217244	116	11.4179	0.0237541	16	11.4097	0.0353564	2.14e-05	0.0152268	0.0150267
chr5_94425189	Chr5	94425189	A	G	0.26067	1	0.802667	0.197333	-0.280926	0.0344204	6.37e-15	66.61	243	11.9793	0.0430725	116	11.6984	0.0471536	16	11.4175	0.0704359	0.0250006	0.0584826	0.0621076	0.145591	17.1718	0.0834832	29.9469	0.48497	0.228821	0.10597	0.802667	0.197333	-0.00822557	0.0172265	0.633309	0.228	243	11.4261	0.0217244	116	11.4179	0.0237541	16	11.4097	0.0353564	2.14e-05	0.0152268	0.0150267
Chr5_93234217	Chr5	93234217	C	T	0.127907	0.985	0.792	0.208	-0.266157	0.0326137	6.39e-15	66.6	238	11.9682	0.0417366	118	11.702	0.0460328	19	11.4359	0.0679957	0.0233397	0.0521277	0.0676173	0.143085	16.3118	0.0754674	30.9269	0.435323	0.209455	0.106713	0.792	0.208	-0.0136275	0.0163228	0.40438	0.697	238	11.4279	0.0212377	118	11.4143	0.0233538	19	11.4006	0.0342437	6.12e-05	0.0142143	0.0158706
Chr5_93248858	Chr5	93248858	T	C	0.127907	0.976	0.792	0.208	-0.266157	0.0326137	6.39e-15	66.6	238	11.9682	0.0417366	118	11.702	0.0460328	19	11.4359	0.0679957	0.0233397	0.0521277	0.0676173	0.143085	16.3118	0.0754674	30.9269	0.435323	0.209455	0.106713	0.792	0.208	-0.0136275	0.0163228	0.40438	0.697	238	11.4279	0.0212377	118	11.4143	0.0233538	19	11.4006	0.0342437	6.12e-05	0.0142143	0.0158706
Chr5_93253417	Chr5	93253417	G	T	0.127907	0.792	0.792	0.208	-0.266157	0.0326137	6.39e-15	66.6	238	11.9682	0.0417366	118	11.702	0.0460328	19	11.4359	0.0679957	0.0233397	0.0521277	0.0676173	0.143085	16.3118	0.0754674	30.9269	0.435323	0.209455	0.106713	0.792	0.208	-0.0136275	0.0163228	0.40438	0.697	238	11.4279	0.0212377	118	11.4143	0.0233538	19	11.4006	0.0342437	6.12e-05	0.0142143	0.0158706
Chr5_93256009	Chr5	93256009	C	T	0.127907	0.936	0.792	0.208	-0.266157	0.0326137	6.39e-15	66.6	238	11.9682	0.0417366	118	11.702	0.0460328	19	11.4359	0.0679957	0.0233397	0.0521277	0.0676173	0.143085	16.3118	0.0754674	30.9269	0.435323	0.209455	0.106713	0.792	0.208	-0.0136275	0.0163228	0.40438	0.697	238	11.4279	0.0212377	118	11.4143	0.0233538	19	11.4006	0.0342437	6.12e-05	0.0142143	0.0158706
Chr5_93258619	Chr5	93258619	A	G	0.127907	0.936	0.792	0.208	-0.266157	0.0326137	6.39e-15	66.6	238	11.9682	0.0417366	118	11.702	0.0460328	19	11.4359	0.0679957	0.0233397	0.0521277	0.0676173	0.143085	16.3118	0.0754674	30.9269	0.435323	0.209455	0.106713	0.792	0.208	-0.0136275	0.0163228	0.40438	0.697	238	11.4279	0.0212377	118	11.4143	0.0233538	19	11.4006	0.0342437	6.12e-05	0.0142143	0.0158706
Chr5_93263667	Chr5	93263667	T	C	0.127907	0.921	0.792	0.208	-0.266157	0.0326137	6.39e-15	66.6	238	11.9682	0.0417366	118	11.702	0.0460328	19	11.4359	0.0679957	0.0233397	0.0521277	0.0676173	0.143085	16.3118	0.0754674	30.9269	0.435323	0.209455	0.106713	0.792	0.208	-0.0136275	0.0163228	0.40438	0.697	238	11.4279	0.0212377	118	11.4143	0.0233538	19	11.4006	0.0342437	6.12e-05	0.0142143	0.0158706
Chr5_93264741	Chr5	93264741	GGA	G	0.127907	0.925	0.792	0.208	-0.266157	0.0326137	6.39e-15	66.6	238	11.9682	0.0417366	118	11.702	0.0460328	19	11.4359	0.0679957	0.0233397	0.0521277	0.0676173	0.143085	16.3118	0.0754674	30.9269	0.435323	0.209455	0.106713	0.792	0.208	-0.0136275	0.0163228	0.40438	0.697	238	11.4279	0.0212377	118	11.4143	0.0233538	19	11.4006	0.0342437	6.12e-05	0.0142143	0.0158706
Chr5_93265417	Chr5	93265417	G	A	0.127907	0.924	0.792	0.208	-0.266157	0.0326137	6.39e-15	66.6	238	11.9682	0.0417366	118	11.702	0.0460328	19	11.4359	0.0679957	0.0233397	0.0521277	0.0676173	0.143085	16.3118	0.0754674	30.9269	0.435323	0.209455	0.106713	0.792	0.208	-0.0136275	0.0163228	0.40438	0.697	238	11.4279	0.0212377	118	11.4143	0.0233538	19	11.4006	0.0342437	6.12e-05	0.0142143	0.0158706
Chr5_93266948	Chr5	93266948	C	A	0.127907	0.923	0.792	0.208	-0.266157	0.0326137	6.39e-15	66.6	238	11.9682	0.0417366	118	11.702	0.0460328	19	11.4359	0.0679957	0.0233397	0.0521277	0.0676173	0.143085	16.3118	0.0754674	30.9269	0.435323	0.209455	0.106713	0.792	0.208	-0.0136275	0.0163228	0.40438	0.697	238	11.4279	0.0212377	118	11.4143	0.0233538	19	11.4006	0.0342437	6.12e-05	0.0142143	0.0158706
Chr5_93550686	Chr5	93550686	G	T	0.150618	0.92	0.873333	0.126667	-0.33118	0.0406055	6.85e-15	66.52	286	11.9939	0.0440116	83	11.6627	0.0497771	6	11.3316	0.0794739	0.0242661	0.061246	0.0597549	0.145267	16.7045	0.0855121	28.3774	0.506162	0.229436	0.105689	0.873333	0.126667	-0.0409474	0.020164	0.0430799	4.124	286	11.4373	0.0214529	83	11.3964	0.0243623	6	11.3554	0.0392427	0.000370958	0.0137032	0.0160451
Chr5_93550790	Chr5	93550790	C	G	0.150618	0.924	0.873333	0.126667	-0.33118	0.0406055	6.85e-15	66.52	286	11.9939	0.0440116	83	11.6627	0.0497771	6	11.3316	0.0794739	0.0242661	0.061246	0.0597549	0.145267	16.7045	0.0855121	28.3774	0.506162	0.229436	0.105689	0.873333	0.126667	-0.0409474	0.020164	0.0430799	4.124	286	11.4373	0.0214529	83	11.3964	0.0243623	6	11.3554	0.0392427	0.000370958	0.0137032	0.0160451
Chr5_93550806	Chr5	93550806	A	G	0.150618	0.924	0.873333	0.126667	-0.33118	0.0406055	6.85e-15	66.52	286	11.9939	0.0440116	83	11.6627	0.0497771	6	11.3316	0.0794739	0.0242661	0.061246	0.0597549	0.145267	16.7045	0.0855121	28.3774	0.506162	0.229436	0.105689	0.873333	0.126667	-0.0409474	0.020164	0.0430799	4.124	286	11.4373	0.0214529	83	11.3964	0.0243623	6	11.3554	0.0392427	0.000370958	0.0137032	0.0160451
Chr5_93550938	Chr5	93550938	T	A	0.150618	0.925	0.873333	0.126667	-0.33118	0.0406055	6.85e-15	66.52	286	11.9939	0.0440116	83	11.6627	0.0497771	6	11.3316	0.0794739	0.0242661	0.061246	0.0597549	0.145267	16.7045	0.0855121	28.3774	0.506162	0.229436	0.105689	0.873333	0.126667	-0.0409474	0.020164	0.0430799	4.124	286	11.4373	0.0214529	83	11.3964	0.0243623	6	11.3554	0.0392427	0.000370958	0.0137032	0.0160451
Chr5_93550966	Chr5	93550966	A	G	0.150618	0.907	0.873333	0.126667	-0.33118	0.0406055	6.85e-15	66.52	286	11.9939	0.0440116	83	11.6627	0.0497771	6	11.3316	0.0794739	0.0242661	0.061246	0.0597549	0.145267	16.7045	0.0855121	28.3774	0.506162	0.229436	0.105689	0.873333	0.126667	-0.0409474	0.020164	0.0430799	4.124	286	11.4373	0.0214529	83	11.3964	0.0243623	6	11.3554	0.0392427	0.000370958	0.0137032	0.0160451
Chr5_93551409	Chr5	93551409	G	A	0.150618	0.926	0.873333	0.126667	-0.33118	0.0406055	6.85e-15	66.52	286	11.9939	0.0440116	83	11.6627	0.0497771	6	11.3316	0.0794739	0.0242661	0.061246	0.0597549	0.145267	16.7045	0.0855121	28.3774	0.506162	0.229436	0.105689	0.873333	0.126667	-0.0409474	0.020164	0.0430799	4.124	286	11.4373	0.0214529	83	11.3964	0.0243623	6	11.3554	0.0392427	0.000370958	0.0137032	0.0160451
Chr5_93551426	Chr5	93551426	C	T	0.150618	0.926	0.873333	0.126667	-0.33118	0.0406055	6.85e-15	66.52	286	11.9939	0.0440116	83	11.6627	0.0497771	6	11.3316	0.0794739	0.0242661	0.061246	0.0597549	0.145267	16.7045	0.0855121	28.3774	0.506162	0.229436	0.105689	0.873333	0.126667	-0.0409474	0.020164	0.0430799	4.124	286	11.4373	0.0214529	83	11.3964	0.0243623	6	11.3554	0.0392427	0.000370958	0.0137032	0.0160451
Chr5_93551557	Chr5	93551557	C	G	0.150618	0.905	0.873333	0.126667	-0.33118	0.0406055	6.85e-15	66.52	286	11.9939	0.0440116	83	11.6627	0.0497771	6	11.3316	0.0794739	0.0242661	0.061246	0.0597549	0.145267	16.7045	0.0855121	28.3774	0.506162	0.229436	0.105689	0.873333	0.126667	-0.0409474	0.020164	0.0430799	4.124	286	11.4373	0.0214529	83	11.3964	0.0243623	6	11.3554	0.0392427	0.000370958	0.0137032	0.0160451
Chr5_93551559	Chr5	93551559	C	T	0.150618	0.905	0.873333	0.126667	-0.33118	0.0406055	6.85e-15	66.52	286	11.9939	0.0440116	83	11.6627	0.0497771	6	11.3316	0.0794739	0.0242661	0.061246	0.0597549	0.145267	16.7045	0.0855121	28.3774	0.506162	0.229436	0.105689	0.873333	0.126667	-0.0409474	0.020164	0.0430799	4.124	286	11.4373	0.0214529	83	11.3964	0.0243623	6	11.3554	0.0392427	0.000370958	0.0137032	0.0160451
Chr5_93551575	Chr5	93551575	T	C	0.150618	0.901	0.873333	0.126667	-0.33118	0.0406055	6.85e-15	66.52	286	11.9939	0.0440116	83	11.6627	0.0497771	6	11.3316	0.0794739	0.0242661	0.061246	0.0597549	0.145267	16.7045	0.0855121	28.3774	0.506162	0.229436	0.105689	0.873333	0.126667	-0.0409474	0.020164	0.0430799	4.124	286	11.4373	0.0214529	83	11.3964	0.0243623	6	11.3554	0.0392427	0.000370958	0.0137032	0.0160451
Chr5_93551585	Chr5	93551585	G	A	0.150618	0.879	0.873333	0.126667	-0.33118	0.0406055	6.85e-15	66.52	286	11.9939	0.0440116	83	11.6627	0.0497771	6	11.3316	0.0794739	0.0242661	0.061246	0.0597549	0.145267	16.7045	0.0855121	28.3774	0.506162	0.229436	0.105689	0.873333	0.126667	-0.0409474	0.020164	0.0430799	4.124	286	11.4373	0.0214529	83	11.3964	0.0243623	6	11.3554	0.0392427	0.000370958	0.0137032	0.0160451
Chr5_93551770	Chr5	93551770	A	C	0.150618	0.93	0.873333	0.126667	-0.33118	0.0406055	6.85e-15	66.52	286	11.9939	0.0440116	83	11.6627	0.0497771	6	11.3316	0.0794739	0.0242661	0.061246	0.0597549	0.145267	16.7045	0.0855121	28.3774	0.506162	0.229436	0.105689	0.873333	0.126667	-0.0409474	0.020164	0.0430799	4.124	286	11.4373	0.0214529	83	11.3964	0.0243623	6	11.3554	0.0392427	0.000370958	0.0137032	0.0160451
Chr5_93552005	Chr5	93552005	C	T	0.150618	0.992	0.873333	0.126667	-0.33118	0.0406055	6.85e-15	66.52	286	11.9939	0.0440116	83	11.6627	0.0497771	6	11.3316	0.0794739	0.0242661	0.061246	0.0597549	0.145267	16.7045	0.0855121	28.3774	0.506162	0.229436	0.105689	0.873333	0.126667	-0.0409474	0.020164	0.0430799	4.124	286	11.4373	0.0214529	83	11.3964	0.0243623	6	11.3554	0.0392427	0.000370958	0.0137032	0.0160451
Chr5_93552080	Chr5	93552080	G	T	0.150618	0.992	0.873333	0.126667	-0.33118	0.0406055	6.85e-15	66.52	286	11.9939	0.0440116	83	11.6627	0.0497771	6	11.3316	0.0794739	0.0242661	0.061246	0.0597549	0.145267	16.7045	0.0855121	28.3774	0.506162	0.229436	0.105689	0.873333	0.126667	-0.0409474	0.020164	0.0430799	4.124	286	11.4373	0.0214529	83	11.3964	0.0243623	6	11.3554	0.0392427	0.000370958	0.0137032	0.0160451
Chr5_94112257	Chr5	94112257	A	G	0.174138	0.998	0.545333	0.454667	-0.207922	0.0255573	7.17e-15	66.19	123	12.0264	0.0412217	163	11.8185	0.0379394	89	11.6106	0.0498589	0.021438	0.0332609	0.0845134	0.139212	15.3995	0.054699	39.1927	0.282412	0.200579	0.109459	0.545333	0.454667	0.00691089	0.0127748	0.588864	0.2927	123	11.4186	0.0226292	163	11.4255	0.0211863	89	11.4324	0.0266839	2.37e-05	0.0149845	0.015232
BovineHD0500026725	Chr5	94116663	A	G	0.174138	1	0.545333	0.454667	-0.207922	0.0255573	7.17e-15	66.19	123	12.0264	0.0412217	163	11.8185	0.0379394	89	11.6106	0.0498589	0.021438	0.0332609	0.0845134	0.139212	15.3995	0.054699	39.1927	0.282412	0.200579	0.109459	0.545333	0.454667	0.00691089	0.0127748	0.588864	0.2927	123	11.4186	0.0226292	163	11.4255	0.0211863	89	11.4324	0.0266839	2.37e-05	0.0149845	0.015232
Chr5_94117846	Chr5	94117846	C	A	0.174138	0.998	0.545333	0.454667	-0.207922	0.0255573	7.17e-15	66.19	123	12.0264	0.0412217	163	11.8185	0.0379394	89	11.6106	0.0498589	0.021438	0.0332609	0.0845134	0.139212	15.3995	0.054699	39.1927	0.282412	0.200579	0.109459	0.545333	0.454667	0.00691089	0.0127748	0.588864	0.2927	123	11.4186	0.0226292	163	11.4255	0.0211863	89	11.4324	0.0266839	2.37e-05	0.0149845	0.015232
Chr5_94118044	Chr5	94118044	A	G	0.174138	0.996	0.545333	0.454667	-0.207922	0.0255573	7.17e-15	66.19	123	12.0264	0.0412217	163	11.8185	0.0379394	89	11.6106	0.0498589	0.021438	0.0332609	0.0845134	0.139212	15.3995	0.054699	39.1927	0.282412	0.200579	0.109459	0.545333	0.454667	0.00691089	0.0127748	0.588864	0.2927	123	11.4186	0.0226292	163	11.4255	0.0211863	89	11.4324	0.0266839	2.37e-05	0.0149845	0.015232
BovineHD0500026726	Chr5	94118706	A	G	0.174138	1	0.545333	0.454667	-0.207922	0.0255573	7.17e-15	66.19	123	12.0264	0.0412217	163	11.8185	0.0379394	89	11.6106	0.0498589	0.021438	0.0332609	0.0845134	0.139212	15.3995	0.054699	39.1927	0.282412	0.200579	0.109459	0.545333	0.454667	0.00691089	0.0127748	0.588864	0.2927	123	11.4186	0.0226292	163	11.4255	0.0211863	89	11.4324	0.0266839	2.37e-05	0.0149845	0.015232
Chr5_94121296	Chr5	94121296	G	A	0.174138	0.993	0.545333	0.454667	-0.207922	0.0255573	7.17e-15	66.19	123	12.0264	0.0412217	163	11.8185	0.0379394	89	11.6106	0.0498589	0.021438	0.0332609	0.0845134	0.139212	15.3995	0.054699	39.1927	0.282412	0.200579	0.109459	0.545333	0.454667	0.00691089	0.0127748	0.588864	0.2927	123	11.4186	0.0226292	163	11.4255	0.0211863	89	11.4324	0.0266839	2.37e-05	0.0149845	0.015232
Chr5_94121626	Chr5	94121626	A	AATG	0.174138	0	0.545333	0.454667	-0.207922	0.0255573	7.17e-15	66.19	123	12.0264	0.0412217	163	11.8185	0.0379394	89	11.6106	0.0498589	0.021438	0.0332609	0.0845134	0.139212	15.3995	0.054699	39.1927	0.282412	0.200579	0.109459	0.545333	0.454667	0.00691089	0.0127748	0.588864	0.2927	123	11.4186	0.0226292	163	11.4255	0.0211863	89	11.4324	0.0266839	2.37e-05	0.0149845	0.015232
Chr5_94122109	Chr5	94122109	CTT	C	0.174138	0.975	0.545333	0.454667	-0.207922	0.0255573	7.17e-15	66.19	123	12.0264	0.0412217	163	11.8185	0.0379394	89	11.6106	0.0498589	0.021438	0.0332609	0.0845134	0.139212	15.3995	0.054699	39.1927	0.282412	0.200579	0.109459	0.545333	0.454667	0.00691089	0.0127748	0.588864	0.2927	123	11.4186	0.0226292	163	11.4255	0.0211863	89	11.4324	0.0266839	2.37e-05	0.0149845	0.015232
Chr5_93268068	Chr5	93268068	C	T	0.127682	0.902	0.793333	0.206667	-0.266315	0.0326991	7.23e-15	66.33	239	11.9678	0.0418401	117	11.7015	0.0461874	19	11.4352	0.0682233	0.0232567	0.0527831	0.067119	0.143159	16.2454	0.0760399	30.5849	0.440219	0.209929	0.106706	0.793333	0.206667	-0.0122839	0.016363	0.453355	0.5635	239	11.4274	0.0212585	117	11.4151	0.0234026	19	11.4028	0.0343357	4.95e-05	0.0142878	0.0158172
Chr5_93274861	Chr5	93274861	G	C	0.127682	0.832	0.793333	0.206667	-0.266315	0.0326991	7.23e-15	66.33	239	11.9678	0.0418401	117	11.7015	0.0461874	19	11.4352	0.0682233	0.0232567	0.0527831	0.067119	0.143159	16.2454	0.0760399	30.5849	0.440219	0.209929	0.106706	0.793333	0.206667	-0.0122839	0.016363	0.453355	0.5635	239	11.4274	0.0212585	117	11.4151	0.0234026	19	11.4028	0.0343357	4.95e-05	0.0142878	0.0158172
Chr5_93278706	Chr5	93278706	C	T	0.127682	0.804	0.793333	0.206667	-0.266315	0.0326991	7.23e-15	66.33	239	11.9678	0.0418401	117	11.7015	0.0461874	19	11.4352	0.0682233	0.0232567	0.0527831	0.067119	0.143159	16.2454	0.0760399	30.5849	0.440219	0.209929	0.106706	0.793333	0.206667	-0.0122839	0.016363	0.453355	0.5635	239	11.4274	0.0212585	117	11.4151	0.0234026	19	11.4028	0.0343357	4.95e-05	0.0142878	0.0158172
Chr5_93282858	Chr5	93282858	A	AT	0.127682	0	0.793333	0.206667	-0.266315	0.0326991	7.23e-15	66.33	239	11.9678	0.0418401	117	11.7015	0.0461874	19	11.4352	0.0682233	0.0232567	0.0527831	0.067119	0.143159	16.2454	0.0760399	30.5849	0.440219	0.209929	0.106706	0.793333	0.206667	-0.0122839	0.016363	0.453355	0.5635	239	11.4274	0.0212585	117	11.4151	0.0234026	19	11.4028	0.0343357	4.95e-05	0.0142878	0.0158172
Chr5_93291436	Chr5	93291436	T	C	0.127682	0.745	0.793333	0.206667	-0.266315	0.0326991	7.23e-15	66.33	239	11.9678	0.0418401	117	11.7015	0.0461874	19	11.4352	0.0682233	0.0232567	0.0527831	0.067119	0.143159	16.2454	0.0760399	30.5849	0.440219	0.209929	0.106706	0.793333	0.206667	-0.0122839	0.016363	0.453355	0.5635	239	11.4274	0.0212585	117	11.4151	0.0234026	19	11.4028	0.0343357	4.95e-05	0.0142878	0.0158172
BovineHD0500026724	Chr5	94114775	A	G	0.170952	1	0.544	0.456	-0.208256	0.0256479	8e-15	65.93	122	12.027	0.0413669	164	11.8187	0.0380506	89	11.6105	0.050001	0.0215174	0.0338494	0.0840476	0.139414	15.4341	0.0553668	38.8633	0.28711	0.201465	0.109435	0.544	0.456	0.00730661	0.0128173	0.569001	0.325	122	11.4183	0.0226454	164	11.4256	0.0211842	89	11.4329	0.0267075	2.65e-05	0.0149808	0.0152326
Chr5_93579952	Chr5	93579952	GA	G	0.116103	0.968	0.912	0.088	-0.398519	0.0490547	8.31e-15	66	313	11.9433	0.044908	58	11.5448	0.0607928	4	11.1463	0.100933	0.0254922	0.077444	0.0461383	0.149074	17.1003	0.102936	24.765	0.62666	0.240687	0.104221	0.912	0.088	-0.033131	0.0243118	0.173914	1.857	313	11.4285	0.0209951	58	11.3953	0.0291821	4	11.3622	0.0494422	0.000176188	0.0145659	0.0154712
Chr5_93582575	Chr5	93582575	A	G	0.116103	0.934	0.912	0.088	-0.398519	0.0490547	8.31e-15	66	313	11.9433	0.044908	58	11.5448	0.0607928	4	11.1463	0.100933	0.0254922	0.077444	0.0461383	0.149074	17.1003	0.102936	24.765	0.62666	0.240687	0.104221	0.912	0.088	-0.033131	0.0243118	0.173914	1.857	313	11.4285	0.0209951	58	11.3953	0.0291821	4	11.3622	0.0494422	0.000176188	0.0145659	0.0154712
Chr5_93588065	Chr5	93588065	G	A	0.116103	0.943	0.912	0.088	-0.398519	0.0490547	8.31e-15	66	313	11.9433	0.044908	58	11.5448	0.0607928	4	11.1463	0.100933	0.0254922	0.077444	0.0461383	0.149074	17.1003	0.102936	24.765	0.62666	0.240687	0.104221	0.912	0.088	-0.033131	0.0243118	0.173914	1.857	313	11.4285	0.0209951	58	11.3953	0.0291821	4	11.3622	0.0494422	0.000176188	0.0145659	0.0154712
Chr5_93588179	Chr5	93588179	A	G	0.116103	0.935	0.912	0.088	-0.398519	0.0490547	8.31e-15	66	313	11.9433	0.044908	58	11.5448	0.0607928	4	11.1463	0.100933	0.0254922	0.077444	0.0461383	0.149074	17.1003	0.102936	24.765	0.62666	0.240687	0.104221	0.912	0.088	-0.033131	0.0243118	0.173914	1.857	313	11.4285	0.0209951	58	11.3953	0.0291821	4	11.3622	0.0494422	0.000176188	0.0145659	0.0154712
Chr5_93589324	Chr5	93589324	G	A	0.116103	0.938	0.912	0.088	-0.398519	0.0490547	8.31e-15	66	313	11.9433	0.044908	58	11.5448	0.0607928	4	11.1463	0.100933	0.0254922	0.077444	0.0461383	0.149074	17.1003	0.102936	24.765	0.62666	0.240687	0.104221	0.912	0.088	-0.033131	0.0243118	0.173914	1.857	313	11.4285	0.0209951	58	11.3953	0.0291821	4	11.3622	0.0494422	0.000176188	0.0145659	0.0154712
Chr5_93590572	Chr5	93590572	G	A	0.116103	0.931	0.912	0.088	-0.398519	0.0490547	8.31e-15	66	313	11.9433	0.044908	58	11.5448	0.0607928	4	11.1463	0.100933	0.0254922	0.077444	0.0461383	0.149074	17.1003	0.102936	24.765	0.62666	0.240687	0.104221	0.912	0.088	-0.033131	0.0243118	0.173914	1.857	313	11.4285	0.0209951	58	11.3953	0.0291821	4	11.3622	0.0494422	0.000176188	0.0145659	0.0154712
Chr5_93591194	Chr5	93591194	T	G	0.116103	0.932	0.912	0.088	-0.398519	0.0490547	8.31e-15	66	313	11.9433	0.044908	58	11.5448	0.0607928	4	11.1463	0.100933	0.0254922	0.077444	0.0461383	0.149074	17.1003	0.102936	24.765	0.62666	0.240687	0.104221	0.912	0.088	-0.033131	0.0243118	0.173914	1.857	313	11.4285	0.0209951	58	11.3953	0.0291821	4	11.3622	0.0494422	0.000176188	0.0145659	0.0154712
Chr5_93592810	Chr5	93592810	G	T	0.116103	0.924	0.912	0.088	-0.398519	0.0490547	8.31e-15	66	313	11.9433	0.044908	58	11.5448	0.0607928	4	11.1463	0.100933	0.0254922	0.077444	0.0461383	0.149074	17.1003	0.102936	24.765	0.62666	0.240687	0.104221	0.912	0.088	-0.033131	0.0243118	0.173914	1.857	313	11.4285	0.0209951	58	11.3953	0.0291821	4	11.3622	0.0494422	0.000176188	0.0145659	0.0154712
Chr5_93592829	Chr5	93592829	G	A	0.116103	0.924	0.912	0.088	-0.398519	0.0490547	8.31e-15	66	313	11.9433	0.044908	58	11.5448	0.0607928	4	11.1463	0.100933	0.0254922	0.077444	0.0461383	0.149074	17.1003	0.102936	24.765	0.62666	0.240687	0.104221	0.912	0.088	-0.033131	0.0243118	0.173914	1.857	313	11.4285	0.0209951	58	11.3953	0.0291821	4	11.3622	0.0494422	0.000176188	0.0145659	0.0154712
Chr5_93593486	Chr5	93593486	A	G	0.116103	0.913	0.912	0.088	-0.398519	0.0490547	8.31e-15	66	313	11.9433	0.044908	58	11.5448	0.0607928	4	11.1463	0.100933	0.0254922	0.077444	0.0461383	0.149074	17.1003	0.102936	24.765	0.62666	0.240687	0.104221	0.912	0.088	-0.033131	0.0243118	0.173914	1.857	313	11.4285	0.0209951	58	11.3953	0.0291821	4	11.3622	0.0494422	0.000176188	0.0145659	0.0154712
Chr5_93594709	Chr5	93594709	G	A	0.116103	0.913	0.912	0.088	-0.398519	0.0490547	8.31e-15	66	313	11.9433	0.044908	58	11.5448	0.0607928	4	11.1463	0.100933	0.0254922	0.077444	0.0461383	0.149074	17.1003	0.102936	24.765	0.62666	0.240687	0.104221	0.912	0.088	-0.033131	0.0243118	0.173914	1.857	313	11.4285	0.0209951	58	11.3953	0.0291821	4	11.3622	0.0494422	0.000176188	0.0145659	0.0154712
Chr5_93596161	Chr5	93596161	C	G	0.116103	0.879	0.912	0.088	-0.398519	0.0490547	8.31e-15	66	313	11.9433	0.044908	58	11.5448	0.0607928	4	11.1463	0.100933	0.0254922	0.077444	0.0461383	0.149074	17.1003	0.102936	24.765	0.62666	0.240687	0.104221	0.912	0.088	-0.033131	0.0243118	0.173914	1.857	313	11.4285	0.0209951	58	11.3953	0.0291821	4	11.3622	0.0494422	0.000176188	0.0145659	0.0154712
Chr5_93596198	Chr5	93596198	G	C	0.116103	0.879	0.912	0.088	-0.398519	0.0490547	8.31e-15	66	313	11.9433	0.044908	58	11.5448	0.0607928	4	11.1463	0.100933	0.0254922	0.077444	0.0461383	0.149074	17.1003	0.102936	24.765	0.62666	0.240687	0.104221	0.912	0.088	-0.033131	0.0243118	0.173914	1.857	313	11.4285	0.0209951	58	11.3953	0.0291821	4	11.3622	0.0494422	0.000176188	0.0145659	0.0154712
Chr5_93596912	Chr5	93596912	G	A	0.116103	0.91	0.912	0.088	-0.398519	0.0490547	8.31e-15	66	313	11.9433	0.044908	58	11.5448	0.0607928	4	11.1463	0.100933	0.0254922	0.077444	0.0461383	0.149074	17.1003	0.102936	24.765	0.62666	0.240687	0.104221	0.912	0.088	-0.033131	0.0243118	0.173914	1.857	313	11.4285	0.0209951	58	11.3953	0.0291821	4	11.3622	0.0494422	0.000176188	0.0145659	0.0154712
Chr5_93596925	Chr5	93596925	A	G	0.116103	0.91	0.912	0.088	-0.398519	0.0490547	8.31e-15	66	313	11.9433	0.044908	58	11.5448	0.0607928	4	11.1463	0.100933	0.0254922	0.077444	0.0461383	0.149074	17.1003	0.102936	24.765	0.62666	0.240687	0.104221	0.912	0.088	-0.033131	0.0243118	0.173914	1.857	313	11.4285	0.0209951	58	11.3953	0.0291821	4	11.3622	0.0494422	0.000176188	0.0145659	0.0154712
Chr5_93597014	Chr5	93597014	T	C	0.116103	0.91	0.912	0.088	-0.398519	0.0490547	8.31e-15	66	313	11.9433	0.044908	58	11.5448	0.0607928	4	11.1463	0.100933	0.0254922	0.077444	0.0461383	0.149074	17.1003	0.102936	24.765	0.62666	0.240687	0.104221	0.912	0.088	-0.033131	0.0243118	0.173914	1.857	313	11.4285	0.0209951	58	11.3953	0.0291821	4	11.3622	0.0494422	0.000176188	0.0145659	0.0154712
Chr5_93597445	Chr5	93597445	C	A	0.116103	0.897	0.912	0.088	-0.398519	0.0490547	8.31e-15	66	313	11.9433	0.044908	58	11.5448	0.0607928	4	11.1463	0.100933	0.0254922	0.077444	0.0461383	0.149074	17.1003	0.102936	24.765	0.62666	0.240687	0.104221	0.912	0.088	-0.033131	0.0243118	0.173914	1.857	313	11.4285	0.0209951	58	11.3953	0.0291821	4	11.3622	0.0494422	0.000176188	0.0145659	0.0154712
Chr5_93597760	Chr5	93597760	G	A	0.116103	0.845	0.912	0.088	-0.398519	0.0490547	8.31e-15	66	313	11.9433	0.044908	58	11.5448	0.0607928	4	11.1463	0.100933	0.0254922	0.077444	0.0461383	0.149074	17.1003	0.102936	24.765	0.62666	0.240687	0.104221	0.912	0.088	-0.033131	0.0243118	0.173914	1.857	313	11.4285	0.0209951	58	11.3953	0.0291821	4	11.3622	0.0494422	0.000176188	0.0145659	0.0154712
Chr5_93598365	Chr5	93598365	G	A	0.116103	0.906	0.912	0.088	-0.398519	0.0490547	8.31e-15	66	313	11.9433	0.044908	58	11.5448	0.0607928	4	11.1463	0.100933	0.0254922	0.077444	0.0461383	0.149074	17.1003	0.102936	24.765	0.62666	0.240687	0.104221	0.912	0.088	-0.033131	0.0243118	0.173914	1.857	313	11.4285	0.0209951	58	11.3953	0.0291821	4	11.3622	0.0494422	0.000176188	0.0145659	0.0154712
Chr5_93598835	Chr5	93598835	T	C	0.116103	0.906	0.912	0.088	-0.398519	0.0490547	8.31e-15	66	313	11.9433	0.044908	58	11.5448	0.0607928	4	11.1463	0.100933	0.0254922	0.077444	0.0461383	0.149074	17.1003	0.102936	24.765	0.62666	0.240687	0.104221	0.912	0.088	-0.033131	0.0243118	0.173914	1.857	313	11.4285	0.0209951	58	11.3953	0.0291821	4	11.3622	0.0494422	0.000176188	0.0145659	0.0154712
Chr5_93601437	Chr5	93601437	C	T	0.116103	0.905	0.912	0.088	-0.398519	0.0490547	8.31e-15	66	313	11.9433	0.044908	58	11.5448	0.0607928	4	11.1463	0.100933	0.0254922	0.077444	0.0461383	0.149074	17.1003	0.102936	24.765	0.62666	0.240687	0.104221	0.912	0.088	-0.033131	0.0243118	0.173914	1.857	313	11.4285	0.0209951	58	11.3953	0.0291821	4	11.3622	0.0494422	0.000176188	0.0145659	0.0154712
Chr5_93602388	Chr5	93602388	A	G	0.116103	0.895	0.912	0.088	-0.398519	0.0490547	8.31e-15	66	313	11.9433	0.044908	58	11.5448	0.0607928	4	11.1463	0.100933	0.0254922	0.077444	0.0461383	0.149074	17.1003	0.102936	24.765	0.62666	0.240687	0.104221	0.912	0.088	-0.033131	0.0243118	0.173914	1.857	313	11.4285	0.0209951	58	11.3953	0.0291821	4	11.3622	0.0494422	0.000176188	0.0145659	0.0154712
Chr5_93602497	Chr5	93602497	G	T	0.116103	0.904	0.912	0.088	-0.398519	0.0490547	8.31e-15	66	313	11.9433	0.044908	58	11.5448	0.0607928	4	11.1463	0.100933	0.0254922	0.077444	0.0461383	0.149074	17.1003	0.102936	24.765	0.62666	0.240687	0.104221	0.912	0.088	-0.033131	0.0243118	0.173914	1.857	313	11.4285	0.0209951	58	11.3953	0.0291821	4	11.3622	0.0494422	0.000176188	0.0145659	0.0154712
Chr5_93602508	Chr5	93602508	C	T	0.116103	0.904	0.912	0.088	-0.398519	0.0490547	8.31e-15	66	313	11.9433	0.044908	58	11.5448	0.0607928	4	11.1463	0.100933	0.0254922	0.077444	0.0461383	0.149074	17.1003	0.102936	24.765	0.62666	0.240687	0.104221	0.912	0.088	-0.033131	0.0243118	0.173914	1.857	313	11.4285	0.0209951	58	11.3953	0.0291821	4	11.3622	0.0494422	0.000176188	0.0145659	0.0154712
Chr5_93602563	Chr5	93602563	A	T	0.116103	0.905	0.912	0.088	-0.398519	0.0490547	8.31e-15	66	313	11.9433	0.044908	58	11.5448	0.0607928	4	11.1463	0.100933	0.0254922	0.077444	0.0461383	0.149074	17.1003	0.102936	24.765	0.62666	0.240687	0.104221	0.912	0.088	-0.033131	0.0243118	0.173914	1.857	313	11.4285	0.0209951	58	11.3953	0.0291821	4	11.3622	0.0494422	0.000176188	0.0145659	0.0154712
Chr5_93602644	Chr5	93602644	A	C	0.116103	0.905	0.912	0.088	-0.398519	0.0490547	8.31e-15	66	313	11.9433	0.044908	58	11.5448	0.0607928	4	11.1463	0.100933	0.0254922	0.077444	0.0461383	0.149074	17.1003	0.102936	24.765	0.62666	0.240687	0.104221	0.912	0.088	-0.033131	0.0243118	0.173914	1.857	313	11.4285	0.0209951	58	11.3953	0.0291821	4	11.3622	0.0494422	0.000176188	0.0145659	0.0154712
Chr5_93603154	Chr5	93603154	C	A	0.116103	0.895	0.912	0.088	-0.398519	0.0490547	8.31e-15	66	313	11.9433	0.044908	58	11.5448	0.0607928	4	11.1463	0.100933	0.0254922	0.077444	0.0461383	0.149074	17.1003	0.102936	24.765	0.62666	0.240687	0.104221	0.912	0.088	-0.033131	0.0243118	0.173914	1.857	313	11.4285	0.0209951	58	11.3953	0.0291821	4	11.3622	0.0494422	0.000176188	0.0145659	0.0154712
Chr5_93603395	Chr5	93603395	T	G	0.116103	0.902	0.912	0.088	-0.398519	0.0490547	8.31e-15	66	313	11.9433	0.044908	58	11.5448	0.0607928	4	11.1463	0.100933	0.0254922	0.077444	0.0461383	0.149074	17.1003	0.102936	24.765	0.62666	0.240687	0.104221	0.912	0.088	-0.033131	0.0243118	0.173914	1.857	313	11.4285	0.0209951	58	11.3953	0.0291821	4	11.3622	0.0494422	0.000176188	0.0145659	0.0154712
Chr5_93603441	Chr5	93603441	T	C	0.116103	0.843	0.912	0.088	-0.398519	0.0490547	8.31e-15	66	313	11.9433	0.044908	58	11.5448	0.0607928	4	11.1463	0.100933	0.0254922	0.077444	0.0461383	0.149074	17.1003	0.102936	24.765	0.62666	0.240687	0.104221	0.912	0.088	-0.033131	0.0243118	0.173914	1.857	313	11.4285	0.0209951	58	11.3953	0.0291821	4	11.3622	0.0494422	0.000176188	0.0145659	0.0154712
Chr5_93603582	Chr5	93603582	A	G	0.116103	0.901	0.912	0.088	-0.398519	0.0490547	8.31e-15	66	313	11.9433	0.044908	58	11.5448	0.0607928	4	11.1463	0.100933	0.0254922	0.077444	0.0461383	0.149074	17.1003	0.102936	24.765	0.62666	0.240687	0.104221	0.912	0.088	-0.033131	0.0243118	0.173914	1.857	313	11.4285	0.0209951	58	11.3953	0.0291821	4	11.3622	0.0494422	0.000176188	0.0145659	0.0154712
Chr5_93603909	Chr5	93603909	G	A	0.116103	0.86	0.912	0.088	-0.398519	0.0490547	8.31e-15	66	313	11.9433	0.044908	58	11.5448	0.0607928	4	11.1463	0.100933	0.0254922	0.077444	0.0461383	0.149074	17.1003	0.102936	24.765	0.62666	0.240687	0.104221	0.912	0.088	-0.033131	0.0243118	0.173914	1.857	313	11.4285	0.0209951	58	11.3953	0.0291821	4	11.3622	0.0494422	0.000176188	0.0145659	0.0154712
Chr5_93604078	Chr5	93604078	T	G	0.116103	0.899	0.912	0.088	-0.398519	0.0490547	8.31e-15	66	313	11.9433	0.044908	58	11.5448	0.0607928	4	11.1463	0.100933	0.0254922	0.077444	0.0461383	0.149074	17.1003	0.102936	24.765	0.62666	0.240687	0.104221	0.912	0.088	-0.033131	0.0243118	0.173914	1.857	313	11.4285	0.0209951	58	11.3953	0.0291821	4	11.3622	0.0494422	0.000176188	0.0145659	0.0154712
Chr5_93604108	Chr5	93604108	G	A	0.116103	0.899	0.912	0.088	-0.398519	0.0490547	8.31e-15	66	313	11.9433	0.044908	58	11.5448	0.0607928	4	11.1463	0.100933	0.0254922	0.077444	0.0461383	0.149074	17.1003	0.102936	24.765	0.62666	0.240687	0.104221	0.912	0.088	-0.033131	0.0243118	0.173914	1.857	313	11.4285	0.0209951	58	11.3953	0.0291821	4	11.3622	0.0494422	0.000176188	0.0145659	0.0154712
Chr5_93610150	Chr5	93610150	G	A	0.116103	0.9	0.912	0.088	-0.398519	0.0490547	8.31e-15	66	313	11.9433	0.044908	58	11.5448	0.0607928	4	11.1463	0.100933	0.0254922	0.077444	0.0461383	0.149074	17.1003	0.102936	24.765	0.62666	0.240687	0.104221	0.912	0.088	-0.033131	0.0243118	0.173914	1.857	313	11.4285	0.0209951	58	11.3953	0.0291821	4	11.3622	0.0494422	0.000176188	0.0145659	0.0154712
Chr5_93614106	Chr5	93614106	C	A	0.116103	0.9	0.912	0.088	-0.398519	0.0490547	8.31e-15	66	313	11.9433	0.044908	58	11.5448	0.0607928	4	11.1463	0.100933	0.0254922	0.077444	0.0461383	0.149074	17.1003	0.102936	24.765	0.62666	0.240687	0.104221	0.912	0.088	-0.033131	0.0243118	0.173914	1.857	313	11.4285	0.0209951	58	11.3953	0.0291821	4	11.3622	0.0494422	0.000176188	0.0145659	0.0154712
Chr5_93659334	Chr5	93659334	G	A	0.116103	0.597	0.912	0.088	-0.398519	0.0490547	8.31e-15	66	313	11.9433	0.044908	58	11.5448	0.0607928	4	11.1463	0.100933	0.0254922	0.077444	0.0461383	0.149074	17.1003	0.102936	24.765	0.62666	0.240687	0.104221	0.912	0.088	-0.033131	0.0243118	0.173914	1.857	313	11.4285	0.0209951	58	11.3953	0.0291821	4	11.3622	0.0494422	0.000176188	0.0145659	0.0154712
Chr5_93241602	Chr5	93241602	T	C	0.163365	0.959	0.594667	0.405333	0.22612	0.0278746	9.05e-15	65.81	128	11.6704	0.048516	190	11.8965	0.0409122	57	12.1226	0.0504756	0.0246487	0.0550036	0.0653326	0.144985	17.0009	0.0796523	30.9454	0.457083	0.215857	0.106585	0.594667	0.405333	0.0122522	0.0139419	0.380119	0.7723	128	11.4118	0.0246945	190	11.424	0.0209626	57	11.4363	0.0256475	7.24e-05	0.0154059	0.0148278
Chr5_93943857	Chr5	93943857	C	T	0.222984	0.993	0.817333	0.182667	0.278829	0.0343853	9.34e-15	65.76	251	11.747	0.0408193	111	12.0258	0.0413567	13	12.3046	0.0641814	0.0232148	0.0340853	0.0838822	0.141182	16.4432	0.0573001	40.5145	0.288938	0.182293	0.109446	0.817333	0.182667	-0.0157048	0.0172605	0.363529	0.8278	251	11.4309	0.0223193	111	11.4152	0.0225765	13	11.3995	0.033423	7.36e-05	0.014688	0.0154471
Chr5_93944804	Chr5	93944804	T	A	0.222984	0.985	0.817333	0.182667	0.278829	0.0343853	9.34e-15	65.76	251	11.747	0.0408193	111	12.0258	0.0413567	13	12.3046	0.0641814	0.0232148	0.0340853	0.0838822	0.141182	16.4432	0.0573001	40.5145	0.288938	0.182293	0.109446	0.817333	0.182667	-0.0157048	0.0172605	0.363529	0.8278	251	11.4309	0.0223193	111	11.4152	0.0225765	13	11.3995	0.033423	7.36e-05	0.014688	0.0154471
Chr5_94034816	Chr5	94034816	T	C	0.311477	0.874	0.793333	0.206667	-0.27619	0.0341674	1.1e-14	65.34	236	11.9781	0.0424549	123	11.7019	0.0464773	16	11.4258	0.0696612	0.0250134	0.0542576	0.0661057	0.145377	17.2059	0.079271	31.5543	0.450782	0.224974	0.106799	0.793333	0.206667	-0.00545193	0.0170927	0.749941	0.1017	236	11.4252	0.0216979	123	11.4198	0.0236854	16	11.4143	0.03515	9.75e-06	0.0151555	0.0150987
Chr5_93869238	Chr5	93869238	A	G	0.145977	0.967	0.710667	0.289333	0.236089	0.0292399	1.15e-14	65.19	194	11.7001	0.0449764	145	11.9361	0.0395166	36	12.1722	0.0530112	0.0229216	0.0432201	0.0758324	0.141974	16.1449	0.0661417	34.6553	0.363034	0.204803	0.108247	0.710667	0.289333	-0.0157832	0.0146254	0.281263	1.165	194	11.4355	0.0236011	145	11.4197	0.0210152	36	11.404	0.0274603	0.000102444	0.0147792	0.0153407
Chr5_93577832	Chr5	93577832	T	C	0.115451	0.926	0.910667	0.0893333	-0.392768	0.0486588	1.18e-14	65.16	312	11.9496	0.0453513	59	11.5568	0.0601958	4	11.164	0.0996278	0.0251	0.0794125	0.0447092	0.149222	16.8206	0.104513	24.0163	0.639796	0.242845	0.104269	0.910667	0.0893333	-0.0261902	0.0241065	0.278098	1.18	312	11.4279	0.0211122	59	11.4017	0.0287895	4	11.3755	0.0487257	0.000111604	0.0146695	0.0154349
Chr5_94426252	Chr5	94426252	T	C	0.258035	0.985	0.804	0.196	-0.280924	0.0348255	1.22e-14	65.07	243	11.9781	0.0431927	117	11.6972	0.0474718	15	11.4162	0.071184	0.0248726	0.0590407	0.0620425	0.145956	17.0412	0.0839132	29.6408	0.487604	0.230462	0.106323	0.804	0.196	-0.0091152	0.0173943	0.600588	0.2746	243	11.4264	0.0217209	117	11.4173	0.0238471	15	11.4082	0.0356468	2.62e-05	0.0152374	0.0150137
Chr5_94430091	Chr5	94430091	C	T	0.258035	0.99	0.804	0.196	-0.280924	0.0348255	1.22e-14	65.07	243	11.9781	0.0431927	117	11.6972	0.0474718	15	11.4162	0.071184	0.0248726	0.0590407	0.0620425	0.145956	17.0412	0.0839132	29.6408	0.487604	0.230462	0.106323	0.804	0.196	-0.0091152	0.0173943	0.600588	0.2746	243	11.4264	0.0217209	117	11.4173	0.0238471	15	11.4082	0.0356468	2.62e-05	0.0152374	0.0150137
Chr5_94437542	Chr5	94437542	A	G	0.258035	0.967	0.804	0.196	-0.280924	0.0348255	1.22e-14	65.07	243	11.9781	0.0431927	117	11.6972	0.0474718	15	11.4162	0.071184	0.0248726	0.0590407	0.0620425	0.145956	17.0412	0.0839132	29.6408	0.487604	0.230462	0.106323	0.804	0.196	-0.0091152	0.0173943	0.600588	0.2746	243	11.4264	0.0217209	117	11.4173	0.0238471	15	11.4082	0.0356468	2.62e-05	0.0152374	0.0150137
Chr5_94439585	Chr5	94439585	T	A	0.258035	0.987	0.804	0.196	-0.280924	0.0348255	1.22e-14	65.07	243	11.9781	0.0431927	117	11.6972	0.0474718	15	11.4162	0.071184	0.0248726	0.0590407	0.0620425	0.145956	17.0412	0.0839132	29.6408	0.487604	0.230462	0.106323	0.804	0.196	-0.0091152	0.0173943	0.600588	0.2746	243	11.4264	0.0217209	117	11.4173	0.0238471	15	11.4082	0.0356468	2.62e-05	0.0152374	0.0150137
Chr5_94442277	Chr5	94442277	A	G	0.258035	0.978	0.804	0.196	-0.280924	0.0348255	1.22e-14	65.07	243	11.9781	0.0431927	117	11.6972	0.0474718	15	11.4162	0.071184	0.0248726	0.0590407	0.0620425	0.145956	17.0412	0.0839132	29.6408	0.487604	0.230462	0.106323	0.804	0.196	-0.0091152	0.0173943	0.600588	0.2746	243	11.4264	0.0217209	117	11.4173	0.0238471	15	11.4082	0.0356468	2.62e-05	0.0152374	0.0150137
Chr5_94443275	Chr5	94443275	C	T	0.258035	0.98	0.804	0.196	-0.280924	0.0348255	1.22e-14	65.07	243	11.9781	0.0431927	117	11.6972	0.0474718	15	11.4162	0.071184	0.0248726	0.0590407	0.0620425	0.145956	17.0412	0.0839132	29.6408	0.487604	0.230462	0.106323	0.804	0.196	-0.0091152	0.0173943	0.600588	0.2746	243	11.4264	0.0217209	117	11.4173	0.0238471	15	11.4082	0.0356468	2.62e-05	0.0152374	0.0150137
Chr5_94443412	Chr5	94443412	G	A	0.258035	0.98	0.804	0.196	-0.280924	0.0348255	1.22e-14	65.07	243	11.9781	0.0431927	117	11.6972	0.0474718	15	11.4162	0.071184	0.0248726	0.0590407	0.0620425	0.145956	17.0412	0.0839132	29.6408	0.487604	0.230462	0.106323	0.804	0.196	-0.0091152	0.0173943	0.600588	0.2746	243	11.4264	0.0217209	117	11.4173	0.0238471	15	11.4082	0.0356468	2.62e-05	0.0152374	0.0150137
Chr5_93234977	Chr5	93234977	C	T	0.163164	0.954	0.596	0.404	0.224381	0.0278588	1.35e-14	64.87	129	11.6728	0.0484072	189	11.8971	0.0408583	57	12.1215	0.0504754	0.0242454	0.0544804	0.0660401	0.144766	16.748	0.0787257	30.7973	0.452042	0.214729	0.1069	0.596	0.404	0.011793	0.0139214	0.397518	0.7176	129	11.4123	0.0246572	189	11.424	0.020964	57	11.4358	0.0256633	6.7e-05	0.0154008	0.0148365
Chr5_93236323	Chr5	93236323	G	A	0.163164	0.962	0.596	0.404	0.224381	0.0278588	1.35e-14	64.87	129	11.6728	0.0484072	189	11.8971	0.0408583	57	12.1215	0.0504754	0.0242454	0.0544804	0.0660401	0.144766	16.748	0.0787257	30.7973	0.452042	0.214729	0.1069	0.596	0.404	0.011793	0.0139214	0.397518	0.7176	129	11.4123	0.0246572	189	11.424	0.020964	57	11.4358	0.0256633	6.7e-05	0.0154008	0.0148365
Chr5_93243355	Chr5	93243355	A	G	0.163164	0.961	0.596	0.404	0.224381	0.0278588	1.35e-14	64.87	129	11.6728	0.0484072	189	11.8971	0.0408583	57	12.1215	0.0504754	0.0242454	0.0544804	0.0660401	0.144766	16.748	0.0787257	30.7973	0.452042	0.214729	0.1069	0.596	0.404	0.011793	0.0139214	0.397518	0.7176	129	11.4123	0.0246572	189	11.424	0.020964	57	11.4358	0.0256633	6.7e-05	0.0154008	0.0148365
Chr5_93483574	Chr5	93483574	G	A	0.133	0.976	0.401333	0.598667	-0.208816	0.0259649	1.36e-14	64.68	65	12.1154	0.0493889	171	11.9066	0.0400857	139	11.6978	0.0460739	0.0209531	0.049256	0.0706495	0.140859	14.8753	0.0702092	29.8439	0.41079	0.222573	0.107591	0.401333	0.598667	-0.0134196	0.0129501	0.300795	1.074	65	11.4384	0.0252459	171	11.425	0.0207432	139	11.4116	0.023635	8.65e-05	0.014596	0.0155075
Chr5_93485623	Chr5	93485623	C	G	0.133	0.982	0.401333	0.598667	-0.208816	0.0259649	1.36e-14	64.68	65	12.1154	0.0493889	171	11.9066	0.0400857	139	11.6978	0.0460739	0.0209531	0.049256	0.0706495	0.140859	14.8753	0.0702092	29.8439	0.41079	0.222573	0.107591	0.401333	0.598667	-0.0134196	0.0129501	0.300795	1.074	65	11.4384	0.0252459	171	11.425	0.0207432	139	11.4116	0.023635	8.65e-05	0.014596	0.0155075
BovineHD0500026533	Chr5	93489775	C	T	0.133	1	0.401333	0.598667	-0.208816	0.0259649	1.36e-14	64.68	65	12.1154	0.0493889	171	11.9066	0.0400857	139	11.6978	0.0460739	0.0209531	0.049256	0.0706495	0.140859	14.8753	0.0702092	29.8439	0.41079	0.222573	0.107591	0.401333	0.598667	-0.0134196	0.0129501	0.300795	1.074	65	11.4384	0.0252459	171	11.425	0.0207432	139	11.4116	0.023635	8.65e-05	0.014596	0.0155075
Chr5_93289086	Chr5	93289086	A	G	0.127461	0.739	0.794667	0.205333	-0.264318	0.0328411	1.41e-14	64.78	240	11.9669	0.041971	116	11.7026	0.0463668	19	11.4383	0.068522	0.0227996	0.0533316	0.0670636	0.143195	15.9221	0.0761312	29.9477	0.442971	0.21037	0.107062	0.794667	0.205333	-0.0118689	0.0164034	0.469845	0.5235	240	11.4273	0.0212543	116	11.4154	0.0234212	19	11.4035	0.0344021	4.6e-05	0.0142757	0.0158309
Chr5_93279713	Chr5	93279713	T	C	0.123146	0.646	0.801333	0.198667	-0.270291	0.0335811	1.41e-14	64.78	242	11.9657	0.0417558	117	11.6955	0.0466334	16	11.4252	0.0697222	0.0232612	0.0521825	0.068062	0.143506	16.2092	0.0754437	30.8325	0.43397	0.209716	0.107199	0.801333	0.198667	-0.0163922	0.0167653	0.328907	0.9559	242	11.4286	0.0211639	117	11.4122	0.0235648	16	11.3958	0.0349977	8.56e-05	0.0140606	0.0159841
Chr5_94484871	Chr5	94484871	A	AG	0.266122	0	0.772	0.228	-0.261143	0.0325019	1.45e-14	64.56	225	11.9765	0.0457001	129	11.7154	0.0488772	21	11.4542	0.0692979	0.0240071	0.0765237	0.0472982	0.147829	16.2398	0.100531	23.8803	0.618014	0.254374	0.104691	0.772	0.228	-0.0117207	0.01617	0.469027	0.5254	225	11.4274	0.0217907	129	11.4157	0.0234297	21	11.404	0.0338527	4.84e-05	0.0155922	0.0146861
Chr5_94486010	Chr5	94486010	G	T	0.266122	0.953	0.772	0.228	-0.261143	0.0325019	1.45e-14	64.56	225	11.9765	0.0457001	129	11.7154	0.0488772	21	11.4542	0.0692979	0.0240071	0.0765237	0.0472982	0.147829	16.2398	0.100531	23.8803	0.618014	0.254374	0.104691	0.772	0.228	-0.0117207	0.01617	0.469027	0.5254	225	11.4274	0.0217907	129	11.4157	0.0234297	21	11.404	0.0338527	4.84e-05	0.0155922	0.0146861
Chr5_93844489	Chr5	93844489	A	G	0.211815	0.975	0.822667	0.177333	0.282218	0.0351294	1.62e-14	64.54	254	11.7464	0.0406972	109	12.0287	0.0413903	12	12.3109	0.0651016	0.0232388	0.0326484	0.0855277	0.141415	16.4331	0.0558872	41.5816	0.276269	0.179376	0.110014	0.822667	0.177333	-0.0177504	0.0176254	0.3146	1.014	254	11.4319	0.0223706	109	11.4141	0.0226895	12	11.3964	0.033919	9.19e-05	0.0147334	0.0153926
Chr5_93848616	Chr5	93848616	A	C	0.211815	0.969	0.822667	0.177333	0.282218	0.0351294	1.62e-14	64.54	254	11.7464	0.0406972	109	12.0287	0.0413903	12	12.3109	0.0651016	0.0232388	0.0326484	0.0855277	0.141415	16.4331	0.0558872	41.5816	0.276269	0.179376	0.110014	0.822667	0.177333	-0.0177504	0.0176254	0.3146	1.014	254	11.4319	0.0223706	109	11.4141	0.0226895	12	11.3964	0.033919	9.19e-05	0.0147334	0.0153926
Chr5_93851803	Chr5	93851803	G	A	0.211815	0.932	0.822667	0.177333	0.282218	0.0351294	1.62e-14	64.54	254	11.7464	0.0406972	109	12.0287	0.0413903	12	12.3109	0.0651016	0.0232388	0.0326484	0.0855277	0.141415	16.4331	0.0558872	41.5816	0.276269	0.179376	0.110014	0.822667	0.177333	-0.0177504	0.0176254	0.3146	1.014	254	11.4319	0.0223706	109	11.4141	0.0226895	12	11.3964	0.033919	9.19e-05	0.0147334	0.0153926
Chr5_93852082	Chr5	93852082	C	T	0.211815	0.932	0.822667	0.177333	0.282218	0.0351294	1.62e-14	64.54	254	11.7464	0.0406972	109	12.0287	0.0413903	12	12.3109	0.0651016	0.0232388	0.0326484	0.0855277	0.141415	16.4331	0.0558872	41.5816	0.276269	0.179376	0.110014	0.822667	0.177333	-0.0177504	0.0176254	0.3146	1.014	254	11.4319	0.0223706	109	11.4141	0.0226895	12	11.3964	0.033919	9.19e-05	0.0147334	0.0153926
Chr5_94067400	Chr5	94067400	C	A	0.262647	0.972	0.746667	0.253333	0.24177	0.0302142	1.86e-14	64.03	212	11.7217	0.0442845	136	11.9634	0.0407861	27	12.2052	0.0564951	0.0221134	0.0462973	0.0734283	0.141839	15.5905	0.0684107	32.3244	0.386695	0.212694	0.108151	0.746667	0.253333	0.0234355	0.0150452	0.120219	2.426	212	11.408	0.0227676	136	11.4315	0.0211067	27	11.4549	0.0287288	0.000207777	0.0140133	0.0159083
[truncated: 13,974 more rows]
[truncated: 106 more columns]
