# Supplementary material for: Sequence-based Association Analysis Reveals an MGST1 eQTL with Pleiotropic Effects on Bovine Milk Composition
Source: Sci Rep. 2016 May 5;6:25376. doi: 10.1038/srep25376 (PMC4857175; doi:10.1038/srep25376)
Supplement: Supplementary Dataset 8 [file srep25376-s9.xls]

## Sheet: MGST1_transeQTL_expgenes
Gene	snpName	chr	bp	p	q	trend_est	trend_se	pval	waldFstat	n_0	lsmean_0	se_0	n_1	lsmean_1	se_1	n_2	lsmean_2	se_2	add_var	genot_var	res_var	tot_var	pct_pheno_var_explan	tot_gen_var	pct_gen_var_explan	h2	h2_se	mse
MGST1.Chr5.93926791.93950162	Chr5_93945738	Chr5	93945738	0.542667	0.457333	-0.43224	0.0200592	3.22162e-66	464.3	110	12.2739	0.0311108	187	11.8417	0.0252408	78	11.4095	0.0333326	0.0927353	0.0116982	0.0482576	0.152691	60.7339	0.104433	88.7985	0.195113	0.161175	0.0570312
ZNF593.Chr2.127523710.127524790	Chr5_93945738	Chr5	93945738	0.542667	0.457333	-0.107933	0.0260905	4.40824e-05	17.11	110	6.41756	0.0369027	187	6.30963	0.0280605	78	6.2017	0.0396787	0.00578231	1.65928e-08	0.101451	0.107233	5.39228	0.00578232	99.9997	1.63555e-07	0	0.101451
DDX27.Chr13.78054502.78071705	Chr5_93945738	Chr5	93945738	0.542667	0.457333	-0.0549719	0.0134043	5.12771e-05	16.82	110	10.1574	0.0198655	187	10.1025	0.0156585	78	10.0475	0.0213329	0.00149996	0.00247727	0.0241858	0.028163	5.32598	0.00397723	37.7136	0.0929103	0.130793	0.0260437
NAGA.Chr5.113553931.113562115	Chr5_93945738	Chr5	93945738	0.542667	0.457333	-0.0904027	0.0241428	0.000211154	14.02	110	9.29205	0.0377157	187	9.20165	0.0307263	78	9.11124	0.0403917	0.00405657	0.0184597	0.0685012	0.0910175	4.45691	0.0225163	18.0162	0.212276	0.179952	0.082346
DNAJA1.Chr8.76107824.76118491	Chr5_93945738	Chr5	93945738	0.542667	0.457333	-0.0879476	0.0235201	0.00021549	14	110	11.5849	0.0335062	187	11.4969	0.0256338	78	11.4089	0.0360227	0.00383923	0.00118474	0.0811115	0.0861354	4.4572	0.00502397	76.4182	0.0143961	0.136872	0.082
CDKN1B.Chr5.97577140.97582322	Chr5_93945738	Chr5	93945738	0.542667	0.457333	0.0579904	0.0155156	0.000216781	13.97	110	9.91191	0.0245518	187	9.9699	0.0201441	78	10.0279	0.0262725	0.0016692	0.00876526	0.0272445	0.0376789	4.43006	0.0104345	15.997	0.243414	0.195287	0.0338184
CLEC12A.Chr5.100388589.100401104	Chr5_93945738	Chr5	93945738	0.542667	0.457333	0.113655	0.0310384	0.000289272	13.41	110	6.81709	0.0555785	187	6.93074	0.0481419	78	7.0444	0.0589328	0.00641171	0.0869747	0.0639578	0.157344	4.07496	0.0933864	6.86578	0.576249	0.251081	0.129189
PARP2.Chr10.26799840.26814032	Chr5_93945738	Chr5	93945738	0.542667	0.457333	-0.0516934	0.0147358	0.000511758	12.31	110	9.14638	0.0212412	187	9.09469	0.0164036	78	9.04299	0.0228308	0.00132637	0.00116375	0.0311007	0.0335909	3.94862	0.00249012	53.2655	0.036069	0.130866	0.0319736
OBFC2B.Chr5.57421812.57427939	Chr5_93945738	Chr5	93945738	0.542667	0.457333	-0.0457928	0.0130587	0.000512454	12.3	110	8.2289	0.0184705	187	8.1831	0.0140448	78	8.13731	0.0198599	0.00104086	1.31925e-08	0.0254152	0.0264561	3.93428	0.00104087	99.9987	5.1908e-07	0	0.0254152
C1RL.Chr5.103633960.103644323	Chr5_93945738	Chr5	93945738	0.542667	0.457333	-0.189035	0.0541484	0.000543319	12.19	110	7.89893	0.102099	187	7.7099	0.0899623	78	7.52086	0.107826	0.0177371	0.345246	0.127753	0.490737	3.61438	0.362983	4.88647	0.729908	0.263005	0.386688
BT.38710.Chr5.56697178.56705119	Chr5_93945738	Chr5	93945738	0.542667	0.457333	0.0694925	0.0201277	0.000625886	11.92	110	6.60827	0.0287391	187	6.67776	0.0220259	78	6.74725	0.0308963	0.00239702	0.00106664	0.0592055	0.0626691	3.82488	0.00346366	69.2048	0.0176971	0.124663	0.0600054
BT.52114.Chr21.19858317.19867590	Chr5_93945738	Chr5	93945738	0.542667	0.457333	-0.0396529	0.0116545	0.000747127	11.58	110	8.467	0.0167539	187	8.42735	0.0129105	78	8.3877	0.018009	0.000780451	0.000619857	0.0195695	0.0209699	3.72178	0.00140031	55.7342	0.0307021	0.111802	0.0200344
BT.87256.Chr3.19956088.19991725	Chr5_93945738	Chr5	93945738	0.542667	0.457333	0.0285687	0.00843868	0.000793201	11.46	110	10.6114	0.0122217	187	10.6399	0.00947277	78	10.6685	0.0131347	0.000405114	0.000479962	0.0100965	0.0109816	3.68902	0.000885076	45.7716	0.0453801	0.130717	0.0104565
TUBA1C.Chr5.30728352.30735852	Chr5_93945738	Chr5	93945738	0.542667	0.457333	-0.0864839	0.0258009	0.000889528	11.24	110	10.2349	0.0364932	187	10.1484	0.0277491	78	10.062	0.0392383	0.0037125	4.0158e-08	0.0992115	0.102924	3.60703	0.00371254	99.9989	4.04772e-07	0	0.0992115
FAM122A.Chr8.45177229.45178867	Chr5_93945738	Chr5	93945738	0.542667	0.457333	-0.0585509	0.0174925	0.000904512	11.2	110	9.26763	0.0247417	187	9.20908	0.0188134	78	9.15053	0.0266029	0.00170162	7.74574e-08	0.0456033	0.047305	3.59713	0.0017017	99.9954	1.6985e-06	0	0.0456034
PSMD2.Chr1.83491699.83501041	Chr5_93945738	Chr5	93945738	0.542667	0.457333	-0.0437538	0.0130787	0.000911069	11.19	110	11.1732	0.0200179	187	11.1294	0.0161136	78	11.0857	0.0214635	0.000950228	0.00418111	0.0212589	0.0263903	3.60067	0.00513134	18.5181	0.164352	0.14362	0.0243948
THRSP.Chr29.18084681.18090595	Chr5_93945738	Chr5	93945738	0.542667	0.457333	-0.146893	0.0439164	0.000913233	11.19	110	6.12594	0.0809989	187	5.97904	0.0708738	78	5.83215	0.0856893	0.0107102	0.203703	0.103359	0.317772	3.37041	0.214413	4.99514	0.663394	0.2648	0.256136
BT.21021.Chr23.43001022.43024073	Chr5_93945738	Chr5	93945738	0.542667	0.457333	-0.0553481	0.0167006	0.00101533	10.98	110	8.70917	0.0294078	187	8.65382	0.025317	78	8.59847	0.0312234	0.00152055	0.0228815	0.0204538	0.0448558	3.38987	0.024402	6.23126	0.528011	0.230234	0.0376149
SLC25A11.Chr19.27089299.27092026	Chr5_93945738	Chr5	93945738	0.542667	0.457333	-0.0579445	0.0176175	0.00110685	10.82	110	9.52752	0.0249185	187	9.46957	0.0189478	78	9.41163	0.026793	0.00166656	7.06975e-08	0.0462574	0.0479241	3.4775	0.00166663	99.9958	1.52835e-06	0	0.0462575
MAP9.Chr17.1907141.1931362	Chr5_93945738	Chr5	93945738	0.542667	0.457333	-0.113946	0.0347213	0.00113549	10.77	110	6.85009	0.0605398	187	6.73615	0.0519223	78	6.6222	0.0643267	0.00644457	0.0932276	0.0932249	0.192897	3.34094	0.0996722	6.46576	0.500007	0.233539	0.163146
RPS19BP1.Chr5.111467544.111471171	Chr5_93945738	Chr5	93945738	0.542667	0.457333	-0.074429	0.02269	0.00114308	10.76	110	9.28151	0.0331695	187	9.20708	0.0258899	78	9.13265	0.0356375	0.00274967	0.00491003	0.071507	0.0791667	3.47327	0.0076597	35.8979	0.0642531	0.133813	0.0751895
COPS5.Chr14.33207508.33226917	Chr5_93945738	Chr5	93945738	0.542667	0.457333	-0.0340332	0.0104215	0.00120064	10.66	110	10.328	0.0155556	187	10.294	0.0123216	78	10.26	0.0166997	0.000574913	0.00174534	0.0143738	0.0166941	3.44382	0.00232025	24.7781	0.108277	0.15492	0.0156828
PPP2R4.Chr11.99590328.99621986	Chr5_93945738	Chr5	93945738	0.542667	0.457333	-0.0448315	0.01379	0.00126288	10.57	110	10.8505	0.0203801	187	10.8057	0.0160327	78	10.7608	0.0218879	0.000997613	0.00245466	0.0257645	0.0292168	3.41452	0.00345227	28.8973	0.0869856	0.127839	0.0276055
BT.49606.ChrX.40417745.40423500	Chr5_93945738	Chr5	93945738	0.542667	0.457333	-0.0334062	0.0102907	0.00128303	10.54	110	9.66051	0.0153214	187	9.6271	0.012115	78	9.59369	0.01645	0.000553925	0.00161502	0.0141009	0.0162698	3.40461	0.00216895	25.5389	0.102763	0.141342	0.0153122
BT.40554.Chr20.13704346.13749692	Chr5_93945738	Chr5	93945738	0.542667	0.457333	0.0874863	0.0269574	0.00129079	10.53	110	7.42318	0.0577853	187	7.51067	0.0526313	78	7.59816	0.0604514	0.00379906	0.146362	-0.0174119	0.132749	2.86183	0.150161	2.52998	1.13503	0.301067	0.0923598
FAM101B.Chr19.22835876.22841764	Chr5_93945738	Chr5	93945738	0.542667	0.457333	-0.0677165	0.0209298	0.00133027	10.47	110	8.31933	0.031881	187	8.25161	0.0255872	78	8.1839	0.0341922	0.00227606	0.0099871	0.055122	0.0673852	3.37769	0.0122632	18.5602	0.15339	0.174053	0.0626123
SMARCA1.ChrX.13358799.13433781	Chr5_93945738	Chr5	93945738	0.542667	0.457333	0.0617492	0.0191391	0.00137152	10.41	110	10.3585	0.0318806	187	10.4203	0.026826	78	10.482	0.0339927	0.0018926	0.0208391	0.0347738	0.0575056	3.29116	0.0227317	8.32581	0.374717	0.202372	0.0504032
G6PC3.Chr19.44531725.44536439	Chr5_93945738	Chr5	93945738	0.542667	0.457333	-0.0493754	0.0153461	0.00141446	10.35	110	8.05566	0.0231587	187	8.00629	0.0184771	78	7.95691	0.0248493	0.00121009	0.00462865	0.0303462	0.0361849	3.34418	0.00583874	20.7252	0.132342	0.148262	0.0338177
C16ORF93.Chr25.27134358.27140267	Chr5_93945738	Chr5	93945738	0.542667	0.457333	-0.0455896	0.0141721	0.0014163	10.35	110	9.07076	0.0224752	187	9.02517	0.018462	78	8.97958	0.0240469	0.00103164	0.00747872	0.0225799	0.0310903	3.31821	0.00851036	12.1222	0.248804	0.180624	0.028189
PSMB5.Chr10.21658161.21663680	Chr5_93945738	Chr5	93945738	0.542667	0.457333	-0.0800008	0.0249785	0.0014879	10.26	110	10.4443	0.0363863	187	10.3643	0.0283264	78	10.2843	0.039098	0.00317676	0.00528416	0.087342	0.0958029	3.31593	0.00846092	37.5463	0.0570482	0.12618	0.0913051
NAA10.ChrX.40058809.40063513	Chr5_93945738	Chr5	93945738	0.542667	0.457333	-0.0449001	0.0140236	0.0014904	10.25	110	8.33572	0.0198352	187	8.29082	0.0150825	78	8.24592	0.0213273	0.00100067	5.51372e-09	0.0293097	0.0303104	3.3014	0.00100067	99.9994	1.88119e-07	0	0.0293097
NOD2.Chr18.19181972.19212607	Chr5_93945738	Chr5	93945738	0.542667	0.457333	-0.0982132	0.0306986	0.00150533	10.24	110	10.5317	0.0585861	187	10.4335	0.0518103	78	10.3353	0.0618149	0.0047878	0.117465	0.0357259	0.157979	3.03065	0.122253	3.9163	0.766789	0.274892	0.123825
MARS.Chr5.56289163.56307931	Chr5_93945738	Chr5	93945738	0.542667	0.457333	-0.0665211	0.021082	0.00174124	9.956	110	10.4934	0.0298188	187	10.4269	0.0226739	78	10.3603	0.0320618	0.00219642	1.27774e-08	0.0662396	0.068436	3.20945	0.00219643	99.9994	1.92897e-07	0	0.0662396
ABCA6.Chr19.62027821.62094302	Chr5_93945738	Chr5	93945738	0.542667	0.457333	0.0870138	0.0276267	0.00177539	9.92	110	9.7459	0.0424344	187	9.83291	0.0342313	78	9.91993	0.0454902	0.00375814	0.0195853	0.093975	0.117318	3.20336	0.0233434	16.0994	0.172466	0.169556	0.108664
DNAJB1.Chr7.12366856.12370535	Chr5_93945738	Chr5	93945738	0.542667	0.457333	-0.0772146	0.024576	0.00182412	9.871	110	10.0629	0.0352465	187	9.98574	0.0271106	78	9.90852	0.0378887	0.00295934	0.00233853	0.0874464	0.0927442	3.19086	0.00529787	55.8591	0.0260459	0.0940512	0.0892003
CHMP2A.Chr18.65960799.65963496	Chr5_93945738	Chr5	93945738	0.542667	0.457333	-0.052994	0.0168709	0.00182715	9.867	110	10.0771	0.025162	187	10.0241	0.0199199	78	9.97109	0.0270135	0.00139396	0.0045003	0.0377416	0.0436359	3.19452	0.00589425	23.6494	0.106536	0.159228	0.0411168
MRPS7.Chr19.56859683.56862920	Chr5_93945738	Chr5	93945738	0.542667	0.457333	-0.0607065	0.0194122	0.00191155	9.78	110	8.70524	0.0274568	187	8.64454	0.0208779	78	8.58383	0.0295222	0.00182922	1.07975e-08	0.0561616	0.0579908	3.15433	0.00182923	99.9994	1.92258e-07	0	0.0561616
VPS4A.Chr18.36584633.36595360	Chr5_93945738	Chr5	93945738	0.542667	0.457333	-0.0362307	0.0116147	0.001964	9.73	110	10.5751	0.0174774	187	10.5388	0.0139183	78	10.5026	0.0187559	0.000651554	0.0025241	0.0175067	0.0206823	3.15029	0.00317565	20.5172	0.126011	0.13419	0.0193998
ARF6.Chr10.42902260.42902938	Chr5_93945738	Chr5	93945738	0.542667	0.457333	-0.0505767	0.016292	0.00206578	9.637	110	10.0215	0.0232332	187	9.97095	0.0177879	78	9.92037	0.0249777	0.00126969	0.000603343	0.0388939	0.0407669	3.1145	0.00187303	67.7879	0.0152756	0.0989557	0.0393464
DNAJB4.Chr3.66923000.66931737	Chr5_93945738	Chr5	93945738	0.542667	0.457333	-0.0752348	0.0243898	0.00220281	9.515	110	9.52951	0.0353065	187	9.45427	0.0273553	78	9.37904	0.0379446	0.00280953	0.00392506	0.0844287	0.0911633	3.08187	0.00673459	41.7179	0.0444243	0.118808	0.0873725
BT.28878.Chr19.24825866.24847108	Chr5_93945738	Chr5	93945738	0.542667	0.457333	-0.114256	0.0370825	0.00222618	9.494	110	7.98003	0.0688666	187	7.86576	0.0603924	78	7.7515	0.0728153	0.00647972	0.150344	0.0694704	0.226294	2.86341	0.156823	4.13186	0.683958	0.277633	0.182228
CIDEA.Chr24.43231407.43232698	Chr5_93945738	Chr5	93945738	0.542667	0.457333	-0.0963359	0.0312864	0.00224241	9.482	110	11.7691	0.0455193	187	11.6727	0.0354039	78	11.5764	0.0489134	0.00460652	0.00793488	0.137389	0.14993	3.07244	0.0125414	36.7305	0.0546014	0.141612	0.14334
BT.29711.Chr8.45598159.45696886	Chr5_93945738	Chr5	93945738	0.542667	0.457333	-0.0432519	0.0140747	0.00228455	9.443	110	12.4823	0.0220148	187	12.439	0.0179477	78	12.3958	0.023575	0.000928553	0.00636366	0.0231979	0.0304901	3.04543	0.00729221	12.7335	0.215268	0.174923	0.0279706
PPP1R1B.Chr19.40655222.40663767	Chr5_93945738	Chr5	93945738	0.542667	0.457333	-0.12597	0.0410153	0.002299	9.432	110	5.79118	0.0731344	187	5.66522	0.0632526	78	5.53925	0.0775738	0.00787649	0.148304	0.114673	0.270854	2.90802	0.15618	5.04321	0.563941	0.21481	0.225901
CMAS.Chr5.88565333.88580843	Chr5_93945738	Chr5	93945738	0.542667	0.457333	-0.0568166	0.0185403	0.00235171	9.392	110	10.6745	0.0271307	187	10.6177	0.0211923	78	10.5609	0.0291484	0.00160231	0.0033858	0.0476318	0.0526199	3.04506	0.00498811	32.1226	0.0663653	0.142045	0.0501712
MGC134282.Chr29.41690246.41693633	Chr5_93945738	Chr5	93945738	0.542667	0.457333	-0.0556416	0.0181716	0.00236994	9.376	110	7.9402	0.0269602	187	7.88456	0.0212669	78	7.82892	0.0289504	0.00153672	0.00466714	0.044334	0.0505379	3.04073	0.00620386	24.7704	0.0952455	0.13559	0.0478344
BT.76000.Chr3.20771300.20773622	Chr5_93945738	Chr5	93945738	0.542667	0.457333	-0.0718757	0.0234762	0.00237259	9.373	110	11.437	0.0422276	187	11.3651	0.036636	78	11.2932	0.0447603	0.00256425	0.0510089	0.03554	0.0891132	2.87752	0.0535732	4.78644	0.589365	0.265472	0.0737967
POLD2.Chr4.77873883.77881765	Chr5_93945738	Chr5	93945738	0.542667	0.457333	-0.0670166	0.0218974	0.00238082	9.367	110	9.79657	0.0392164	187	9.72956	0.033971	78	9.66254	0.0415827	0.00222926	0.043327	0.0318012	0.0773574	2.88177	0.0455563	4.89342	0.576708	0.243483	0.0642964
C8ORF83.Chr14.73628949.73742529	Chr5_93945738	Chr5	93945738	0.542667	0.457333	0.0599832	0.0196476	0.00244079	9.321	110	9.57406	0.0363083	187	9.63404	0.0317898	78	9.69402	0.038405	0.00178589	0.0411756	0.020353	0.0633145	2.82067	0.0429615	4.15696	0.66921	0.264852	0.0512347
ZNF259.Chr15.27860851.27869595	Chr5_93945738	Chr5	93945738	0.542667	0.457333	-0.0508797	0.0167046	0.0025007	9.275	110	9.98425	0.0249201	187	9.93338	0.0197321	78	9.88251	0.0267535	0.00128495	0.00445316	0.0369538	0.0426919	3.00981	0.0057381	22.3932	0.107546	0.173742	0.0402937
PABPN1L.Chr18.14086352.14089008	Chr5_93945738	Chr5	93945738	0.542667	0.457333	0.0951506	0.0314592	0.00267274	9.148	110	4.14602	0.0444963	187	4.24117	0.0338346	78	4.33632	0.0478435	0.00449386	2.37287e-08	0.147498	0.151992	2.95664	0.00449388	99.9995	1.60874e-07	0	0.147498
STAP2.Chr7.20966851.20978542	Chr5_93945738	Chr5	93945738	0.542667	0.457333	-0.053039	0.0175944	0.00276045	9.087	110	9.83844	0.0248858	187	9.7854	0.018923	78	9.73236	0.0267578	0.00139633	9.0361e-08	0.046136	0.0475324	2.93763	0.00139642	99.9935	1.95857e-06	0	0.0461361
S100B.Chr1.148009651.148016981	Chr5_93945738	Chr5	93945738	0.542667	0.457333	-0.0874987	0.0291762	0.00290372	8.994	110	13.5516	0.0532041	187	13.4641	0.0463778	78	13.3766	0.0563349	0.00380014	0.0847873	0.0498763	0.138464	2.7445	0.0885875	4.2897	0.629623	0.253159	0.113467
BT.51668.Chr24.57344507.57361216	Chr5_93945738	Chr5	93945738	0.542667	0.457333	-0.0403638	0.0134793	0.00294344	8.967	110	11.9234	0.0190653	187	11.883	0.0144971	78	11.8426	0.0204995	0.000808685	2.74668e-08	0.0270785	0.0278872	2.89984	0.000808712	99.9966	1.01434e-06	0	0.0270785
SLC25A39.Chr19.44752354.44756897	Chr5_93945738	Chr5	93945738	0.542667	0.457333	-0.0495178	0.0166407	0.00312932	8.855	110	10.1833	0.0242938	187	10.1338	0.0189434	78	10.0843	0.0261025	0.00121708	0.00252834	0.0385765	0.0423219	2.87576	0.00374542	32.4951	0.0615096	0.125478	0.0404728
GEMIN6.Chr11.21147966.21151578	Chr5_93945738	Chr5	93945738	0.542667	0.457333	-0.0531709	0.017925	0.00321989	8.799	110	7.36566	0.0253533	187	7.31249	0.0192785	78	7.25932	0.0272605	0.00140328	3.84476e-08	0.047886	0.0492893	2.84703	0.00140332	99.9973	8.02899e-07	0	0.047886
CBY1.Chr5.110806463.110815850	Chr5_93945738	Chr5	93945738	0.542667	0.457333	-0.0570236	0.0192646	0.00328477	8.762	110	8.87845	0.03151	187	8.82142	0.0262909	78	8.7644	0.0336421	0.00161401	0.0183053	0.0377006	0.0576199	2.80113	0.0199193	8.10273	0.326846	0.212434	0.0514296
DOCK11.ChrX.2555691.2962903	Chr5_93945738	Chr5	93945738	0.542667	0.457333	0.0427281	0.0144528	0.00332337	8.74	110	10.8952	0.0224838	187	10.938	0.0182735	78	10.9807	0.0240851	0.000906198	0.00630008	0.0248409	0.0320472	2.8277	0.00720628	12.5751	0.202309	0.161302	0.0295659
WDR55.Chr7.53478710.53483614	Chr5_93945738	Chr5	93945738	0.542667	0.457333	-0.0440203	0.0149259	0.00339827	8.698	110	9.94391	0.0211114	187	9.89989	0.0160529	78	9.85586	0.0226994	0.00096184	5.64899e-09	0.0332025	0.0341644	2.81533	0.000961845	99.9994	1.70137e-07	0	0.0332025
BT.62377.Chr19.25163841.25198117	Chr5_93945738	Chr5	93945738	0.542667	0.457333	0.0762884	0.0258754	0.00340865	8.692	110	8.56214	0.0365985	187	8.63843	0.0278292	78	8.71472	0.0393516	0.00288877	1.16065e-07	0.099785	0.102674	2.81354	0.00288888	99.996	1.16315e-06	0	0.099785
SLC39A3.Chr7.22177133.22183820	Chr5_93945738	Chr5	93945738	0.542667	0.457333	-0.0575407	0.0195611	0.00348147	8.653	110	7.60004	0.0276675	187	7.5425	0.0210381	78	7.48496	0.0297487	0.00164341	2.30827e-08	0.0570265	0.05867	2.80112	0.00164344	99.9986	4.04772e-07	0	0.0570265
DNLZ.Chr11.103874072.103875832	Chr5_93945738	Chr5	93945738	0.542667	0.457333	-0.0708723	0.0241092	0.00350753	8.644	110	7.95833	0.0348025	187	7.88746	0.0269076	78	7.81658	0.0374057	0.00249315	0.00340897	0.0829253	0.0888274	2.80674	0.00590213	42.2416	0.0394858	0.148533	0.085482
MRPS26.Chr13.52590818.52593105	Chr5_93945738	Chr5	93945738	0.542667	0.457333	-0.0631469	0.0216528	0.00354755	8.618	110	8.53271	0.0305395	187	8.46933	0.023222	78	8.40594	0.0328368	0.00197925	0.00270471	0.0667851	0.071469	2.76938	0.00468396	42.2558	0.0389224	0.177133	0.0688136
PROS1.Chr1.37803108.37866950	Chr5_93945738	Chr5	93945738	0.542667	0.457333	-0.0718164	0.0244997	0.00359588	8.593	110	9.55624	0.0402457	187	9.48442	0.0336484	78	9.4126	0.0429556	0.00256002	0.0306613	0.0600415	0.0932629	2.74495	0.0332213	7.70594	0.338041	0.203527	0.0830375
BT.106170.Chr25.2230777.2232712	Chr5_93945738	Chr5	93945738	0.542667	0.457333	-0.300452	0.103318	0.0038695	8.457	110	9.35013	0.184527	187	9.04968	0.159688	78	8.74923	0.195703	0.0448069	0.949841	0.720294	1.71494	2.61274	0.994648	4.5048	0.568721	0.22187	1.43267
ATXN7L3B.Chr5.4048888.4052625	Chr5_93945738	Chr5	93945738	0.542667	0.457333	-0.0469419	0.0161457	0.00388083	8.453	110	11.7175	0.0234478	187	11.6705	0.018212	78	11.6236	0.0251976	0.00109375	0.00196916	0.0367395	0.0398024	2.74794	0.00306291	35.7094	0.0508714	0.120924	0.0382164
MNF1.Chr23.7758144.7820913	Chr5_93945738	Chr5	93945738	0.542667	0.457333	-0.0493849	0.0170145	0.00393777	8.425	110	9.8042	0.0254573	187	9.75482	0.020197	78	9.70543	0.0273267	0.00121055	0.00487529	0.0380947	0.0441806	2.74001	0.00608584	19.8913	0.113458	0.153726	0.0417512
TEAD1.Chr15.40303805.40482346	Chr5_93945738	Chr5	93945738	0.542667	0.457333	-0.0541694	0.018673	0.00395545	8.416	110	11.9425	0.0284309	187	11.8883	0.0228117	78	11.8342	0.0304927	0.00145648	0.00789481	0.0439306	0.0532819	2.73353	0.00935129	15.5751	0.152335	0.149792	0.0498517
SNORA48.Chr11.29645318.29645452	Chr5_93945738	Chr5	93945738	0.542667	0.457333	-0.131749	0.0455117	0.00403009	8.38	110	6.03546	0.0643724	187	5.90371	0.0489482	78	5.77197	0.0692148	0.00861576	1.24953e-07	0.308701	0.317317	2.71519	0.00861588	99.9985	4.04772e-07	0	0.308701
ENSA.Chr3.20141694.20146997	Chr5_93945738	Chr5	93945738	0.542667	0.457333	-0.0434043	0.0150265	0.00411108	8.344	110	10.47	0.0231351	187	10.4266	0.0186893	78	10.3832	0.0247978	0.000935106	0.00598011	0.0276264	0.0345416	2.70719	0.00691522	13.5224	0.177945	0.175179	0.0321115
LSMD1.Chr19.28158382.28159607	Chr5_93945738	Chr5	93945738	0.542667	0.457333	-0.0599043	0.0207483	0.00412718	8.336	110	7.67773	0.032613	187	7.61783	0.0266607	78	7.55792	0.0349135	0.0017812	0.0146087	0.0496922	0.0660821	2.69543	0.0163899	10.8676	0.227193	0.20435	0.0606488
TDG.Chr5.67973222.67994056	Chr5_93945738	Chr5	93945738	0.542667	0.457333	-0.0355637	0.0123232	0.00414357	8.329	110	10.25	0.0196225	187	10.2144	0.0161533	78	10.1788	0.0209891	0.000627784	0.00588774	0.0168612	0.0233767	2.68551	0.00651552	9.63521	0.258814	0.183547	0.021277
CSF3.Chr19.40981690.40983998	Chr5_93945738	Chr5	93945738	0.542667	0.457333	-0.13837	0.0480065	0.00419248	8.307	110	6.30889	0.0845873	187	6.17052	0.0728381	78	6.03216	0.0898051	0.00950336	0.189739	0.168458	0.3677	2.58454	0.199242	4.76976	0.529705	0.265576	0.310762
MED24.Chr19.40985698.41009183	Chr5_93945738	Chr5	93945738	0.542667	0.457333	-0.045923	0.0159693	0.00427678	8.27	110	9.34598	0.0250548	187	9.30006	0.0204609	78	9.25413	0.0268253	0.00104678	0.00847734	0.0296008	0.0391249	2.67549	0.00952412	10.9909	0.22263	0.188299	0.0359588
LTB.Chr23.27529856.27531864	Chr5_93945738	Chr5	93945738	0.542667	0.457333	0.0868788	0.0302194	0.0042882	8.265	110	6.41147	0.0462174	187	6.49835	0.0371857	78	6.58523	0.0495573	0.00374648	0.0220745	0.113726	0.139547	2.68475	0.025821	14.5094	0.162551	0.167325	0.130281
GDA.Chr8.48658281.48782109	Chr5_93945738	Chr5	93945738	0.542667	0.457333	0.0591481	0.020615	0.00436404	8.232	110	9.8949	0.0343723	187	9.95405	0.0289351	78	10.0132	0.0366468	0.00173651	0.0243506	0.0401926	0.0662797	2.61997	0.0260871	6.65659	0.377276	0.216644	0.0584555
PRMT5.Chr10.21752766.21760473	Chr5_93945738	Chr5	93945738	0.542667	0.457333	-0.0520977	0.0181608	0.00437803	8.229	110	9.63849	0.0262375	187	9.5864	0.0202977	78	9.5343	0.0281995	0.0013472	0.00198412	0.0470118	0.0503432	2.67603	0.00333132	40.4404	0.0404957	0.126537	0.0484999
RPUSD4.Chr29.29924202.29933592	Chr5_93945738	Chr5	93945738	0.542667	0.457333	-0.0602773	0.0210297	0.00440327	8.215	110	7.67914	0.0335381	187	7.61886	0.0276313	78	7.55858	0.0358702	0.00180345	0.0174091	0.0488658	0.0680783	2.64908	0.0192125	9.38683	0.26268	0.17322	0.0619226
VARS2.Chr23.27949626.27961526	Chr5_93945738	Chr5	93945738	0.542667	0.457333	-0.0394823	0.0138415	0.00459575	8.136	110	8.63561	0.0212936	187	8.59613	0.0171933	78	8.55664	0.022825	0.000773748	0.00502019	0.0234923	0.0292863	2.64202	0.00579393	13.3545	0.17607	0.155761	0.0272575
C2H2orf47.Chr2.88935944.88947500	Chr5_93945738	Chr5	93945738	0.542667	0.457333	-0.0365328	0.0128141	0.00461545	8.128	110	7.84484	0.0181245	187	7.8083	0.0137817	78	7.77177	0.0194879	0.000662465	9.9056e-09	0.0244721	0.0251345	2.63568	0.000662475	99.9985	4.04772e-07	0	0.0244721
ARHGAP30.Chr3.8439001.8453973	Chr5_93945738	Chr5	93945738	0.542667	0.457333	0.0674348	0.0237103	0.00472224	8.088	110	8.61879	0.0337305	187	8.68622	0.025773	78	8.75366	0.0362648	0.00225717	0.000899221	0.0827988	0.0859552	2.62598	0.00315639	71.5111	0.0107436	0.0936473	0.0834732
CRELD1.Chr22.16865105.16873234	Chr5_93945738	Chr5	93945738	0.542667	0.457333	-0.0447137	0.0157709	0.0048441	8.038	110	8.28735	0.0223065	187	8.24263	0.0169617	78	8.19792	0.0239845	0.000992377	1.50042e-08	0.0370683	0.0380607	2.60736	0.000992392	99.9985	4.04772e-07	0	0.0370683
GNG10.Chr8.102784501.102790524	Chr5_93945738	Chr5	93945738	0.542667	0.457333	-0.0579813	0.0204759	0.00489837	8.018	110	9.69409	0.0312343	187	9.63611	0.0250902	78	9.57813	0.0334961	0.00166867	0.00976043	0.0525682	0.0639973	2.60741	0.0114291	14.6002	0.156596	0.151246	0.0598886
RG9MTD2.Chr6.26444869.26470795	Chr5_93945738	Chr5	93945738	0.542667	0.457333	-0.0475767	0.0168147	0.00493116	8.006	110	8.37526	0.0253347	187	8.32769	0.0201925	78	8.28011	0.0271863	0.00112353	0.00540896	0.0365755	0.043108	2.60631	0.00653249	17.1991	0.128832	0.1416	0.0406323
CDK5.Chr4.114429163.114433469	Chr5_93945738	Chr5	93945738	0.542667	0.457333	-0.0535672	0.0189487	0.00497092	7.992	110	7.48738	0.0283457	187	7.43381	0.0224856	78	7.38024	0.0304275	0.00142427	0.00602348	0.0472714	0.0547192	2.60288	0.00744775	19.1235	0.113022	0.14707	0.051789
ANKRD61.Chr25.38589844.38593638	Chr5_93945738	Chr5	93945738	0.542667	0.457333	0.0446861	0.0158308	0.00502854	7.969	110	6.69923	0.0262057	187	6.74392	0.0219884	78	6.78861	0.0279547	0.000991153	0.0136031	0.0243614	0.0389557	2.54431	0.0145943	6.79138	0.358311	0.233536	0.0345638
SNRPD1.Chr24.34993832.35001567	Chr5_93945738	Chr5	93945738	0.542667	0.457333	-0.0528082	0.018724	0.00507451	7.955	110	9.33859	0.027281	187	9.28578	0.0212413	78	9.23297	0.0293139	0.0013842	0.00299196	0.0490538	0.0534299	2.59068	0.00437616	31.6305	0.0574872	0.13748	0.0512978
SERINC5.Chr10.11052483.11103578	Chr5_93945738	Chr5	93945738	0.542667	0.457333	0.0489226	0.017386	0.00518259	7.919	110	9.06361	0.0371271	187	9.11253	0.033788	78	9.16146	0.0388502	0.00118799	0.0600088	-0.0065458	0.054651	2.17378	0.0611968	1.94127	1.12244	0.326367	0.0384608
BT.42676.Chr5.104080893.104087147	Chr5_93945738	Chr5	93945738	0.542667	0.457333	-0.0366058	0.013015	0.00519396	7.91	110	9.14061	0.0193214	187	9.104	0.0152476	78	9.0674	0.0207471	0.000665115	0.00242697	0.0227102	0.0258023	2.57773	0.00309208	21.5102	0.0965488	0.131857	0.0245305
BT.65001.Chr18.50845592.50850432	Chr5_93945738	Chr5	93945738	0.542667	0.457333	-0.0470652	0.0168063	0.00538615	7.842	110	7.54416	0.0261328	187	7.49709	0.0212335	78	7.45003	0.0279948	0.0010995	0.00847149	0.0336336	0.0432046	2.54488	0.009571	11.4879	0.201199	0.161256	0.0399872
AHSA1.Chr10.89715736.89723188	Chr5_93945738	Chr5	93945738	0.542667	0.457333	-0.0486119	0.0173679	0.00540969	7.834	110	9.84739	0.0283413	187	9.79877	0.0236204	78	9.75016	0.030264	0.00117295	0.0145929	0.0308957	0.0466615	2.51375	0.0157658	7.43985	0.320803	0.18209	0.0418404
ATMIN.Chr18.7755291.7768469	Chr5_93945738	Chr5	93945738	0.542667	0.457333	-0.0342354	0.0122423	0.00545167	7.82	110	10.1526	0.01911	187	10.1184	0.0155617	78	10.0841	0.0204668	0.000581764	0.00470472	0.0176528	0.0229393	2.5361	0.00528648	11.0047	0.210431	0.159726	0.0211814
AKR1A1.Chr3.101106702.101118441	Chr5_93945738	Chr5	93945738	0.542667	0.457333	-0.0693897	0.0248353	0.00549194	7.806	110	10.1707	0.0383687	187	10.1013	0.0310585	78	10.0319	0.0411181	0.00238994	0.0170803	0.0747683	0.0942385	2.53605	0.0194702	12.2749	0.185961	0.1611	0.0875785
PDCD5.Chr18.43254168.43260903	Chr5_93945738	Chr5	93945738	0.542667	0.457333	-0.0421456	0.0150905	0.00550676	7.801	110	9.11245	0.0235406	187	9.0703	0.0191626	78	9.02815	0.025213	0.000881661	0.0070994	0.0268643	0.0348454	2.53021	0.00798106	11.0469	0.209029	0.20088	0.0321889
PDAP1.Chr25.37532740.37544696	Chr5_93945738	Chr5	93945738	0.542667	0.457333	-0.0312601	0.0111985	0.00553613	7.792	110	10.2159	0.0194088	187	10.1847	0.016607	78	10.1534	0.0206324	0.000485039	0.00934441	0.00999923	0.0198287	2.44615	0.00982945	4.93455	0.483074	0.249577	0.0170075
C1ORF96.Chr28.281480.297049	Chr5_93945738	Chr5	93945738	0.542667	0.457333	0.0761474	0.0273017	0.00557435	7.779	110	7.62308	0.0417239	187	7.69923	0.0335548	78	7.77538	0.0447408	0.0028781	0.0178259	0.0930074	0.113711	2.53106	0.020704	13.9012	0.160835	0.157904	0.106377
DERA.Chr5.94316293.94434347	Chr5_93945738	Chr5	93945738	0.542667	0.457333	-0.0386034	0.0138429	0.00558097	7.777	110	11.4585	0.023709	187	11.4199	0.0201898	78	11.3813	0.0252267	0.000739685	0.0132368	0.0161696	0.030146	2.45367	0.0139765	5.29236	0.450134	0.235579	0.0260972
ZNF830.Chr19.15446157.15447896	Chr5_93945738	Chr5	93945738	0.542667	0.457333	-0.041973	0.0150631	0.00563181	7.765	110	8.58911	0.021402	187	8.54714	0.0163366	78	8.50517	0.0230104	0.000874454	0.000292577	0.0334873	0.0346543	2.52336	0.00116703	74.9298	0.00866129	0.1262	0.0337067
MRPL24.Chr3.14141433.14146444	Chr5_93945738	Chr5	93945738	0.542667	0.457333	-0.0590296	0.021203	0.00565558	7.752	110	8.45084	0.0333323	187	8.39181	0.0272508	78	8.33277	0.0356833	0.00172956	0.0152781	0.051873	0.0688806	2.51095	0.0170076	10.1693	0.227518	0.198047	0.0633315
TYMS.Chr24.35935176.35945792	Chr5_93945738	Chr5	93945738	0.542667	0.457333	0.0452818	0.0162634	0.00565727	7.752	110	8.32582	0.0245083	187	8.3711	0.019536	78	8.41638	0.0262993	0.00101776	0.00507477	0.0342018	0.0402944	2.5258	0.00609253	16.705	0.129206	0.152887	0.0380079
FOXJ2.Chr5.102003895.102023009	Chr5_93945738	Chr5	93945738	0.542667	0.457333	0.0382333	0.0137589	0.00575652	7.723	110	9.2342	0.0197056	187	9.27244	0.0151401	78	9.31067	0.0211835	0.000725569	0.000664154	0.0274858	0.0288756	2.51274	0.00138972	52.2096	0.0235934	0.126844	0.027984
ARPC5L.Chr11.95859894.95867086	Chr5_93945738	Chr5	93945738	0.542667	0.457333	-0.0440175	0.0158775	0.00586178	7.686	110	9.4058	0.0224573	187	9.36178	0.0170764	78	9.31776	0.0241467	0.000961716	8.14203e-08	0.037571	0.0385328	2.49584	0.000961798	99.9915	2.1671e-06	0	0.0375711
SNX18.Chr20.24570227.24596518	Chr5_93945738	Chr5	93945738	0.542667	0.457333	-0.0420492	0.0151783	0.00589769	7.675	110	10.9476	0.0262609	187	10.9056	0.0224546	78	10.8635	0.0279203	0.00087763	0.0169828	0.0185243	0.0363848	2.41208	0.0178605	4.91381	0.478293	0.231253	0.0312614
GDI1.ChrX.40411179.40416941	Chr5_93945738	Chr5	93945738	0.542667	0.457333	-0.0360273	0.0130064	0.00590406	7.673	110	11.3389	0.0207894	187	11.3029	0.0171481	78	11.2669	0.0222317	0.000644257	0.00680516	0.0185599	0.0260093	2.47703	0.00744942	8.64841	0.268289	0.179079	0.0236637
NDUFA1.ChrX.4068880.4072037	Chr5_93945738	Chr5	93945738	0.542667	0.457333	-0.0746106	0.0269375	0.00591951	7.672	110	9.57915	0.0381636	187	9.50453	0.0290599	78	9.42992	0.0410335	0.00276311	0.000328038	0.10778	0.110872	2.49217	0.00309114	89.3878	0.00303434	0.109767	0.108026
NDUFA5.Chr4.88657784.88673594	Chr5_93945738	Chr5	93945738	0.542667	0.457333	-0.0488283	0.0176336	0.00591964	7.668	110	9.83076	0.0249412	187	9.78193	0.0189651	78	9.7331	0.0268173	0.00118342	4.98785e-08	0.0463416	0.0475251	2.4901	0.00118347	99.9958	1.07632e-06	0	0.0463416
MRPL19.Chr11.43885454.43896122	Chr5_93945738	Chr5	93945738	0.542667	0.457333	-0.0421114	0.0152124	0.00593782	7.663	110	9.00313	0.0227009	187	8.96102	0.0179782	78	8.91891	0.0243708	0.00088023	0.00369947	0.0306467	0.0352264	2.49878	0.0045797	19.2202	0.107711	0.140561	0.0334213
BT.48909.Chr18.49688182.49699038	Chr5_93945738	Chr5	93945738	0.542667	0.457333	-0.0424227	0.0153464	0.00600564	7.641	110	9.76267	0.0236495	187	9.72024	0.0191152	78	9.67782	0.0253478	0.000893292	0.00631362	0.0287443	0.0359512	2.48474	0.00720691	12.3949	0.180091	0.156701	0.0334795
BT.89243.Chr29.42578110.42608367	Chr5_93945738	Chr5	93945738	0.542667	0.457333	-0.113256	0.0409806	0.00602029	7.638	110	11.2665	0.0756206	187	11.1533	0.0661782	78	11.04	0.0799965	0.00636678	0.177814	0.0896406	0.273821	2.32516	0.18418	3.45682	0.664838	0.265654	0.223001
CWC15.Chr15.15705460.15713952	Chr5_93945738	Chr5	93945738	0.542667	0.457333	-0.0379708	0.0137457	0.00603928	7.631	110	10.3657	0.0194421	187	10.3278	0.0147836	78	10.2898	0.0209046	0.000715642	4.56799e-09	0.0281594	0.028875	2.47841	0.000715647	99.9994	1.62219e-07	0	0.0281594
THOC5.Chr17.70837284.70867949	Chr5_93945738	Chr5	93945738	0.542667	0.457333	-0.0297674	0.0107861	0.00608768	7.616	110	10.3278	0.0186484	187	10.298	0.015941	78	10.2682	0.0198279	0.000439824	0.00853774	0.00938765	0.0183652	2.39487	0.00897756	4.89914	0.476293	0.236173	0.015791
MTPAP.Chr13.35533552.35564536	Chr5_93945738	Chr5	93945738	0.542667	0.457333	-0.0243419	0.00886249	0.00633081	7.544	110	9.76558	0.0125352	187	9.74124	0.00953169	78	9.71689	0.0134782	0.000294107	4.7382e-09	0.0117059	0.012	2.4509	0.000294112	99.9984	4.04772e-07	0	0.0117059
METTL18.Chr16.38247530.38249860	Chr5_93945738	Chr5	93945738	0.542667	0.457333	-0.0479083	0.0175381	0.00662905	7.462	110	7.71365	0.0250312	187	7.66574	0.0191775	78	7.61783	0.0269103	0.00113925	0.000772031	0.0449937	0.0469049	2.42885	0.00191128	59.6066	0.0168692	0.103368	0.0455727
BSCL2.Chr29.41713367.41724760	Chr5_93945738	Chr5	93945738	0.542667	0.457333	-0.0484753	0.0177697	0.00670413	7.442	110	9.64772	0.0252594	187	9.59924	0.0192878	78	9.55077	0.0271575	0.00116637	0.000434218	0.0465805	0.0481811	2.42081	0.00160059	72.8714	0.0092358	0.108522	0.0469062
STIP1.Chr29.43111546.43124096	Chr5_93945738	Chr5	93945738	0.542667	0.457333	-0.0478555	0.0175479	0.00671053	7.437	110	11.0017	0.0267447	187	10.9539	0.0214724	78	10.906	0.0286827	0.00113674	0.00707778	0.0386947	0.0469092	2.42327	0.00821451	13.8381	0.15463	0.160411	0.044003
MRPL16.Chr15.84347033.84351272	Chr5_93945738	Chr5	93945738	0.542667	0.457333	-0.0530906	0.0194722	0.00672735	7.434	110	9.20131	0.0287355	187	9.14822	0.0225825	78	9.09513	0.0308633	0.00139905	0.00471938	0.0515464	0.0576648	2.42617	0.00611843	22.8661	0.0838767	0.14164	0.0550859
APITD1.Chr16.44017901.44032547	Chr5_93945738	Chr5	93945738	0.542667	0.457333	-0.0352486	0.0129317	0.00673655	7.43	110	7.73266	0.0205883	187	7.69742	0.0169471	78	7.66217	0.0220224	0.000616707	0.00647404	0.0185761	0.0256669	2.40274	0.00709074	8.69736	0.258443	0.181361	0.0234316
DRAP1.Chr29.44694171.44696295	Chr5_93945738	Chr5	93945738	0.542667	0.457333	-0.0502119	0.0184644	0.0068642	7.395	110	9.0678	0.0300598	187	9.01759	0.0250242	78	8.96737	0.0321045	0.00125144	0.0161707	0.0352057	0.0526279	2.3779	0.0174222	7.18302	0.31475	0.210161	0.0473337
MAT2A.Chr11.49298517.49305175	Chr5_93945738	Chr5	93945738	0.542667	0.457333	-0.0396798	0.0145927	0.0068692	7.394	110	12.5071	0.0206401	187	12.4674	0.0156946	78	12.4278	0.0221928	0.000781512	3.31923e-08	0.0317368	0.0325183	2.4033	0.000781545	99.9958	1.04586e-06	0	0.0317368
BT.52985.Chr21.7011497.7012012	Chr5_93945738	Chr5	93945738	0.542667	0.457333	-0.0623564	0.0229349	0.00687547	7.392	110	5.51232	0.0324394	187	5.44997	0.0246667	78	5.38761	0.0348796	0.00193001	2.64335e-08	0.0783943	0.0803244	2.40277	0.00193003	99.9986	3.37187e-07	0	0.0783943
TAGAP.Chr9.96806294.96815764	Chr5_93945738	Chr5	93945738	0.542667	0.457333	0.0624206	0.0230331	0.00706186	7.344	110	7.09627	0.0339878	187	7.15869	0.0267087	78	7.22111	0.0365046	0.00193398	0.00659126	0.0721341	0.0806593	2.39771	0.00852524	22.6853	0.0837247	0.134179	0.0770775
BT.68634.Chr20.63097314.63111305	Chr5_93945738	Chr5	93945738	0.542667	0.457333	-0.0446138	0.0164734	0.00709578	7.335	110	10.2648	0.0284836	187	10.2202	0.0243489	78	10.1755	0.0302849	0.000987948	0.0199248	0.0218887	0.0428015	2.30821	0.0209128	4.72414	0.476516	0.227154	0.0368323
BT.29619.Chr23.22040481.22044849	Chr5_93945738	Chr5	93945738	0.542667	0.457333	-0.0679664	0.0251034	0.0071107	7.33	110	7.97505	0.0408483	187	7.90709	0.0339975	78	7.83912	0.0436283	0.0022929	0.0297678	0.0651828	0.0972435	2.35789	0.0320607	7.15173	0.313509	0.196565	0.0875087
TMEM120A.Chr25.34726229.34731680	Chr5_93945738	Chr5	93945738	0.542667	0.457333	-0.0507998	0.0187774	0.00716008	7.319	110	8.63327	0.0276442	187	8.58247	0.021688	78	8.53167	0.0296938	0.00128092	0.00412703	0.0481963	0.0536042	2.38958	0.00540795	23.6858	0.0788756	0.131046	0.0512915
CTH.Chr3.75082359.75109443	Chr5_93945738	Chr5	93945738	0.542667	0.457333	-0.0590238	0.0218803	0.00732079	7.277	110	8.03325	0.0355217	187	7.97423	0.0295309	78	7.9152	0.0379454	0.00172922	0.022173	0.0499123	0.0738145	2.34266	0.0239022	7.23456	0.307594	0.206342	0.0665421
BT.44027.Chr20.24233178.24292919	Chr5_93945738	Chr5	93945738	0.542667	0.457333	0.0424593	0.0157698	0.00743432	7.249	110	8.91843	0.0240434	187	8.96089	0.0193079	78	9.00335	0.0257852	0.000894834	0.00574648	0.0312216	0.0378629	2.36336	0.00664131	13.4738	0.155445	0.167177	0.0355314
FXN.Chr8.45503979.45528322	Chr5_93945738	Chr5	93945738	0.542667	0.457333	-0.03968	0.0147701	0.00756319	7.217	110	9.57231	0.0231201	187	9.53263	0.0188568	78	9.49295	0.0247574	0.000781517	0.00706862	0.0254909	0.033341	2.34401	0.00785013	9.95546	0.217099	0.172373	0.0307923
MSTN.Chr2.6213566.6220196	Chr5_93945738	Chr5	93945738	0.542667	0.457333	0.405701	0.151324	0.00768601	7.188	110	6.19157	0.240405	187	6.59727	0.197664	78	7.00297	0.257187	0.0816975	0.867924	2.56052	3.51014	2.32747	0.949622	8.60316	0.253154	0.175641	3.21146
C3ORF78.Chr22.48842268.48845476	Chr5_93945738	Chr5	93945738	0.542667	0.457333	-0.0508524	0.0189947	0.00777603	7.168	110	8.16333	0.0282894	187	8.11248	0.0223742	78	8.06163	0.0303729	0.00128357	0.00554006	0.0480044	0.054828	2.34109	0.00682363	18.8107	0.103467	0.154688	0.0521594
DDIT4.Chr28.28483403.28485410	Chr5_93945738	Chr5	93945738	0.542667	0.457333	-0.089573	0.0335896	0.00801707	7.111	110	10.218	0.0573192	187	10.1285	0.0487375	78	10.0389	0.0610056	0.00398245	0.0760551	0.0968306	0.176868	2.25165	0.0800375	4.97572	0.439916	0.248926	0.153872
UCP2.Chr15.54196170.54202633	Chr5_93945738	Chr5	93945738	0.542667	0.457333	0.100894	0.0379166	0.00814974	7.081	110	7.34068	0.0590696	187	7.44158	0.0480475	78	7.54247	0.0632712	0.00505275	0.0440949	0.170287	0.219434	2.30262	0.0491477	10.2808	0.205684	0.17132	0.203358
ZNF498.Chr25.37343014.37349581	Chr5_93945738	Chr5	93945738	0.542667	0.457333	-0.030045	0.0112923	0.00815656	7.081	110	8.22473	0.0167319	187	8.19468	0.0131868	78	8.16463	0.017968	0.000448063	0.00175487	0.017165	0.0193679	2.31343	0.00220293	20.3394	0.0927526	0.163702	0.0184811
RIP5.Chr13.66362562.66369978	Chr5_93945738	Chr5	93945738	0.542667	0.457333	-0.0453858	0.0170663	0.00818628	7.072	110	10.3714	0.0241388	187	10.326	0.018355	78	10.2806	0.0259547	0.00102244	1.40337e-08	0.0434081	0.0444306	2.3012	0.00102245	99.9986	3.23297e-07	0	0.0434082
YARS2.Chr5.77502140.77528802	Chr5_93945738	Chr5	93945738	0.542667	0.457333	-0.0302051	0.0113804	0.00831847	7.044	110	10.9991	0.0167991	187	10.9689	0.0132047	78	10.9387	0.0180428	0.000452853	0.00162371	0.017595	0.0196716	2.30207	0.00207656	21.8078	0.0844859	0.143361	0.0188128
UNKL.Chr25.1082676.1113094	Chr5_93945738	Chr5	93945738	0.542667	0.457333	0.0638222	0.02405	0.00833285	7.042	110	8.75928	0.0345748	187	8.8231	0.0266442	78	8.88692	0.0371647	0.00202181	0.00264797	0.0833246	0.0879943	2.29766	0.00466978	43.2956	0.0308002	0.118723	0.0853105
WBSCR22.Chr25.34072620.34083970	Chr5_93945738	Chr5	93945738	0.542667	0.457333	-0.0524231	0.0197625	0.00834877	7.037	110	9.36344	0.0307125	187	9.31102	0.0249468	78	9.25859	0.0329019	0.00136409	0.0116359	0.0465782	0.0595783	2.28957	0.013	10.493	0.199881	0.173791	0.0553052
NME6.Chr22.52126504.52133264	Chr5_93945738	Chr5	93945738	0.542667	0.457333	-0.0421452	0.0158918	0.008363	7.033	110	7.30299	0.0250797	187	7.26084	0.0205473	78	7.2187	0.026842	0.000881644	0.00894216	0.028813	0.0386368	2.28188	0.0098238	8.97457	0.236846	0.194051	0.0355196
SELPLG.Chr17.66557143.66573393	Chr5_93945738	Chr5	93945738	0.542667	0.457333	0.0740751	0.0279413	0.00837968	7.033	110	7.336	0.0399324	187	7.4101	0.030628	78	7.48419	0.042929	0.00272358	0.00227279	0.113851	0.118847	2.29166	0.00499637	54.5112	0.0195721	0.126884	0.115556
CIDEB.Chr10.20695969.20698806	Chr5_93945738	Chr5	93945738	0.542667	0.457333	0.0732538	0.0276426	0.00841155	7.023	110	5.81625	0.0390981	187	5.8895	0.0297299	78	5.96276	0.0420392	0.00266352	2.15001e-07	0.11388	0.116544	2.28542	0.00266374	99.9919	1.88796e-06	0	0.11388
RASA3.Chr12.90916421.90995694	Chr5_93945738	Chr5	93945738	0.542667	0.457333	0.046174	0.0174356	0.00846504	7.013	110	10.8704	0.0258912	187	10.9166	0.0204366	78	10.9627	0.0278014	0.00105825	0.00439651	0.0407095	0.0461642	2.29237	0.00545476	19.4006	0.0974706	0.164927	0.0440069
KRCC1.Chr11.47874692.47879023	Chr5_93945738	Chr5	93945738	0.542667	0.457333	-0.0451037	0.0170408	0.00849978	7.004	110	10.2867	0.0275089	187	10.2416	0.0228054	78	10.1965	0.0293974	0.00100977	0.0128204	0.0308305	0.0446606	2.26098	0.0138302	7.3012	0.293703	0.235634	0.0404458
CHCHD1.Chr28.29850371.29851646	Chr5_93945738	Chr5	93945738	0.542667	0.457333	-0.0450123	0.0170152	0.00852977	6.998	110	7.82223	0.0310795	187	7.77722	0.0271071	78	7.73221	0.0329041	0.00100568	0.0290854	0.0167577	0.0468488	2.14665	0.0300911	3.34211	0.634456	0.282517	0.0385717
KIAA1967.Chr8.70414190.70429165	Chr5_93945738	Chr5	93945738	0.542667	0.457333	-0.0280207	0.0105966	0.00855572	6.992	110	11.7268	0.0159922	187	11.6988	0.0127599	78	11.6707	0.0171596	0.000389722	0.00220919	0.0144669	0.0170658	2.28364	0.00259892	14.9955	0.132477	0.158315	0.0161238
TOE1.Chr3.101320672.101324315	Chr5_93945738	Chr5	93945738	0.542667	0.457333	-0.0419532	0.0158805	0.0086174	6.979	110	8.62691	0.0240498	187	8.58495	0.0192315	78	8.543	0.0258009	0.000873628	0.00525327	0.0322105	0.0383374	2.27879	0.00612689	14.2589	0.140223	0.159052	0.0361504
NR1D1.Chr19.41040926.41048228	Chr5_93945738	Chr5	93945738	0.542667	0.457333	0.0629646	0.0238602	0.00868754	6.964	110	8.56744	0.0376511	187	8.63041	0.0308452	78	8.69337	0.0402971	0.00196784	0.0201359	0.0649718	0.0870756	2.25992	0.0221037	8.90275	0.236593	0.186097	0.0800738
TMEM220.Chr19.30304818.30322098	Chr5_93945738	Chr5	93945738	0.542667	0.457333	-0.063051	0.0238931	0.00869184	6.964	110	9.17326	0.0438205	187	9.11021	0.0382716	78	9.04716	0.0463784	0.00197324	0.0585824	0.0320173	0.092573	2.13155	0.0605556	3.25856	0.646607	0.24066	0.0759541
PHF5A.Chr5.113079627.113088634	Chr5_93945738	Chr5	93945738	0.542667	0.457333	-0.0297606	0.0112905	0.00876276	6.948	110	9.44468	0.0159694	187	9.41492	0.012143	78	9.38516	0.0171707	0.000439621	3.76307e-08	0.0189983	0.0194379	2.26166	0.000439659	99.9914	1.98074e-06	0	0.0189983
UBAC2.Chr12.80056876.80227030	Chr5_93945738	Chr5	93945738	0.542667	0.457333	0.0219844	0.00834095	0.00876753	6.947	110	11.074	0.0117976	187	11.096	0.00897076	78	11.118	0.012685	0.000239896	4.19694e-09	0.0103687	0.0106086	2.26135	0.000239901	99.9983	4.04772e-07	0	0.0103687
CD72.Chr8.60212308.60219700	Chr5_93945738	Chr5	93945738	0.542667	0.457333	0.0665277	0.0252559	0.00880726	6.939	110	5.73016	0.0357223	187	5.79668	0.0271629	78	5.86321	0.0384094	0.00219686	6.96954e-08	0.095064	0.097261	2.25872	0.00219693	99.9968	7.33141e-07	0	0.0950641
FAM117A.Chr19.37502276.37544657	Chr5_93945738	Chr5	93945738	0.542667	0.457333	0.0476544	0.0181159	0.00890575	6.92	110	10.4341	0.0268478	187	10.4818	0.0211619	78	10.5294	0.0288309	0.0011272	0.00452307	0.0441774	0.0498277	2.2622	0.00565027	19.9495	0.0928752	0.147803	0.0475697
C11H2ORF7.Chr11.11202919.11207042	Chr5_93945738	Chr5	93945738	0.542667	0.457333	-0.0681369	0.0259729	0.00909354	6.883	110	9.12113	0.0375677	187	9.05299	0.0290892	78	8.98485	0.0403757	0.00230442	0.00429361	0.0959066	0.102505	2.24811	0.00659803	34.9259	0.0428503	0.136237	0.0991268
SDHC.Chr3.8195438.8226068	Chr5_93945738	Chr5	93945738	0.542667	0.457333	-0.0327545	0.0124939	0.00913325	6.873	110	11.2403	0.0216893	187	11.2075	0.0185702	78	11.1748	0.0230538	0.000532524	0.0117506	0.012344	0.0246271	2.16235	0.0122831	4.33543	0.487685	0.252337	0.0211569
TMEM70.Chr14.39354351.39362288	Chr5_93945738	Chr5	93945738	0.542667	0.457333	-0.072814	0.0278082	0.00921609	6.856	110	10.4093	0.0432237	187	10.3365	0.0351128	78	10.2637	0.0463045	0.00263163	0.0230875	0.0921788	0.117898	2.23213	0.0257192	10.2322	0.200297	0.17749	0.109494
LSM10.Chr3.110065581.110068037	Chr5_93945738	Chr5	93945738	0.542667	0.457333	-0.0518371	0.01981	0.00926841	6.847	110	7.42624	0.028965	187	7.3744	0.0226113	78	7.32256	0.0311199	0.00133376	0.00376558	0.0544833	0.0595826	2.23851	0.00509934	26.1556	0.0646464	0.126413	0.0573074
CXORF26.ChrX.80576367.80580439	Chr5_93945738	Chr5	93945738	0.542667	0.457333	-0.042336	0.0162042	0.00935073	6.831	110	8.43964	0.0240761	187	8.39728	0.0190111	78	8.35493	0.0258518	0.000889642	0.00384101	0.0351205	0.0398511	2.23241	0.00473066	18.8059	0.0985849	0.165052	0.0380012
AFG3L2.Chr24.43252927.43271906	Chr5_93945738	Chr5	93945738	0.542667	0.457333	-0.0298001	0.0114048	0.00937738	6.827	110	10.4871	0.0161576	187	10.4573	0.0123032	78	10.4275	0.0173726	0.000440791	5.83978e-05	0.0193203	0.0198195	2.22403	0.000499189	88.3015	0.0030135	0.107234	0.0193641
BT.24718.Chr5.28847112.28854786	Chr5_93945738	Chr5	93945738	0.542667	0.457333	-0.0290393	0.0111277	0.009464	6.81	110	8.65796	0.0158802	187	8.62892	0.0121654	78	8.59988	0.0170723	0.000418571	0.000306726	0.0181177	0.018843	2.22136	0.000725297	57.7103	0.0166478	0.11087	0.0183477
PHKG2.Chr25.27126841.27136093	Chr5_93945738	Chr5	93945738	0.542667	0.457333	-0.0334658	0.0128398	0.00954124	6.793	110	9.70543	0.0196619	187	9.67196	0.0158317	78	9.63849	0.0210813	0.000555902	0.00405649	0.0204635	0.0250759	2.21688	0.00461239	12.0523	0.165436	0.154181	0.0235059
PSPH.Chr25.27955045.27977149	Chr5_93945738	Chr5	93945738	0.542667	0.457333	-0.162232	0.0622705	0.00957048	6.787	110	8.87324	0.105546	187	8.71101	0.0894897	78	8.54878	0.112392	0.0130638	0.249785	0.342759	0.605608	2.15713	0.262849	4.97007	0.421547	0.233599	0.530098
PRDX1.Chr3.101152892.101166725	Chr5_93945738	Chr5	93945738	0.542667	0.457333	-0.0579207	0.0222394	0.00959624	6.783	110	11.6695	0.033558	187	11.6116	0.0267725	78	11.5536	0.036008	0.00166519	0.00970513	0.063746	0.0751163	2.21682	0.0113703	14.6451	0.132131	0.151447	0.0710248
RWDD1.Chr9.34577932.34595665	Chr5_93945738	Chr5	93945738	0.542667	0.457333	-0.0429977	0.0165527	0.00978122	6.748	110	9.98028	0.0234124	187	9.93728	0.0178026	78	9.89428	0.0251735	0.000917668	1.65287e-08	0.0408347	0.0417524	2.19788	0.000917685	99.9982	4.04772e-07	0	0.0408347
XPO1.Chr11.60068221.60109922	Chr5_93945738	Chr5	93945738	0.542667	0.457333	-0.0373571	0.0143884	0.0098293	6.741	110	12.1554	0.0206074	187	12.118	0.015833	78	12.0807	0.0221529	0.000692695	0.000724313	0.0300628	0.0314798	2.20045	0.00141701	48.8844	0.0235265	0.10957	0.030606
YEATS4.Chr5.44318357.44342854	Chr5_93945738	Chr5	93945738	0.542667	0.457333	-0.0367259	0.0141581	0.00988327	6.729	110	8.7665	0.0200254	187	8.72978	0.0152271	78	8.69305	0.0215318	0.000669485	1.48124e-08	0.0298745	0.030544	2.19187	0.000669499	99.9978	4.95821e-07	0	0.0298745
TXNRD1.Chr5.68239611.68302678	Chr5_93945738	Chr5	93945738	0.542667	0.457333	-0.0332885	0.0128458	0.00995656	6.715	110	11.824	0.0181693	187	11.7907	0.0138158	78	11.7574	0.019536	0.000550028	4.48086e-09	0.0245931	0.0251431	2.18759	0.000550033	99.9992	1.822e-07	0	0.0245931
PML.Chr21.34970953.35025051	Chr5_93945738	Chr5	93945738	0.542667	0.457333	0.047753	0.0184279	0.00995815	6.715	110	10.0092	0.0260647	187	10.057	0.0198194	78	10.1047	0.0280254	0.00113187	3.89581e-08	0.0506109	0.0517428	2.1875	0.00113191	99.9966	7.69757e-07	0	0.0506109
ZNF792.Chr18.45886846.45891786	Chr5_93945738	Chr5	93945738	0.542667	0.457333	-0.0421779	0.0163177	0.0101456	6.681	110	8.59849	0.0259921	187	8.55631	0.0214008	78	8.51413	0.0278017	0.000883012	0.0103589	0.0295315	0.0407734	2.16566	0.0112419	7.85467	0.259683	0.195421	0.0373006
BT.62468.Chr19.62099290.62151579	Chr5_93945738	Chr5	93945738	0.542667	0.457333	0.0741931	0.0287083	0.0101577	6.679	110	9.86242	0.0457115	187	9.93662	0.0376294	78	10.0108	0.0488952	0.00273226	0.0319442	0.0915153	0.126192	2.16517	0.0346765	7.87929	0.258743	0.18602	0.115474
EMC10.Chr18.57071805.57078304	Chr5_93945738	Chr5	93945738	0.542667	0.457333	-0.0425663	0.016481	0.0102049	6.671	110	10.7747	0.023311	187	10.7322	0.0177255	78	10.6896	0.0250646	0.000899346	2.50965e-08	0.0404819	0.0413813	2.17332	0.000899371	99.9972	6.19945e-07	0	0.0404819
ZNF333.Chr7.12164113.12182802	Chr5_93945738	Chr5	93945738	0.542667	0.457333	0.0353441	0.0136889	0.0102279	6.667	110	8.89623	0.0227046	187	8.93157	0.0190678	78	8.96692	0.0242164	0.000620055	0.0103219	0.0180849	0.0290269	2.13614	0.010942	5.66675	0.363361	0.240772	0.0258263
PNPO.Chr19.39181604.39188148	Chr5_93945738	Chr5	93945738	0.542667	0.457333	-0.0566199	0.021932	0.010231	6.668	110	8.81475	0.0322593	187	8.75812	0.0252927	78	8.70149	0.0346521	0.00159124	0.00550728	0.0658677	0.0729662	2.18078	0.00709851	22.4165	0.0771597	0.154989	0.0699982
BT.88457.Chr21.68908374.68911835	Chr5_93945738	Chr5	93945738	0.542667	0.457333	-0.0991925	0.0384701	0.010344	6.648	110	5.84522	0.0545143	187	5.74602	0.0415177	78	5.64683	0.0586136	0.00488375	0.000758318	0.219729	0.225371	2.16698	0.00564207	86.5596	0.00343928	0.0936173	0.220298
SF3B5.Chr9.82549526.82550198	Chr5_93945738	Chr5	93945738	0.542667	0.457333	-0.0631267	0.0245171	0.0104439	6.629	110	7.86596	0.0407767	187	7.80284	0.0342881	78	7.73972	0.0434831	0.00197798	0.0338005	0.0574138	0.0931923	2.12247	0.0357785	5.52842	0.370561	0.229243	0.0827642
CHRAC1.Chr14.4182522.4185763	Chr5_93945738	Chr5	93945738	0.542667	0.457333	-0.0430805	0.0167323	0.0104496	6.628	110	7.46164	0.0252112	187	7.41856	0.0200945	78	7.37549	0.0270537	0.000921206	0.00536002	0.0362119	0.0424931	2.1679	0.00628123	14.666	0.128934	0.166406	0.0402319
MRPL30.Chr11.4306683.4321375	Chr5_93945738	Chr5	93945738	0.542667	0.457333	-0.0335757	0.0130431	0.0104548	6.627	110	7.95496	0.0184483	187	7.92138	0.0140279	78	7.88781	0.0198361	0.000559561	8.6671e-09	0.0253543	0.0259138	2.15931	0.000559569	99.9985	3.4184e-07	0	0.0253543
NDUFB5.Chr1.88096667.88111780	Chr5_93945738	Chr5	93945738	0.542667	0.457333	-0.0609142	0.023702	0.0105884	6.605	110	9.38823	0.0347316	187	9.32731	0.0271565	78	9.2664	0.0373128	0.00184176	0.00576635	0.077611	0.0852191	2.1612	0.0076081	24.2078	0.0691597	0.127186	0.0819357
CHCHD4.Chr22.58747919.58754568	Chr5_93945738	Chr5	93945738	0.542667	0.457333	-0.0413446	0.0160937	0.010612	6.6	110	8.84549	0.0256941	187	8.80414	0.0211808	78	8.7628	0.0274787	0.000848463	0.0103039	0.0285197	0.039672	2.13869	0.0111523	7.60794	0.265403	0.205881	0.0362476
RANBP1.Chr17.75036894.75038127	Chr5_93945738	Chr5	93945738	0.542667	0.457333	-0.0508875	0.0198224	0.0106656	6.59	110	8.03933	0.0280371	187	7.98844	0.0213191	78	7.93755	0.0301461	0.00128534	5.55753e-08	0.0585602	0.0598456	2.14776	0.0012854	99.9957	9.49028e-07	0	0.0585603
U2AF1L4.Chr18.46644289.46646601	Chr5_93945738	Chr5	93945738	0.542667	0.457333	-0.0386708	0.0150655	0.0106756	6.589	110	8.09751	0.0227597	187	8.05884	0.0181713	78	8.02017	0.0244199	0.00074227	0.00454377	0.0291681	0.0344542	2.15437	0.00528604	14.0421	0.134783	0.132768	0.0325759
KLRD1.Chr5.100095828.100101039	Chr5_93945738	Chr5	93945738	0.542667	0.457333	-0.131834	0.0513892	0.0107274	6.581	110	6.27621	0.0984881	187	6.14438	0.0872059	78	6.01254	0.103882	0.00862677	0.335661	0.094795	0.439083	1.96473	0.344288	2.50569	0.77978	0.274765	0.346541
BT.68623.Chr3.16179345.16231747	Chr5_93945738	Chr5	93945738	0.542667	0.457333	0.0690276	0.0269172	0.0107512	6.577	110	8.72497	0.0484942	187	8.794	0.0420965	78	8.86303	0.0513963	0.00236506	0.0676284	0.0462494	0.116243	2.03458	0.0699934	3.37897	0.593868	0.276003	0.0969707
BT.68997.Chr15.42435880.42446235	Chr5_93945738	Chr5	93945738	0.542667	0.457333	-0.0352784	0.0137686	0.0108155	6.565	110	14.295	0.0194745	187	14.2597	0.0148082	78	14.2244	0.0209394	0.000617752	4.68014e-08	0.0282533	0.0288711	2.13969	0.000617799	99.9924	1.65649e-06	0	0.0282534
AZGP1.Chr25.36982287.36986566	Chr5_93945738	Chr5	93945738	0.542667	0.457333	-0.129605	0.0505814	0.0108157	6.565	110	12.9055	0.0888003	187	12.7759	0.0763608	78	12.6463	0.0943048	0.00833753	0.206192	0.19076	0.40529	2.05718	0.21453	3.88642	0.519437	0.227459	0.345404
BT.47419.Chr18.46555943.46558285	Chr5_93945738	Chr5	93945738	0.542667	0.457333	-0.0755235	0.0295444	0.0109992	6.535	110	5.75696	0.041788	187	5.68144	0.0317753	78	5.60592	0.0449315	0.00283113	2.58392e-07	0.130089	0.13292	2.12995	0.00283139	99.9909	1.98627e-06	0	0.130089
ABHD11.Chr25.34041448.34043848	Chr5_93945738	Chr5	93945738	0.542667	0.457333	-0.0821337	0.0321714	0.0111014	6.518	110	8.2093	0.0554043	187	8.12716	0.047286	78	8.04503	0.0589262	0.00334841	0.0740825	0.0851127	0.162544	2.06001	0.0774309	4.32439	0.465356	0.208747	0.140675
BT.22969.Chr15.82159474.82172143	Chr5_93945738	Chr5	93945738	0.542667	0.457333	0.101419	0.0397376	0.0111253	6.514	110	10.2123	0.062756	187	10.3137	0.0514344	78	10.4151	0.0671628	0.00510548	0.0563258	0.17978	0.241211	2.1166	0.0614313	8.31087	0.238562	0.169194	0.222024
AP1M1.Chr7.7820650.7850254	Chr5_93945738	Chr5	93945738	0.542667	0.457333	-0.0604326	0.023689	0.0111665	6.508	110	11.2868	0.0352354	187	11.2264	0.0278433	78	11.166	0.0378325	0.00181275	0.00838511	0.0748933	0.0850912	2.13036	0.0101979	17.7758	0.100688	0.140399	0.0811821
ATP5E.Chr13.57866138.57869829	Chr5_93945738	Chr5	93945738	0.542667	0.457333	-0.0720016	0.028256	0.0112529	6.493	110	10.7105	0.0479081	187	10.6385	0.0406253	78	10.5665	0.0510142	0.00257324	0.0515419	0.0704771	0.124592	2.06533	0.0541151	4.75512	0.422409	0.20511	0.109133
STOML2.Chr8.59768559.59771818	Chr5_93945738	Chr5	93945738	0.542667	0.457333	-0.0393469	0.0154523	0.011311	6.484	110	9.44021	0.021856	187	9.40086	0.0166191	78	9.36151	0.0235001	0.000768454	6.94389e-08	0.0355858	0.0363544	2.11379	0.000768524	99.991	1.9513e-06	0	0.0355859
KCNK1.Chr28.6492389.6559855	Chr5_93945738	Chr5	93945738	0.542667	0.457333	-0.061638	0.0242098	0.0113224	6.482	110	11.4862	0.039214	187	11.4245	0.0325638	78	11.3629	0.0418963	0.00188579	0.0266137	0.0615806	0.09008	2.09346	0.0284995	6.61693	0.301762	0.192288	0.0815408
BT.63562.Chr11.25016566.25173982	Chr5_93945738	Chr5	93945738	0.542667	0.457333	-0.0351575	0.0138093	0.0113275	6.482	110	10.7242	0.0210633	187	10.689	0.0169191	78	10.6539	0.0225886	0.000613525	0.00443562	0.0239148	0.028964	2.11824	0.00504914	12.1511	0.156457	0.1391	0.0272415
BT.52325.Chr18.43336312.43342666	Chr5_93945738	Chr5	93945738	0.542667	0.457333	-0.034357	0.0135033	0.0113751	6.474	110	8.69262	0.0219646	187	8.65827	0.0182775	78	8.62391	0.02346	0.000585902	0.0085864	0.0188841	0.0280564	2.0883	0.00917231	6.38773	0.312568	0.206937	0.0253239
BT.45760.Chr25.2214197.2217438	Chr5_93945738	Chr5	93945738	0.542667	0.457333	-0.237172	0.0932377	0.0113959	6.471	110	10.1072	0.162038	187	9.87002	0.138796	78	9.63285	0.172217	0.0279205	0.658887	0.683605	1.37041	2.03738	0.686808	4.06526	0.490794	0.215489	1.17777
BT.53065.Chr29.45274394.45288010	Chr5_93945738	Chr5	93945738	0.542667	0.457333	-0.0339426	0.0133696	0.0115585	6.445	110	10.4766	0.0199781	187	10.4427	0.0158363	78	10.4088	0.0214463	0.000571855	0.00293574	0.0235947	0.0271023	2.10999	0.0035076	16.3033	0.110656	0.140608	0.0257965
CCDC107.Chr8.60244674.60247201	Chr5_93945738	Chr5	93945738	0.542667	0.457333	-0.0465317	0.0183537	0.0116697	6.428	110	8.31256	0.0282521	187	8.26603	0.0228202	78	8.21949	0.0302829	0.00107472	0.00889811	0.0412371	0.05121	2.09865	0.00997282	10.7764	0.177482	0.167403	0.0479107
EIF4A1.Chr19.27915413.27921421	Chr5_93945738	Chr5	93945738	0.542667	0.457333	-0.0540495	0.0213615	0.0118437	6.402	110	12.2657	0.0312652	187	12.2117	0.0244253	78	12.1576	0.0335902	0.00145004	0.00452017	0.0632063	0.0691765	2.09614	0.0059702	24.2879	0.0667415	0.139764	0.0665964
KCTD14.Chr29.18121098.18121808	Chr5_93945738	Chr5	93945738	0.542667	0.457333	-0.0758738	0.030035	0.0119888	6.381	110	7.90777	0.0622984	187	7.8319	0.0563214	78	7.75603	0.0653245	0.00285746	0.160238	-0.00448931	0.158607	1.8016	0.163096	1.75201	1.02882	0.30882	0.11569
BT.48879.Chr6.16847111.16867961	Chr5_93945738	Chr5	93945738	0.542667	0.457333	-0.0388165	0.0153814	0.0120707	6.369	110	9.78415	0.0219157	187	9.74534	0.0167671	78	9.70652	0.0235616	0.000747874	0.000480408	0.034731	0.0359592	2.07978	0.00122828	60.8878	0.0136436	0.109148	0.0350913
UBE2A.ChrX.3777247.3794469	Chr5_93945738	Chr5	93945738	0.542667	0.457333	-0.0363584	0.0144166	0.0121102	6.36	110	9.90002	0.020391	187	9.86366	0.0155052	78	9.8273	0.0219249	0.000656152	5.33257e-09	0.0309754	0.0316316	2.07436	0.000656158	99.9992	1.72155e-07	0	0.0309754
MARVELD2.Chr20.10244309.10265817	Chr5_93945738	Chr5	93945738	0.542667	0.457333	-0.0347153	0.0137789	0.0121963	6.348	110	9.44556	0.0215862	187	9.41085	0.0176138	78	9.37613	0.0231138	0.000598187	0.00620846	0.0221321	0.0289388	2.06708	0.00680665	8.78828	0.219066	0.187928	0.0267885
TDRKH.Chr3.19030951.19051640	Chr5_93945738	Chr5	93945738	0.542667	0.457333	-0.052501	0.0208955	0.0124444	6.313	110	8.36778	0.0302338	187	8.31528	0.0234164	78	8.26278	0.0324933	0.00136814	0.00281953	0.062034	0.0662217	2.06601	0.00418767	32.6708	0.0434753	0.123275	0.0641487
BT.61878.Chr11.103251567.103254248	Chr5_93945738	Chr5	93945738	0.542667	0.457333	-0.135045	0.0538685	0.0126311	6.285	110	5.91669	0.0821999	187	5.78164	0.0660445	78	5.6466	0.0881507	0.00905221	0.0678935	0.363506	0.440452	2.05521	0.0769457	11.7644	0.15738	0.171752	0.414426
FIGN.Chr2.32850155.32852428	Chr5_93945738	Chr5	93945738	0.542667	0.457333	0.0966085	0.0385411	0.0126391	6.283	110	5.49233	0.0613935	187	5.58894	0.0505498	78	5.68555	0.0656676	0.00463262	0.0578091	0.164727	0.227169	2.03928	0.0624417	7.41911	0.259773	0.181691	0.208084
BT.49039.Chr23.28918428.28920742	Chr5_93945738	Chr5	93945738	0.542667	0.457333	0.110739	0.0442284	0.0127388	6.269	110	8.36364	0.0707362	187	8.47438	0.0583643	78	8.58512	0.0756405	0.00608695	0.0791316	0.214217	0.299436	2.0328	0.0852186	7.14275	0.269752	0.19198	0.273566
S100PBP.Chr2.121648043.121679666	Chr5_93945738	Chr5	93945738	0.542667	0.457333	0.0314899	0.0125831	0.0127779	6.264	110	9.64664	0.019479	187	9.67813	0.0157864	78	9.70962	0.0208724	0.000492196	0.00449915	0.0190852	0.0240765	2.0443	0.00499134	9.861	0.190769	0.193016	0.0224595
BT.22029.Chr22.17264153.17283523	Chr5_93945738	Chr5	93945738	0.542667	0.457333	-0.0291699	0.0116622	0.0128298	6.256	110	10.2507	0.0164952	187	10.2215	0.0125428	78	10.1923	0.017736	0.000422344	7.83536e-09	0.02027	0.0206924	2.04106	0.000422352	99.9981	3.86549e-07	0	0.02027
YJEFN3.Chr7.3711929.3720990	Chr5_93945738	Chr5	93945738	0.542667	0.457333	0.0798688	0.0319432	0.012874	6.252	110	4.78535	0.0461223	187	4.86522	0.0356645	78	4.94509	0.049572	0.00316629	0.00596229	0.145629	0.154758	2.04597	0.00912857	34.6854	0.0393314	0.120475	0.150101
CCL5.Chr19.14823470.14831157	Chr5_93945738	Chr5	93945738	0.542667	0.457333	0.119485	0.047808	0.0129072	6.246	110	6.82394	0.0704876	187	6.94342	0.0553589	78	7.06291	0.0757095	0.00708634	0.0278061	0.311363	0.346255	2.04657	0.0348925	20.3091	0.0819832	0.133201	0.332217
SNRNP25.Chr25.113120.115274	Chr5_93945738	Chr5	93945738	0.542667	0.457333	-0.074829	0.0299682	0.0129895	6.235	110	9.05451	0.04464	187	8.97968	0.0353099	78	8.90485	0.0479273	0.0027793	0.0138367	0.119447	0.136063	2.04266	0.016616	16.7266	0.103814	0.149371	0.129825
C8H9ORF46.Chr8.39532018.39568029	Chr5_93945738	Chr5	93945738	0.542667	0.457333	-0.0385176	0.0154474	0.0131162	6.217	110	10.6681	0.0228346	187	10.6296	0.0179665	78	10.591	0.0245238	0.0007364	0.00309651	0.0323129	0.0361458	2.0373	0.00383291	19.2125	0.0874489	0.141101	0.0346353
BT.28705.Chr15.14640226.14707505	Chr5_93945738	Chr5	93945738	0.542667	0.457333	-0.0295566	0.0118597	0.01316	6.211	110	10.8877	0.0216396	187	10.8582	0.0188669	78	10.8286	0.0229119	0.000433615	0.0140534	0.0082045	0.0226915	1.91091	0.014487	2.99313	0.631389	0.2387	0.0187446
CYCS.Chr4.71186306.71189107	Chr5_93945738	Chr5	93945738	0.542667	0.457333	-0.074646	0.0299587	0.0131872	6.208	110	8.9224	0.0436725	187	8.84775	0.034017	78	8.77311	0.0469262	0.00276572	0.00779636	0.125442	0.136004	2.03355	0.0105621	26.1854	0.0585142	0.133063	0.13129
TPR.Chr16.68886195.68949366	Chr5_93945738	Chr5	93945738	0.542667	0.457333	-0.0217142	0.00872011	0.0132304	6.201	110	11.727	0.0123339	187	11.7053	0.00937856	78	11.6836	0.0132617	0.000234036	1.508e-08	0.0113327	0.0115668	2.02334	0.000234051	99.9936	1.33066e-06	0	0.0113328
CPSF7.Chr29.40600720.40616875	Chr5_93945738	Chr5	93945738	0.542667	0.457333	0.0302382	0.0121432	0.0132391	6.201	110	9.71678	0.0178065	187	9.74702	0.0139301	78	9.77726	0.0191294	0.000453845	0.00154553	0.0203386	0.022338	2.03172	0.00199938	22.6993	0.0706234	0.135775	0.0214978
BNIP3.Chr26.51353458.51357472	Chr5_93945738	Chr5	93945738	0.542667	0.457333	0.0517966	0.0208217	0.0133242	6.188	110	7.75111	0.0319692	187	7.80291	0.0257829	78	7.8547	0.034272	0.00133168	0.0110648	0.0534377	0.0658342	2.02277	0.0123965	10.7423	0.171541	0.160377	0.0617363
UQCRFS1.Chr18.1021248.1026029	Chr5_93945738	Chr5	93945738	0.542667	0.457333	-0.052472	0.0211025	0.0133679	6.183	110	10.2942	0.0316487	187	10.2418	0.0251486	78	10.1893	0.0339691	0.00136663	0.00784247	0.0582648	0.0674739	2.02542	0.00920911	14.84	0.118633	0.155913	0.0641466
TSFM.Chr5.56003067.56011109	Chr5_93945738	Chr5	93945738	0.542667	0.457333	-0.0356571	0.0143412	0.0133693	6.182	110	8.3319	0.0202844	187	8.29624	0.0154241	78	8.26059	0.0218102	0.000631086	2.78593e-08	0.0306521	0.0312832	2.01733	0.000631114	99.9956	9.08888e-07	0	0.0306521
FBL.Chr18.49659188.49718941	Chr5_93945738	Chr5	93945738	0.542667	0.457333	-0.0373271	0.0150162	0.013395	6.179	110	10.5868	0.0224177	187	10.5495	0.017759	78	10.5122	0.0240662	0.000691584	0.00363574	0.0298305	0.0341578	2.02467	0.00432733	15.9818	0.108639	0.142136	0.0325573
APBB1IP.Chr13.18259068.18334728	Chr5_93945738	Chr5	93945738	0.542667	0.457333	0.0545218	0.021945	0.0134384	6.173	110	8.90444	0.0310393	187	8.95896	0.023602	78	9.01348	0.0333742	0.00147549	1.00399e-07	0.071773	0.0732485	2.01436	0.00147559	99.9932	1.39885e-06	0	0.071773
SLC25A4.Chr27.14546020.14550037	Chr5_93945738	Chr5	93945738	0.542667	0.457333	-0.06175	0.0248617	0.0134655	6.169	110	11.3245	0.041524	187	11.2628	0.0349824	78	11.201	0.0442662	0.00189265	0.0358606	0.0580738	0.0958271	1.97507	0.0377533	5.01321	0.381762	0.2354	0.0849693
MYEOV2.Chr3.120123114.120127712	Chr5_93945738	Chr5	93945738	0.542667	0.457333	-0.0560767	0.022585	0.0134924	6.166	110	9.13609	0.0348028	187	9.08001	0.0281295	78	9.02393	0.0373022	0.00156085	0.0136686	0.0622572	0.0774866	2.01434	0.0152294	10.2489	0.180026	0.181889	0.0725086
BT.30905.Chr7.4760644.4798974	Chr5_93945738	Chr5	93945738	0.542667	0.457333	0.042604	0.0171669	0.0135399	6.159	110	10.8111	0.027368	187	10.8537	0.0225436	78	10.8963	0.0292717	0.00090094	0.0115603	0.0325988	0.0450601	1.99942	0.0124613	7.22992	0.261788	0.195037	0.0412691
LSP1.Chr29.50238211.50276209	Chr5_93945738	Chr5	93945738	0.542667	0.457333	0.0713823	0.0287736	0.0135827	6.154	110	9.9847	0.0434503	187	10.0561	0.0346819	78	10.1275	0.0466206	0.00252916	0.0165112	0.106427	0.125467	2.0158	0.0190404	13.2831	0.134306	0.180942	0.11881
ENPP3.Chr9.70588607.70673279	Chr5_93945738	Chr5	93945738	0.542667	0.457333	-0.0795348	0.032077	0.0136262	6.148	110	10.9487	0.0552076	187	10.8692	0.0471064	78	10.7896	0.0587198	0.00313986	0.0733597	0.084864	0.161364	1.94583	0.0764996	4.10441	0.463646	0.236633	0.139884
NECAP1.Chr5.102050908.102062664	Chr5_93945738	Chr5	93945738	0.542667	0.457333	-0.0426446	0.0172044	0.013654	6.144	110	10.641	0.0243342	187	10.5983	0.0185035	78	10.5557	0.0261647	0.000902661	2.61796e-08	0.0441135	0.0450162	2.00519	0.000902687	99.9971	5.93461e-07	0	0.0441135
ARL1.Chr5.65614896.65624326	Chr5_93945738	Chr5	93945738	0.542667	0.457333	-0.0474074	0.0191366	0.0137064	6.137	110	11.0115	0.0270671	187	10.9641	0.0205816	78	10.9167	0.0291032	0.00111555	1.3521e-07	0.0545784	0.0556941	2.00299	0.00111568	99.9879	2.47734e-06	0	0.0545785
VARS.Chr23.27365215.27374077	Chr5_93945738	Chr5	93945738	0.542667	0.457333	-0.048817	0.0197053	0.0137122	6.137	110	10.365	0.0298458	187	10.3162	0.0238682	78	10.2673	0.0320188	0.00118288	0.00810551	0.0495794	0.0588678	2.00938	0.00928839	12.735	0.140514	0.143639	0.0556585
PRDM2.Chr16.55096211.55154550	Chr5_93945738	Chr5	93945738	0.542667	0.457333	0.0292227	0.0117966	0.0137224	6.136	110	10.4741	0.0211176	187	10.5033	0.0182903	78	10.5325	0.0223926	0.000423875	0.0125361	0.00926366	0.0222236	1.90732	0.01296	3.27065	0.575057	0.285429	0.0186657
FAM185A.Chr4.44293401.44371317	Chr5_93945738	Chr5	93945738	0.542667	0.457333	0.0467103	0.0188593	0.0137269	6.134	110	8.98331	0.0317051	187	9.03002	0.0267873	78	9.07673	0.0337824	0.00108298	0.0216374	0.0325424	0.0552628	1.9597	0.0227204	4.76657	0.399363	0.204975	0.0487704
SYNE1.Chr9.90276613.90670346	Chr5_93945738	Chr5	93945738	0.542667	0.457333	0.034662	0.0139982	0.0137641	6.131	110	12.7178	0.0200067	187	12.7525	0.0153454	78	12.7871	0.021508	0.000596354	0.000568868	0.0285801	0.0297453	2.00487	0.00116522	51.1794	0.0195159	0.108273	0.0290067
GAS7.Chr19.29670744.29876650	Chr5_93945738	Chr5	93945738	0.542667	0.457333	0.0669326	0.0270444	0.0138068	6.125	110	9.34887	0.0390927	187	9.4158	0.0302549	78	9.48273	0.0420153	0.00222367	0.00451423	0.104136	0.110874	2.00559	0.00673791	33.0024	0.0415484	0.108524	0.107521
PHAX.Chr7.28555707.28568143	Chr5_93945738	Chr5	93945738	0.542667	0.457333	-0.0475413	0.0192148	0.0138244	6.122	110	10.553	0.0271777	187	10.5054	0.0206657	78	10.4579	0.0292222	0.00112186	1.35783e-07	0.0550254	0.0561474	1.99806	0.00112199	99.9879	2.46763e-06	0	0.0550255
PDK1.Chr2.24067475.24107467	Chr5_93945738	Chr5	93945738	0.542667	0.457333	0.0370578	0.014992	0.0139157	6.11	110	9.48002	0.0255958	187	9.51707	0.0217681	78	9.55413	0.027241	0.00068164	0.0152038	0.0192427	0.0351282	1.94044	0.0158855	4.29097	0.441375	0.239851	0.0306456
CCDC43.Chr19.45052980.45062313	Chr5_93945738	Chr5	93945738	0.542667	0.457333	-0.0371595	0.0150464	0.0139977	6.099	110	9.27169	0.0212818	187	9.23453	0.0161825	78	9.19737	0.0228827	0.000685388	3.74042e-08	0.0337408	0.0344262	1.99089	0.000685425	99.9945	1.10857e-06	0	0.0337408
BT.21089.Chr7.13572878.13581965	Chr5_93945738	Chr5	93945738	0.542667	0.457333	-0.0369842	0.0149775	0.0140274	6.097	110	8.13804	0.0212267	187	8.10106	0.0161679	78	8.06408	0.0228228	0.000678937	0.000123017	0.0332966	0.0340986	1.9911	0.000801953	84.6604	0.00368097	0.0951016	0.0333889
BT.62723.Chr25.613234.615345	Chr5_93945738	Chr5	93945738	0.542667	0.457333	-0.105606	0.0427817	0.0140447	6.093	110	5.16929	0.0665069	187	5.06369	0.0540311	78	4.95808	0.0712467	0.00553566	0.0547341	0.218091	0.278361	1.98866	0.0602698	9.1848	0.20062	0.168922	0.259142
TUBA1B.Chr5.30864529.30868119	Chr5_93945738	Chr5	93945738	0.542667	0.457333	-0.0766179	0.0310406	0.0140578	6.092	110	12.0221	0.0468251	187	11.9455	0.03735	78	11.8689	0.0502444	0.00291378	0.0188189	0.124274	0.146007	1.99565	0.0217326	13.4074	0.131515	0.137213	0.138388
EIF2B2.Chr10.86654324.86661342	Chr5_93945738	Chr5	93945738	0.542667	0.457333	-0.0336356	0.0136534	0.0142363	6.069	110	9.64284	0.0234059	187	9.60921	0.0199392	78	9.57557	0.0249025	0.000561558	0.0129546	0.015663	0.0291792	1.92452	0.0135162	4.15471	0.45268	0.231744	0.025379
CCT2.Chr5.44100435.44116239	Chr5_93945738	Chr5	93945738	0.542667	0.457333	-0.0422048	0.0171328	0.0142405	6.068	110	11.0154	0.0242328	187	10.9732	0.0184264	78	10.931	0.0260557	0.000884135	8.00254e-08	0.0437467	0.0446309	1.98099	0.000884215	99.9909	1.82929e-06	0	0.0437467
CYB5RL.Chr3.92609054.92621021	Chr5_93945738	Chr5	93945738	0.542667	0.457333	-0.0551242	0.0223939	0.0143142	6.059	110	6.64945	0.0392885	187	6.59432	0.0337763	78	6.5392	0.0417261	0.00150827	0.0402569	0.0375253	0.0792905	1.90221	0.0417652	3.61132	0.517559	0.233394	0.067718
NDUFV1.Chr29.46108281.46114242	Chr5_93945738	Chr5	93945738	0.542667	0.457333	-0.0601079	0.0244489	0.0144404	6.044	110	9.9231	0.0359634	187	9.863	0.0281977	78	9.80289	0.0386309	0.00179333	0.00683981	0.0818651	0.0904983	1.98161	0.00863314	20.7726	0.0771074	0.132759	0.086995
BT.37736.Chr18.1799804.1821405	Chr5_93945738	Chr5	93945738	0.542667	0.457333	0.0215549	0.00877181	0.0144968	6.038	110	10.0113	0.0126037	187	10.0329	0.00970859	78	10.0544	0.013548	0.000230616	0.000340255	0.0110974	0.0116683	1.97643	0.00057087	40.3972	0.0297486	0.124068	0.0113526
KPNA2.Chr19.49569375.49579204	Chr5_93945738	Chr5	93945738	0.542667	0.457333	-0.0656966	0.02678	0.0146437	6.018	110	9.77676	0.0378781	187	9.71106	0.0288021	78	9.64537	0.0407274	0.00214231	1.73675e-08	0.106884	0.109027	1.96494	0.00214232	99.9992	1.62489e-07	0	0.106884
ABCA10.Chr19.61959366.62008054	Chr5_93945738	Chr5	93945738	0.542667	0.457333	0.100416	0.0409602	0.0147047	6.011	110	7.84802	0.0638197	187	7.94844	0.0519151	78	8.04886	0.0683587	0.00500493	0.0515673	0.198641	0.255213	1.96108	0.0565722	8.84698	0.206098	0.143078	0.237316
SLC1A4.Chr11.63337655.63367589	Chr5_93945738	Chr5	93945738	0.542667	0.457333	-0.0650688	0.0266151	0.0149859	5.977	110	10.3096	0.0439495	187	10.2445	0.0368348	78	10.1794	0.0468911	0.00210156	0.0377163	0.0695058	0.109324	1.92233	0.0398178	5.27794	0.351759	0.230258	0.097793
BT.81335.Chr21.32706742.32719331	Chr5_93945738	Chr5	93945738	0.542667	0.457333	-0.0556791	0.02283	0.0152356	5.948	110	12.1316	0.0336534	187	12.076	0.0264265	78	12.0203	0.0361468	0.00153879	0.00630722	0.0710374	0.0788834	1.95072	0.00784602	19.6124	0.081547	0.132234	0.0757678
TMED9.Chr7.40475155.40479104	Chr5_93945738	Chr5	93945738	0.542667	0.457333	-0.0545371	0.0223916	0.0153818	5.933	110	11.4415	0.0318184	187	11.387	0.0242895	78	11.3324	0.0342096	0.00147632	0.00064398	0.0740108	0.0761311	1.93918	0.0021203	69.6278	0.0086261	0.118151	0.0744938
AKTIP.Chr18.21926577.21937955	Chr5_93945738	Chr5	93945738	0.542667	0.457333	-0.0251278	0.0103219	0.0154119	5.926	110	9.42389	0.0145994	187	9.39876	0.0111013	78	9.37363	0.0156976	0.000313404	3.00991e-08	0.0158784	0.0161918	1.93557	0.000313434	99.9904	1.8956e-06	0	0.0158784
PLAG1.Chr14.25007291.25009296	Chr5_93945738	Chr5	93945738	0.542667	0.457333	0.111921	0.0459915	0.0154589	5.921	110	4.15782	0.0764794	187	4.26973	0.0643045	78	4.38164	0.0815564	0.00621749	0.118782	0.202179	0.327178	1.90034	0.124999	4.97402	0.370082	0.23153	0.291265
MRPS24.Chr22.190318.212803	Chr5_93945738	Chr5	93945738	0.542667	0.457333	-0.0300998	0.0123752	0.0155024	5.916	110	8.37654	0.0201506	187	8.34644	0.0167766	78	8.31634	0.021521	0.000449699	0.00727587	0.0158035	0.023529	1.91125	0.00772557	5.82091	0.315255	0.210098	0.0212604
THBD.Chr13.42217371.42221004	Chr5_93945738	Chr5	93945738	0.542667	0.457333	0.0801739	0.0330086	0.0156483	5.899	110	8.22812	0.0581289	187	8.30829	0.0500443	78	8.38847	0.0617173	0.00319053	0.0894286	0.0798675	0.172487	1.84972	0.0926191	3.44478	0.528238	0.237354	0.146939
BT.48888.Chr11.72283254.72287762	Chr5_93945738	Chr5	93945738	0.542667	0.457333	-0.0294366	0.0121273	0.0157203	5.892	110	10.0238	0.0179496	187	9.99438	0.0141355	78	9.96494	0.0192765	0.000430103	0.00196808	0.0198568	0.022255	1.93261	0.00239818	17.9346	0.0901756	0.122293	0.0213329
SIKE1.Chr3.28665527.28671398	Chr5_93945738	Chr5	93945738	0.542667	0.457333	-0.0368757	0.0151939	0.0157313	5.891	110	8.68762	0.0221061	187	8.65074	0.0171938	78	8.61386	0.0237544	0.000674957	0.00187283	0.0324001	0.0349479	1.93132	0.00254778	26.4919	0.0546444	0.139518	0.0338048
RBMX2.ChrX.68131812.68142156	Chr5_93945738	Chr5	93945738	0.542667	0.457333	-0.0310981	0.0128458	0.0159948	5.861	110	8.6719	0.0192136	187	8.6408	0.01524	78	8.6097	0.0206248	0.000480024	0.00276087	0.0217324	0.0249733	1.92215	0.0032409	14.8114	0.11272	0.149906	0.023803
ZGPAT.Chr13.54509565.54519454	Chr5_93945738	Chr5	93945738	0.542667	0.457333	-0.039222	0.016219	0.0161028	5.848	110	10.4437	0.0250692	187	10.4045	0.0202987	78	10.3653	0.0268648	0.000763581	0.00733311	0.0318403	0.039937	1.91196	0.0080967	9.43077	0.187196	0.192845	0.0373402
ANAPC15.Chr15.52521426.52524607	Chr5_93945738	Chr5	93945738	0.542667	0.457333	-0.042612	0.0176235	0.0161169	5.846	110	8.80063	0.0249269	187	8.75802	0.0189542	78	8.7154	0.026802	0.000901282	8.62748e-08	0.0462885	0.0471899	1.9099	0.000901368	99.9904	1.86385e-06	0	0.0462886
PTRF.Chr19.43148013.43162165	Chr5_93945738	Chr5	93945738	0.542667	0.457333	-0.0475323	0.0196716	0.0161903	5.838	110	12.9194	0.0313752	187	12.8719	0.0258507	78	12.8244	0.0335567	0.00112143	0.0152477	0.0427452	0.0591144	1.89706	0.0163691	6.8509	0.262923	0.171085	0.054181
TM4SF18.Chr1.119800140.119823457	Chr5_93945738	Chr5	93945738	0.542667	0.457333	-0.0941123	0.0389712	0.0162478	5.832	110	10.9935	0.0625675	187	10.8994	0.0517262	78	10.8052	0.0668881	0.00439632	0.0636877	0.164291	0.232375	1.8919	0.068084	6.4572	0.279357	0.194978	0.212057
MRPS16.Chr28.29460098.29461928	Chr5_93945738	Chr5	93945738	0.542667	0.457333	-0.0461578	0.0191249	0.0163208	5.826	110	8.85131	0.0275403	187	8.80514	0.0212514	78	8.75898	0.0296021	0.00105751	0.00185551	0.0524965	0.0554096	1.90854	0.00291302	36.303	0.0341387	0.132876	0.0538882
MRPL27.Chr19.36934823.36939652	Chr5_93945738	Chr5	93945738	0.542667	0.457333	-0.0428293	0.0177489	0.0163291	5.823	110	9.48235	0.0251042	187	9.43952	0.0190891	78	9.39669	0.0269927	0.000910494	8.51983e-09	0.0469497	0.0478602	1.9024	0.000910503	99.9991	1.81467e-07	0	0.0469497
REPS1.Chr9.77666178.77757440	Chr5_93945738	Chr5	93945738	0.542667	0.457333	0.0257467	0.0106746	0.016379	5.817	110	10.8666	0.0169092	187	10.8923	0.0138813	78	10.9181	0.018093	0.000329032	0.00419358	0.0128552	0.0173778	1.8934	0.00452261	7.27526	0.245975	0.182574	0.0160004
SNORA48.Chr19.27917464.27917598	Chr5_93945738	Chr5	93945738	0.542667	0.457333	-0.0865005	0.0359094	0.0165159	5.803	110	6.30061	0.0507908	187	6.21411	0.0386209	78	6.12761	0.0546115	0.00371392	1.45462e-07	0.19218	0.195894	1.89588	0.00371407	99.9961	7.56907e-07	0	0.19218
LY6E.Chr14.2624758.2628462	Chr5_93945738	Chr5	93945738	0.542667	0.457333	-0.100683	0.0418041	0.0165362	5.8	110	7.47924	0.0649634	187	7.37856	0.0527659	78	7.27788	0.0695947	0.00503158	0.0520324	0.208452	0.265516	1.89502	0.057064	8.81744	0.199753	0.164145	0.247476
ZHX1.Chr14.18126451.18149245	Chr5_93945738	Chr5	93945738	0.542667	0.457333	-0.0362712	0.0150696	0.0166053	5.793	110	11.0389	0.022904	187	11.0027	0.018357	78	10.9664	0.0245672	0.000653011	0.0050058	0.028741	0.0343998	1.8983	0.00565881	11.5397	0.148334	0.167087	0.0324954
SLC28A3.Chr8.78871655.78944175	Chr5_93945738	Chr5	93945738	0.542667	0.457333	-0.0611569	0.0254393	0.0167338	5.779	110	14.3973	0.0442402	187	14.3362	0.0379043	78	14.275	0.047017	0.00185647	0.0492506	0.0507212	0.101828	1.82313	0.0511071	3.6325	0.492645	0.24391	0.0876592
NDUFS8.Chr29.46205045.46208795	Chr5_93945738	Chr5	93945738	0.542667	0.457333	-0.0518638	0.0215823	0.0167747	5.775	110	9.39217	0.0305263	187	9.34031	0.0232119	78	9.28844	0.0328226	0.00133513	1.59211e-07	0.06942	0.0707552	1.88697	0.00133529	99.9881	2.29344e-06	0	0.0694201
FCGR2.Chr3.7928113.7944607	Chr5_93945738	Chr5	93945738	0.542667	0.457333	-0.0631647	0.0262954	0.0168252	5.77	110	14.3845	0.0494454	187	14.3213	0.0435313	78	14.2582	0.0522301	0.00198036	0.080355	0.0310017	0.113337	1.74732	0.0823353	2.40524	0.7216	0.251371	0.0912679
SLC30A9.Chr6.62509248.62594616	Chr5_93945738	Chr5	93945738	0.542667	0.457333	-0.032706	0.0136215	0.01688	5.765	110	10.8912	0.0197277	187	10.8585	0.0152906	78	10.8258	0.0212015	0.000530946	0.0012516	0.0263046	0.0280871	1.89035	0.00178254	29.7858	0.0454199	0.135266	0.0272433
DNM1L.Chr5.77514854.77575339	Chr5_93945738	Chr5	93945738	0.542667	0.457333	-0.0318014	0.01325	0.0169097	5.761	110	11.1671	0.0223021	187	11.1353	0.0188527	78	11.1035	0.0237611	0.000501981	0.0107726	0.015983	0.0272576	1.84162	0.0112746	4.45231	0.402631	0.220091	0.0240624
NKG7.Chr18.57812529.57815281	Chr5_93945738	Chr5	93945738	0.542667	0.457333	0.0713251	0.0297381	0.0169864	5.752	110	6.75384	0.0464979	187	6.82516	0.0378999	78	6.89649	0.0497942	0.00252511	0.0282987	0.103658	0.134482	1.87766	0.0308238	8.19207	0.214455	0.192286	0.124882
NME1.Chr19.36223570.36225626	Chr5_93945738	Chr5	93945738	0.542667	0.457333	-0.0684645	0.0285543	0.017011	5.75	110	8.7756	0.044139	187	8.70713	0.0357414	78	8.63866	0.0473004	0.00232663	0.0227451	0.0986766	0.123748	1.88013	0.0250717	9.27989	0.187323	0.18405	0.115735
ACYP1.Chr10.86702097.86708378	Chr5_93945738	Chr5	93945738	0.542667	0.457333	-0.0510301	0.0213026	0.0171208	5.738	110	6.41248	0.0360842	187	6.36145	0.0305865	78	6.31042	0.0384265	0.00129255	0.0291042	0.0402234	0.0706201	1.83029	0.0303967	4.25228	0.419807	0.199895	0.0620515
DRG1.Chr17.72273494.72288386	Chr5_93945738	Chr5	93945738	0.542667	0.457333	-0.0366262	0.0152906	0.0171268	5.738	110	9.64332	0.0216273	187	9.60669	0.0164452	78	9.57007	0.0232541	0.000665854	7.78626e-08	0.0348449	0.0355108	1.87507	0.000665932	99.9883	2.23454e-06	0	0.034845
FDX1L.Chr7.16068666.16073072	Chr5_93945738	Chr5	93945738	0.542667	0.457333	-0.041646	0.0174109	0.0172887	5.721	110	7.64696	0.0260742	187	7.60531	0.020699	78	7.56367	0.0279877	0.000860878	0.00519504	0.0398024	0.0458583	1.87726	0.00605592	14.2155	0.115452	0.147405	0.0436987
BT.52359.Chr8.91818660.91914721	Chr5_93945738	Chr5	93945738	0.542667	0.457333	-0.0829121	0.0346827	0.0173503	5.715	110	8.49679	0.0618353	187	8.41388	0.0534781	78	8.33097	0.0655894	0.00341218	0.105994	0.082046	0.191453	1.78226	0.109407	3.11881	0.563679	0.252291	0.161542
BT.30696.Chr7.21435492.21438615	Chr5_93945738	Chr5	93945738	0.542667	0.457333	-0.0474662	0.019873	0.0174451	5.705	110	9.2845	0.0281087	187	9.23703	0.0213736	78	9.18957	0.0302232	0.00111832	2.97836e-08	0.05886	0.0599784	1.86453	0.00111835	99.9973	5.06006e-07	0	0.0588601
ABHD2.Chr21.20998719.21106763	Chr5_93945738	Chr5	93945738	0.542667	0.457333	0.0527451	0.0221145	0.0175054	5.701	110	8.36625	0.031685	187	8.41905	0.0243537	78	8.47184	0.0340609	0.00138089	0.00184255	0.0708497	0.0740731	1.86423	0.00322344	42.8391	0.0253472	0.143658	0.0722316
BT.30804.Chr25.3499875.3505894	Chr5_93945738	Chr5	93945738	0.542667	0.457333	-0.0403986	0.0169301	0.0175578	5.694	110	7.20412	0.0250945	187	7.16373	0.0197823	78	7.12333	0.026948	0.000810081	0.00396563	0.0385684	0.0433441	1.86895	0.00477572	16.9625	0.0932344	0.132114	0.0415426
FGD2.Chr23.10892083.10918349	Chr5_93945738	Chr5	93945738	0.542667	0.457333	0.0536796	0.0225035	0.0175894	5.69	110	8.15657	0.0318293	187	8.21025	0.0242027	78	8.26393	0.0342236	0.00143026	1.60998e-07	0.0754729	0.0769033	1.85982	0.00143042	99.9887	2.13318e-06	0	0.075473
WDFY1.Chr2.112793508.112845293	Chr5_93945738	Chr5	93945738	0.542667	0.457333	0.0191922	0.0080464	0.0175996	5.689	110	10.113	0.0133763	187	10.1322	0.0112454	78	10.1514	0.0142646	0.000182828	0.00362839	0.00619435	0.0100056	1.82727	0.00381122	4.79711	0.369387	0.211149	0.00891564
UQCR10.Chr17.71038498.71040693	Chr5_93945738	Chr5	93945738	0.542667	0.457333	-0.0557559	0.0233832	0.017643	5.686	110	9.39362	0.0345836	187	9.33787	0.0272207	78	9.28211	0.0371411	0.00154304	0.00718512	0.0739517	0.0826799	1.86629	0.00872816	17.6789	0.0885556	0.143197	0.0793405
GIMAP7.Chr4.113910742.113941457	Chr5_93945738	Chr5	93945738	0.542667	0.457333	0.0720741	0.0302513	0.0177341	5.676	110	8.35907	0.0445661	187	8.43114	0.0349808	78	8.50322	0.0478691	0.00257842	0.0109028	0.124899	0.138381	1.86328	0.0134812	19.1261	0.0802842	0.134731	0.133077
C6ORF89.Chr23.10773265.10809544	Chr5_93945738	Chr5	93945738	0.542667	0.457333	0.0241907	0.0101548	0.0177426	5.675	110	11.0648	0.015585	187	11.089	0.0125661	78	11.1132	0.0167081	0.000290465	0.00261701	0.0127244	0.0156318	1.85816	0.00290747	9.99028	0.170585	0.160021	0.0146871
SDHAF2.Chr29.40616949.40626477	Chr5_93945738	Chr5	93945738	0.542667	0.457333	-0.02856	0.011992	0.0177793	5.672	110	8.94733	0.0175383	187	8.91877	0.0136936	78	8.89021	0.0188429	0.000404867	0.00139073	0.0199542	0.0217498	1.86147	0.00179559	22.5478	0.0651548	0.125125	0.0209973
BT.34221.Chr19.43696266.43700032	Chr5_93945738	Chr5	93945738	0.542667	0.457333	-0.0759405	0.0318905	0.017784	5.67	110	5.7924	0.0515813	187	5.71646	0.0428036	78	5.64052	0.0551151	0.00286249	0.0456076	0.107362	0.155832	1.8369	0.0484701	5.90568	0.298148	0.183896	0.141568
YME1L1.Chr13.17986323.18015111	Chr5_93945738	Chr5	93945738	0.542667	0.457333	-0.0374502	0.0157249	0.017786	5.672	110	11.7832	0.0227161	187	11.7458	0.0175721	78	11.7083	0.0244148	0.000696153	0.00148042	0.035254	0.0374306	1.85985	0.00217657	31.9839	0.0403007	0.127919	0.0363643
PTGR2.Chr10.85645803.85666323	Chr5_93945738	Chr5	93945738	0.542667	0.457333	-0.0477553	0.0200714	0.0178844	5.661	110	10.7266	0.0302846	187	10.6789	0.0241599	78	10.6311	0.0324957	0.00113198	0.00789597	0.0519324	0.0609604	1.85692	0.00902795	12.5386	0.131977	0.158759	0.0578544
ZNF35.Chr22.16494276.16502686	Chr5_93945738	Chr5	93945738	0.542667	0.457333	-0.046407	0.0195154	0.0179397	5.655	110	7.01233	0.0317199	187	6.96593	0.0263855	78	6.91952	0.0338813	0.00106896	0.0178193	0.0395451	0.0584334	1.82937	0.0188883	5.6594	0.310633	0.212847	0.0529096
BT.26573.Chr5.103847447.103853139	Chr5_93945738	Chr5	93945738	0.542667	0.457333	-0.0449494	0.0189063	0.0179476	5.654	110	8.97171	0.029437	187	8.92676	0.0239366	78	8.8818	0.031532	0.00100287	0.0108977	0.0423958	0.0542963	1.84702	0.0119005	8.42706	0.204485	0.199374	0.050569
RRAS.Chr18.56497094.56501119	Chr5_93945738	Chr5	93945738	0.542667	0.457333	-0.0448482	0.0188673	0.0179955	5.65	110	8.8633	0.0277617	187	8.81845	0.0217718	78	8.7736	0.0298205	0.000998358	0.0041077	0.0487183	0.0538243	1.85484	0.00510605	19.5524	0.077759	0.129266	0.051799
LY9.Chr3.8836998.8864398	Chr5_93945738	Chr5	93945738	0.542667	0.457333	0.0611682	0.0257564	0.0181038	5.64	110	8.35484	0.0372449	187	8.41601	0.0288334	78	8.47718	0.0400291	0.00185715	0.00416798	0.0943741	0.100399	1.84976	0.00602513	30.8234	0.0422965	0.1193	0.0975001
COX6B1.Chr5.94363786.94364264	Chr5_93945738	Chr5	93945738	0.542667	0.457333	-0.0690356	0.0291373	0.0183596	5.614	110	9.91422	0.0412122	187	9.84518	0.0313374	78	9.77615	0.0443123	0.00236561	8.76889e-08	0.126529	0.128894	1.8353	0.00236569	99.9963	6.93035e-07	0	0.126529
BMS1.Chr28.13294667.13325141	Chr5_93945738	Chr5	93945738	0.542667	0.457333	-0.033293	0.0140802	0.0186025	5.591	110	10.3029	0.0215255	187	10.2696	0.0173147	78	10.2363	0.0230815	0.000550177	0.00476501	0.0247154	0.0300306	1.83206	0.00531519	10.351	0.161633	0.15	0.0282892
ZMAT2.Chr7.53508799.53513894	Chr5_93945738	Chr5	93945738	0.542667	0.457333	-0.0376916	0.0159462	0.0186201	5.59	110	9.93265	0.0230944	187	9.89495	0.0179001	78	9.85725	0.0248197	0.000705157	0.00171901	0.0360433	0.0384674	1.83313	0.00242417	29.0886	0.0455219	0.140577	0.0373325
MIEN1.Chr19.40747367.40748741	Chr5_93945738	Chr5	93945738	0.542667	0.457333	-0.0510282	0.0216661	0.0190645	5.547	110	8.36831	0.0338984	187	8.31728	0.0276402	78	8.26625	0.0363001	0.00129246	0.0151285	0.054927	0.071348	1.81149	0.016421	7.87079	0.21595	0.163223	0.0662734
BT.96669.Chr3.8392622.8395532	Chr5_93945738	Chr5	93945738	0.542667	0.457333	-0.0359219	0.0152854	0.0193207	5.523	110	7.51975	0.0216198	187	7.48382	0.0164396	78	7.4479	0.0232462	0.000640493	4.7292e-08	0.0348211	0.0354617	1.80616	0.000640541	99.9926	1.35814e-06	0	0.0348211
LMO6.ChrX.92297915.92306905	Chr5_93945738	Chr5	93945738	0.542667	0.457333	0.0499929	0.0212759	0.0193354	5.522	110	7.77524	0.0338407	187	7.82524	0.0278417	78	7.87523	0.0362002	0.00124055	0.0173632	0.0504263	0.0690301	1.79711	0.0186037	6.66826	0.256134	0.204628	0.0634488
MDH1.Chr11.61970467.61994479	Chr5_93945738	Chr5	93945738	0.542667	0.457333	-0.060215	0.0256532	0.019465	5.51	110	11.1606	0.0362843	187	11.1004	0.0275903	78	11.0402	0.0390137	0.00179972	1.87021e-07	0.0980787	0.0998786	1.80191	0.00179991	99.9896	1.90684e-06	0	0.0980788
DYNLT3.ChrX.111023274.111034498	Chr5_93945738	Chr5	93945738	0.542667	0.457333	-0.0368465	0.0157113	0.0195702	5.5	110	10.4486	0.0222223	187	10.4117	0.0168976	78	10.3749	0.0238939	0.00067389	1.46553e-08	0.0367887	0.0374626	1.79883	0.000673905	99.9978	3.98365e-07	0	0.0367887
BT.37142.Chr23.31614238.31621350	Chr5_93945738	Chr5	93945738	0.542667	0.457333	0.0482224	0.0205668	0.0196054	5.497	110	6.82691	0.0306741	187	6.87514	0.0242836	78	6.92336	0.0329312	0.00115424	0.00668654	0.0560913	0.0639321	1.80541	0.00784077	14.7209	0.106511	0.142853	0.0611063
TAX1BP3.Chr19.24971932.24977062	Chr5_93945738	Chr5	93945738	0.542667	0.457333	-0.0524229	0.0223783	0.019707	5.488	110	11.3285	0.0379364	187	11.276	0.0321673	78	11.2236	0.0403965	0.00136408	0.0322936	0.0442375	0.0778952	1.75117	0.0336577	4.05279	0.421967	0.236725	0.0684577
MRPL55.Chr7.2905629.2909524	Chr5_93945738	Chr5	93945738	0.542667	0.457333	-0.0401149	0.0171432	0.0198488	5.476	110	9.02122	0.0256648	187	8.98111	0.0203696	78	8.94099	0.0275487	0.000798745	0.00500503	0.0386187	0.0444225	1.79806	0.00580378	13.7625	0.114732	0.151893	0.0423725
ACSS2.Chr13.64794728.64841518	Chr5_93945738	Chr5	93945738	0.542667	0.457333	-0.0795228	0.0339982	0.0198971	5.471	110	15.4038	0.060804	187	15.3243	0.0526452	78	15.2447	0.0644798	0.00313891	0.103645	0.0773317	0.184116	1.70486	0.106784	2.93949	0.572699	0.243325	0.155066
DNAJC28.Chr1.1308527.1310072	Chr5_93945738	Chr5	93945738	0.542667	0.457333	-0.0545135	0.0233093	0.0199101	5.47	110	6.78816	0.0329691	187	6.73365	0.0250694	78	6.67913	0.0354492	0.00147504	1.23705e-07	0.080975	0.0824502	1.78901	0.00147517	99.9916	1.52768e-06	0	0.0809751
C5H22orf28.Chr5.71366686.71388046	Chr5_93945738	Chr5	93945738	0.542667	0.457333	-0.0292602	0.0125103	0.0199172	5.47	110	10.1327	0.0179896	187	10.1034	0.0138661	78	10.0742	0.0193371	0.000424962	0.000728136	0.0225339	0.023687	1.79407	0.0011531	36.8539	0.0313015	0.118726	0.02308
CYCS.Chr11.98339924.98340241	Chr5_93945738	Chr5	93945738	0.542667	0.457333	-0.0795909	0.0340692	0.0200438	5.458	110	6.59513	0.0481879	187	6.51554	0.0366417	78	6.43594	0.0518128	0.00314429	7.00204e-08	0.172987	0.176132	1.78519	0.00314436	99.9978	4.04772e-07	0	0.172987
ABHD15.Chr19.21378077.21382996	Chr5_93945738	Chr5	93945738	0.542667	0.457333	0.0728521	0.031185	0.020068	5.457	110	4.79228	0.0442421	187	4.86513	0.0337274	78	4.93798	0.0475682	0.00263439	0.000808251	0.144043	0.147486	1.7862	0.00344264	76.5224	0.00557985	0.10855	0.14465
C10H15ORF24.Chr10.28548978.28564464	Chr5_93945738	Chr5	93945738	0.542667	0.457333	-0.0384067	0.0164437	0.0200704	5.455	110	10.0201	0.0232581	187	9.98171	0.0176853	78	9.9433	0.0250077	0.000732166	8.75026e-09	0.0402985	0.0410307	1.78444	0.000732175	99.9988	2.17136e-07	0	0.0402985
ARMCX3.ChrX.55421778.55426607	Chr5_93945738	Chr5	93945738	0.542667	0.457333	-0.0458258	0.0196508	0.0202319	5.441	110	11.6081	0.0302646	187	11.5623	0.0244537	78	11.5164	0.0324391	0.00104236	0.0103001	0.0471691	0.0585115	1.78146	0.0113424	9.18991	0.179228	0.201482	0.0548941
EZR.Chr9.96598249.96643275	Chr5_93945738	Chr5	93945738	0.542667	0.457333	-0.0298545	0.0128047	0.0202894	5.436	110	13.3028	0.0208368	187	13.2729	0.0173426	78	13.2431	0.0222549	0.0004424	0.00774808	0.0169566	0.025147	1.75925	0.00819048	5.4014	0.313629	0.199724	0.0227676
DUS3L.Chr7.19765865.19770774	Chr5_93945738	Chr5	93945738	0.542667	0.457333	-0.037715	0.0161773	0.0202985	5.435	110	8.2988	0.0228814	187	8.26109	0.0173988	78	8.22337	0.0246026	0.000706031	1.57875e-08	0.0390034	0.0397094	1.77799	0.000706047	99.9978	4.04772e-07	0	0.0390034
RARS.Chr7.82792843.82822084	Chr5_93945738	Chr5	93945738	0.542667	0.457333	-0.0236312	0.0101386	0.0203275	5.433	110	10.2715	0.0143402	187	10.2479	0.0109042	78	10.2243	0.0154189	0.000277183	1.51393e-08	0.0153196	0.0155968	1.77718	0.000277198	99.9945	9.88232e-07	0	0.0153196
DYNLL2.Chr19.9118008.9125251	Chr5_93945738	Chr5	93945738	0.542667	0.457333	-0.0510188	0.0218955	0.0203896	5.427	110	12.1248	0.0364628	187	12.0738	0.0306783	78	12.0228	0.0388791	0.00129198	0.0271783	0.0456083	0.0740786	1.74407	0.0284703	4.53801	0.373397	0.247243	0.0659921
BT.32989.Chr13.38855823.38863391	Chr5_93945738	Chr5	93945738	0.542667	0.457333	-0.0552107	0.0237109	0.0204541	5.422	110	7.89896	0.0414579	187	7.84375	0.0355951	78	7.78854	0.0440417	0.00151301	0.0442203	0.0428417	0.088575	1.70817	0.0457333	3.30834	0.507917	0.230324	0.0760069
WDR51B.Chr5.19357951.19462573	Chr5_93945738	Chr5	93945738	0.542667	0.457333	0.0265559	0.0114105	0.0205148	5.416	110	10.6001	0.0188075	187	10.6266	0.0157494	78	10.6532	0.020069	0.000350041	0.00683202	0.0128643	0.0200464	1.74615	0.00718206	4.87382	0.346867	0.201058	0.0179884
TSSC4.Chr29.49836432.49840072	Chr5_93945738	Chr5	93945738	0.542667	0.457333	-0.0585413	0.0252153	0.020837	5.39	110	8.47999	0.0363759	187	8.42145	0.0281087	78	8.36291	0.0390975	0.00170106	0.00355126	0.0909172	0.0961696	1.76882	0.00525232	32.3869	0.037592	0.115134	0.0935807
FXC1.Chr15.47185421.47186287	Chr5_93945738	Chr5	93945738	0.542667	0.457333	-0.0598809	0.0258176	0.0209579	5.379	110	7.29303	0.0378783	187	7.23315	0.0296435	78	7.17327	0.0406916	0.00177981	0.00709361	0.091829	0.100702	1.76739	0.00887342	20.0577	0.0717087	0.125618	0.0971492
CDC14A.Chr3.42934668.43107421	Chr5_93945738	Chr5	93945738	0.542667	0.457333	0.043005	0.0185458	0.020999	5.377	110	9.67189	0.0262422	187	9.71489	0.0199613	78	9.7579	0.0282161	0.000917982	3.87638e-05	0.0512172	0.0521739	1.75947	0.000956746	95.9484	0.000756279	0.107265	0.0512463
PRKAR2B.Chr4.48434955.48535433	Chr5_93945738	Chr5	93945738	0.542667	0.457333	-0.0607126	0.0261887	0.0210069	5.374	110	11.7421	0.0370417	187	11.6814	0.0281662	78	11.6207	0.0398281	0.00182959	1.1491e-07	0.102216	0.104046	1.75845	0.0018297	99.9937	1.12418e-06	0	0.102216
GALNT10.Chr7.67469564.67692108	Chr5_93945738	Chr5	93945738	0.542667	0.457333	0.0438293	0.0189414	0.0212478	5.354	110	9.18385	0.0293691	187	9.22768	0.023824	78	9.27151	0.031467	0.000953511	0.0103955	0.0430611	0.0544101	1.75245	0.011349	8.4017	0.194467	0.177034	0.0508577
BT.53706.Chr6.59823316.59866460	Chr5_93945738	Chr5	93945738	0.542667	0.457333	0.0679948	0.02939	0.0212691	5.352	110	9.00669	0.048394	187	9.07468	0.0405062	78	9.14268	0.0516437	0.00229481	0.044968	0.0856589	0.132922	1.72644	0.0472628	4.85543	0.344248	0.202227	0.119385
PTMA.Chr2.47998614.47999416	Chr5_93945738	Chr5	93945738	0.542667	0.457333	-0.0488498	0.0211412	0.0214388	5.339	110	7.03356	0.0312887	187	6.98471	0.024639	78	6.93586	0.0336017	0.00118446	0.00597006	0.060352	0.0675066	1.75459	0.00715452	16.5554	0.0900161	0.154035	0.0648296
RSL24D1.Chr10.55165840.55179463	Chr5_93945738	Chr5	93945738	0.542667	0.457333	-0.0402269	0.0174202	0.0215105	5.332	110	9.69988	0.0246394	187	9.65966	0.0187356	78	9.61943	0.0264929	0.000803208	9.52472e-08	0.0452269	0.0460302	1.74496	0.000803304	99.9881	2.10598e-06	0	0.045227
CNOT7.Chr27.19052444.19067489	Chr5_93945738	Chr5	93945738	0.542667	0.457333	-0.0383565	0.0166217	0.0215999	5.325	110	11.1724	0.02351	187	11.1341	0.0178768	78	11.0957	0.0252785	0.000730253	5.21321e-08	0.0411757	0.041906	1.7426	0.000730306	99.9929	1.26609e-06	0	0.0411757
BT.49063.Chr19.62506950.62514776	Chr5_93945738	Chr5	93945738	0.542667	0.457333	-0.0417039	0.0180768	0.0216321	5.322	110	10.4265	0.0255681	187	10.3848	0.0194417	78	10.3431	0.0274914	0.000863277	9.33237e-08	0.0487004	0.0495637	1.74175	0.00086337	99.9892	1.91628e-06	0	0.0487004
CELF2.Chr13.12934868.13000042	Chr5_93945738	Chr5	93945738	0.542667	0.457333	0.0463314	0.0200862	0.0216555	5.321	110	10.0785	0.0284102	187	10.1248	0.0216028	78	10.1711	0.0305473	0.00106548	1.02045e-08	0.0601292	0.0611947	1.74113	0.00106549	99.999	1.69709e-07	0	0.0601292
PWP1.Chr5.71280815.71300027	Chr5_93945738	Chr5	93945738	0.542667	0.457333	-0.026921	0.0116703	0.0216708	5.321	110	9.65919	0.0165409	187	9.63227	0.0125998	78	9.60535	0.0177847	0.000359731	7.77996e-05	0.0202116	0.0206491	1.74212	0.00043753	82.2185	0.0038345	0.112489	0.0202699
FAM212B.Chr3.31719424.31733085	Chr5_93945738	Chr5	93945738	0.542667	0.457333	0.0610394	0.0264903	0.0217834	5.31	110	7.73287	0.0411349	187	7.79391	0.0333977	78	7.85495	0.0440693	0.00184934	0.0208541	0.083705	0.106408	1.73796	0.0227034	8.14563	0.199448	0.215647	0.0993456
SLC25A15.Chr12.21800781.21831677	Chr5_93945738	Chr5	93945738	0.542667	0.457333	-0.0489412	0.0212439	0.0218173	5.307	110	8.36619	0.0336379	187	8.31725	0.0276084	78	8.26831	0.0359938	0.0011889	0.016541	0.0509761	0.068706	1.73041	0.0177299	6.70562	0.244989	0.196787	0.0633818
ACAA1.Chr22.11619695.11643912	Chr5_93945738	Chr5	93945738	0.542667	0.457333	-0.0273334	0.0118679	0.0218537	5.304	110	10.2793	0.0167862	187	10.2519	0.0127641	78	10.2246	0.0180489	0.000370837	5.08917e-08	0.0209913	0.0213622	1.73595	0.000370888	99.9863	2.42441e-06	0	0.0209913
PDZD11.ChrX.85450103.85453009	Chr5_93945738	Chr5	93945738	0.542667	0.457333	-0.0491632	0.0213534	0.0219074	5.301	110	9.43911	0.0316084	187	9.38995	0.0248938	78	9.34079	0.0339448	0.00119971	0.00611392	0.0615481	0.0688617	1.7422	0.00731363	16.4038	0.0903597	0.145387	0.0661335
BT.27077.Chr3.10647427.10648940	Chr5_93945738	Chr5	93945738	0.542667	0.457333	0.106147	0.046126	0.0219732	5.296	110	5.97858	0.0673981	187	6.08472	0.0525883	78	6.19087	0.0724139	0.00559255	0.0199891	0.295818	0.321399	1.74006	0.0255816	21.8616	0.0632952	0.125816	0.31081
NES.Chr3.14208425.14215064	Chr5_93945738	Chr5	93945738	0.542667	0.457333	-0.0710524	0.0308844	0.0220003	5.293	110	10.2006	0.0482674	187	10.1295	0.0393319	78	10.0585	0.0516907	0.00250584	0.0303535	0.111964	0.144824	1.73027	0.0328593	7.62596	0.213279	0.169546	0.13473
SSBP4.Chr7.4673275.4689001	Chr5_93945738	Chr5	93945738	0.542667	0.457333	0.058762	0.0255425	0.0220094	5.293	110	8.83013	0.0378482	187	8.88889	0.0298295	78	8.94765	0.0406442	0.00171391	0.00896003	0.0878544	0.0985284	1.73951	0.0106739	16.057	0.0925485	0.140141	0.0945745
NDUFA10.Chr3.119779215.119794481	Chr5_93945738	Chr5	93945738	0.542667	0.457333	-0.0340607	0.0148102	0.0220494	5.289	110	9.97493	0.023253	187	9.94087	0.0189972	78	9.90681	0.0248951	0.00057584	0.00735046	0.0254063	0.0333326	1.72756	0.0079263	7.26493	0.224395	0.162078	0.0309192
MUC15.Chr15.58050605.58064001	Chr5_93945738	Chr5	93945738	0.542667	0.457333	-0.0752214	0.0327006	0.0220586	5.288	110	15.2597	0.0581897	187	15.1845	0.0502905	78	15.1093	0.0617316	0.00280853	0.0931414	0.0738702	0.16982	1.65383	0.0959499	2.92708	0.557694	0.277214	0.143726
FKBP4.Chr5.107445596.107453517	Chr5_93945738	Chr5	93945738	0.542667	0.457333	-0.051428	0.0223654	0.0220649	5.287	110	11.5859	0.0365741	187	11.5345	0.0305132	78	11.4831	0.0390495	0.00131279	0.0246299	0.0508514	0.0767941	1.70949	0.0259427	5.06034	0.326305	0.195146	0.0693238
ALDOC.Chr19.20588068.20591570	Chr5_93945738	Chr5	93945738	0.542667	0.457333	-0.0786149	0.0341877	0.0220721	5.287	110	11.4371	0.0504647	187	11.3585	0.0396661	78	11.2799	0.0542008	0.00306765	0.0146447	0.1588	0.176512	1.73792	0.0177124	17.3192	0.0844346	0.126506	0.169783
UNC13D.Chr19.56402887.56418246	Chr5_93945738	Chr5	93945738	0.542667	0.457333	0.060456	0.0263022	0.0221179	5.283	110	6.89083	0.0372022	187	6.95129	0.0282882	78	7.01175	0.0400007	0.00181416	1.74779e-08	0.103104	0.104918	1.72912	0.00181418	99.999	1.69517e-07	0	0.103104
TALDO1.Chr29.50856122.50863486	Chr5_93945738	Chr5	93945738	0.542667	0.457333	-0.0502209	0.0218606	0.0221843	5.278	110	12.0306	0.0334879	187	11.9804	0.0269705	78	11.9302	0.0359047	0.00125189	0.0118213	0.0592565	0.0723296	1.73081	0.0130732	9.57602	0.166315	0.181073	0.0681224
ADAM15.Chr3.15593459.15603312	Chr5_93945738	Chr5	93945738	0.542667	0.457333	-0.0578927	0.0252185	0.0222871	5.27	110	9.34767	0.0446397	187	9.28977	0.038505	78	9.23188	0.0473764	0.00166358	0.0537884	0.0452752	0.100727	1.65157	0.0554519	3.00003	0.542968	0.227511	0.0856164
BT.61778.Chr11.29424996.29432052	Chr5_93945738	Chr5	93945738	0.542667	0.457333	-0.0505837	0.0220381	0.0223043	5.268	110	12.7132	0.031171	187	12.6626	0.0237021	78	12.612	0.0335157	0.00127004	4.15558e-08	0.0723833	0.0736534	1.72434	0.00127008	99.9967	5.74108e-07	0	0.0723833
SRP19.Chr10.1102150.1110236	Chr5_93945738	Chr5	93945738	0.542667	0.457333	-0.0353127	0.0153864	0.0223175	5.267	110	10.2312	0.0217627	187	10.1959	0.0165482	78	10.1605	0.0233998	0.000618952	4.41829e-08	0.0352829	0.0359019	1.72401	0.000618996	99.9929	1.25224e-06	0	0.035283
AS3MT.Chr26.23747358.23764458	Chr5_93945738	Chr5	93945738	0.542667	0.457333	-0.0454909	0.0198255	0.0223496	5.265	110	8.14816	0.0349112	187	8.10267	0.0300551	78	8.05718	0.0370665	0.00102718	0.0322481	0.0288213	0.0620967	1.65416	0.0332753	3.08691	0.528057	0.21796	0.0530075
DPH5.Chr3.42408614.42448917	Chr5_93945738	Chr5	93945738	0.542667	0.457333	-0.0269234	0.0117354	0.0223707	5.264	110	9.20046	0.0169268	187	9.17354	0.0130783	78	9.14661	0.0181933	0.000359795	0.00076226	0.0196989	0.0208209	1.72804	0.00112205	32.0657	0.037254	0.1057	0.0202706
FASTKD1.Chr2.26740843.26776374	Chr5_93945738	Chr5	93945738	0.542667	0.457333	-0.0412529	0.0180004	0.0225244	5.252	110	9.51752	0.02609	187	9.47627	0.0202339	78	9.43501	0.0280385	0.000844704	0.00225834	0.0458621	0.0489651	1.72511	0.00310304	27.2218	0.046931	0.117427	0.0475558
EIF2S2.Chr13.64050711.64069300	Chr5_93945738	Chr5	93945738	0.542667	0.457333	-0.0398102	0.0173903	0.0226584	5.241	110	11.3475	0.0245971	187	11.3076	0.0187034	78	11.2678	0.0264474	0.000786656	1.32041e-08	0.045072	0.0458587	1.71539	0.000786669	99.9983	2.92956e-07	0	0.0450721
NDUFA7.Chr7.18191587.18198867	Chr5_93945738	Chr5	93945738	0.542667	0.457333	-0.0423664	0.0185166	0.0227239	5.235	110	9.6555	0.0292018	187	9.61314	0.0239155	78	9.57077	0.0312551	0.000890921	0.0120563	0.0391912	0.0521384	1.70876	0.0129472	6.88119	0.235256	0.207029	0.0482335
BT.27908.ChrX.126397965.126427158	Chr5_93945738	Chr5	93945738	0.542667	0.457333	-0.0494669	0.0216256	0.0227636	5.232	110	8.64488	0.0305875	187	8.59541	0.0232585	78	8.54594	0.0328884	0.00121458	6.46549e-08	0.0696989	0.0709136	1.71276	0.00121464	99.9947	9.2763e-07	0	0.069699
CLNS1A.Chr29.18444587.18465087	Chr5_93945738	Chr5	93945738	0.542667	0.457333	-0.0221448	0.00968143	0.022768	5.232	110	9.47646	0.0136936	187	9.45431	0.0104125	78	9.43217	0.0147236	0.000243411	1.84601e-08	0.0139692	0.0142126	1.71265	0.00024343	99.9924	1.32149e-06	0	0.0139692
C29H11orf73.Chr29.9263218.9300511	Chr5_93945738	Chr5	93945738	0.542667	0.457333	-0.0327758	0.0143417	0.0228881	5.223	110	11.3277	0.0238962	187	11.295	0.02011	78	11.2622	0.0254788	0.000533215	0.0117256	0.0195051	0.0317639	1.67868	0.0122588	4.34963	0.375452	0.22063	0.0282993
POLR2G.Chr29.41777028.41780288	Chr5_93945738	Chr5	93945738	0.542667	0.457333	-0.0472564	0.0206859	0.0229381	5.219	110	9.1669	0.0292584	187	9.11964	0.0222478	78	9.07238	0.0314593	0.00110845	1.17239e-08	0.0637733	0.0648818	1.70842	0.00110846	99.9989	1.83836e-07	0	0.0637734
NDUFS6.Chr20.70986110.70991390	Chr5_93945738	Chr5	93945738	0.542667	0.457333	-0.0459096	0.0201004	0.0229709	5.217	110	9.59773	0.0302728	187	9.55182	0.0241219	78	9.50592	0.0324859	0.00104617	0.00767377	0.0523194	0.0610393	1.71393	0.00871994	11.9975	0.127911	0.150497	0.0580747
BT.87823.Chr10.82347063.82386494	Chr5_93945738	Chr5	93945738	0.542667	0.457333	0.0175785	0.00771037	0.0232193	5.198	110	10.4482	0.0113748	187	10.4657	0.0089371	78	10.4833	0.0122171	0.000153376	0.000734279	0.00808791	0.00897556	1.70882	0.000887655	17.2788	0.0832309	0.122499	0.00863862
BT.54746.Chr2.5350654.5407851	Chr5_93945738	Chr5	93945738	0.542667	0.457333	0.0524906	0.0230327	0.0232652	5.194	110	8.93847	0.0380808	187	8.99096	0.0319343	78	9.04346	0.0406259	0.0013676	0.0285146	0.0518186	0.0817008	1.67391	0.0298822	4.57664	0.354954	0.215496	0.0732045
BT.101768.Chr3.106622151.106638462	Chr5_93945738	Chr5	93945738	0.542667	0.457333	-0.0348525	0.015297	0.0233194	5.19	110	10.4588	0.0255742	187	10.424	0.0215546	78	10.3891	0.027261	0.000602926	0.0136728	0.0219013	0.0361771	1.6666	0.0142758	4.22342	0.384348	0.237287	0.032156
BT.21329.ChrX.39727312.39736823	Chr5_93945738	Chr5	93945738	0.542667	0.457333	-0.033922	0.0148931	0.0233435	5.188	110	9.27465	0.021065	187	9.24073	0.0160177	78	9.2068	0.0226496	0.000571162	1.3034e-08	0.0330569	0.033628	1.69847	0.000571175	99.9977	3.94292e-07	0	0.0330569
BT.104280.Chr29.18039841.18067898	Chr5_93945738	Chr5	93945738	0.542667	0.457333	-0.0379227	0.0166572	0.0234131	5.184	110	9.5074	0.024675	187	9.46947	0.0194433	78	9.43155	0.0264981	0.000713828	0.00378769	0.037384	0.0418855	1.70424	0.00450152	15.8575	0.0919976	0.158343	0.0402247
CIITA.Chr25.9604334.9662902	Chr5_93945738	Chr5	93945738	0.542667	0.457333	0.0675818	0.0296967	0.0234623	5.179	110	8.85981	0.0420035	187	8.9274	0.0319391	78	8.99498	0.0451631	0.00226702	1.02054e-07	0.131434	0.133701	1.69559	0.00226712	99.9955	7.76466e-07	0	0.131434
DGKA.Chr5.57678063.57699615	Chr5_93945738	Chr5	93945738	0.542667	0.457333	0.0302863	0.0133142	0.0235227	5.175	110	9.69481	0.0202256	187	9.7251	0.0162051	78	9.75539	0.0216949	0.000455291	0.00387729	0.0224635	0.0267961	1.69909	0.00433258	10.5085	0.147197	0.170393	0.0253715
RBL1.Chr13.66567169.66730589	Chr5_93945738	Chr5	93945738	0.542667	0.457333	0.0339178	0.0149247	0.0236516	5.165	110	10.546	0.0233647	187	10.5799	0.0190575	78	10.6138	0.0250192	0.000571021	0.00722734	0.0260171	0.0338155	1.68864	0.00779836	7.32232	0.2174	0.192499	0.0314376
BT.35781.Chr18.8594078.8606724	Chr5_93945738	Chr5	93945738	0.542667	0.457333	-0.0363664	0.0160069	0.0237099	5.162	110	7.49237	0.0232828	187	7.456	0.0181052	78	7.41963	0.0250191	0.000656442	0.00205555	0.0359864	0.0386983	1.6963	0.00271199	24.2051	0.0540339	0.131975	0.037528
BT.24520.Chr26.17380665.17466937	Chr5_93945738	Chr5	93945738	0.542667	0.457333	0.0651198	0.0286698	0.0237451	5.159	110	8.42916	0.0406395	187	8.49428	0.0309591	78	8.5594	0.0436953	0.00210486	0.000492072	0.121957	0.124554	1.68991	0.00259693	81.0518	0.00401858	0.0974003	0.122326
MORF4L2.ChrX.57744030.57756166	Chr5_93945738	Chr5	93945738	0.542667	0.457333	-0.041113	0.0181034	0.0237498	5.157	110	12.167	0.0256057	187	12.1259	0.0194704	78	12.0848	0.0275319	0.000838987	2.22724e-08	0.0488441	0.0496831	1.68867	0.000839009	99.9973	4.55988e-07	0	0.0488442
MERTK.Chr11.332458.427685	Chr5_93945738	Chr5	93945738	0.542667	0.457333	0.0623117	0.02744	0.0237606	5.157	110	9.53101	0.0441757	187	9.59332	0.0365723	78	9.65564	0.0472174	0.00192724	0.0323809	0.0807269	0.115035	1.67535	0.0343081	5.61744	0.286283	0.193148	0.105013
CACYBP.Chr16.57694739.57705495	Chr5_93945738	Chr5	93945738	0.542667	0.457333	-0.0466777	0.0205566	0.0237848	5.156	110	10.4348	0.0295392	187	10.3882	0.0227554	78	10.3415	0.0317522	0.00108147	0.00187965	0.0609349	0.063896	1.69255	0.00296112	36.5223	0.0299239	0.106241	0.0623446
TMEM128.Chr6.107477962.107493240	Chr5_93945738	Chr5	93945738	0.542667	0.457333	-0.035732	0.0157728	0.0241112	5.132	110	10.0485	0.0226182	187	10.0127	0.0173951	78	9.97701	0.0243138	0.000633739	0.000958374	0.0360318	0.0376239	1.68441	0.00159211	39.8049	0.0259089	0.110668	0.0367505
JMJD4.Chr7.3381932.3387142	Chr5_93945738	Chr5	93945738	0.542667	0.457333	0.0336011	0.0148352	0.024133	5.13	110	7.86698	0.0218275	187	7.90058	0.0171173	78	7.93418	0.0234463	0.000560407	0.00253538	0.0301248	0.0332206	1.68693	0.00309579	18.1022	0.0776293	0.130426	0.0320263
CCDC115.Chr2.1243723.1247799	Chr5_93945738	Chr5	93945738	0.542667	0.457333	-0.0597792	0.0264039	0.0241752	5.126	110	9.24957	0.0433951	187	9.18979	0.03629	78	9.13001	0.0463155	0.00177377	0.0357544	0.0696114	0.10714	1.65557	0.0375281	4.7265	0.339335	0.215748	0.0964272
LMO1.Chr15.44880076.44917824	Chr5_93945738	Chr5	93945738	0.542667	0.457333	0.0540274	0.0238783	0.0242733	5.119	110	7.36387	0.0363083	187	7.4179	0.0291083	78	7.47193	0.038944	0.00144885	0.0126544	0.0720789	0.0861821	1.68115	0.0141032	10.2732	0.149343	0.167741	0.0815697
BT.87145.Chr25.21498279.21509168	Chr5_93945738	Chr5	93945738	0.542667	0.457333	-0.0307586	0.0135985	0.0243127	5.116	110	9.38464	0.019234	187	9.35388	0.0146253	78	9.32312	0.0206808	0.000469601	1.11554e-08	0.0275598	0.0280294	1.67539	0.000469612	99.9976	4.04772e-07	0	0.0275598
M6PR.Chr5.101439877.101452407	Chr5_93945738	Chr5	93945738	0.542667	0.457333	-0.0262561	0.0116078	0.0243341	5.116	110	10.857	0.0165032	187	10.8307	0.0126036	78	10.8045	0.0177433	0.00034218	0.000192028	0.0198692	0.0204034	1.67707	0.000534209	64.0537	0.00957211	0.110365	0.0200132
CCDC142.Chr11.10134547.10140887	Chr5_93945738	Chr5	93945738	0.542667	0.457333	0.0257541	0.0113887	0.0243458	5.114	110	8.09453	0.0161084	187	8.12029	0.0122487	78	8.14604	0.0173201	0.000329223	9.12546e-09	0.0193304	0.0196596	1.67461	0.000329232	99.9972	4.72078e-07	0	0.0193304
BT.26633.Chr18.2773286.2792471	Chr5_93945738	Chr5	93945738	0.542667	0.457333	-0.025644	0.011346	0.024427	5.108	110	11.1616	0.0170481	187	11.1359	0.0135634	78	11.1103	0.0182964	0.000326412	0.00234598	0.0167662	0.0194386	1.67919	0.00267239	12.2142	0.122748	0.157773	0.0185257
TRPM2.Chr1.145830610.145871792	Chr5_93945738	Chr5	93945738	0.542667	0.457333	0.0735553	0.0325564	0.0244727	5.105	110	9.03698	0.0537129	187	9.11054	0.0449992	78	9.1841	0.0573116	0.00268549	0.0560455	0.104343	0.163074	1.64679	0.058731	4.57253	0.349436	0.228489	0.146377
BT.63103.Chr5.41062652.41559936	Chr5_93945738	Chr5	93945738	0.542667	0.457333	0.045725	0.0202391	0.0244826	5.104	110	11.2501	0.0344376	187	11.2958	0.0292463	78	11.3416	0.0366604	0.00103777	0.0270881	0.0356012	0.0637271	1.62847	0.0281259	3.68974	0.432101	0.19823	0.0559173
ST8SIA1.Chr5.88287352.88453869	Chr5_93945738	Chr5	93945738	0.542667	0.457333	-0.04588	0.0203089	0.0244904	5.104	110	10.2115	0.0354	187	10.1656	0.0303575	78	10.1198	0.0376152	0.00104482	0.0318376	0.0319432	0.0648256	1.61175	0.0328824	3.17746	0.499172	0.222885	0.0558214
PHPT1.Chr11.106334245.106335688	Chr5_93945738	Chr5	93945738	0.542667	0.457333	-0.0541056	0.0239604	0.0245497	5.099	110	9.01096	0.0338899	187	8.95685	0.0257696	78	8.90274	0.0364393	0.00145305	1.36971e-08	0.0855618	0.0870149	1.66989	0.00145306	99.9991	1.60084e-07	0	0.0855618
GLS2.Chr5.57241073.57253590	Chr5_93945738	Chr5	93945738	0.542667	0.457333	0.0459775	0.0203697	0.0246111	5.095	110	9.01139	0.0288112	187	9.05736	0.0219078	78	9.10334	0.0309785	0.00104927	5.62952e-08	0.0618387	0.062888	1.66847	0.00104932	99.9946	9.10354e-07	0	0.0618387
AGBL5.Chr11.72555805.72573334	Chr5_93945738	Chr5	93945738	0.542667	0.457333	0.0230082	0.0102012	0.0247411	5.087	110	8.94902	0.0145885	187	8.97203	0.011195	78	8.99504	0.0156831	0.000262761	0.000319924	0.0151587	0.0157414	1.66924	0.000582686	45.0948	0.0206688	0.123806	0.0153987
BT.46193.Chr25.27485086.27489416	Chr5_93945738	Chr5	93945738	0.542667	0.457333	-0.045359	0.0201327	0.0248777	5.076	110	10.9952	0.0306832	187	10.9499	0.0246339	78	10.9045	0.0329066	0.00102123	0.0093115	0.0509385	0.0612713	1.66674	0.0103327	9.88345	0.154548	0.158824	0.0579222
PIK3C2G.Chr5.91835146.92276939	Chr5_93945738	Chr5	93945738	0.542667	0.457333	0.102654	0.0455714	0.0249048	5.074	110	11.4175	0.0802718	187	11.5201	0.0691139	78	11.6228	0.0852256	0.00523058	0.170698	0.152026	0.327955	1.59491	0.175929	2.97313	0.528928	0.245733	0.28005
DIRAS3.Chr3.77571199.77573843	Chr5_93945738	Chr5	93945738	0.542667	0.457333	-0.0751577	0.0333884	0.0250076	5.067	110	7.33253	0.0516776	187	7.25737	0.041877	78	7.18222	0.0553748	0.00280377	0.0316059	0.134455	0.168865	1.66036	0.0344097	8.14821	0.190327	0.148388	0.15816
NIP7.Chr18.36607628.36610400	Chr5_93945738	Chr5	93945738	0.542667	0.457333	-0.0579795	0.025773	0.0250901	5.061	110	7.55356	0.0364537	187	7.49558	0.0277191	78	7.4376	0.0391959	0.00166857	1.81881e-07	0.0989965	0.100665	1.65755	0.00166876	99.9891	1.83724e-06	0	0.0989967
NDUFB6.Chr8.11372938.11389199	Chr5_93945738	Chr5	93945738	0.542667	0.457333	-0.0439215	0.0195416	0.0252241	5.052	110	9.42149	0.0293562	187	9.37757	0.0233525	78	9.33365	0.0315061	0.000957524	0.00693398	0.0497592	0.0576507	1.66091	0.0078915	12.1336	0.122307	0.166338	0.0549597
RDH14.Chr11.80261889.80266800	Chr5_93945738	Chr5	93945738	0.542667	0.457333	-0.0517929	0.0230485	0.0252406	5.05	110	9.30072	0.0358848	187	9.24893	0.0291787	78	9.19713	0.0384387	0.00133149	0.016183	0.0630215	0.080536	1.65328	0.0175145	7.60218	0.20432	0.197228	0.0751588
LAMTOR3.Chr6.26152253.26163651	Chr5_93945738	Chr5	93945738	0.542667	0.457333	-0.0322861	0.0143712	0.0252862	5.047	110	10.5134	0.0203269	187	10.4811	0.0154564	78	10.4488	0.021856	0.000517402	7.30292e-08	0.0307807	0.0312982	1.65314	0.000517475	99.9859	2.37256e-06	0	0.0307808
TMEM111.Chr22.16833933.16848259	Chr5_93945738	Chr5	93945738	0.542667	0.457333	-0.0439525	0.0195702	0.0253125	5.045	110	11.3007	0.0305272	187	11.2568	0.0248494	78	11.2128	0.032696	0.000958877	0.011975	0.0451418	0.0580757	1.65108	0.0129339	7.41367	0.209659	0.219094	0.0541231
TAF13.Chr3.34418712.34426687	Chr5_93945738	Chr5	93945738	0.542667	0.457333	-0.0419723	0.0186922	0.0253625	5.042	110	9.07477	0.0286994	187	9.0328	0.0231458	78	8.99082	0.0307668	0.000874423	0.0089165	0.0430669	0.0528578	1.65429	0.00979092	8.93096	0.171526	0.166331	0.0497543
PRKAG1.Chr5.30971839.30982102	Chr5_93945738	Chr5	93945738	0.542667	0.457333	-0.0315676	0.0140737	0.0255405	5.031	110	9.67407	0.0201668	187	9.6425	0.0155008	78	9.61094	0.021679	0.00049463	0.000722915	0.0287286	0.0299461	1.65173	0.00121754	40.6252	0.024546	0.126718	0.0292708
PRKRIR.Chr15.56543033.56571783	Chr5_93945738	Chr5	93945738	0.542667	0.457333	-0.032902	0.0146745	0.0255756	5.027	110	10.5286	0.0207558	187	10.4957	0.0157825	78	10.4628	0.0223171	0.00053733	1.29905e-08	0.0320935	0.0326309	1.64669	0.000537343	99.9976	4.04772e-07	0	0.0320935
MTIF3.Chr12.32720219.32723627	Chr5_93945738	Chr5	93945738	0.542667	0.457333	-0.0333074	0.0148601	0.0256239	5.024	110	9.30635	0.0254395	187	9.27305	0.0216593	78	9.23974	0.027069	0.000550652	0.0152078	0.0186723	0.0344308	1.5993	0.0157584	3.49433	0.448871	0.212392	0.0300782
KLHL18.Chr22.52871075.52922306	Chr5_93945738	Chr5	93945738	0.542667	0.457333	0.0338547	0.0151135	0.0257131	5.018	110	9.41835	0.0213768	187	9.45221	0.0162548	78	9.48606	0.0229849	0.000568897	7.52825e-08	0.0340427	0.0346116	1.64366	0.000568972	99.9868	2.21141e-06	0	0.0340427
C8orf37.Chr14.71396805.71419794	Chr5_93945738	Chr5	93945738	0.542667	0.457333	0.0426973	0.0190601	0.025714	5.018	110	7.92903	0.031926	187	7.97173	0.0269308	78	8.01442	0.034027	0.000904894	0.0215274	0.0337392	0.0561715	1.61095	0.0224323	4.0339	0.389518	0.229742	0.0498848
BT.69225.Chr21.69638191.69647505	Chr5_93945738	Chr5	93945738	0.542667	0.457333	-0.0364478	0.0162764	0.0257735	5.014	110	12.971	0.0241146	187	12.9345	0.0190037	78	12.8981	0.0258961	0.000659385	0.00362721	0.0356845	0.0399711	1.64965	0.0042866	15.3825	0.0922681	0.150642	0.0384049
DERL2.Chr19.26683195.26691719	Chr5_93945738	Chr5	93945738	0.542667	0.457333	-0.036523	0.0163164	0.0258177	5.011	110	10.3062	0.0230781	187	10.2696	0.0175484	78	10.2331	0.0248141	0.000662109	3.33891e-08	0.0396769	0.0403391	1.64136	0.000662142	99.995	8.41524e-07	0	0.0396769
MRPS21.Chr3.20381753.20394664	Chr5_93945738	Chr5	93945738	0.542667	0.457333	-0.0337085	0.0150641	0.0258845	5.007	110	8.80639	0.0217402	187	8.77268	0.0168044	78	8.73897	0.0233666	0.000563994	0.00129362	0.0324216	0.0342792	1.64529	0.00185762	30.3612	0.0383691	0.116394	0.0333918
SLC31A1.Chr8.104172062.104206275	Chr5_93945738	Chr5	93945738	0.542667	0.457333	-0.0451305	0.0201777	0.0259349	5.003	110	12.1221	0.0285397	187	12.077	0.0217013	78	12.0318	0.0306865	0.00101097	8.07358e-08	0.0606786	0.0616896	1.63879	0.00101105	99.992	1.33055e-06	0	0.0606786
TMEM183.Chr16.519685.534911	Chr5_93945738	Chr5	93945738	0.542667	0.457333	-0.0330213	0.0147906	0.0262051	4.984	110	10.4819	0.0209201	187	10.4489	0.0159074	78	10.4158	0.0224938	0.000541232	5.39173e-09	0.0326036	0.0331448	1.63293	0.000541237	99.999	1.65372e-07	0	0.0326036
MPDU1.Chr19.27925701.27929096	Chr5_93945738	Chr5	93945738	0.542667	0.457333	-0.0463995	0.0207827	0.0262078	4.984	110	9.35756	0.0358653	187	9.31117	0.0306355	78	9.26477	0.0381391	0.00106862	0.031327	0.0351689	0.0675646	1.58163	0.0323956	3.29865	0.471112	0.24251	0.0586642
CXCL2.Chr6.90822748.90824841	Chr5_93945738	Chr5	93945738	0.542667	0.457333	-0.128501	0.0575914	0.0262945	4.978	110	6.1165	0.0959251	187	5.988	0.0807137	78	5.8595	0.102281	0.00819608	0.188587	0.314956	0.51174	1.60161	0.196783	4.16503	0.37452	0.212006	0.456397
WDR7.Chr24.56467338.56817379	Chr5_93945738	Chr5	93945738	0.542667	0.457333	0.0183167	0.00821189	0.0263719	4.975	110	11.0279	0.0116388	187	11.0463	0.00886538	78	11.0646	0.0125139	0.000166529	3.78438e-05	0.0100083	0.0102126	1.63061	0.000204372	81.4829	0.00376701	0.110929	0.0100366
PSMA1.Chr15.38745761.38758646	Chr5_93945738	Chr5	93945738	0.542667	0.457333	-0.046276	0.0207655	0.0264781	4.966	110	10.272	0.0293711	187	10.2257	0.0223335	78	10.1794	0.0315805	0.00106294	1.06621e-07	0.0642653	0.0653283	1.62707	0.00106304	99.99	1.65907e-06	0	0.0642654
TMEM199.Chr19.20399049.20403876	Chr5_93945738	Chr5	93945738	0.542667	0.457333	-0.0438547	0.0196803	0.0264878	4.966	110	8.88871	0.0278361	187	8.84486	0.0211663	78	8.80101	0.02993	0.000954615	1.06343e-07	0.0577236	0.0586783	1.62686	0.000954721	99.9889	1.84227e-06	0	0.0577237
LRTOMT.Chr15.52518372.52520710	Chr5_93945738	Chr5	93945738	0.542667	0.457333	0.073266	0.0329125	0.026661	4.955	110	3.83666	0.0471729	187	3.90992	0.036265	78	3.98319	0.0507099	0.00266441	0.0040183	0.157057	0.16374	1.62722	0.00668271	39.8702	0.0249467	0.105057	0.160071
TBC1D8B.ChrX.60197183.60213594	Chr5_93945738	Chr5	93945738	0.542667	0.457333	0.0434215	0.0195146	0.0266896	4.953	110	6.97542	0.0346696	187	7.01885	0.0299455	78	7.06228	0.0367846	0.00093585	0.0328753	0.0265526	0.0603638	1.55035	0.0338111	2.76788	0.553196	0.280964	0.0512091
BT.23164.Chr22.51847305.51856057	Chr5_93945738	Chr5	93945738	0.542667	0.457333	-0.0333202	0.0149779	0.0267553	4.949	110	10.9786	0.0218734	187	10.9453	0.0170602	78	10.912	0.0235017	0.000551077	0.0020705	0.0312297	0.0338512	1.62794	0.00262158	21.0208	0.062177	0.13442	0.0327825
CMA1.Chr21.35112322.35115054	Chr5_93945738	Chr5	93945738	0.542667	0.457333	0.197221	0.0886817	0.0267951	4.946	110	4.45544	0.163811	187	4.65266	0.143405	78	4.84988	0.173277	0.0193065	0.836991	0.416182	1.27248	1.51723	0.856297	2.25464	0.667898	0.231477	1.04393
RPS29.Chr10.26814899.26815069	Chr5_93945738	Chr5	93945738	0.542667	0.457333	-0.055112	0.0247984	0.026891	4.939	110	1.28237	0.0350751	187	1.22726	0.0266708	78	1.17215	0.0377136	0.00150761	3.70977e-08	0.091651	0.0931587	1.61832	0.00150764	99.9975	4.04772e-07	0	0.0916511
C3ORF38.Chr1.35753286.35759257	Chr5_93945738	Chr5	93945738	0.542667	0.457333	-0.0272862	0.0122781	0.0268944	4.939	110	8.94692	0.0173663	187	8.91963	0.0132052	78	8.89234	0.0186727	0.000369558	3.37517e-08	0.0224673	0.0228369	1.61825	0.000369592	99.9909	1.50225e-06	0	0.0224674
TLCD1.Chr19.20707031.20709465	Chr5_93945738	Chr5	93945738	0.542667	0.457333	-0.0526178	0.0236834	0.0269469	4.936	110	6.70088	0.0351472	187	6.64826	0.0277302	78	6.59564	0.0377413	0.00137424	0.00797572	0.0752591	0.0846091	1.62422	0.00934996	14.6978	0.0958219	0.15124	0.0812409
PHYH.Chr13.28254814.28275573	Chr5_93945738	Chr5	93945738	0.542667	0.457333	-0.0593953	0.026732	0.0269495	4.937	110	9.52452	0.0556282	187	9.46513	0.0503296	78	9.40573	0.0583166	0.00175105	0.128564	-0.00486536	0.12545	1.39582	0.130315	1.34371	1.03933	0.286741	0.0915578
CALR.Chr7.13731958.13735788	Chr5_93945738	Chr5	93945738	0.542667	0.457333	-0.0551522	0.0248658	0.0271947	4.919	110	13.5547	0.0400258	187	13.4996	0.0331342	78	13.4444	0.0427821	0.00150981	0.0265562	0.0663223	0.0943883	1.59957	0.028066	5.3795	0.285924	0.181549	0.0862395
BT.92874.Chr16.57209960.57214299	Chr5_93945738	Chr5	93945738	0.542667	0.457333	0.0466674	0.0210436	0.0272164	4.918	110	5.59087	0.0297644	187	5.63754	0.0226326	78	5.68421	0.0320034	0.001081	1.28387e-07	0.0659981	0.0670792	1.61152	0.00108112	99.9881	1.94531e-06	0	0.0659982
SC5DL.Chr15.32412564.32424510	Chr5_93945738	Chr5	93945738	0.542667	0.457333	-0.0591702	0.0266976	0.027309	4.912	110	12.9215	0.0377614	187	12.8623	0.0287135	78	12.8032	0.040602	0.00173781	8.32213e-08	0.106227	0.107965	1.6096	0.00173789	99.9952	7.83428e-07	0	0.106227
TMEM14C.Chr23.45265659.45272354	Chr5_93945738	Chr5	93945738	0.542667	0.457333	-0.0320767	0.0144758	0.0273389	4.91	110	10.3175	0.0204748	187	10.2854	0.0155689	78	10.2534	0.022015	0.00051071	2.14729e-08	0.0312304	0.0317412	1.60899	0.000510732	99.9958	6.87565e-07	0	0.0312304
LDB1.Chr26.22652090.22663974	Chr5_93945738	Chr5	93945738	0.542667	0.457333	0.0305088	0.0137705	0.0273688	4.908	110	10.7542	0.020917	187	10.7847	0.016758	78	10.8152	0.0224366	0.000462005	0.00414124	0.0240365	0.0286397	1.61316	0.00460324	10.0365	0.146969	0.157028	0.0271424
CHORDC1.Chr29.5035802.5057715	Chr5_93945738	Chr5	93945738	0.542667	0.457333	-0.042139	0.0190247	0.0274042	4.906	110	10.7967	0.0304044	187	10.7546	0.0250769	78	10.7124	0.032514	0.000881384	0.0145386	0.0397288	0.0551488	1.59819	0.01542	5.71586	0.267907	0.178301	0.0506327
COQ9.Chr18.25525200.25537104	Chr5_93945738	Chr5	93945738	0.542667	0.457333	-0.0340106	0.0153591	0.0274119	4.906	110	9.88382	0.0230676	187	9.8498	0.0183473	78	9.81579	0.0247572	0.000574148	0.00427207	0.0307467	0.0355929	1.6131	0.00484622	11.8473	0.121994	0.173442	0.0339507
BCKDHA.Chr18.50819358.50838361	Chr5_93945738	Chr5	93945738	0.542667	0.457333	-0.0483918	0.0218931	0.0277032	4.887	110	11.0433	0.0330511	187	10.9949	0.0263763	78	10.9465	0.0354632	0.00116236	0.00948654	0.0616931	0.072342	1.60675	0.0106489	10.9153	0.133276	0.169569	0.068808
ODC1.Chr11.87178098.87182503	Chr5_93945738	Chr5	93945738	0.542667	0.457333	-0.0700207	0.0316849	0.027757	4.884	110	9.78793	0.0488054	187	9.71791	0.0394374	78	9.64789	0.0523116	0.0024336	0.0267516	0.12268	0.151865	1.60247	0.0291852	8.33847	0.179023	0.168741	0.142744
TRNT1.Chr22.23252786.23276374	Chr5_93945738	Chr5	93945738	0.542667	0.457333	-0.0266392	0.0120552	0.0277645	4.883	110	9.59719	0.017051	187	9.57055	0.0129655	78	9.54391	0.0183337	0.000352239	3.14956e-08	0.021659	0.0220113	1.60026	0.00035227	99.9911	1.45415e-06	0	0.0216591
BECN1.Chr19.43479259.43489432	Chr5_93945738	Chr5	93945738	0.542667	0.457333	-0.0260067	0.0117687	0.027773	4.883	110	10.5741	0.0172809	187	10.5481	0.0135323	78	10.5221	0.0185639	0.000335712	0.00150978	0.0190445	0.02089	1.60705	0.0018455	18.1909	0.0734535	0.142387	0.0201768
ANTXR1.Chr11.67334898.67590481	Chr5_93945738	Chr5	93945738	0.542667	0.457333	0.0701237	0.0317236	0.0277766	4.884	110	11.8125	0.0455861	187	11.8826	0.0351184	78	11.9527	0.0490013	0.00244076	0.00452961	0.145041	0.152011	1.60565	0.00697038	35.0162	0.0302842	0.140683	0.148438
PSAT1.Chr8.54501518.54529786	Chr5_93945738	Chr5	93945738	0.542667	0.457333	-0.107457	0.048639	0.0277994	4.881	110	11.1051	0.0687957	187	10.9977	0.0523116	78	10.8902	0.0739708	0.00573142	7.98683e-08	0.352583	0.358314	1.59955	0.0057315	99.9986	2.26524e-07	0	0.352583
BT.43804.Chr2.108203750.108225840	Chr5_93945738	Chr5	93945738	0.542667	0.457333	0.0593996	0.0269046	0.0279162	4.874	110	8.78791	0.0393287	187	8.84731	0.0306962	78	8.90671	0.042255	0.00175131	0.00689364	0.100547	0.109192	1.60389	0.00864495	20.2582	0.0641624	0.140431	0.105717
CNTD1.Chr19.43469829.43478694	Chr5_93945738	Chr5	93945738	0.542667	0.457333	-0.038098	0.0172632	0.0279771	4.87	110	7.56113	0.0256032	187	7.52304	0.0201916	78	7.48494	0.0274937	0.000720444	0.00417991	0.0400424	0.0449428	1.60303	0.00490036	14.7019	0.0945204	0.152872	0.0431774
LAMP3.Chr1.84536353.84560381	Chr5_93945738	Chr5	93945738	0.542667	0.457333	0.0651813	0.0295674	0.0281357	4.86	110	7.39911	0.0418206	187	7.46429	0.0318	78	7.52947	0.0449664	0.00210883	4.63394e-08	0.130292	0.132401	1.59276	0.00210888	99.9978	3.55658e-07	0	0.130292
BOLA.Chr23.27647069.27652297	Chr5_93945738	Chr5	93945738	0.542667	0.457333	0.0801977	0.0363915	0.0281963	4.856	110	10.4583	0.0659842	187	10.5385	0.0574064	78	10.6186	0.0698981	0.00319242	0.127987	0.0808686	0.212048	1.50552	0.131179	2.43364	0.612801	0.263772	0.176858
COQ7.Chr25.17011665.17025337	Chr5_93945738	Chr5	93945738	0.542667	0.457333	-0.031508	0.0143015	0.0282361	4.854	110	8.47508	0.0250199	187	8.44357	0.0214863	78	8.41207	0.026578	0.000492764	0.016142	0.0155401	0.0321748	1.53152	0.0166347	2.96225	0.509499	0.244983	0.0276466
MUT.Chr23.21938481.21980132	Chr5_93945738	Chr5	93945738	0.542667	0.457333	-0.0399181	0.0181211	0.028261	4.853	110	11.4949	0.0266223	187	11.455	0.020855	78	11.415	0.0285983	0.000790925	0.00363212	0.0450987	0.0495218	1.59712	0.00442304	17.8819	0.0745343	0.145226	0.0478228
MRPS9.Chr11.9121670.9159584	Chr5_93945738	Chr5	93945738	0.542667	0.457333	-0.0267753	0.0121573	0.028287	4.851	110	9.96384	0.0208629	187	9.93707	0.0177803	78	9.91029	0.0221951	0.000355847	0.0103407	0.0123589	0.0230555	1.54344	0.0106966	3.32674	0.455545	0.22132	0.0201145
BT.53243.Chr5.30821251.30825700	Chr5_93945738	Chr5	93945738	0.542667	0.457333	-0.0637207	0.0289707	0.028493	4.838	110	10.4826	0.0409766	187	10.4189	0.0311583	78	10.3552	0.044059	0.00201538	2.06783e-07	0.125086	0.127102	1.58564	0.00201558	99.9897	1.65312e-06	0	0.125086
GALT.Chr8.77352975.77356425	Chr5_93945738	Chr5	93945738	0.542667	0.457333	-0.0388877	0.0176864	0.0285467	4.835	110	7.549	0.0276409	187	7.51011	0.0225237	78	7.47122	0.0296013	0.00075062	0.00995368	0.0367193	0.0474236	1.5828	0.0107043	7.01232	0.213264	0.164091	0.0441846
PFDN6.Chr23.7405845.7407102	Chr5_93945738	Chr5	93945738	0.542667	0.457333	-0.0472842	0.0215192	0.0286513	4.828	110	8.5298	0.0336424	187	8.48252	0.0274194	78	8.43524	0.0360277	0.00110976	0.0147919	0.0543056	0.0702072	1.58069	0.0159016	6.97891	0.214072	0.181927	0.0653995
GNAI1.Chr4.41160158.41266152	Chr5_93945738	Chr5	93945738	0.542667	0.457333	-0.0603173	0.0274708	0.0287688	4.821	110	10.6443	0.0437868	187	10.584	0.0360648	78	10.5237	0.0468332	0.00180584	0.029552	0.0835244	0.114882	1.57191	0.0313578	5.75883	0.261345	0.170798	0.105688
BT.28194.Chr26.25088448.25097722	Chr5_93945738	Chr5	93945738	0.542667	0.457333	-0.0671289	0.0305855	0.0288318	4.817	110	7.96977	0.0480379	187	7.90264	0.0392534	78	7.83551	0.0514291	0.00223674	0.0314643	0.108246	0.141947	1.57575	0.0337011	6.637	0.225211	0.183235	0.131845
WDR41.Chr10.8528502.8575920	Chr5_93945738	Chr5	93945738	0.542667	0.457333	-0.0244033	0.0111262	0.0289733	4.81	110	11.0545	0.0158225	187	11.0301	0.0120862	78	11.0057	0.0170114	0.000295592	0.000184873	0.0182457	0.0187262	1.5785	0.000480465	61.5221	0.0100308	0.114302	0.0183844
SLC31A2.Chr8.104101561.104109956	Chr5_93945738	Chr5	93945738	0.542667	0.457333	-0.0955061	0.0435566	0.0289912	4.808	110	13.2311	0.0796955	187	13.1356	0.069549	78	13.0401	0.084363	0.0045275	0.192317	0.108369	0.305214	1.48339	0.196845	2.30004	0.639594	0.253331	0.252607
CD320.Chr7.18183237.18187953	Chr5_93945738	Chr5	93945738	0.542667	0.457333	-0.07217	0.0329146	0.028998	4.808	110	8.94011	0.0479128	187	8.86793	0.0372799	78	8.79576	0.0514846	0.00258529	0.00894683	0.151892	0.163424	1.58195	0.0115321	22.4182	0.0556261	0.137621	0.158602
BT.64617.Chr13.66334680.66351481	Chr5_93945738	Chr5	93945738	0.542667	0.457333	0.0693927	0.0316523	0.0290105	4.806	110	7.03972	0.0527483	187	7.10911	0.0443941	78	7.1785	0.0562409	0.00239014	0.0571887	0.094942	0.154521	1.54681	0.0595789	4.01173	0.375918	0.200222	0.137834
PSMC1.Chr10.102920826.102933425	Chr5_93945738	Chr5	93945738	0.542667	0.457333	-0.0233863	0.010669	0.0290583	4.805	110	10.5636	0.0151536	187	10.5402	0.0115634	78	10.5169	0.0162925	0.000271468	0.00013116	0.0168193	0.0172219	1.57629	0.000402628	67.4239	0.00773788	0.103559	0.0169176
COX17.Chr1.65024153.65031968	Chr5_93945738	Chr5	93945738	0.542667	0.457333	-0.0424838	0.0193855	0.0290727	4.803	110	9.12039	0.0292384	187	9.0779	0.0233195	78	9.03542	0.0313737	0.000895865	0.00731808	0.0484886	0.0567025	1.57994	0.00821394	10.9066	0.131133	0.16441	0.0539772
ARHGDIA.Chr19.51633694.51637708	Chr5_93945738	Chr5	93945738	0.542667	0.457333	-0.0379196	0.0173249	0.0292726	4.791	110	11.8317	0.0245046	187	11.7938	0.0186331	78	11.7559	0.0263479	0.000713714	9.79621e-08	0.0447335	0.0454473	1.57042	0.000713812	99.9863	2.1899e-06	0	0.0447335
NDUFA13.Chr7.3721573.3729808	Chr5_93945738	Chr5	93945738	0.542667	0.457333	-0.0497866	0.0227769	0.0294926	4.778	110	9.86239	0.0342618	187	9.8126	0.0272785	78	9.76282	0.0367686	0.00123033	0.00964348	0.0673841	0.0782579	1.57214	0.0108738	11.3146	0.125195	0.155468	0.0746167
TMEM125.Chr3.103337708.103339562	Chr5_93945738	Chr5	93945738	0.542667	0.457333	-0.0545097	0.024943	0.0295286	4.776	110	9.35628	0.0456947	187	9.30177	0.0398936	78	9.24726	0.0483662	0.00147484	0.0634728	0.0352024	0.10015	1.47263	0.0649477	2.27081	0.64325	0.270388	0.0828071
PSMA7.Chr13.55501437.55506984	Chr5_93945738	Chr5	93945738	0.542667	0.457333	-0.0455438	0.0208626	0.0296934	4.766	110	11.0303	0.0295084	187	10.9847	0.0224379	78	10.9392	0.0317281	0.00102957	1.21279e-08	0.064868	0.0658975	1.56238	0.00102958	99.9988	1.86962e-07	0	0.064868
BT.105012.Chr18.25048853.25059249	Chr5_93945738	Chr5	93945738	0.542667	0.457333	-0.0376736	0.017268	0.0297982	4.76	110	11.8629	0.0263936	187	11.8252	0.021228	78	11.7875	0.0283018	0.000704481	0.00714737	0.0371898	0.0450416	1.56407	0.00785185	8.97217	0.161205	0.175753	0.0425503
AP1S1.Chr25.36180839.36185662	Chr5_93945738	Chr5	93945738	0.542667	0.457333	-0.0429163	0.0196797	0.0298644	4.756	110	10.9568	0.0278353	187	10.9138	0.0211657	78	10.8709	0.0299292	0.0009142	9.39252e-08	0.0577204	0.0586347	1.55915	0.000914294	99.9897	1.62724e-06	0	0.0577204
PARP4.Chr12.36656631.36727198	Chr5_93945738	Chr5	93945738	0.542667	0.457333	0.0391202	0.0179511	0.0299761	4.749	110	10.7829	0.0309621	187	10.822	0.0264417	78	10.8611	0.0329264	0.000759625	0.0232933	0.0263049	0.0503577	1.50846	0.0240529	3.15815	0.46964	0.220597	0.0437748
MRPL28.Chr25.361740.364295	Chr5_93945738	Chr5	93945738	0.542667	0.457333	-0.0397528	0.018241	0.0299826	4.749	110	9.10961	0.0267681	187	9.06986	0.020952	78	9.0301	0.028756	0.000784387	0.00356344	0.0458171	0.0501649	1.56362	0.00434782	18.0409	0.0721628	0.12677	0.0484897
CECR5.Chr5.109404797.109430265	Chr5_93945738	Chr5	93945738	0.542667	0.457333	-0.0319668	0.0146717	0.0300163	4.747	110	9.89654	0.0223623	187	9.86458	0.0179544	78	9.83261	0.0239827	0.000507216	0.00495208	0.0270453	0.0325046	1.56045	0.0054593	9.29088	0.154765	0.177505	0.0307593
NDUFB7.Chr7.12325362.12329750	Chr5_93945738	Chr5	93945738	0.542667	0.457333	-0.0447827	0.0205535	0.0300367	4.747	110	9.37297	0.0293747	187	9.32819	0.02253	78	9.28341	0.031579	0.000995443	0.00122096	0.0616226	0.063839	1.5593	0.0022164	44.9126	0.0194285	0.118805	0.0625384
FAM84A.Chr11.83655864.83659066	Chr5_93945738	Chr5	93945738	0.542667	0.457333	-0.0847637	0.0389101	0.0300387	4.746	110	9.23277	0.0604481	187	9.148	0.04909	78	9.06324	0.0647587	0.00356628	0.0449195	0.18074	0.229226	1.55579	0.0484858	7.35531	0.199058	0.157769	0.21443
NET1.Chr13.43526442.43538233	Chr5_93945738	Chr5	93945738	0.542667	0.457333	-0.045833	0.021053	0.0301417	4.739	110	12.1564	0.0338832	187	12.1106	0.028047	78	12.0647	0.0362169	0.00104268	0.0190097	0.0475659	0.0676183	1.54201	0.0200524	5.19979	0.285536	0.205178	0.0618232
RPS4Y1.Chr23.10528444.10544184	Chr5_93945738	Chr5	93945738	0.542667	0.457333	-0.0430982	0.0197962	0.0301514	4.74	110	9.44358	0.0288479	187	9.40048	0.022464	78	9.35738	0.0309974	0.000921963	0.00336268	0.054815	0.0590996	1.56002	0.00428464	21.5179	0.0578002	0.123097	0.057337
MANSC1.Chr5.97925815.97949862	Chr5_93945738	Chr5	93945738	0.542667	0.457333	-0.0367112	0.0168659	0.0301732	4.738	110	9.41477	0.0293446	187	9.37806	0.0251468	78	9.34134	0.0311854	0.000668949	0.0217124	0.022239	0.0446204	1.4992	0.0223813	2.98887	0.494009	0.22929	0.0385233
ARMC1.Chr14.31695684.31720448	Chr5_93945738	Chr5	93945738	0.542667	0.457333	-0.0243639	0.0111944	0.0301778	4.738	110	10.5688	0.0172846	187	10.5444	0.0139868	78	10.52	0.0185238	0.000294637	0.00344591	0.0152126	0.0189531	1.55456	0.00374055	7.87686	0.184683	0.184662	0.017797
BT.59536.Chr17.55365286.55394855	Chr5_93945738	Chr5	93945738	0.542667	0.457333	0.0293563	0.0134868	0.0301853	4.738	110	9.45101	0.0196508	187	9.48036	0.0153006	78	9.50972	0.0211151	0.000427758	0.001553	0.0254502	0.0274309	1.5594	0.00198075	21.5957	0.0575117	0.133869	0.0266149
TNFRSF10A.Chr8.71181973.71184938	Chr5_93945738	Chr5	93945738	0.542667	0.457333	-0.110032	0.0505616	0.0302138	4.736	110	5.79144	0.0957046	187	5.68141	0.0844278	78	5.57138	0.101043	0.00600947	0.306621	0.106789	0.41942	1.43281	0.312631	1.92223	0.741688	0.247331	0.336755
PPP2CA.Chr7.47425980.47450747	Chr5_93945738	Chr5	93945738	0.542667	0.457333	-0.0225216	0.0103523	0.0302562	4.733	110	11.9061	0.0146425	187	11.8836	0.011134	78	11.8611	0.0157439	0.000251765	3.73434e-08	0.0159722	0.016224	1.5518	0.000251802	99.9852	2.33802e-06	0	0.0159722
PLCG1.Chr13.70510824.70524389	Chr5_93945738	Chr5	93945738	0.542667	0.457333	0.0524317	0.0241028	0.0302702	4.732	110	9.68045	0.0340914	187	9.73288	0.0259228	78	9.78531	0.0366559	0.00136453	1.11194e-07	0.0865821	0.0879467	1.55154	0.00136464	99.9919	1.28426e-06	0	0.0865821
MORN2.Chr11.21226395.21234596	Chr5_93945738	Chr5	93945738	0.542667	0.457333	-0.0483932	0.0222466	0.030301	4.731	110	7.26127	0.0400365	187	7.21288	0.0347415	78	7.1645	0.0424361	0.00116243	0.0459185	0.0318237	0.0789046	1.47321	0.0470809	2.469	0.590651	0.284361	0.0662625
SNX12.ChrX.84852014.84860773	Chr5_93945738	Chr5	93945738	0.542667	0.457333	-0.0250578	0.0115281	0.0304142	4.724	110	9.86457	0.01682	187	9.83951	0.0131099	78	9.81445	0.0180726	0.000311659	0.00119008	0.0185378	0.0200396	1.55522	0.00150174	20.7532	0.0603248	0.119829	0.0194304
BT.28845.Chr3.14538748.14553305	Chr5_93945738	Chr5	93945738	0.542667	0.457333	-0.0366996	0.0169093	0.0306474	4.711	110	10.7916	0.0265559	187	10.7549	0.0216987	78	10.7182	0.0284307	0.000668527	0.00960871	0.033093	0.0433702	1.54144	0.0102772	6.50493	0.22502	0.180385	0.0402995
C19ORF70.Chr7.19841557.19843106	Chr5_93945738	Chr5	93945738	0.542667	0.457333	-0.0492822	0.02271	0.0306583	4.711	110	8.96271	0.0334025	187	8.91342	0.0261883	78	8.86413	0.0358802	0.00120553	0.00589457	0.0706365	0.0777366	1.55078	0.0071001	16.979	0.077022	0.152765	0.0750574
EBP.ChrX.91735333.91739378	Chr5_93945738	Chr5	93945738	0.542667	0.457333	-0.0511997	0.0236065	0.0307388	4.706	110	9.68927	0.0359412	187	9.63806	0.0288372	78	9.58685	0.0385477	0.00130116	0.0126165	0.0702059	0.0841236	1.54673	0.0139177	9.34898	0.152332	0.175523	0.0796683
C7H19ORF43.Chr7.13896310.13899366	Chr5_93945738	Chr5	93945738	0.542667	0.457333	-0.028489	0.0131467	0.0309049	4.696	110	10.0356	0.0185949	187	10.0071	0.0141394	78	9.97858	0.0199937	0.000402857	4.13385e-09	0.025759	0.0261618	1.53987	0.000402861	99.999	1.60482e-07	0	0.025759
MRPL43.Chr26.21685254.21692758	Chr5_93945738	Chr5	93945738	0.542667	0.457333	-0.0327199	0.0151098	0.031023	4.689	110	8.44565	0.0213716	187	8.41293	0.0162508	78	8.38021	0.0229792	0.000531398	1.73378e-08	0.034026	0.0345574	1.53772	0.000531415	99.9967	5.09544e-07	0	0.034026
AASDH.Chr6.73409452.73435649	Chr5_93945738	Chr5	93945738	0.542667	0.457333	-0.0297254	0.0137271	0.0310272	4.689	110	9.75573	0.0218124	187	9.726	0.0179363	78	9.69628	0.0233347	0.000438582	0.00715676	0.0210568	0.0286521	1.53071	0.00759534	5.77435	0.253664	0.174359	0.0264244
CHCHD9.Chr25.28016899.28022616	Chr5_93945738	Chr5	93945738	0.542667	0.457333	-0.0539017	0.0248999	0.0310943	4.686	110	11.1646	0.0365874	187	11.1107	0.0286647	78	11.0568	0.0393028	0.00144212	0.00688785	0.0851228	0.0934527	1.54315	0.00832997	17.3124	0.0748593	0.140504	0.0902886
KDELC2.Chr15.18417839.18450111	Chr5_93945738	Chr5	93945738	0.542667	0.457333	-0.0293261	0.0135571	0.0311994	4.68	110	9.06872	0.0208752	187	9.03939	0.0168648	78	9.01006	0.0223753	0.000426877	0.0048762	0.0224786	0.0277817	1.53654	0.00530308	8.04961	0.178257	0.181677	0.0261358
ZNF263.Chr25.2733865.2740470	Chr5_93945738	Chr5	93945738	0.542667	0.457333	-0.0283599	0.013113	0.0312348	4.677	110	8.44599	0.0185472	187	8.41763	0.0141032	78	8.38927	0.0199424	0.000399214	1.03731e-08	0.025627	0.0260262	1.53389	0.000399225	99.9974	4.04772e-07	0	0.025627
AAMP.Chr2.107015360.107020262	Chr5_93945738	Chr5	93945738	0.542667	0.457333	-0.0388263	0.0179666	0.0312691	4.675	110	10.4557	0.0291697	187	10.4168	0.0242509	78	10.378	0.0311599	0.000748252	0.0151421	0.0334613	0.0493517	1.51616	0.0158904	4.70884	0.311544	0.266187	0.0448179
NRARP.Chr11.105790354.105790698	Chr5_93945738	Chr5	93945738	0.542667	0.457333	-0.0877202	0.0405764	0.0313029	4.674	110	4.37882	0.0573919	187	4.2911	0.0436404	78	4.20338	0.0617092	0.0038194	6.03463e-07	0.245379	0.249199	1.53267	0.00382001	99.9842	2.4593e-06	0	0.24538
ACSL1.Chr27.14223449.14288333	Chr5_93945738	Chr5	93945738	0.542667	0.457333	-0.0505881	0.0234076	0.0313566	4.671	110	14.7729	0.0395016	187	14.7223	0.0334295	78	14.6717	0.0420776	0.00127026	0.0342405	0.0493444	0.0848551	1.49697	0.0355107	3.57712	0.409649	0.227867	0.0750248
MAK16.Chr27.28406557.28416649	Chr5_93945738	Chr5	93945738	0.542667	0.457333	-0.0327092	0.0151424	0.0314451	4.666	110	9.36558	0.0228537	187	9.33287	0.018235	78	9.30016	0.0245219	0.000531051	0.00451464	0.0295378	0.0345835	1.53556	0.00504569	10.5248	0.132579	0.159548	0.0329238
DNAJC16.Chr16.53208896.53248680	Chr5_93945738	Chr5	93945738	0.542667	0.457333	-0.0220654	0.0102184	0.031496	4.663	110	10.5871	0.0172449	187	10.5651	0.0145944	78	10.543	0.0183695	0.000241669	0.00652752	0.00940138	0.0161706	1.4945	0.00676919	3.57013	0.409791	0.218941	0.014297
DOLPP1.Chr11.99563895.99573250	Chr5_93945738	Chr5	93945738	0.542667	0.457333	-0.0355543	0.0164689	0.0315351	4.661	110	9.08577	0.0232938	187	9.05022	0.0177124	78	9.01466	0.0250461	0.00062745	5.44576e-08	0.0404221	0.0410496	1.52852	0.000627504	99.9913	1.34722e-06	0	0.0404222
ATP5C1.Chr13.16171111.16187450	Chr5_93945738	Chr5	93945738	0.542667	0.457333	-0.0378898	0.0175565	0.0315928	4.658	110	11.6825	0.0273052	187	11.6447	0.0221889	78	11.6068	0.0292504	0.000712591	0.00926793	0.0366814	0.0466619	1.52714	0.00998052	7.13982	0.201699	0.170503	0.0436323
ADCY5.Chr1.68263141.68420954	Chr5_93945738	Chr5	93945738	0.542667	0.457333	0.0799326	0.037037	0.0316109	4.657	110	8.99596	0.0596357	187	9.07588	0.0493755	78	9.1558	0.0637411	0.00317134	0.0591028	0.146957	0.209231	1.51571	0.0622742	5.09255	0.286823	0.217671	0.191284
FAM123B.ChrX.101529564.101532923	Chr5_93945738	Chr5	93945738	0.542667	0.457333	0.031673	0.0146855	0.0317019	4.652	110	8.37639	0.0207715	187	8.40807	0.0157944	78	8.43974	0.022334	0.000497938	5.18954e-08	0.0321418	0.0326398	1.52555	0.000497989	99.9896	1.61457e-06	0	0.0321419
ARL6IP4.Chr17.54802292.54804869	Chr5_93945738	Chr5	93945738	0.542667	0.457333	-0.0397924	0.0184534	0.0317436	4.651	110	9.02844	0.0262258	187	8.98864	0.0200226	78	8.94885	0.0281966	0.000785953	0.000452609	0.0502481	0.0514866	1.52652	0.00123856	63.4569	0.00892707	0.121336	0.0505875
KIAA1949.Chr23.28128194.28137021	Chr5_93945738	Chr5	93945738	0.542667	0.457333	0.0677353	0.0314155	0.0317521	4.649	110	7.74018	0.0444345	187	7.80792	0.0337876	78	7.87565	0.0477771	0.00227733	7.46231e-08	0.147089	0.149366	1.52466	0.0022774	99.9967	5.07334e-07	0	0.147089
OPTN.Chr13.28078762.28117627	Chr5_93945738	Chr5	93945738	0.542667	0.457333	-0.0258778	0.0120064	0.0318175	4.645	110	10.0993	0.0182604	187	10.0735	0.0146413	78	10.0476	0.0195857	0.000332391	0.00321004	0.018213	0.0217555	1.52785	0.00354243	9.38313	0.14984	0.16111	0.0206206
MGC151921.ChrX.148319908.148326780	Chr5_93945738	Chr5	93945738	0.542667	0.457333	-0.332208	0.154211	0.0319053	4.641	110	10.7715	0.278188	187	10.4393	0.241596	78	10.1071	0.294806	0.0547793	2.23597	1.5042	3.79495	1.44348	2.29074	2.39133	0.597825	0.240946	3.18118
CCT8.Chr1.6475462.6489207	Chr5_93945738	Chr5	93945738	0.542667	0.457333	-0.0389523	0.0180942	0.0320172	4.634	110	11.1517	0.0255927	187	11.1128	0.0194605	78	11.0738	0.0275179	0.000753118	9.73984e-09	0.0487944	0.0495476	1.51999	0.000753128	99.9987	1.9961e-07	0	0.0487944
LACTB2.Chr14.36438472.36470764	Chr5_93945738	Chr5	93945738	0.542667	0.457333	-0.0319694	0.0148626	0.0321562	4.627	110	9.20351	0.0210218	187	9.17154	0.0159848	78	9.13958	0.0226032	0.0005073	8.43776e-09	0.0329214	0.0334287	1.51756	0.000507309	99.9983	2.563e-07	0	0.0329214
KCNMA1.Chr28.32807351.33587986	Chr5_93945738	Chr5	93945738	0.542667	0.457333	-0.0809242	0.0376288	0.0321887	4.625	110	13.0797	0.0532227	187	12.9988	0.0404701	78	12.9178	0.0572263	0.00325052	1.79031e-07	0.211024	0.214275	1.51699	0.0032507	99.9945	8.48391e-07	0	0.211024
BT.22521.Chr26.22385932.22388123	Chr5_93945738	Chr5	93945738	0.542667	0.457333	-0.0759031	0.0353158	0.0323143	4.619	110	6.53649	0.0510019	187	6.46059	0.0394436	78	6.38469	0.0548163	0.00285967	0.0073603	0.177929	0.188149	1.51989	0.01022	27.9812	0.0397232	0.111465	0.183449
GNG3.Chr29.41722354.41724967	Chr5_93945738	Chr5	93945738	0.542667	0.457333	-0.0453868	0.0211232	0.0323429	4.617	110	6.94008	0.0331542	187	6.89469	0.0270813	78	6.8493	0.0354961	0.00102248	0.0148979	0.0517306	0.067651	1.5114	0.0159204	6.42244	0.223597	0.173819	0.062904
PDIK1L.Chr2.127561537.127569228	Chr5_93945738	Chr5	93945738	0.542667	0.457333	-0.0399351	0.0185869	0.0323507	4.616	110	8.33058	0.0262896	187	8.29065	0.0199904	78	8.25071	0.0282672	0.000791601	5.16706e-08	0.0514879	0.0522795	1.51417	0.000791653	99.9935	1.00355e-06	0	0.0514879
BT.34383.Chr23.28218620.28224731	Chr5_93945738	Chr5	93945738	0.542667	0.457333	0.0321444	0.0149706	0.0324701	4.61	110	7.56038	0.0227224	187	7.59252	0.0181957	78	7.62467	0.0243742	0.000512868	0.00483725	0.0284642	0.0338144	1.51672	0.00535012	9.58611	0.145256	0.143185	0.0320922
SCARNA3.Chr16.58628128.58628268	Chr5_93945738	Chr5	93945738	0.542667	0.457333	-0.0652378	0.0303929	0.0325175	4.607	110	3.95929	0.0429881	187	3.89405	0.0326878	78	3.82881	0.0462218	0.00211249	5.57244e-08	0.137669	0.139781	1.51128	0.00211254	99.9974	4.04772e-07	0	0.137669
METTL2.Chr19.47512361.47523553	Chr5_93945738	Chr5	93945738	0.542667	0.457333	-0.0236162	0.0110039	0.0325432	4.606	110	9.45487	0.0155641	187	9.43126	0.0118348	78	9.40764	0.0167349	0.000276831	4.88878e-09	0.0180462	0.018323	1.51084	0.000276836	99.9982	2.70904e-07	0	0.0180462
RUFY3.Chr6.87819398.87910688	Chr5_93945738	Chr5	93945738	0.542667	0.457333	0.0254083	0.0118413	0.0325919	4.604	110	11.2975	0.0177199	187	11.3229	0.0140598	78	11.3483	0.0190209	0.000320441	0.00236879	0.0184445	0.0211338	1.51625	0.00268924	11.9157	0.113811	0.133675	0.0202211
CYLD.Chr18.19224240.19293983	Chr5_93945738	Chr5	93945738	0.542667	0.457333	-0.0270384	0.0126066	0.032695	4.599	110	11.527	0.0185553	187	11.5	0.0145552	78	11.473	0.0199311	0.000362876	0.00185417	0.0217274	0.0239445	1.51549	0.00221704	16.3676	0.0786277	0.157601	0.0231181
POLR2E.Chr7.45195516.45199967	Chr5_93945738	Chr5	93945738	0.542667	0.457333	-0.0438777	0.0204807	0.0328587	4.59	110	10.3184	0.030201	187	10.2745	0.0237216	78	10.2306	0.0324382	0.000955619	0.0051229	0.0571215	0.0632	1.51206	0.00607852	15.7212	0.082303	0.145313	0.0609636
BT.19792.Chr27.34686577.34699480	Chr5_93945738	Chr5	93945738	0.542667	0.457333	0.154606	0.0722357	0.0330359	4.581	110	8.01705	0.104469	187	8.17165	0.0808823	78	8.32626	0.112277	0.0118644	0.0329657	0.742123	0.786953	1.50764	0.0448301	26.4653	0.0425315	0.124757	0.766847
ATP5G3.Chr2.21702150.21705260	Chr5_93945738	Chr5	93945738	0.542667	0.457333	-0.0619975	0.0289699	0.0330434	4.58	110	10.4736	0.0434327	187	10.4116	0.0345043	78	10.3496	0.0466177	0.00190785	0.0146841	0.109901	0.126493	1.50827	0.016592	11.4986	0.117864	0.146432	0.120914
PUSL1.Chr16.52586830.52589663	Chr5_93945738	Chr5	93945738	0.542667	0.457333	-0.0431477	0.0201953	0.0333238	4.565	110	7.11074	0.0326595	187	7.06759	0.0270996	78	7.02444	0.0348974	0.000924082	0.0182637	0.0430783	0.0622661	1.48409	0.0191877	4.816	0.297735	0.209603	0.0567761
RILPL2.Chr17.54425952.54452508	Chr5_93945738	Chr5	93945738	0.542667	0.457333	0.0373591	0.0174925	0.0334017	4.561	110	8.043	0.0259624	187	8.08036	0.0204852	78	8.11772	0.0278785	0.000692768	0.00436103	0.0410465	0.0461003	1.50274	0.0050538	13.7079	0.0960421	0.137779	0.0443173
BT.45949.Chr8.23339675.23369117	Chr5_93945738	Chr5	93945738	0.542667	0.457333	0.0797138	0.0373482	0.033532	4.555	110	6.92817	0.0776657	187	7.00788	0.0702564	78	7.0876	0.0814233	0.00315401	0.25027	-0.00894732	0.244476	1.29011	0.253424	1.24456	1.03708	0.293931	0.178755
NUDT12.Chr7.105030976.105045004	Chr5_93945738	Chr5	93945738	0.542667	0.457333	-0.0501055	0.0234807	0.03354	4.554	110	10.9018	0.0372447	187	10.8517	0.0305975	78	10.8016	0.0398488	0.00124614	0.0205706	0.0619452	0.083762	1.48772	0.0218168	5.71185	0.249293	0.197278	0.0773732
ANGEL1.Chr10.89053688.89074011	Chr5_93945738	Chr5	93945738	0.542667	0.457333	0.0347678	0.016298	0.0335945	4.551	110	8.42703	0.0264923	187	8.4618	0.0220378	78	8.49656	0.0282974	0.000599998	0.0124355	0.0275743	0.0406098	1.47747	0.0130355	4.6028	0.310811	0.212459	0.0369009
CCDC64.Chr17.64643561.64722444	Chr5_93945738	Chr5	93945738	0.542667	0.457333	-0.058743	0.0275383	0.0336224	4.55	110	13.3641	0.054901	187	13.3053	0.0491465	78	13.2466	0.0577352	0.00171281	0.114668	0.0123516	0.128732	1.33052	0.116381	1.47173	0.902759	0.273762	0.0983526
ZNF503.Chr28.31317209.31320375	Chr5_93945738	Chr5	93945738	0.542667	0.457333	0.0761571	0.0357422	0.0338142	4.54	110	6.43084	0.0562557	187	6.50699	0.0460218	78	6.58314	0.060219	0.00287884	0.0439687	0.146901	0.193749	1.48586	0.0468476	6.14511	0.23036	0.196604	0.179878
SCD5.Chr6.99233279.99410753	Chr5_93945738	Chr5	93945738	0.542667	0.457333	0.0671678	0.0315261	0.0338193	4.539	110	9.35607	0.0519054	187	9.42324	0.043443	78	9.49041	0.0553914	0.00223933	0.0516952	0.0986039	0.152538	1.46804	0.0539345	4.15195	0.343949	0.197876	0.137375
CYBB.ChrX.111079517.111112446	Chr5_93945738	Chr5	93945738	0.542667	0.457333	0.0326346	0.0153325	0.0339916	4.53	110	9.83942	0.0252481	187	9.87205	0.0211335	78	9.90469	0.0269435	0.00052863	0.0122446	0.0233072	0.0360804	1.46515	0.0127732	4.13859	0.344415	0.216208	0.0324906
SLC25A3.Chr5.63086353.63092547	Chr5_93945738	Chr5	93945738	0.542667	0.457333	-0.0406987	0.0191219	0.0339998	4.53	110	11.8368	0.0270463	187	11.7961	0.0205658	78	11.7554	0.0290809	0.000822162	3.57484e-08	0.0544948	0.055317	1.48627	0.000822197	99.9957	6.55996e-07	0	0.0544948
BT.29579.Chr11.104232297.104251043	Chr5_93945738	Chr5	93945738	0.542667	0.457333	-0.0651423	0.030627	0.0341154	4.524	110	10.8427	0.0507234	187	10.7775	0.0425698	78	10.7124	0.0541068	0.00210631	0.0510876	0.0910378	0.144232	1.46037	0.0531939	3.95969	0.359454	0.215836	0.129353
ZSWIM6.Chr20.17832870.17915542	Chr5_93945738	Chr5	93945738	0.542667	0.457333	0.030544	0.014364	0.0341637	4.522	110	9.41391	0.0203167	187	9.44445	0.0154486	78	9.475	0.021845	0.00046307	1.07811e-08	0.03075	0.0312131	1.48358	0.000463081	99.9977	3.50605e-07	0	0.03075
BT.24470.Chr19.10165557.10317934	Chr5_93945738	Chr5	93945738	0.542667	0.457333	0.0207268	0.00974697	0.034174	4.522	110	10.138	0.0143034	187	10.1587	0.0111956	78	10.1795	0.0153656	0.000213236	0.00101806	0.0130806	0.0143119	1.48992	0.00123129	17.318	0.0722096	0.146236	0.0138441
TMED6.Chr18.36611038.36616277	Chr5_93945738	Chr5	93945738	0.542667	0.457333	-0.0465181	0.0218832	0.0342351	4.519	110	9.21106	0.0319478	187	9.16454	0.0249119	78	9.11802	0.0343263	0.00107409	0.00437444	0.0667093	0.0721578	1.48852	0.00544853	19.7133	0.0615393	0.129005	0.0699901
TAF9.Chr20.10300612.10304139	Chr5_93945738	Chr5	93945738	0.542667	0.457333	-0.0401466	0.018892	0.0342972	4.516	110	10.2765	0.0272784	187	10.2363	0.0210936	78	10.1962	0.0293187	0.000800008	0.00208769	0.0509362	0.0538239	1.48634	0.00288769	27.704	0.0393726	0.121842	0.0525019
EHMT2.Chr23.27277900.27291344	Chr5_93945738	Chr5	93945738	0.542667	0.457333	0.030385	0.014303	0.0343342	4.513	110	9.67254	0.0202303	187	9.70293	0.015383	78	9.73331	0.0217521	0.000458264	6.61704e-08	0.0304889	0.0309473	1.48079	0.00045833	99.9856	2.1703e-06	0	0.030489
STK19.Chr23.27197602.27206845	Chr5_93945738	Chr5	93945738	0.542667	0.457333	-0.0256504	0.0120763	0.0343743	4.511	110	11.3634	0.0199069	187	11.3378	0.0166708	78	11.3121	0.021242	0.000326577	0.00765993	0.0144021	0.0223886	1.45868	0.00798651	4.08911	0.3472	0.228565	0.020147
JAGN1.Chr22.16901720.16904521	Chr5_93945738	Chr5	93945738	0.542667	0.457333	-0.0439806	0.0207188	0.0344731	4.506	110	8.37335	0.0293049	187	8.32937	0.0222832	78	8.28539	0.0315094	0.000960105	1.04742e-08	0.0639765	0.0649366	1.47853	0.000960115	99.9989	1.63719e-07	0	0.0639765
NPC2.Chr10.86170653.86179237	Chr5_93945738	Chr5	93945738	0.542667	0.457333	-0.0709085	0.0334277	0.0346045	4.5	110	13.8295	0.0600423	187	13.7586	0.0520656	78	13.6877	0.0636506	0.0024957	0.102619	0.0727251	0.17784	1.40334	0.105115	2.37426	0.585244	0.259615	0.149689
APCDD1.Chr24.42578580.42597500	Chr5_93945738	Chr5	93945738	0.542667	0.457333	0.0684755	0.0322883	0.0346437	4.498	110	8.74627	0.055939	187	8.81474	0.0478565	78	8.88322	0.0594675	0.00232737	0.0775009	0.0832737	0.163102	1.42694	0.0798283	2.91548	0.482047	0.222421	0.141399
CARKL.Chr19.24933750.24951464	Chr5_93945738	Chr5	93945738	0.542667	0.457333	-0.0474471	0.0223852	0.0347424	4.493	110	10.1078	0.0358323	187	10.0603	0.0295783	78	10.0129	0.0383144	0.00111742	0.0204394	0.0547207	0.0762775	1.46493	0.0215568	5.18358	0.271945	0.208449	0.0700502
PDSS2.Chr9.43099804.43363802	Chr5_93945738	Chr5	93945738	0.542667	0.457333	-0.0228782	0.0107965	0.0347938	4.49	110	10.7403	0.0162066	187	10.7174	0.0128856	78	10.6946	0.0173941	0.0002598	0.00208686	0.015218	0.0175646	1.47911	0.00234666	11.0711	0.120594	0.147171	0.0167831
CRELD2.Chr5.120933369.120940333	Chr5_93945738	Chr5	93945738	0.542667	0.457333	-0.0545194	0.025738	0.0348654	4.487	110	9.0707	0.0379944	187	9.01618	0.0298657	78	8.96166	0.0408072	0.00147536	0.008313	0.0899884	0.0997768	1.47866	0.00978836	15.0726	0.0845664	0.132936	0.0962232
ATP5G1.Chr19.38253561.38255681	Chr5_93945738	Chr5	93945738	0.542667	0.457333	-0.0710663	0.0335533	0.0348859	4.486	110	9.03186	0.0499034	187	8.96079	0.0394316	78	8.88973	0.0535818	0.00250682	0.0167915	0.150285	0.169583	1.47822	0.0192983	12.9898	0.100502	0.1336	0.162879
PRRG4.Chr15.64311998.64326851	Chr5_93945738	Chr5	93945738	0.542667	0.457333	-0.0538959	0.0254588	0.0349927	4.482	110	8.60839	0.0536825	187	8.5545	0.0487168	78	8.5006	0.056224	0.00144181	0.122698	-0.00927958	0.114861	1.25527	0.12414	1.16143	1.08182	0.303937	0.0827442
ATIC.Chr2.103847180.103870755	Chr5_93945738	Chr5	93945738	0.542667	0.457333	-0.0388005	0.018334	0.0350188	4.479	110	10.8026	0.0308616	187	10.7638	0.0260892	78	10.725	0.0328804	0.000747258	0.0206355	0.0305925	0.0519753	1.43772	0.0213827	3.49468	0.402817	0.196967	0.0460691
MED19.Chr15.82355403.82363432	Chr5_93945738	Chr5	93945738	0.542667	0.457333	-0.0243575	0.0115171	0.0351449	4.473	110	8.8618	0.0199613	187	8.83745	0.0170798	78	8.81309	0.0212197	0.000294483	0.0098841	0.0105758	0.0207544	1.4189	0.0101786	2.89316	0.483097	0.258023	0.0179888
BT.64660.Chr25.26910424.26961727	Chr5_93945738	Chr5	93945738	0.542667	0.457333	0.0725966	0.0343554	0.0353103	4.465	110	9.34423	0.0498966	187	9.41682	0.0387568	78	9.48942	0.05362	0.00261594	0.00894089	0.166318	0.177875	1.47067	0.0115568	22.6355	0.0510153	0.119489	0.173024
BT.88040.Chr14.49706795.49714027	Chr5_93945738	Chr5	93945738	0.542667	0.457333	-0.0300962	0.0142483	0.035399	4.461	110	8.47295	0.0203037	187	8.44285	0.0155352	78	8.41276	0.0218285	0.000449594	0.000419758	0.029796	0.0306654	1.46613	0.000869352	51.716	0.013892	0.0914465	0.0301108
UQCRH.Chr3.100391833.100401195	Chr5_93945738	Chr5	93945738	0.542667	0.457333	-0.0361558	0.017152	0.0357411	4.443	110	10.5589	0.0242601	187	10.5227	0.0184472	78	10.4865	0.026085	0.000648861	6.365e-08	0.0438453	0.0444942	1.4583	0.000648925	99.9902	1.45169e-06	0	0.0438453
TGFBI.Chr7.49059242.49095515	Chr5_93945738	Chr5	93945738	0.542667	0.457333	0.0633142	0.0300669	0.035946	4.434	110	8.40451	0.0441452	187	8.46783	0.0345666	78	8.53114	0.0474227	0.00198975	0.00983127	0.124325	0.136146	1.46149	0.011821	16.8323	0.0732823	0.145881	0.131698
ARID3A.Chr7.45084727.45113807	Chr5_93945738	Chr5	93945738	0.542667	0.457333	0.038805	0.0184359	0.0360134	4.43	110	8.01974	0.0298849	187	8.05855	0.0248263	78	8.09735	0.0319273	0.00074743	0.0155384	0.0356156	0.0519014	1.44009	0.0162858	4.58946	0.303757	0.212178	0.0472694
MBIP.Chr21.46916937.46935846	Chr5_93945738	Chr5	93945738	0.542667	0.457333	-0.0238505	0.0113332	0.0360449	4.429	110	9.90159	0.0160298	187	9.87774	0.0121889	78	9.85389	0.0172356	0.000282351	7.74827e-09	0.0191423	0.0194247	1.45357	0.000282359	99.9973	4.04772e-07	0	0.0191423
CSF1R.Chr7.63379475.63410973	Chr5_93945738	Chr5	93945738	0.542667	0.457333	0.0475098	0.0225807	0.0360872	4.427	110	9.59258	0.0319385	187	9.64009	0.0242858	78	9.6876	0.034341	0.00112037	1.6256e-07	0.0759915	0.077112	1.45291	0.00112053	99.9855	2.13918e-06	0	0.0759916
BT.21975.Chr28.26939280.26941721	Chr5_93945738	Chr5	93945738	0.542667	0.457333	0.079439	0.0377623	0.0361165	4.425	110	6.12612	0.0593548	187	6.20555	0.0485211	78	6.28499	0.0635419	0.0031323	0.0483614	0.164638	0.216132	1.44925	0.0514937	6.08288	0.227049	0.190894	0.200909
PTPRE.Chr26.47801368.47842727	Chr5_93945738	Chr5	93945738	0.542667	0.457333	0.0556349	0.0264494	0.0361408	4.425	110	8.37478	0.0382052	187	8.43042	0.0295521	78	8.48606	0.0410623	0.00153635	0.00417965	0.0997412	0.105457	1.45685	0.005716	26.8781	0.0402195	0.137279	0.102876
MMAB.Chr17.65882910.65892166	Chr5_93945738	Chr5	93945738	0.542667	0.457333	-0.0427878	0.020344	0.0361636	4.423	110	8.62166	0.0322589	187	8.57887	0.0264969	78	8.53608	0.0345151	0.000908733	0.015392	0.0465479	0.0628487	1.44591	0.0163007	5.5748	0.248499	0.167856	0.0580919
SRSF1.Chr19.9038200.9041927	Chr5_93945738	Chr5	93945738	0.542667	0.457333	-0.025867	0.012302	0.0362047	4.421	110	12.3177	0.0174002	187	12.2919	0.0132309	78	12.266	0.0187091	0.000332116	3.68866e-08	0.0225551	0.0228872	1.4511	0.000332152	99.9889	1.6354e-06	0	0.0225551
SUMO1.Chr2.91155252.91180862	Chr5_93945738	Chr5	93945738	0.542667	0.457333	-0.037806	0.0179815	0.0362195	4.42	110	11.272	0.0254333	187	11.2342	0.0193392	78	11.1964	0.0273464	0.000709443	8.21815e-09	0.0481884	0.0488978	1.45087	0.000709451	99.9988	1.70542e-07	0	0.0481884
STYX.Chr10.11349899.11399972	Chr5_93945738	Chr5	93945738	0.542667	0.457333	0.0199301	0.00947937	0.0362418	4.42	110	9.78065	0.0134307	187	9.80058	0.0102274	78	9.82051	0.0144406	0.000197159	4.1583e-05	0.0133453	0.013584	1.4514	0.000238742	82.5824	0.00310626	0.076513	0.0133765
CABP2.Chr29.46042201.46046958	Chr5_93945738	Chr5	93945738	0.542667	0.457333	-0.0869603	0.0414058	0.0364414	4.411	110	3.07057	0.0602178	187	2.98361	0.0468215	78	2.89665	0.0647087	0.00375351	0.0136794	0.24087	0.258303	1.45314	0.017433	21.5311	0.0537398	0.133972	0.25113
TOM40A.Chr18.53021418.53032792	Chr5_93945738	Chr5	93945738	0.542667	0.457333	-0.0416625	0.0198384	0.0364439	4.41	110	8.94003	0.0292736	187	8.89837	0.0230041	78	8.85671	0.0314413	0.000861561	0.00488929	0.0535121	0.059263	1.45379	0.00575085	14.9814	0.0837188	0.145555	0.0571791
PSMB1.Chr9.105655749.105673470	Chr5_93945738	Chr5	93945738	0.542667	0.457333	-0.0273604	0.0130334	0.0365054	4.407	110	11.1621	0.0184346	187	11.1347	0.0140175	78	11.1073	0.0198213	0.000371571	2.33465e-08	0.0253165	0.0256881	1.44647	0.000371595	99.9937	9.22184e-07	0	0.0253165
NAPB.Chr13.42416038.42453614	Chr5_93945738	Chr5	93945738	0.542667	0.457333	0.0248553	0.0118391	0.0365208	4.408	110	9.42286	0.0168522	187	9.44772	0.0128828	78	9.47257	0.0181181	0.000306643	0.000246152	0.0206184	0.0211712	1.4484	0.000552795	55.4713	0.0117976	0.116105	0.020803
BT.56763.Chr2.61821905.61852264	Chr5_93945738	Chr5	93945738	0.542667	0.457333	0.0381507	0.0181757	0.036529	4.406	110	7.89844	0.0257079	187	7.93659	0.0195481	78	7.97474	0.0276417	0.000722437	8.28687e-09	0.0492348	0.0499572	1.44611	0.000722445	99.9989	1.68313e-07	0	0.0492348
BT.18889.Chr25.33687248.33702733	Chr5_93945738	Chr5	93945738	0.542667	0.457333	0.0474599	0.0226142	0.0365703	4.404	110	7.70006	0.03333	187	7.74752	0.0261697	78	7.79498	0.0357997	0.00111802	0.00616381	0.0697251	0.0770069	1.45184	0.00728183	15.3535	0.0812215	0.141018	0.0743479
LSM12.Chr19.44509434.44529146	Chr5_93945738	Chr5	93945738	0.542667	0.457333	-0.0329815	0.0157194	0.0366123	4.402	110	11.1967	0.0237105	187	11.1637	0.0189114	78	11.1307	0.025442	0.00053993	0.00481675	0.0318789	0.0372356	1.45004	0.00535668	10.0796	0.131262	0.157514	0.0354915
SP4.Chr4.30321664.30400544	Chr5_93945738	Chr5	93945738	0.542667	0.457333	0.0386214	0.0184142	0.0366863	4.398	110	8.83666	0.0317145	187	8.87528	0.0270684	78	8.9139	0.0337304	0.000740376	0.0242785	0.0278812	0.0529001	1.39957	0.0250189	2.95927	0.465465	0.250467	0.0460901
APOA1BP.Chr3.14287557.14290449	Chr5_93945738	Chr5	93945738	0.542667	0.457333	-0.0369817	0.0176337	0.0366926	4.398	110	9.29102	0.0267666	187	9.25404	0.0214354	78	9.21705	0.0287122	0.000678845	0.00671887	0.0394833	0.046881	1.44802	0.00739772	9.17641	0.145423	0.151914	0.0445225
ZNF511.Chr26.25938181.25941636	Chr5_93945738	Chr5	93945738	0.542667	0.457333	-0.038306	0.0182729	0.0367816	4.395	110	8.16893	0.0267507	187	8.13063	0.0209019	78	8.09232	0.0287398	0.000728331	0.00333072	0.0462264	0.0502854	1.44839	0.00405905	17.9434	0.0672098	0.140186	0.0487244
FAHD1.Chr25.1391462.1393086	Chr5_93945738	Chr5	93945738	0.542667	0.457333	-0.0508682	0.0242676	0.0367837	4.394	110	8.4629	0.0343244	187	8.41203	0.0261	78	8.36116	0.0369065	0.00128436	1.17813e-07	0.0877696	0.0890541	1.44223	0.00128448	99.9908	1.34229e-06	0	0.0877697
RDBP.Chr23.27219377.27225118	Chr5_93945738	Chr5	93945738	0.542667	0.457333	-0.0267979	0.0127858	0.0368244	4.393	110	9.5197	0.0184788	187	9.4929	0.0142995	78	9.4661	0.0198604	0.000356449	0.00100095	0.0232836	0.024641	1.44657	0.0013574	26.2597	0.0412176	0.125401	0.0240343
FANCF.Chr29.22456238.22457437	Chr5_93945738	Chr5	93945738	0.542667	0.457333	-0.0604573	0.0288458	0.0368248	4.393	110	5.19555	0.0419001	187	5.13509	0.0325488	78	5.07463	0.0450265	0.00181423	0.00633518	0.117217	0.125367	1.44714	0.00814941	22.2622	0.0512751	0.132289	0.121969
ATP6V1A.Chr1.58880058.58940217	Chr5_93945738	Chr5	93945738	0.542667	0.457333	-0.0333624	0.0159212	0.0368436	4.391	110	11.0882	0.0225192	187	11.0549	0.0171234	78	11.0215	0.0242132	0.000552472	1.33486e-08	0.0377785	0.038331	1.44132	0.000552486	99.9976	3.53338e-07	0	0.0377785
NDUFB1.Chr21.57388583.57395511	Chr5_93945738	Chr5	93945738	0.542667	0.457333	-0.042919	0.0204938	0.0369527	4.386	110	8.45953	0.0289867	187	8.41661	0.0220412	78	8.37369	0.0311672	0.000914315	1.00663e-08	0.0625944	0.0635088	1.43967	0.000914325	99.9989	1.60818e-07	0	0.0625945
BT.49082.Chr18.49432031.49439129	Chr5_93945738	Chr5	93945738	0.542667	0.457333	-0.0305272	0.0145781	0.0369709	4.385	110	9.16144	0.0206195	187	9.13091	0.0156789	78	9.10039	0.0221706	0.000462561	6.08242e-08	0.0316732	0.0321359	1.43939	0.000462622	99.9869	1.92036e-06	0	0.0316733
BT.57716.Chr19.42666504.42679044	Chr5_93945738	Chr5	93945738	0.542667	0.457333	0.0618058	0.029532	0.0370781	4.38	110	4.13297	0.0454928	187	4.19478	0.0367623	78	4.25658	0.0487608	0.00189607	0.0232733	0.106538	0.131708	1.43961	0.0251694	7.53325	0.179285	0.188948	0.123993
TOM40B.Chr3.8294406.8298900	Chr5_93945738	Chr5	93945738	0.542667	0.457333	-0.0324298	0.0154998	0.0371274	4.378	110	7.99044	0.0257354	187	7.95801	0.0216236	78	7.92558	0.0274469	0.000522016	0.0133388	0.0230935	0.0369543	1.4126	0.0138608	3.76612	0.366126	0.184243	0.0330976
BT.104277.ChrX.130459281.130711913	Chr5_93945738	Chr5	93945738	0.542667	0.457333	0.0366898	0.0175362	0.0371339	4.377	110	9.47092	0.0248035	187	9.50761	0.0188604	78	9.5443	0.0266693	0.000668169	1.85513e-08	0.0458314	0.0464996	1.43693	0.000668188	99.9972	4.04772e-07	0	0.0458314
RNF7.Chr1.128214459.128221733	Chr5_93945738	Chr5	93945738	0.542667	0.457333	-0.0288473	0.0137904	0.0371696	4.376	110	8.83406	0.0195054	187	8.80521	0.0148318	78	8.77636	0.0209727	0.000413053	6.46943e-08	0.0283431	0.0287562	1.4364	0.000413118	99.9843	2.28254e-06	0	0.0283431
MRPL34.Chr7.5741608.5742859	Chr5_93945738	Chr5	93945738	0.542667	0.457333	-0.0572565	0.0273877	0.0371715	4.376	110	9.07988	0.0403659	187	9.02259	0.0316952	78	8.9653	0.0433568	0.00162722	0.00909986	0.102187	0.112914	1.44111	0.0107271	15.1692	0.0817693	0.164665	0.109012
BAK1.Chr23.7655892.7658885	Chr5_93945738	Chr5	93945738	0.542667	0.457333	-0.0439489	0.0210186	0.037251	4.372	110	7.50533	0.0324612	187	7.46138	0.0262714	78	7.41743	0.034788	0.000958722	0.0121813	0.0536017	0.0667418	1.43646	0.0131401	7.29618	0.185174	0.166536	0.0627377
BT.65140.Chr17.66234084.66239899	Chr5_93945738	Chr5	93945738	0.542667	0.457333	-0.0302579	0.0144713	0.0372552	4.372	110	8.14871	0.0234973	187	8.11845	0.0195359	78	8.08819	0.0251002	0.000454436	0.00971242	0.0218215	0.0319883	1.42063	0.0101669	4.46978	0.307999	0.195058	0.0291058
EDF1.Chr11.106320380.106324288	Chr5_93945738	Chr5	93945738	0.542667	0.457333	-0.0455921	0.0218147	0.0373377	4.368	110	11.0389	0.0308551	187	10.9933	0.0234619	78	10.9477	0.0331761	0.00103175	6.01419e-08	0.0709235	0.0719553	1.43388	0.00103181	99.9942	8.47981e-07	0	0.0709236
BT.58641.Chr19.39126674.39136077	Chr5_93945738	Chr5	93945738	0.542667	0.457333	-0.0251595	0.0120391	0.0373514	4.367	110	9.6544	0.0170283	187	9.62924	0.0129481	78	9.60408	0.0183092	0.000314196	2.43823e-08	0.0216012	0.0219154	1.43367	0.00031422	99.9922	1.12875e-06	0	0.0216012
BT.74262.Chr11.104860032.104880077	Chr5_93945738	Chr5	93945738	0.542667	0.457333	0.0529943	0.0253577	0.0373659	4.368	110	9.00697	0.0365426	187	9.05997	0.0282141	78	9.11296	0.0392777	0.00139397	0.00339286	0.092156	0.0969429	1.43793	0.00478683	29.121	0.0355091	0.11625	0.0947007
TMEM140.Chr4.99699931.99714029	Chr5_93945738	Chr5	93945738	0.542667	0.457333	0.0370043	0.0177188	0.037504	4.362	110	9.15785	0.0250693	187	9.19486	0.0190675	78	9.23186	0.026955	0.000679675	2.62914e-05	0.0467613	0.0474673	1.43188	0.000705966	96.2758	0.000561932	0.100226	0.046781
MTRF1.Chr12.11452445.11494158	Chr5_93945738	Chr5	93945738	0.542667	0.457333	-0.0290954	0.0139388	0.0375806	4.357	110	7.83033	0.0209234	187	7.80124	0.0166359	78	7.77214	0.0224565	0.000420189	0.00347825	0.0253655	0.0292639	1.43586	0.00389843	10.7784	0.120589	0.146101	0.0279742
CHST11.Chr5.68385645.68645774	Chr5_93945738	Chr5	93945738	0.542667	0.457333	0.040183	0.019259	0.0376678	4.353	110	9.98712	0.0287731	187	10.0273	0.022805	78	10.0675	0.0308879	0.000801458	0.00606948	0.0489813	0.0558522	1.43496	0.00687094	11.6645	0.110252	0.15653	0.0535334
TIMM17A.Chr16.49656493.49667783	Chr5_93945738	Chr5	93945738	0.542667	0.457333	-0.0383939	0.0184199	0.0378501	4.345	110	8.0037	0.028352	187	7.96531	0.0228998	78	7.92691	0.0303901	0.000731679	0.00895348	0.0415439	0.051229	1.42825	0.00968515	7.55464	0.177306	0.164811	0.048259
TRAF6.Chr15.67768374.67789469	Chr5_93945738	Chr5	93945738	0.542667	0.457333	-0.020329	0.00975434	0.0378828	4.343	110	10.1085	0.0145839	187	10.0882	0.0115646	78	10.0679	0.0156553	0.000205129	0.00157983	0.012543	0.0143279	1.43168	0.00178496	11.4921	0.111864	0.134605	0.0137278
PFKL.Chr1.145770058.145797205	Chr5_93945738	Chr5	93945738	0.542667	0.457333	-0.0383043	0.018388	0.037983	4.339	110	10.766	0.0264476	187	10.7277	0.0203888	78	10.6894	0.0284284	0.000728266	0.00159457	0.0486597	0.0509825	1.42846	0.00232284	31.3524	0.0317301	0.115308	0.0498556
MTHFS.Chr21.26449626.26466916	Chr5_93945738	Chr5	93945738	0.542667	0.457333	-0.0400623	0.0192358	0.0380146	4.338	110	8.37316	0.0378741	187	8.3331	0.0337917	78	8.29303	0.0398666	0.000796651	0.0530456	0.00837921	0.0622215	1.28035	0.0538422	1.4796	0.863586	0.252472	0.0481634
ACBD4.Chr19.45433968.45440555	Chr5_93945738	Chr5	93945738	0.542667	0.457333	0.0318351	0.0152891	0.0380447	4.336	110	7.7885	0.0246539	187	7.82034	0.0204273	78	7.85217	0.0263485	0.000503047	0.0102015	0.0249284	0.0356329	1.41175	0.0107045	4.69939	0.290393	0.202646	0.0325795
ZBTB4.Chr19.27769639.27773345	Chr5_93945738	Chr5	93945738	0.542667	0.457333	0.0413047	0.0198374	0.0380495	4.335	110	8.96214	0.0280583	187	9.00345	0.0213353	78	9.04475	0.030169	0.000846827	2.37395e-08	0.0586491	0.059496	1.42334	0.000846851	99.9972	4.04772e-07	0	0.0586491
SLC25A35.Chr19.28521109.28525043	Chr5_93945738	Chr5	93945738	0.542667	0.457333	-0.0734177	0.0352849	0.0381925	4.33	110	7.36566	0.0520612	187	7.29224	0.0409083	78	7.21882	0.0559165	0.00267545	0.0154278	0.169323	0.187426	1.42747	0.0181033	14.7788	0.0835061	0.146808	0.180894
EMP2.Chr25.9330475.9359612	Chr5_93945738	Chr5	93945738	0.542667	0.457333	0.0619547	0.0298072	0.0383725	4.321	110	7.62598	0.0459061	187	7.68794	0.0370913	78	7.74989	0.0492044	0.00190522	0.0236536	0.108579	0.134138	1.42035	0.0255588	7.45424	0.178879	0.192832	0.126319
MMP14.Chr10.21806054.21814533	Chr5_93945738	Chr5	93945738	0.542667	0.457333	0.0508088	0.0244473	0.0384113	4.319	110	9.08898	0.0370031	187	9.13979	0.0295793	78	9.1906	0.0396986	0.00128137	0.0123397	0.0764418	0.0900629	1.42275	0.0136211	9.40725	0.13899	0.152793	0.0856966
NDUFAF4.Chr9.53673441.53682097	Chr5_93945738	Chr5	93945738	0.542667	0.457333	-0.051958	0.025009	0.038479	4.316	110	7.33941	0.0380155	187	7.28745	0.0304708	78	7.23549	0.0407758	0.00133999	0.0138132	0.0791325	0.0942857	1.4212	0.0151532	8.84296	0.148616	0.160494	0.0894924
LPL.Chr8.67481089.67511227	Chr5_93945738	Chr5	93945738	0.542667	0.457333	-0.078009	0.0375632	0.0385517	4.313	110	16.3899	0.0637867	187	16.3119	0.0541254	78	16.2339	0.0679144	0.00302055	0.0920532	0.12372	0.218793	1.38055	0.0950738	3.17706	0.426621	0.21464	0.192759
DDX24.Chr21.59256632.59275061	Chr5_93945738	Chr5	93945738	0.542667	0.457333	-0.030967	0.0149136	0.0385862	4.312	110	10.5604	0.0270159	187	10.5294	0.0234963	78	10.4985	0.0286204	0.000475986	0.0213884	0.0136698	0.0355342	1.33952	0.0218644	2.17699	0.610083	0.249512	0.0297111
COX7B.ChrX.79540625.79544590	Chr5_93945738	Chr5	93945738	0.542667	0.457333	-0.0498554	0.0240096	0.0386051	4.312	110	10.8133	0.0340304	187	10.7634	0.0259221	78	10.7136	0.0365892	0.00123373	0.000329608	0.085548	0.0871114	1.41627	0.00156334	78.9164	0.00383811	0.108715	0.0857952
CUTA.Chr23.7534224.7535613	Chr5_93945738	Chr5	93945738	0.542667	0.457333	-0.0425374	0.0204921	0.0386389	4.309	110	9.46175	0.0289844	187	9.41921	0.0220395	78	9.37668	0.0311647	0.000898125	6.76012e-08	0.0625843	0.0634825	1.41476	0.000898193	99.9925	1.08016e-06	0	0.0625843
SCOC.Chr17.17627247.17639129	Chr5_93945738	Chr5	93945738	0.542667	0.457333	-0.0363266	0.0175073	0.0387182	4.305	110	9.13627	0.0247626	187	9.09994	0.0188293	78	9.06361	0.0266254	0.000655008	7.3283e-08	0.0456805	0.0463356	1.41362	0.000655081	99.9888	1.60425e-06	0	0.0456805
CD97.Chr7.12451153.12469054	Chr5_93945738	Chr5	93945738	0.542667	0.457333	0.0419273	0.0202139	0.0387893	4.302	110	9.48667	0.0285909	187	9.5286	0.0217403	78	9.57053	0.0307416	0.000872548	1.37329e-07	0.0608965	0.0617692	1.41259	0.000872686	99.9843	2.25512e-06	0	0.0608966
BT.87494.Chr29.41172509.41175112	Chr5_93945738	Chr5	93945738	0.542667	0.457333	0.0460978	0.0222264	0.0388045	4.302	110	12.1077	0.0314373	187	12.1538	0.0239047	78	12.1999	0.0338021	0.00105477	1.6138e-07	0.0736254	0.0746803	1.41238	0.00105493	99.9847	2.1919e-06	0	0.0736255
C6H4orf52.Chr6.46975914.46988666	Chr5_93945738	Chr5	93945738	0.542667	0.457333	-0.0264101	0.0127345	0.0388145	4.301	110	9.68682	0.0180118	187	9.66041	0.013696	78	9.634	0.0193667	0.000346208	1.97799e-08	0.0241687	0.0245149	1.41223	0.000346228	99.9943	8.18411e-07	0	0.0241687
SFRS9.Chr17.65008122.65014401	Chr5_93945738	Chr5	93945738	0.542667	0.457333	-0.0225215	0.0108611	0.0388434	4.3	110	9.71117	0.0153621	187	9.68864	0.0116812	78	9.66612	0.0165177	0.000251763	3.80256e-08	0.0175808	0.0178326	1.41182	0.000251801	99.9849	2.1629e-06	0	0.0175808
BT.102163.Chr13.33619259.33665129	Chr5_93945738	Chr5	93945738	0.542667	0.457333	-0.0338381	0.0163219	0.0388833	4.298	110	12.1568	0.023086	187	12.1229	0.0175544	78	12.0891	0.0248226	0.00056834	6.3822e-08	0.0397039	0.0402723	1.41124	0.000568404	99.9888	1.60745e-06	0	0.0397039
FMR1.ChrX.30922774.30962111	Chr5_93945738	Chr5	93945738	0.542667	0.457333	0.0292865	0.014128	0.0389058	4.297	110	10.1966	0.0199829	187	10.2259	0.0151948	78	10.2552	0.0214861	0.000425726	1.89738e-08	0.0297478	0.0301736	1.41092	0.000425745	99.9955	6.3782e-07	0	0.0297478
SMARCAD1.Chr6.31733506.31821888	Chr5_93945738	Chr5	93945738	0.542667	0.457333	-0.0232256	0.0112067	0.0389498	4.295	110	10.9771	0.015851	187	10.9539	0.012053	78	10.9307	0.0170434	0.00026775	4.13708e-08	0.0187176	0.0189854	1.41029	0.000267791	99.9846	2.21026e-06	0	0.0187176
ARF4.Chr22.44150604.44169288	Chr5_93945738	Chr5	93945738	0.542667	0.457333	-0.0372775	0.0179869	0.0389734	4.295	110	12.282	0.0255991	187	12.2447	0.0195669	78	12.2075	0.0275222	0.000689748	0.000554411	0.047606	0.0488502	1.41197	0.00124416	55.4389	0.0115118	0.106945	0.0480219
RET.Chr28.13562993.13615888	Chr5_93945738	Chr5	93945738	0.542667	0.457333	-0.092521	0.04468	0.039106	4.288	110	9.41979	0.0731493	187	9.32726	0.0610608	78	9.23474	0.0780937	0.0042489	0.0992257	0.202116	0.305591	1.39039	0.103475	4.10623	0.329279	0.192477	0.276536
FAM20C.Chr25.42694393.42728472	Chr5_93945738	Chr5	93945738	0.542667	0.457333	-0.0484214	0.023393	0.0391897	4.285	110	12.9927	0.0330874	187	12.9443	0.0251594	78	12.8959	0.0355764	0.00116378	1.46496e-08	0.0815575	0.0827213	1.40687	0.0011638	99.9987	1.79622e-07	0	0.0815575
BT.103492.Chr5.113614530.113620220	Chr5_93945738	Chr5	93945738	0.542667	0.457333	-0.0648805	0.0313544	0.03925	4.282	110	5.16516	0.0548116	187	5.10028	0.0470568	78	5.0354	0.0582285	0.00208942	0.0772312	0.0749969	0.154318	1.35397	0.0793206	2.63414	0.507339	0.254464	0.13292
TMEM216.Chr29.40586490.40590842	Chr5_93945738	Chr5	93945738	0.542667	0.457333	-0.0499975	0.0241896	0.0394669	4.272	110	6.75797	0.0414804	187	6.70797	0.0353409	78	6.65797	0.0441318	0.00124077	0.0407271	0.049104	0.0910719	1.36241	0.0419678	2.95648	0.453374	0.190402	0.0796493
BT.65803.Chr4.55612202.55614012	Chr5_93945738	Chr5	93945738	0.542667	0.457333	-0.0425041	0.0205652	0.0395051	4.272	110	9.60499	0.029602	187	9.56248	0.0228347	78	9.51998	0.0318185	0.000896722	0.00208973	0.0607638	0.0637502	1.40662	0.00298645	30.0264	0.0332476	0.118089	0.0623311
BT.61817.Chr11.28834380.28871742	Chr5_93945738	Chr5	93945738	0.542667	0.457333	0.0321758	0.0155872	0.0397433	4.261	110	8.79439	0.0228712	187	8.82657	0.0179003	78	8.85874	0.0245698	0.00051387	0.00259327	0.0334644	0.0365716	1.40511	0.00310714	16.5383	0.0719201	0.139764	0.0354094
SLC35C1.Chr15.76725870.76731444	Chr5_93945738	Chr5	93945738	0.542667	0.457333	-0.0585735	0.0284041	0.0399269	4.252	110	9.31716	0.0401752	187	9.25859	0.0305489	78	9.20001	0.0431973	0.00170294	9.52812e-08	0.120241	0.121944	1.39649	0.00170303	99.9944	7.92417e-07	0	0.120241
B4GALT2.Chr3.102659805.102669946	Chr5_93945738	Chr5	93945738	0.542667	0.457333	0.0380294	0.018448	0.0399484	4.252	110	8.15616	0.0261745	187	8.1942	0.0199558	78	8.23224	0.0281422	0.000717851	0.000287083	0.0503943	0.0513992	1.39662	0.00100493	71.4326	0.00566447	0.0873419	0.0506096
BT.76143.Chr25.558378.560734	Chr5_93945738	Chr5	93945738	0.542667	0.457333	-0.0329946	0.0160032	0.0399653	4.251	110	10.6371	0.0226351	187	10.6041	0.0172116	78	10.5711	0.0243378	0.000540357	8.07798e-09	0.0381685	0.0387088	1.39595	0.000540365	99.9985	2.1164e-07	0	0.0381685
MTHFSD.Chr18.12397787.12415356	Chr5_93945738	Chr5	93945738	0.542667	0.457333	-0.0321671	0.0156022	0.0399698	4.251	110	7.92205	0.022068	187	7.88988	0.0167803	78	7.85772	0.0237281	0.000513594	7.97235e-08	0.0362797	0.0367933	1.39589	0.000513674	99.9845	2.19747e-06	0	0.0362797
EIF3C.Chr25.26266731.26286903	Chr5_93945738	Chr5	93945738	0.542667	0.457333	-0.0276841	0.0134299	0.039999	4.249	110	11.8149	0.0211477	187	11.7872	0.017305	78	11.7595	0.0226369	0.000380414	0.00623828	0.0207125	0.0273312	1.39187	0.00661869	5.74757	0.231469	0.191478	0.0253912
C3ORF17.Chr1.58170478.58185755	Chr5_93945738	Chr5	93945738	0.542667	0.457333	-0.02808	0.0136264	0.0400657	4.246	110	9.5995	0.0192734	187	9.57142	0.0146553	78	9.54334	0.0207232	0.000391373	8.23322e-09	0.027673	0.0280644	1.39456	0.000391382	99.9979	2.97518e-07	0	0.027673
RABGAP1L.Chr16.56941660.57039130	Chr5_93945738	Chr5	93945738	0.542667	0.457333	0.0350172	0.016999	0.0401075	4.245	110	9.08983	0.0278212	187	9.12485	0.0232199	78	9.15987	0.0297025	0.000608639	0.0143517	0.0292602	0.0442205	1.37637	0.0149603	4.06836	0.329077	0.245135	0.040024
NOP16.Chr7.39202866.39207621	Chr5_93945738	Chr5	93945738	0.542667	0.457333	-0.0432609	0.021	0.0401444	4.244	110	8.26802	0.0307807	187	8.22476	0.0240723	78	8.1815	0.033068	0.000928939	0.00456387	0.0608865	0.0663794	1.39944	0.00549281	16.9119	0.0697302	0.135585	0.0643094
PPCS.Chr3.104311412.104315126	Chr5_93945738	Chr5	93945738	0.542667	0.457333	-0.0293902	0.014277	0.0402705	4.238	110	9.12783	0.0201936	187	9.09844	0.015355	78	9.06905	0.0217126	0.000428747	2.53603e-08	0.0303783	0.0308071	1.39172	0.000428772	99.9941	8.34815e-07	0	0.0303783
MCRS1.Chr5.30435181.30444371	Chr5_93945738	Chr5	93945738	0.542667	0.457333	-0.0300424	0.0145968	0.0403121	4.236	110	8.7642	0.020646	187	8.73416	0.015699	78	8.70412	0.0221991	0.000447987	1.28535e-08	0.0317548	0.0322028	1.39114	0.000448	99.9971	4.04772e-07	0	0.0317548
BT.36519.Chr25.26993387.26996169	Chr5_93945738	Chr5	93945738	0.542667	0.457333	-0.0352953	0.01715	0.040327	4.236	110	7.17319	0.0262359	187	7.1379	0.0211123	78	7.1026	0.0281314	0.000618343	0.00713586	0.0366031	0.0443573	1.394	0.0077542	7.97429	0.163147	0.170379	0.041955
BT.27130.Chr16.31338405.31368006	Chr5_93945738	Chr5	93945738	0.542667	0.457333	-0.0386582	0.0187817	0.0403556	4.234	110	10.2341	0.0313936	187	10.1954	0.0264571	78	10.1568	0.0334648	0.000741789	0.0205437	0.0330823	0.0543678	1.36439	0.0212855	3.48495	0.383092	0.256103	0.0484901
C27H8orf4.Chr27.34893819.34895119	Chr5_93945738	Chr5	93945738	0.542667	0.457333	-0.0549132	0.0266898	0.0403795	4.233	110	9.71438	0.0453378	187	9.65946	0.0384763	78	9.60455	0.0482704	0.00149675	0.0465806	0.0623682	0.110446	1.35519	0.0480774	3.11321	0.427546	0.232228	0.0973037
ZC3H15.Chr2.9849227.9870250	Chr5_93945738	Chr5	93945738	0.542667	0.457333	-0.0237622	0.0115509	0.0404059	4.232	110	10.2826	0.0163378	187	10.2589	0.0124231	78	10.2351	0.0175667	0.000280265	8.04884e-09	0.0198849	0.0201652	1.38985	0.000280273	99.9971	4.04772e-07	0	0.0198849
BCS1L.Chr2.107341872.107345830	Chr5_93945738	Chr5	93945738	0.542667	0.457333	-0.0452913	0.022019	0.0404233	4.231	110	7.55134	0.0347408	187	7.50604	0.0284586	78	7.46075	0.0371825	0.00101818	0.0171229	0.0553538	0.0734949	1.38538	0.018141	5.61258	0.236253	0.195474	0.068196
BT.37348.Chr15.83203870.83245437	Chr5_93945738	Chr5	93945738	0.542667	0.457333	0.04566	0.0222024	0.0404683	4.229	110	7.62711	0.0314035	187	7.67277	0.0238789	78	7.71843	0.0337657	0.00103483	3.69187e-08	0.0734672	0.074502	1.38899	0.00103486	99.9964	5.02519e-07	0	0.0734672
GEMIN4.Chr19.22661936.22665115	Chr5_93945738	Chr5	93945738	0.542667	0.457333	-0.0416141	0.020237	0.0404866	4.229	110	7.98503	0.0286235	187	7.94342	0.021765	78	7.9018	0.0307766	0.000859562	2.47055e-08	0.0610356	0.0618952	1.38874	0.000859586	99.9971	4.04772e-07	0	0.0610356
TMEM230.Chr13.47779510.47787910	Chr5_93945738	Chr5	93945738	0.542667	0.457333	-0.0339195	0.0165109	0.0406773	4.22	110	10.2665	0.0233532	187	10.2326	0.0177576	78	10.1987	0.0251099	0.000571077	7.23604e-08	0.0406284	0.0411996	1.38612	0.00057115	99.9873	1.78103e-06	0	0.0406285
BT.92009.Chr3.94837405.94859216	Chr5_93945738	Chr5	93945738	0.542667	0.457333	-0.0193416	0.00941442	0.0406777	4.221	110	10.6328	0.0136938	187	10.6135	0.0106487	78	10.5941	0.0147151	0.000185687	0.000711491	0.012448	0.0133452	1.39141	0.000897177	20.6968	0.0540667	0.115644	0.0129816
CYBRD1.Chr2.24956534.24987973	Chr5_93945738	Chr5	93945738	0.542667	0.457333	0.0916867	0.0446315	0.0406967	4.22	110	8.76138	0.0657036	187	8.85307	0.0515454	78	8.94475	0.0705751	0.00417262	0.0232857	0.272316	0.299774	1.39192	0.0274583	15.1962	0.0787738	0.134268	0.28978
TTC28.Chr17.69656038.69933993	Chr5_93945738	Chr5	93945738	0.542667	0.457333	0.049569	0.0241373	0.0407545	4.217	110	10.8404	0.0369357	187	10.89	0.0297277	78	10.9395	0.0396037	0.0012196	0.0141925	0.0724513	0.0878634	1.38806	0.0154121	7.91321	0.163803	0.159396	0.0830957
BT.105034.Chr29.44920590.44948773	Chr5_93945738	Chr5	93945738	0.542667	0.457333	0.0568626	0.0276878	0.0407564	4.218	110	8.56338	0.0405883	187	8.62024	0.0317451	78	8.6771	0.0436041	0.0016049	0.00796196	0.105813	0.11538	1.39097	0.00956687	16.7756	0.0699797	0.129691	0.111785
Metazoa_SRP.Chr8.7995321.7995614	Chr5_93945738	Chr5	93945738	0.542667	0.457333	-0.0915081	0.0445753	0.0408222	4.214	110	8.69234	0.0630479	187	8.60084	0.0479411	78	8.50933	0.0677906	0.00415638	9.40068e-08	0.296128	0.300285	1.38414	0.00415647	99.9977	3.17453e-07	0	0.296129
RRP1.Chr1.146569084.146583242	Chr5_93945738	Chr5	93945738	0.542667	0.457333	-0.0308466	0.0150433	0.0410287	4.206	110	8.69984	0.0224744	187	8.66899	0.0178129	78	8.63814	0.0241263	0.000472292	0.00371214	0.0298714	0.0340558	1.38682	0.00418444	11.2869	0.110535	0.170407	0.0326555
NDUFB9.Chr14.17132669.17140075	Chr5_93945738	Chr5	93945738	0.542667	0.457333	-0.0338149	0.016491	0.0410646	4.205	110	9.90279	0.0245802	187	9.86897	0.0194511	78	9.83516	0.0263896	0.000567561	0.00424529	0.0361153	0.0409281	1.38673	0.00481285	11.7926	0.105184	0.153686	0.0392992
BT.53768.Chr3.23186298.23211710	Chr5_93945738	Chr5	93945738	0.542667	0.457333	-0.0464367	0.0226489	0.0410769	4.204	110	12.202	0.0320349	187	12.1555	0.0243591	78	12.1091	0.0344447	0.00107033	3.65677e-08	0.0764514	0.0775218	1.38068	0.00107037	99.9966	4.78312e-07	0	0.0764515
NRM.Chr23.28111675.28114705	Chr5_93945738	Chr5	93945738	0.542667	0.457333	0.0448196	0.0218955	0.0414101	4.19	110	6.74558	0.032898	187	6.7904	0.0261729	78	6.83522	0.035307	0.000997085	0.00872978	0.0624465	0.0721734	1.38151	0.00972687	10.2508	0.12265	0.155762	0.0689939
BT.24734.Chr19.27068573.27072718	Chr5_93945738	Chr5	93945738	0.542667	0.457333	-0.0289953	0.0141763	0.0415816	4.183	110	8.58205	0.0273799	187	8.55305	0.0242978	78	8.52406	0.0288624	0.000417303	0.0264597	0.006465	0.033342	1.25158	0.026877	1.55264	0.803643	0.277668	0.0263098
TMEM150A.Chr11.49239505.49244103	Chr5_93945738	Chr5	93945738	0.542667	0.457333	-0.040597	0.0198513	0.0415871	4.183	110	8.38875	0.0311761	187	8.34815	0.0254738	78	8.30755	0.0333771	0.000818059	0.0132434	0.0456108	0.0596723	1.37092	0.0140615	5.81773	0.225021	0.163986	0.0555434
Y_RNA.Chr4.112975142.112975253	Chr5_93945738	Chr5	93945738	0.542667	0.457333	-0.150569	0.0736333	0.0416131	4.181	110	4.53037	0.104148	187	4.3798	0.0791934	78	4.22923	0.111982	0.011253	1.49021e-06	0.808052	0.819307	1.37347	0.0112545	99.9868	1.8442e-06	0	0.808053
CCDC127.Chr20.71964291.71979896	Chr5_93945738	Chr5	93945738	0.542667	0.457333	-0.0205758	0.0100624	0.0416171	4.181	110	10.1893	0.0142325	187	10.1687	0.0108222	78	10.1481	0.0153031	0.000210139	5.34385e-09	0.0150903	0.0153005	1.37342	0.000210145	99.9975	3.54124e-07	0	0.0150903
LSM3.Chr22.58693674.58701742	Chr5_93945738	Chr5	93945738	0.542667	0.457333	-0.0298288	0.0145873	0.0416206	4.181	110	9.20589	0.0220055	187	9.17606	0.0175529	78	9.14623	0.0236124	0.000441639	0.0041563	0.0274444	0.0320424	1.3783	0.00459794	9.60516	0.131525	0.155672	0.0305616
RNF113A.ChrX.4067505.4068784	Chr5_93945738	Chr5	93945738	0.542667	0.457333	-0.0380053	0.0186176	0.0419596	4.167	110	8.15289	0.0298077	187	8.11488	0.0246078	78	8.07687	0.031872	0.000716942	0.014165	0.0378274	0.0527093	1.36018	0.0148819	4.81753	0.272444	0.205716	0.0484511
TMTC1.Chr5.80191843.80498478	Chr5_93945738	Chr5	93945738	0.542667	0.457333	0.040381	0.0197933	0.0421022	4.162	110	11.0557	0.0285842	187	11.0961	0.022106	78	11.1365	0.030722	0.000809376	0.00230962	0.055893	0.059012	1.37154	0.00311899	25.9499	0.0396824	0.120131	0.0576252
MGC3248.Chr25.21541012.21574827	Chr5_93945738	Chr5	93945738	0.542667	0.457333	-0.0282398	0.013849	0.0421874	4.158	110	9.22481	0.0212278	187	9.19657	0.0171028	78	9.16833	0.0227591	0.00039584	0.00478353	0.0237454	0.0289248	1.36852	0.00517937	7.64264	0.167673	0.170905	0.0273331
USP5.Chr5.103946733.103960262	Chr5_93945738	Chr5	93945738	0.542667	0.457333	-0.0365082	0.0179039	0.042189	4.158	110	9.53563	0.0284873	187	9.49912	0.0234417	78	9.46261	0.0304729	0.00066157	0.0123371	0.0356732	0.0486718	1.35925	0.0129986	5.08954	0.256967	0.173272	0.044926
BT.22404.Chr19.18400706.18408200	Chr5_93945738	Chr5	93945738	0.542667	0.457333	-0.0378022	0.0185501	0.0423129	4.153	110	7.4436	0.0262376	187	7.4058	0.0199509	78	7.368	0.0282113	0.000709302	1.2022e-07	0.0512843	0.0519937	1.36421	0.000709422	99.9831	2.34417e-06	0	0.0512844
NDUFS7.Chr7.45427274.45433438	Chr5_93945738	Chr5	93945738	0.542667	0.457333	-0.0369275	0.018121	0.0423389	4.153	110	9.37818	0.0258265	187	9.34125	0.0197638	78	9.30433	0.027766	0.000676855	0.000693056	0.0481763	0.0495462	1.36611	0.00136991	49.4087	0.0141818	0.106992	0.0486961
BT.69954.Chr20.33549495.33606517	Chr5_93945738	Chr5	93945738	0.542667	0.457333	0.0581523	0.0285467	0.0423635	4.152	110	10.3275	0.0418481	187	10.3857	0.0327313	78	10.4439	0.0449575	0.00167853	0.00848879	0.112442	0.12261	1.369	0.0101673	16.5091	0.0701952	0.151653	0.118809
CCDC56.Chr19.43468381.43469490	Chr5_93945738	Chr5	93945738	0.542667	0.457333	-0.0489247	0.0240145	0.0423796	4.151	110	9.31943	0.035718	187	9.2705	0.0282237	78	9.22158	0.0383507	0.0011881	0.00860815	0.0769751	0.0867713	1.36923	0.00979625	12.1281	0.100582	0.149375	0.0834312
C19ORF42.Chr7.6313718.6319745	Chr5_93945738	Chr5	93945738	0.542667	0.457333	-0.0241424	0.0118542	0.0424597	4.147	110	9.23291	0.0177058	187	9.20877	0.0140309	78	9.18463	0.0190074	0.000289307	0.00228842	0.0185677	0.0211454	1.36817	0.00257772	11.2233	0.109724	0.162556	0.020284
UBTD2.Chr20.3903960.3968828	Chr5_93945738	Chr5	93945738	0.542667	0.457333	0.034726	0.0170789	0.0427806	4.134	110	9.45662	0.0255698	187	9.49135	0.0202948	78	9.52608	0.0274466	0.000598556	0.00497544	0.0383192	0.0438932	1.36367	0.00557399	10.7384	0.11492	0.163107	0.0420507
PREX1.Chr13.77566190.77671122	Chr5_93945738	Chr5	93945738	0.542667	0.457333	0.0546342	0.0268774	0.0428309	4.132	110	8.79608	0.0380158	187	8.85072	0.0289069	78	8.90535	0.0408755	0.00148158	6.51263e-08	0.107663	0.109145	1.35745	0.00148165	99.9956	6.04909e-07	0	0.107663
ACTR1B.Chr11.2929639.2943356	Chr5_93945738	Chr5	93945738	0.542667	0.457333	0.0303013	0.0149161	0.0429413	4.128	110	8.43376	0.0223115	187	8.46406	0.0176985	78	8.49437	0.0239502	0.000455741	0.00374965	0.029268	0.0334734	1.3615	0.0042054	10.8371	0.113565	0.179993	0.0320802
SSR1.Chr23.47853793.47871932	Chr5_93945738	Chr5	93945738	0.542667	0.457333	-0.0402522	0.0198307	0.0431296	4.12	110	12.9818	0.0280489	187	12.9416	0.0213281	78	12.9013	0.0301588	0.000804221	8.14227e-08	0.0586095	0.0594138	1.35359	0.000804302	99.9899	1.38924e-06	0	0.0586096
ADAMTSL3.Chr21.24596916.24836070	Chr5_93945738	Chr5	93945738	0.542667	0.457333	0.0582316	0.0287085	0.0432746	4.114	110	9.26752	0.0453557	187	9.32576	0.0371811	78	9.38399	0.0485394	0.00168311	0.0295165	0.0937249	0.124925	1.3473	0.0311996	5.39466	0.239502	0.173619	0.115862
PPIA.Chr4.77409433.77413143	Chr5_93945738	Chr5	93945738	0.542667	0.457333	-0.0474908	0.0234263	0.0433934	4.11	110	12.4176	0.035878	187	12.3702	0.0288913	78	12.3227	0.0384678	0.00111947	0.0135292	0.068093	0.0827417	1.35297	0.0146486	7.64217	0.165753	0.173129	0.0782399
BT.91103.Chr5.110249249.110257521	Chr5_93945738	Chr5	93945738	0.542667	0.457333	-0.032946	0.0162533	0.0434124	4.109	110	8.63636	0.0229889	187	8.60341	0.0174806	78	8.57047	0.0247182	0.000538767	4.06625e-08	0.0393709	0.0399097	1.34997	0.000538808	99.9925	1.03281e-06	0	0.0393709
ZC3HAV1.Chr4.103472028.103520426	Chr5_93945738	Chr5	93945738	0.542667	0.457333	0.0341852	0.0168682	0.0434469	4.108	110	10.4161	0.0264708	187	10.4503	0.0216199	78	10.4844	0.028341	0.000580058	0.00948324	0.0330033	0.0430666	1.34689	0.0100633	5.76409	0.223206	0.200969	0.0401157
MGC127733.Chr21.23705960.23711314	Chr5_93945738	Chr5	93945738	0.542667	0.457333	-0.0272582	0.0134511	0.0434927	4.106	110	8.64695	0.0195186	187	8.6197	0.0151507	78	8.59244	0.0209757	0.000368799	0.00132274	0.0255454	0.0272369	1.35404	0.00169154	21.8026	0.0492307	0.131719	0.0265374
MLLT11.Chr3.19762896.19767967	Chr5_93945738	Chr5	93945738	0.542667	0.457333	-0.0315667	0.015583	0.0435476	4.104	110	8.37611	0.0220408	187	8.34454	0.0167596	78	8.31298	0.0236988	0.0004946	5.4958e-08	0.0361902	0.0366849	1.34824	0.000494655	99.9889	1.51858e-06	0	0.0361903
RIC8A.Chr11.107161083.107166425	Chr5_93945738	Chr5	93945738	0.542667	0.457333	-0.0399507	0.0197221	0.0435536	4.103	110	9.84752	0.0310437	187	9.80757	0.0253975	78	9.76762	0.0332306	0.000792219	0.013397	0.0447195	0.0589087	1.34482	0.0141892	5.58324	0.23052	0.188977	0.0547672
DDX54.Chr17.63448841.63466323	Chr5_93945738	Chr5	93945738	0.542667	0.457333	-0.036462	0.0180009	0.0435687	4.103	110	9.93574	0.0273808	187	9.89927	0.0219558	78	9.86281	0.0293679	0.0006599	0.007229	0.0409274	0.0488163	1.3518	0.0078889	8.36492	0.150115	0.165593	0.0463492
CCNB1IP1.Chr10.26830647.26838482	Chr5_93945738	Chr5	93945738	0.542667	0.457333	-0.0557083	0.0275425	0.0438699	4.091	110	6.99069	0.0424419	187	6.93498	0.0343036	78	6.87927	0.0454899	0.00154041	0.0203213	0.0925987	0.11446	1.3458	0.0218617	7.04615	0.179962	0.164296	0.10784
KDELC1.Chr12.83003051.83016227	Chr5_93945738	Chr5	93945738	0.542667	0.457333	-0.0333135	0.016471	0.0438749	4.091	110	7.93109	0.0232969	187	7.89778	0.0177148	78	7.86446	0.0250494	0.000550855	8.01697e-08	0.0404326	0.0409836	1.34409	0.000550935	99.9854	1.98279e-06	0	0.0404327
PEF1.Chr2.122620933.122638734	Chr5_93945738	Chr5	93945738	0.542667	0.457333	-0.0217188	0.0107433	0.0439752	4.087	110	9.43542	0.016656	187	9.4137	0.0135104	78	9.39198	0.0178459	0.000234135	0.00333993	0.0138568	0.0174309	1.34322	0.00357407	6.55094	0.194219	0.169194	0.0163618
BT.69126.Chr8.102666740.102697281	Chr5_93945738	Chr5	93945738	0.542667	0.457333	0.142147	0.0703132	0.0439796	4.087	110	8.49754	0.125065	187	8.63968	0.10807	78	8.78183	0.132683	0.0100293	0.42984	0.342084	0.781953	1.28259	0.439869	2.28006	0.556843	0.219246	0.664464
MED16.Chr7.45037822.45050756	Chr5_93945738	Chr5	93945738	0.542667	0.457333	0.0401248	0.0198493	0.0439878	4.086	110	8.33323	0.0280752	187	8.37335	0.0213482	78	8.41348	0.0301871	0.000799136	1.14388e-07	0.0587195	0.0595187	1.34266	0.00079925	99.9857	1.94804e-06	0	0.0587196
BNIPL.Chr3.19779460.19787707	Chr5_93945738	Chr5	93945738	0.542667	0.457333	-0.0559885	0.0277104	0.0440922	4.082	110	6.95956	0.0444534	187	6.90358	0.0367359	78	6.84759	0.0475256	0.00155594	0.0319674	0.0832704	0.116794	1.33221	0.0335234	4.64137	0.277404	0.208463	0.107246
FIS1.Chr25.36034989.36038644	Chr5_93945738	Chr5	93945738	0.542667	0.457333	-0.0389818	0.0193022	0.0441448	4.08	110	9.96837	0.0317733	187	9.92938	0.0265906	78	9.89039	0.0339077	0.000754258	0.0193621	0.0369723	0.0570886	1.32121	0.0201164	3.74947	0.3437	0.236687	0.0514938
CXCL9.Chr6.92600177.92604818	Chr5_93945738	Chr5	93945738	0.542667	0.457333	0.154341	0.0764057	0.0441449	4.08	110	4.99091	0.130501	187	5.14525	0.111004	78	5.29958	0.138884	0.0118239	0.395808	0.499056	0.906688	1.30408	0.407631	2.90064	0.44231	0.260221	0.795912
FGF11.Chr19.27751729.27755716	Chr5_93945738	Chr5	93945738	0.542667	0.457333	-0.0868007	0.0430016	0.0442946	4.075	110	3.64706	0.0650678	187	3.56026	0.0520038	78	3.47346	0.0698086	0.00373975	0.0379996	0.236678	0.278417	1.34322	0.0417394	8.95975	0.138343	0.146842	0.265178
BSDC1.Chr2.122006937.122029837	Chr5_93945738	Chr5	93945738	0.542667	0.457333	-0.0214153	0.0106099	0.0443056	4.074	110	10.5799	0.0150068	187	10.5585	0.0114111	78	10.5371	0.0161357	0.000227637	3.021e-08	0.016777	0.0170047	1.33867	0.000227667	99.9867	1.80068e-06	0	0.016777
EFR3B.Chr11.74122695.74174099	Chr5_93945738	Chr5	93945738	0.542667	0.457333	-0.0784895	0.0388889	0.0443181	4.074	110	8.01502	0.0639999	187	7.93653	0.0535548	78	7.85804	0.0683003	0.00305787	0.0783923	0.150276	0.231726	1.3196	0.0814502	3.75428	0.342821	0.207363	0.209071
CHRNE.Chr19.27118517.27123114	Chr5_93945738	Chr5	93945738	0.542667	0.457333	0.0411284	0.0203819	0.0443608	4.072	110	7.15237	0.0331576	187	7.1935	0.0275934	78	7.23463	0.0354148	0.000839614	0.0195837	0.0430042	0.0634276	1.32374	0.0204234	4.11104	0.312899	0.206013	0.0576921
MINPP1.Chr26.9170251.9234323	Chr5_93945738	Chr5	93945738	0.542667	0.457333	-0.0262416	0.0130058	0.0443822	4.071	110	10.3461	0.0183955	187	10.3199	0.0139878	78	10.2936	0.0197793	0.000341803	5.0277e-09	0.0252095	0.0255513	1.33771	0.000341808	99.9985	1.99437e-07	0	0.0252095
ANXA8.Chr28.42288945.42305211	Chr5_93945738	Chr5	93945738	0.542667	0.457333	0.079352	0.0393456	0.0444969	4.067	110	8.77225	0.0650511	187	8.8516	0.0545513	78	8.93094	0.0693989	0.00312544	0.083208	0.151211	0.237544	1.31573	0.0863334	3.6202	0.354954	0.21841	0.213617
PREP.Chr9.45169675.45301623	Chr5_93945738	Chr5	93945738	0.542667	0.457333	0.0269577	0.0133734	0.0445995	4.063	110	9.82095	0.0193911	187	9.84791	0.0150431	78	9.87487	0.0208391	0.000360713	0.00126763	0.0252934	0.0269217	1.33986	0.00162834	22.1522	0.0477251	0.10831	0.0262441
SNRPD2.Chr18.53681070.53683928	Chr5_93945738	Chr5	93945738	0.542667	0.457333	-0.0367818	0.0182593	0.0447426	4.058	110	9.29239	0.0265714	187	9.25561	0.0206698	78	9.21883	0.0285525	0.000671524	0.00272284	0.0467755	0.0501699	1.3385	0.00339437	19.7835	0.0550087	0.139967	0.0488176
C17H22ORF25.Chr17.74981983.74983351	Chr5_93945738	Chr5	93945738	0.542667	0.457333	0.0556422	0.0276422	0.0448815	4.052	110	5.85068	0.0390975	187	5.90632	0.0297294	78	5.96197	0.0420386	0.00153675	7.35788e-08	0.113877	0.115414	1.33152	0.00153683	99.9952	6.46124e-07	0	0.113877
BT.88362.Chr19.45375505.45406315	Chr5_93945738	Chr5	93945738	0.542667	0.457333	-0.0179897	0.00893764	0.0448981	4.051	110	10.5976	0.013867	187	10.5796	0.011253	78	10.5616	0.014857	0.000160637	0.00233298	0.00957039	0.012064	1.33154	0.00249362	6.44193	0.195993	0.170335	0.0113201
BT.106043.Chr26.13831827.13865056	Chr5_93945738	Chr5	93945738	0.542667	0.457333	-0.024295	0.0120724	0.0449425	4.05	110	10.8048	0.0179666	187	10.7806	0.0142027	78	10.7563	0.0192904	0.000292975	0.00220359	0.0194256	0.0219221	1.33644	0.00249657	11.7351	0.101881	0.133581	0.0210783
TMEM9B.Chr15.44215628.44234314	Chr5_93945738	Chr5	93945738	0.542667	0.457333	-0.0240144	0.0119367	0.0449887	4.048	110	10.6264	0.0180841	187	10.6024	0.0144646	78	10.5783	0.0194005	0.000286246	0.00298984	0.0181759	0.021452	1.33436	0.00327609	8.73743	0.141259	0.179012	0.0204183
NAIP.Chr20.10071640.10108491	Chr5_93945738	Chr5	93945738	0.542667	0.457333	0.0552838	0.0274814	0.0449895	4.048	110	7.73944	0.0432647	187	7.79473	0.0353992	78	7.85002	0.046312	0.00151702	0.0260852	0.0867532	0.114355	1.32658	0.0276022	5.49602	0.231173	0.209879	0.106317
BT.69491.Chr1.67613092.67659266	Chr5_93945738	Chr5	93945738	0.542667	0.457333	0.0459488	0.0228431	0.0450347	4.046	110	9.82753	0.0323096	187	9.87347	0.024568	78	9.91942	0.0347401	0.00104796	1.74905e-07	0.077768	0.0788161	1.32963	0.00104814	99.9833	2.24906e-06	0	0.0777681
MRPS30.Chr20.30072215.30081516	Chr5_93945738	Chr5	93945738	0.542667	0.457333	-0.0367873	0.0182938	0.0450436	4.047	110	8.22315	0.0263692	187	8.18635	0.0203635	78	8.14955	0.0283427	0.000671726	0.00179711	0.0479266	0.0503954	1.33291	0.00246883	27.2082	0.0361419	0.13906	0.0492744
ADRBK2.Chr17.67669019.67758720	Chr5_93945738	Chr5	93945738	0.542667	0.457333	0.0434277	0.0215934	0.0450803	4.044	110	8.34942	0.0338162	187	8.39285	0.0275877	78	8.43627	0.03621	0.000936116	0.0151959	0.0543975	0.0705295	1.32727	0.016132	5.80284	0.218353	0.204359	0.0657944
CLSTN1.Chr16.44633323.44671659	Chr5_93945738	Chr5	93945738	0.542667	0.457333	-0.0376461	0.0187209	0.0450902	4.045	110	13.6155	0.0273653	187	13.5779	0.0213585	78	13.5402	0.0294014	0.000703453	0.00333732	0.0486812	0.052722	1.33427	0.00404077	17.4089	0.0641564	0.146348	0.0511842
BT.51825.Chr7.45808716.45816928	Chr5_93945738	Chr5	93945738	0.542667	0.457333	-0.0282965	0.014087	0.0453325	4.035	110	9.85599	0.0199248	187	9.82769	0.0151507	78	9.7994	0.0214236	0.00039743	3.35834e-08	0.0295751	0.0299726	1.32598	0.000397464	99.9916	1.13553e-06	0	0.0295752
SNORA81.Chr10.58120394.58120570	Chr5_93945738	Chr5	93945738	0.542667	0.457333	-0.0869467	0.0432805	0.045333	4.036	110	5.8865	0.0626718	187	5.79956	0.0485692	78	5.71261	0.0673542	0.00375234	0.0125286	0.265689	0.28197	1.33076	0.0162809	23.0474	0.0450317	0.12802	0.275085
FAM53B.Chr26.44619642.44693891	Chr5_93945738	Chr5	93945738	0.542667	0.457333	0.0362617	0.0180597	0.045445	4.031	110	9.88933	0.0271733	187	9.92559	0.0216388	78	9.96185	0.0291611	0.000652667	0.00610457	0.0423164	0.0490737	1.32997	0.00675724	9.65878	0.126073	0.175258	0.0468949
MCTS1.ChrX.4710876.4718733	Chr5_93945738	Chr5	93945738	0.542667	0.457333	-0.0382468	0.0190734	0.0457033	4.021	110	8.44518	0.0300578	187	8.40693	0.0246066	78	8.36869	0.0321728	0.000726084	0.0126876	0.0416821	0.0550958	1.31786	0.0134137	5.41301	0.233358	0.185399	0.0511978
TARS.Chr20.40349625.40373064	Chr5_93945738	Chr5	93945738	0.542667	0.457333	-0.049288	0.0245821	0.0457245	4.02	110	13.0225	0.0347693	187	12.9732	0.0264382	78	12.9239	0.0373847	0.00120581	1.91532e-08	0.0900595	0.0912653	1.32121	0.00120583	99.9984	2.12673e-07	0	0.0900595
THUMPD1.Chr25.18566260.18570516	Chr5_93945738	Chr5	93945738	0.542667	0.457333	-0.0329329	0.0164276	0.0457877	4.019	110	8.13761	0.0234243	187	8.10468	0.0179327	78	8.07175	0.0251832	0.000538339	0.000606056	0.0395535	0.0406979	1.32277	0.0011444	47.0414	0.0150912	0.115474	0.040008
BT.102972.Chr6.109036388.109056287	Chr5_93945738	Chr5	93945738	0.542667	0.457333	0.0289872	0.0144646	0.045835	4.016	110	9.48205	0.020459	187	9.51104	0.0155568	78	9.54003	0.021998	0.000417069	2.00691e-08	0.0311821	0.0315992	1.31987	0.000417089	99.9952	6.43609e-07	0	0.0311821
CCDC124.Chr7.5157901.5168539	Chr5_93945738	Chr5	93945738	0.542667	0.457333	-0.0289065	0.014438	0.0460149	4.009	110	8.21382	0.0225373	187	8.18491	0.0183526	78	8.156	0.0241374	0.00041475	0.0065454	0.024549	0.0315092	1.31628	0.00696015	5.95892	0.210501	0.199307	0.0294581
MRPS36.Chr20.10390982.10399140	Chr5_93945738	Chr5	93945738	0.542667	0.457333	-0.0367948	0.0183772	0.046027	4.009	110	8.63879	0.0284645	187	8.602	0.0230763	78	8.5652	0.0304997	0.000671998	0.00966433	0.0406446	0.0509809	1.31814	0.0103363	6.50133	0.1921	0.193295	0.0478928
BT.88263.Chr18.55930396.55938573	Chr5_93945738	Chr5	93945738	0.542667	0.457333	0.0429024	0.021429	0.0460478	4.009	110	8.65762	0.0310308	187	8.70053	0.0240488	78	8.74343	0.0333492	0.000913607	0.00307796	0.0651223	0.0691138	1.32189	0.00399156	22.8884	0.0451311	0.137198	0.0674308
SNX1.Chr10.45899489.45936333	Chr5_93945738	Chr5	93945738	0.542667	0.457333	0.016803	0.00839337	0.0460507	4.008	110	10.5534	0.013037	187	10.5702	0.0105863	78	10.587	0.0139668	0.000140143	0.00208596	0.00841338	0.0106395	1.31719	0.0022261	6.29543	0.198675	0.18869	0.00997784
DDX10.Chr15.18644692.18952411	Chr5_93945738	Chr5	93945738	0.542667	0.457333	-0.0420611	0.0210119	0.046078	4.007	110	10.0419	0.0326353	187	9.9998	0.0264998	78	9.95773	0.034963	0.000878126	0.0130626	0.0527383	0.0666791	1.31694	0.0139407	6.299	0.198517	0.167337	0.0625353
NR1I3.Chr3.8290360.8295271	Chr5_93945738	Chr5	93945738	0.542667	0.457333	-0.0326488	0.0163104	0.0460843	4.007	110	6.91578	0.0260386	187	6.88313	0.0214641	78	6.85048	0.0278473	0.000529092	0.0105776	0.0293001	0.0404068	1.30941	0.0111067	4.76373	0.265251	0.167957	0.0372333
C1QC.Chr2.130783987.130788357	Chr5_93945738	Chr5	93945738	0.542667	0.457333	0.0638511	0.0319386	0.0463572	3.997	110	8.05425	0.0514246	187	8.1181	0.0425762	78	8.18195	0.0549648	0.00202364	0.043919	0.109321	0.155263	1.30336	0.0459426	4.40471	0.286603	0.201078	0.14226
PEA15.Chr3.9578375.9588605	Chr5_93945738	Chr5	93945738	0.542667	0.457333	-0.029604	0.0148151	0.0464691	3.993	110	10.6151	0.027062	187	10.5855	0.0236033	78	10.5559	0.0286506	0.000435007	0.0220571	0.0126972	0.0351894	1.23619	0.0224921	1.93404	0.634657	0.259776	0.0292401
NDUFB11.ChrX.90791402.90793658	Chr5_93945738	Chr5	93945738	0.542667	0.457333	-0.0427564	0.0214053	0.0465281	3.991	110	9.42924	0.0311693	187	9.38647	0.0242584	78	9.34371	0.0334926	0.000907401	0.00383613	0.0641813	0.0689248	1.31651	0.00474353	19.1292	0.0563992	0.14425	0.0670584
BT.75461.Chr16.52576620.52586919	Chr5_93945738	Chr5	93945738	0.542667	0.457333	-0.0305212	0.0152823	0.046577	3.989	110	10.3873	0.0216155	187	10.3567	0.0164362	78	10.3262	0.0232415	0.000462379	7.91516e-08	0.034807	0.0352694	1.31099	0.000462458	99.9829	2.27401e-06	0	0.034807
APRT.Chr18.14057703.14060472	Chr5_93945738	Chr5	93945738	0.542667	0.457333	-0.0496512	0.0248743	0.046695	3.984	110	9.52993	0.0395852	187	9.48028	0.0325769	78	9.43063	0.0423437	0.00122365	0.0238539	0.0688195	0.0938971	1.30318	0.0250776	4.87944	0.257397	0.181843	0.08671
ATP6V1F.Chr4.93640142.93642824	Chr5_93945738	Chr5	93945738	0.542667	0.457333	-0.0527367	0.0264261	0.0467771	3.983	110	10.1225	0.0374779	187	10.0698	0.0285626	78	10.0171	0.0402956	0.00138046	0.000515179	0.103506	0.105402	1.30971	0.00189563	72.8229	0.00495262	0.115354	0.103893
SDPR.Chr2.80858087.80871118	Chr5_93945738	Chr5	93945738	0.542667	0.457333	-0.0459298	0.0230423	0.0470019	3.973	110	10.3646	0.0325914	187	10.3186	0.0247822	78	10.2727	0.035043	0.00104709	3.36085e-08	0.0791304	0.0801775	1.30597	0.00104713	99.9968	4.24723e-07	0	0.0791304
CSF2RB.Chr5.75724620.75745819	Chr5_93945738	Chr5	93945738	0.542667	0.457333	0.0785564	0.039423	0.0470668	3.971	110	14.9703	0.0636236	187	15.0488	0.0527381	78	15.1274	0.0679928	0.00306309	0.0683382	0.165282	0.236684	1.29417	0.0714013	4.28996	0.292518	0.208484	0.216536
BEX2.ChrX.57184740.57186320	Chr5_93945738	Chr5	93945738	0.542667	0.457333	-0.0557178	0.0279626	0.0470928	3.97	110	9.36123	0.0411899	187	9.30551	0.0323282	78	9.2498	0.0442429	0.00154093	0.00928855	0.106743	0.117573	1.31062	0.0108295	14.2291	0.0800518	0.141933	0.11371
LBR.Chr16.29150789.29177234	Chr5_93945738	Chr5	93945738	0.542667	0.457333	0.0288856	0.0145151	0.0473622	3.96	110	9.05759	0.0256067	187	9.08648	0.02206	78	9.11536	0.0271837	0.00041415	0.0174718	0.0152931	0.033179	1.24823	0.0178859	2.31551	0.533248	0.262106	0.0283969
BT.53231.Chr1.111318106.111331103	Chr5_93945738	Chr5	93945738	0.542667	0.457333	-0.0230194	0.01157	0.0474099	3.958	110	11.847	0.0163647	187	11.824	0.0124436	78	11.801	0.0175957	0.000263018	8.07543e-09	0.0199506	0.0202136	1.30119	0.000263026	99.9969	4.04772e-07	0	0.0199506
BT.49569.Chr24.47246084.47254993	Chr5_93945738	Chr5	93945738	0.542667	0.457333	-0.0242876	0.0122129	0.0474733	3.957	110	8.68006	0.0181456	187	8.65577	0.014328	78	8.63147	0.0194839	0.000292797	0.00217788	0.019955	0.0224257	1.30563	0.00247068	11.8509	0.0984004	0.157272	0.0215884
FITM2.Chr13.73467645.73473671	Chr5_93945738	Chr5	93945738	0.542667	0.457333	-0.0387291	0.019471	0.0474751	3.956	110	8.77109	0.0292643	187	8.73236	0.0232867	78	8.69363	0.0314067	0.000744512	0.00694214	0.0493453	0.057032	1.30543	0.00768665	9.68577	0.123334	0.149053	0.0545519
MRPL9.Chr3.19060353.19067401	Chr5_93945738	Chr5	93945738	0.542667	0.457333	-0.0297716	0.0149734	0.0475593	3.953	110	10.1687	0.0249044	187	10.1389	0.0209417	78	10.1092	0.0265572	0.000439946	0.0125706	0.0214513	0.0344619	1.27661	0.0130106	3.38145	0.369486	0.267705	0.0308793
SGSH.Chr19.53041244.53048384	Chr5_93945738	Chr5	93945738	0.542667	0.457333	0.0449897	0.022631	0.0475925	3.952	110	8.54518	0.0350457	187	8.59017	0.0284079	78	8.63516	0.0375519	0.00100467	0.0146098	0.0616857	0.0773002	1.29969	0.0156144	6.43421	0.191489	0.168839	0.0726431
PPP1R36.Chr10.76999737.77022382	Chr5_93945738	Chr5	93945738	0.542667	0.457333	0.0650587	0.0327425	0.0477122	3.948	110	8.75867	0.0617864	187	8.82373	0.0544553	78	8.88879	0.0652482	0.0021009	0.126722	0.0463122	0.175135	1.19959	0.128823	1.63084	0.732353	0.241919	0.141354
BT.36669.Chr8.60386021.60388553	Chr5_93945738	Chr5	93945738	0.542667	0.457333	-0.0715421	0.0360067	0.0477163	3.948	110	6.54919	0.053684	187	6.47765	0.0424899	78	6.4061	0.057635	0.0025405	0.0203561	0.172059	0.194956	1.30312	0.0228966	11.0955	0.105793	0.136806	0.187326
CCDC159.Chr7.16976556.16982157	Chr5_93945738	Chr5	93945738	0.542667	0.457333	-0.061643	0.0310264	0.0477202	3.947	110	6.93215	0.0510866	187	6.87051	0.0427592	78	6.80886	0.0545173	0.00188609	0.0501008	0.0954751	0.147462	1.27904	0.0519869	3.62802	0.344156	0.204419	0.133051
ATP5I.Chr6.108851271.108852813	Chr5_93945738	Chr5	93945738	0.542667	0.457333	-0.0593227	0.0298633	0.047773	3.946	110	10.0853	0.043735	187	10.026	0.034182	78	9.9667	0.0469862	0.00174678	0.00899742	0.123365	0.134109	1.30251	0.0107442	16.2579	0.0679758	0.136311	0.130113
CBR4.Chr8.943475.968096	Chr5_93945738	Chr5	93945738	0.542667	0.457333	-0.035578	0.0179127	0.0477867	3.945	110	10.3424	0.0296569	187	10.3068	0.0248861	78	10.2712	0.0316359	0.000628288	0.0174327	0.0311784	0.0492394	1.27599	0.018061	3.4787	0.358616	0.215198	0.0442529
SLC7A8.Chr10.21521555.21573888	Chr5_93945738	Chr5	93945738	0.542667	0.457333	-0.0990799	0.0499365	0.0480214	3.937	110	9.46858	0.0847996	187	9.3695	0.0719563	78	9.27042	0.090287	0.00487267	0.1627	0.218646	0.386218	1.26164	0.167573	2.9078	0.426647	0.239261	0.340671
C6ORF108.Chr23.16795450.16797827	Chr5_93945738	Chr5	93945738	0.542667	0.457333	-0.0369625	0.0186358	0.0480507	3.936	110	8.14926	0.0308031	187	8.11229	0.0258281	78	8.07532	0.0328625	0.00067814	0.0186637	0.0339178	0.0532596	1.27327	0.0193419	3.50607	0.354949	0.248025	0.0479156
MED18.Chr2.125653307.125658882	Chr5_93945738	Chr5	93945738	0.542667	0.457333	-0.0281216	0.0141784	0.0480985	3.934	110	7.14299	0.0200542	187	7.11486	0.015249	78	7.08674	0.0215627	0.000392533	5.07259e-08	0.0299604	0.0303529	1.29323	0.000392584	99.9871	1.6931e-06	0	0.0299604
BANP.Chr18.13425303.13493366	Chr5_93945738	Chr5	93945738	0.542667	0.457333	-0.114191	0.0576154	0.0482847	3.928	110	10.6841	0.116936	187	10.5699	0.10516	78	10.4557	0.12281	0.00647234	0.540574	0.0228788	0.569925	1.13565	0.547046	1.18314	0.959395	0.276623	0.428309
RPS6KB2.Chr29.45965769.45971982	Chr5_93945738	Chr5	93945738	0.542667	0.457333	-0.0282777	0.0142723	0.0483353	3.926	110	8.9553	0.0201869	187	8.92702	0.01535	78	8.89874	0.0217055	0.000396903	2.89062e-08	0.0303584	0.0307553	1.29052	0.000396932	99.9927	9.52164e-07	0	0.0303584
MRTO4.Chr2.133992732.133998200	Chr5_93945738	Chr5	93945738	0.542667	0.457333	-0.0394614	0.0199189	0.0483847	3.925	110	9.6266	0.0283875	187	9.58714	0.0217227	78	9.54768	0.0305193	0.000772932	0.000831619	0.058217	0.0598215	1.29206	0.00160455	48.1712	0.0140836	0.105429	0.0588407
CARHSP1.Chr25.7734591.7746003	Chr5_93945738	Chr5	93945738	0.542667	0.457333	-0.0472233	0.0238433	0.0484185	3.923	110	8.89845	0.0413363	187	8.85123	0.0353732	78	8.804	0.0439414	0.0011069	0.0424415	0.045258	0.0888064	1.24642	0.0435484	2.54177	0.483942	0.243597	0.0770891
UTP3.Chr6.87798136.87799560	Chr5_93945738	Chr5	93945738	0.542667	0.457333	-0.0345374	0.0174461	0.0485199	3.919	110	8.24217	0.024676	187	8.20763	0.0187634	78	8.1731	0.0265322	0.000592072	2.50642e-08	0.0453615	0.0459536	1.28841	0.000592097	99.9958	5.52543e-07	0	0.0453615
EXOSC4.Chr14.1947198.1949074	Chr5_93945738	Chr5	93945738	0.542667	0.457333	-0.0415991	0.0210158	0.0485473	3.918	110	7.58626	0.0297251	187	7.54466	0.0226027	78	7.50306	0.0319611	0.000858943	2.66436e-08	0.0658239	0.0666829	1.2881	0.00085897	99.9969	4.04772e-07	0	0.0658239
SNRPB2.Chr13.10734368.10747954	Chr5_93945738	Chr5	93945738	0.542667	0.457333	-0.0268176	0.0135505	0.0485848	3.917	110	9.41291	0.019166	187	9.3861	0.0145737	78	9.35928	0.0206078	0.000356974	5.71108e-08	0.0273653	0.0277224	1.28768	0.000357031	99.984	2.08697e-06	0	0.0273654
BT.56298.Chr1.44261477.44281308	Chr5_93945738	Chr5	93945738	0.542667	0.457333	0.019737	0.00997307	0.0486141	3.917	110	9.55263	0.0143569	187	9.57237	0.0110756	78	9.5921	0.0154319	0.000193356	0.000494366	0.014287	0.0149748	1.29121	0.000687722	28.1155	0.0334451	0.11851	0.0146578
DPAGT1.Chr15.30204634.30209462	Chr5_93945738	Chr5	93945738	0.542667	0.457333	-0.0357084	0.0180462	0.0486445	3.915	110	9.64001	0.0261818	187	9.6043	0.0203201	78	9.56859	0.0281363	0.000632902	0.00236379	0.0459976	0.0489943	1.29179	0.00299669	21.12	0.0488776	0.118392	0.0477705
SGK1.Chr9.73305313.73310869	Chr5_93945738	Chr5	93945738	0.542667	0.457333	-0.0564699	0.0285457	0.0486829	3.913	110	8.73598	0.0479547	187	8.67951	0.0405037	78	8.62304	0.0510994	0.00158281	0.0493173	0.0747775	0.125678	1.25942	0.0509001	3.10965	0.397416	0.230402	0.111765
TGFBRAP1.Chr11.9200410.9227574	Chr5_93945738	Chr5	93945738	0.542667	0.457333	0.0327568	0.0165637	0.0487542	3.912	110	9.64751	0.0235079	187	9.68027	0.0179274	78	9.71303	0.025275	0.000532597	0.000269891	0.0405837	0.0413862	1.2869	0.000802488	66.3683	0.00660629	0.125691	0.0407861
COPZ1.Chr5.25838391.25857694	Chr5_93945738	Chr5	93945738	0.542667	0.457333	-0.0275168	0.0139163	0.0488172	3.91	110	11.2397	0.0197361	187	11.2122	0.0150411	78	11.1847	0.0212199	0.00037583	0.000142153	0.0287053	0.0292233	1.28606	0.000517983	72.5565	0.00492774	0.106194	0.0288119
BT.85182.Chr20.4449109.4452189	Chr5_93945738	Chr5	93945738	0.542667	0.457333	-0.0820232	0.0415168	0.0489728	3.903	110	10.6687	0.0677037	187	10.5866	0.0564085	78	10.5046	0.0723003	0.00333941	0.0829312	0.176943	0.263213	1.26871	0.0862706	3.87085	0.319121	0.211562	0.239141
CCND2.Chr5.106253907.106276819	Chr5_93945738	Chr5	93945738	0.542667	0.457333	0.055379	0.0280471	0.0491063	3.899	110	7.24198	0.0396703	187	7.29736	0.030165	78	7.35274	0.0426544	0.00152225	2.9199e-07	0.117238	0.11876	1.28179	0.00152254	99.9808	2.49058e-06	0	0.117238
TSPAN31.Chr5.56042459.56045159	Chr5_93945738	Chr5	93945738	0.542667	0.457333	-0.0261551	0.0132467	0.0491094	3.899	110	9.90546	0.0203047	187	9.8793	0.0163591	78	9.85315	0.0217694	0.000339554	0.00437811	0.0217223	0.0264399	1.28425	0.00471767	7.1975	0.167741	0.178415	0.0250058
UNC13B.Chr8.59797489.60010848	Chr5_93945738	Chr5	93945738	0.542667	0.457333	-0.0482565	0.024443	0.0491366	3.898	110	13.105	0.0410773	187	13.0567	0.0347003	78	13.0085	0.0437698	0.00115587	0.0362632	0.0547424	0.0921615	1.25418	0.0374191	3.08898	0.398472	0.190064	0.0819398
GADD45GIP1.Chr7.13721214.13723683	Chr5_93945738	Chr5	93945738	0.542667	0.457333	-0.0426109	0.0215968	0.0492623	3.894	110	8.42598	0.0319773	187	8.38337	0.0251895	78	8.34075	0.0343406	0.000901236	0.00630774	0.0628981	0.0701071	1.28551	0.00720898	12.5016	0.0911446	0.160612	0.0676289
DCUN1D4.Chr6.69355762.69434440	Chr5_93945738	Chr5	93945738	0.542667	0.457333	0.0295951	0.0150043	0.0493563	3.89	110	9.4421	0.0276011	187	9.47169	0.02413	78	9.50129	0.0292053	0.000434746	0.0234612	0.0123283	0.0362242	1.20015	0.0238959	1.81933	0.655533	0.272148	0.0299241
BT.73256.Chr11.19659022.19683088	Chr5_93945738	Chr5	93945738	0.542667	0.457333	-0.0251957	0.0127851	0.0495394	3.884	110	11.3262	0.0180834	187	11.301	0.0137504	78	11.2758	0.0194437	0.000315101	9.86069e-09	0.0243611	0.0246762	1.27694	0.000315111	99.9969	4.04772e-07	0	0.0243611
BT.63542.Chr20.8066341.8067501	Chr5_93945738	Chr5	93945738	0.542667	0.457333	-0.0538865	0.0273436	0.0495491	3.884	110	8.1215	0.0408371	187	8.06761	0.032359	78	8.01373	0.0438394	0.0014413	0.0121481	0.0988229	0.112412	1.28216	0.0135894	10.6061	0.109471	0.140181	0.107934
PGP.Chr25.1746200.1747344	Chr5_93945738	Chr5	93945738	0.542667	0.457333	-0.0635549	0.0322485	0.0495658	3.884	110	8.20403	0.046001	187	8.14047	0.0352274	78	8.07692	0.0494549	0.00200491	0.00244569	0.152306	0.156757	1.27899	0.00445059	45.048	0.0158039	0.116436	0.154141
MRPS2.Chr11.106447320.106450536	Chr5_93945738	Chr5	93945738	0.542667	0.457333	-0.0416159	0.0211241	0.0496138	3.881	110	8.14733	0.0298782	187	8.10572	0.0227191	78	8.0641	0.0321257	0.000859636	2.69189e-08	0.0665038	0.0673635	1.27612	0.000859663	99.9969	4.04772e-07	0	0.0665039
LPAR1.Chr8.102051154.102141484	Chr5_93945738	Chr5	93945738	0.542667	0.457333	-0.0414728	0.0210577	0.0496859	3.879	110	10.6379	0.0373458	187	10.5964	0.0322363	78	10.5549	0.0396295	0.000853735	0.0379183	0.0312177	0.0699897	1.2198	0.038772	2.20194	0.54846	0.230906	0.0596564
LIN54.Chr6.99526729.99573816	Chr5_93945738	Chr5	93945738	0.542667	0.457333	0.0240296	0.0122038	0.0497502	3.877	110	10.0853	0.0177558	187	10.1094	0.0138101	78	10.1334	0.0190797	0.000286608	0.00120709	0.0209047	0.0223984	1.27959	0.0014937	19.1878	0.0545905	0.122051	0.02181
C8H9ORF156.Chr8.63546368.63557233	Chr5_93945738	Chr5	93945738	0.542667	0.457333	-0.0255351	0.0129698	0.0497581	3.876	110	8.29536	0.0183446	187	8.26982	0.0139491	78	8.24429	0.0197246	0.000323648	1.01477e-08	0.0250702	0.0253938	1.27451	0.000323658	99.9969	4.04772e-07	0	0.0250702
BT.79166.Chr2.120039585.120049214	Chr5_93945738	Chr5	93945738	0.542667	0.457333	-0.0347196	0.0176401	0.0498641	3.874	110	12.5963	0.0249895	187	12.5616	0.0190274	78	12.5268	0.0268688	0.000598338	0.000137301	0.046221	0.0469566	1.27423	0.000735639	81.3358	0.00296174	0.118225	0.0463239
C14ORF102.Chr10.102933984.102966398	Chr5_93945738	Chr5	93945738	0.542667	0.457333	0.0330775	0.0168091	0.0498771	3.872	110	9.05251	0.0255162	187	9.08558	0.0204347	78	9.11866	0.0273709	0.000543077	0.00611006	0.0358721	0.0425253	1.27707	0.00665314	8.16273	0.145539	0.155241	0.0404547
RAB11A.Chr10.12691046.12710296	Chr5_93945738	Chr5	93945738	0.542667	0.457333	-0.0290139	0.0147469	0.0499308	3.871	110	11.1689	0.0211064	187	11.1399	0.0162074	78	11.1109	0.0226896	0.000417837	0.000717827	0.0316249	0.0327606	1.27543	0.00113566	36.7923	0.0221944	0.101863	0.0321633
BT.91216.Chr18.48451832.48457821	Chr5_93945738	Chr5	93945738	0.542667	0.457333	-0.0341137	0.0173433	0.0499799	3.87	110	10.2513	0.0247661	187	10.2172	0.0189828	78	10.1831	0.026625	0.000577636	0.000803537	0.0439437	0.0453249	1.27443	0.00138117	41.8221	0.0179572	0.125714	0.0445464
CDIPT.Chr25.26646275.26649700	Chr5_93945738	Chr5	93945738	0.542667	0.457333	-0.0442406	0.0225109	0.0501657	3.862	110	10.1686	0.0318397	187	10.1243	0.0242106	78	10.0801	0.0342348	0.000971488	1.42783e-08	0.0755225	0.076494	1.27002	0.000971502	99.9985	1.8906e-07	0	0.0755225
BT.28580.Chr15.6750617.6817541	Chr5_93945738	Chr5	93945738	0.542667	0.457333	0.0290174	0.0147646	0.0501924	3.862	110	10.6031	0.025962	187	10.6321	0.0223387	78	10.6611	0.0275679	0.000417939	0.0177316	0.016117	0.0342666	1.21967	0.0181495	2.30275	0.52385	0.266578	0.0294157
DFFA.Chr16.43994268.44004665	Chr5_93945738	Chr5	93945738	0.542667	0.457333	-0.0354457	0.0180409	0.0502338	3.86	110	9.17434	0.0276695	187	9.13889	0.0223006	78	9.10345	0.0296644	0.000623625	0.00818395	0.040233	0.0490405	1.27165	0.00880758	7.08054	0.169031	0.166994	0.0463709
PARP12.Chr4.104310325.104356479	Chr5_93945738	Chr5	93945738	0.542667	0.457333	0.0376582	0.0191824	0.0504246	3.854	110	10.0328	0.0317017	187	10.0704	0.0265798	78	10.1081	0.0338216	0.000703906	0.0197174	0.0359993	0.0564206	1.2476	0.0204213	3.44692	0.353886	0.193561	0.0507874
NTN3.Chr25.1977342.1979953	Chr5_93945738	Chr5	93945738	0.542667	0.457333	-0.0579874	0.0295539	0.0505406	3.85	110	5.69714	0.0459203	187	5.63915	0.0372954	78	5.58116	0.0491944	0.00166903	0.0259622	0.104223	0.131854	1.26581	0.0276313	6.04035	0.199426	0.1655	0.123695
BT.45215.Chr29.50742386.50747161	Chr5_93945738	Chr5	93945738	0.542667	0.457333	0.0858497	0.0437589	0.0505717	3.849	110	8.98462	0.0656902	187	9.07047	0.0522314	78	9.15632	0.0705033	0.00365825	0.0343189	0.249953	0.28793	1.27054	0.0379771	9.63278	0.120726	0.158559	0.275692
BT.87814.Chr10.73129829.73133979	Chr5_93945738	Chr5	93945738	0.542667	0.457333	0.0506429	0.0258278	0.0507062	3.845	110	6.51742	0.0469309	187	6.56806	0.04086	78	6.6187	0.0497063	0.00127301	0.065205	0.0401193	0.106597	1.19423	0.066478	1.91494	0.619088	0.269981	0.0890231
RBMX.ChrX.20457677.20462728	Chr5_93945738	Chr5	93945738	0.542667	0.457333	-0.0226186	0.0115374	0.0507339	3.843	110	11.3995	0.0177857	187	11.3768	0.0143786	78	11.3542	0.0190626	0.000253939	0.00358419	0.0162314	0.0200695	1.2653	0.00383813	6.6162	0.180878	0.173473	0.0189195
BRPF3.Chr23.10099947.10130409	Chr5_93945738	Chr5	93945738	0.542667	0.457333	0.0336815	0.017183	0.0507722	3.842	110	10.0151	0.026588	187	10.0488	0.0215421	78	10.0825	0.0284907	0.000563091	0.00833974	0.0356385	0.0445414	1.2642	0.00890283	6.32485	0.189633	0.159869	0.0418933
BT.21584.Chr27.39861723.39865112	Chr5_93945738	Chr5	93945738	0.542667	0.457333	-0.0443413	0.0226171	0.0507954	3.842	110	6.871	0.0327846	187	6.82666	0.0254279	78	6.78233	0.0352329	0.000975915	0.00358787	0.0723736	0.0769373	1.26845	0.00456379	21.3839	0.0472328	0.137639	0.0750645
PIK3R2.Chr7.4987071.4999686	Chr5_93945738	Chr5	93945738	0.542667	0.457333	0.0444643	0.0227079	0.0510079	3.834	110	8.74315	0.0321184	187	8.78761	0.0244225	78	8.83208	0.0345345	0.000981341	1.46198e-08	0.0768504	0.0778317	1.26085	0.000981355	99.9985	1.90237e-07	0	0.0768504
UBE2L6.Chr15.82124876.82138170	Chr5_93945738	Chr5	93945738	0.542667	0.457333	0.0504634	0.0257746	0.0510648	3.833	110	7.99723	0.0367568	187	8.0477	0.0281423	78	8.09816	0.0395168	0.00126401	0.00151465	0.0973442	0.100123	1.26246	0.00277866	45.4898	0.0153214	0.113877	0.0984802
TMEM170B.Chr23.44660175.44674040	Chr5_93945738	Chr5	93945738	0.542667	0.457333	0.0315722	0.0161302	0.0510972	3.831	110	6.65351	0.0228147	187	6.68508	0.0173481	78	6.71665	0.0245309	0.000494773	7.40746e-09	0.0387765	0.0392713	1.25989	0.000494781	99.9985	1.9103e-07	0	0.0387765
CRIPT.Chr11.28903112.28914000	Chr5_93945738	Chr5	93945738	0.542667	0.457333	-0.0332651	0.0169964	0.0511161	3.831	110	9.69288	0.02404	187	9.65961	0.0182798	78	9.62635	0.0258484	0.000549254	8.69576e-08	0.0430533	0.0436026	1.25968	0.000549341	99.9842	2.01976e-06	0	0.0430533
DCXR.Chr19.51466698.51469340	Chr5_93945738	Chr5	93945738	0.542667	0.457333	-0.0465753	0.0238163	0.0513025	3.824	110	10.2015	0.0336861	187	10.155	0.0256146	78	10.1084	0.0362201	0.00107673	3.42177e-08	0.0845358	0.0856126	1.25768	0.00107676	99.9968	4.04772e-07	0	0.0845358
NUP205.Chr4.100178312.100258625	Chr5_93945738	Chr5	93945738	0.542667	0.457333	-0.0276793	0.0141627	0.0514502	3.82	110	10.3748	0.0221542	187	10.3472	0.018062	78	10.3195	0.0237241	0.000380283	0.00644896	0.023484	0.0303133	1.25451	0.00682925	5.56845	0.215447	0.17252	0.0283207
C18ORF54.Chr24.54209587.54228633	Chr5_93945738	Chr5	93945738	0.542667	0.457333	0.038066	0.0194795	0.0514743	3.819	110	7.58012	0.0321438	187	7.61818	0.0269315	78	7.65625	0.034297	0.000719235	0.02009	0.0373336	0.0581429	1.23701	0.0208093	3.45632	0.349856	0.212437	0.0524011
MANF.Chr22.49946213.49950052	Chr5_93945738	Chr5	93945738	0.542667	0.457333	-0.0661385	0.0338472	0.0515036	3.818	110	9.4598	0.0505411	187	9.39367	0.0400436	78	9.32753	0.0542572	0.00217123	0.0185506	0.151487	0.172209	1.26081	0.0207218	10.478	0.109097	0.134543	0.1654
DDX23.Chr5.31101517.31116108	Chr5_93945738	Chr5	93945738	0.542667	0.457333	-0.0244472	0.0125167	0.0515121	3.818	110	10.7492	0.018086	187	10.7248	0.0139938	78	10.7003	0.0194383	0.000296657	0.000962075	0.0223056	0.0235644	1.25892	0.00125873	23.5679	0.0413481	0.146234	0.0230272
PGAM1.Chr26.18514079.18520590	Chr5_93945738	Chr5	93945738	0.542667	0.457333	-0.037052	0.0189619	0.0515208	3.818	110	11.5919	0.026875	187	11.5548	0.0204711	78	11.5178	0.0288959	0.000681427	0.000202606	0.0533614	0.0542455	1.25619	0.000884033	77.0816	0.00378251	0.106231	0.0535134
LTB4R2.Chr10.20692299.20696624	Chr5_93945738	Chr5	93945738	0.542667	0.457333	0.066017	0.033795	0.0515574	3.816	110	5.80992	0.0541361	187	5.87594	0.0447045	78	5.94195	0.0578832	0.00216326	0.0469049	0.124436	0.173504	1.2468	0.0490681	4.40868	0.273751	0.187403	0.159615
PSMB6.Chr19.27198593.27200805	Chr5_93945738	Chr5	93945738	0.542667	0.457333	-0.0454064	0.0232526	0.0516443	3.813	110	9.79749	0.0362915	187	9.75208	0.0295506	78	9.70668	0.0388686	0.00102336	0.0169424	0.0637101	0.0816759	1.25296	0.0179658	5.69618	0.210067	0.178514	0.076417
SIN3A.Chr21.33796382.33840716	Chr5_93945738	Chr5	93945738	0.542667	0.457333	0.0241568	0.0123736	0.0517023	3.811	110	10.6427	0.0218372	187	10.6668	0.0188153	78	10.691	0.0231814	0.00028965	0.0127261	0.0110882	0.0241039	1.20167	0.0130157	2.22539	0.53439	0.240824	0.0206327
PDCL3.Chr11.5550084.5561240	Chr5_93945738	Chr5	93945738	0.542667	0.457333	-0.0369581	0.0189434	0.0518548	3.806	110	9.46658	0.0293647	187	9.42962	0.0238169	78	9.39266	0.0314628	0.000677979	0.0103651	0.0431006	0.0541437	1.25219	0.0110431	6.13938	0.193865	0.177216	0.0508744
FAM100B.Chr19.56072684.56078553	Chr5_93945738	Chr5	93945738	0.542667	0.457333	0.0671313	0.0344102	0.0518608	3.806	110	8.53632	0.0486704	187	8.60345	0.0370085	78	8.67058	0.0523315	0.0022369	2.38755e-07	0.176468	0.178705	1.25172	0.00223714	99.9893	1.35296e-06	0	0.176468
P2RY11.Chr7.15894542.15896884	Chr5_93945738	Chr5	93945738	0.542667	0.457333	0.0580419	0.0297484	0.0518681	3.807	110	4.23919	0.0424109	187	4.29723	0.032463	78	4.35527	0.0455956	0.00167217	0.00194054	0.12976	0.133373	1.25376	0.00361271	46.2857	0.0147345	0.115024	0.131215
BT.19318.Chr2.98416824.98456944	Chr5_93945738	Chr5	93945738	0.542667	0.457333	0.0436956	0.0224043	0.0519322	3.804	110	8.4633	0.0378684	187	8.507	0.0320692	78	8.55069	0.0403331	0.0009477	0.0317164	0.0449032	0.0775673	1.22178	0.0326641	2.90135	0.413946	0.206803	0.0686905
FUNDC2.ChrX.38815313.38838616	Chr5_93945738	Chr5	93945738	0.542667	0.457333	-0.0293656	0.0150598	0.0519379	3.804	110	9.87886	0.0239203	187	9.84948	0.0196655	78	9.82011	0.0255905	0.000428029	0.00858124	0.0253716	0.0343808	1.24496	0.00900927	4.75099	0.25274	0.20559	0.0318075
MARS2.Chr2.86593547.86595781	Chr5_93945738	Chr5	93945738	0.542667	0.457333	-0.0455257	0.0233517	0.0520215	3.801	110	7.46926	0.0381246	187	7.42374	0.0317817	78	7.37821	0.0407097	0.00102875	0.026489	0.055755	0.0832727	1.2354	0.0275177	3.73849	0.322078	0.202719	0.0756217
FBXW2.Chr8.112057391.112089639	Chr5_93945738	Chr5	93945738	0.542667	0.457333	-0.0129621	0.00664955	0.0520519	3.8	110	10.8372	0.0103744	187	10.8242	0.00844564	78	10.8113	0.0111114	8.33969e-05	0.00137958	0.00521561	0.00667859	1.24872	0.00146298	5.70048	0.20918	0.174537	0.0062503
AXL.Chr18.50677199.50709510	Chr5_93945738	Chr5	93945738	0.542667	0.457333	0.0473407	0.0242966	0.0521764	3.796	110	9.75783	0.0352106	187	9.80517	0.0273041	78	9.85251	0.0378404	0.00111241	0.00408847	0.0835831	0.088784	1.25294	0.00520088	21.3889	0.0466339	0.127831	0.0866494
NEU3.Chr15.55029090.55043623	Chr5_93945738	Chr5	93945738	0.542667	0.457333	0.0275051	0.01413	0.0523868	3.789	110	8.03196	0.0250318	187	8.05946	0.0215983	78	8.08697	0.0265648	0.000375511	0.016965	0.0141471	0.0314877	1.19257	0.0173406	2.16551	0.545287	0.246237	0.0268709
CLTB.Chr7.39210710.39230761	Chr5_93945738	Chr5	93945738	0.542667	0.457333	-0.0234606	0.0120526	0.0523879	3.789	110	9.72248	0.0170473	187	9.69902	0.0129627	78	9.67556	0.0183297	0.000273195	2.59154e-08	0.0216497	0.0219229	1.24616	0.000273221	99.9905	1.19703e-06	0	0.0216497
C7H19orf10.Chr7.20683774.20695698	Chr5_93945738	Chr5	93945738	0.542667	0.457333	-0.0340951	0.0175291	0.0525677	3.784	110	9.57765	0.0256873	187	9.54356	0.0200855	78	9.50946	0.0275963	0.000577005	0.00315915	0.0424429	0.046179	1.2495	0.00373616	15.4438	0.0692766	0.143376	0.0448122
AARS.Chr18.1829597.1850873	Chr5_93945738	Chr5	93945738	0.542667	0.457333	-0.0352262	0.0181144	0.0526135	3.782	110	11.3314	0.0256213	187	11.2962	0.0194822	78	11.261	0.0275487	0.000615925	1.97948e-08	0.0489036	0.0495196	1.2438	0.000615944	99.9968	4.04772e-07	0	0.0489037
RARRES1.Chr1.109661962.109704520	Chr5_93945738	Chr5	93945738	0.542667	0.457333	0.0481071	0.0247387	0.0526231	3.782	110	8.01975	0.0439067	187	8.06786	0.0379098	78	8.11597	0.0465888	0.00114872	0.052557	0.042897	0.0966027	1.18912	0.0537057	2.13891	0.5506	0.241844	0.0823147
UPF3B.ChrX.4015335.4032280	Chr5_93945738	Chr5	93945738	0.542667	0.457333	-0.0185105	0.00952504	0.0527644	3.777	110	9.92547	0.0158327	187	9.90696	0.0133098	78	9.88845	0.0168842	0.000170072	0.00508019	0.00868414	0.0139344	1.22052	0.00525026	3.2393	0.369084	0.219461	0.0124943
EP300.Chr5.112802547.112864774	Chr5_93945738	Chr5	93945738	0.542667	0.457333	0.0187609	0.0096567	0.0528596	3.774	110	11.9362	0.0161366	187	11.955	0.0135975	78	11.9737	0.0172016	0.000174704	0.00542926	0.00874508	0.014349	1.21753	0.00560397	3.11751	0.383035	0.238913	0.012817
CEP250.Chr13.65366076.65405852	Chr5_93945738	Chr5	93945738	0.542667	0.457333	0.0356681	0.018368	0.0529513	3.771	110	9.04866	0.02598	187	9.08433	0.019755	78	9.12	0.0279343	0.000631475	5.76396e-08	0.0502823	0.0509138	1.24028	0.000631533	99.9909	1.14632e-06	0	0.0502823
ABCB10.Chr28.492423.525181	Chr5_93945738	Chr5	93945738	0.542667	0.457333	0.0228686	0.0117766	0.0529616	3.771	110	9.10194	0.0185702	187	9.12481	0.0152075	78	9.14768	0.0198762	0.000259582	0.004869	0.0158607	0.0209893	1.23674	0.00512858	5.06149	0.234881	0.195551	0.0195124
C25H16ORF42.Chr25.1067758.1070205	Chr5_93945738	Chr5	93945738	0.542667	0.457333	-0.0364319	0.0187635	0.0529794	3.77	110	8.68077	0.0265394	187	8.64434	0.0201804	78	8.60791	0.0285358	0.000658808	8.75276e-08	0.0524712	0.0531301	1.23999	0.000658896	99.9867	1.66811e-06	0	0.0524712
MRPL2.Chr23.16656285.16660495	Chr5_93945738	Chr5	93945738	0.542667	0.457333	-0.0364593	0.0187864	0.0530208	3.77	110	7.95194	0.0270104	187	7.91547	0.0208175	78	7.87899	0.0290336	0.000659801	0.00165237	0.050794	0.0531062	1.24242	0.00231217	28.536	0.0315059	0.143269	0.0520333
NRF1.Chr4.94264903.94359377	Chr5_93945738	Chr5	93945738	0.542667	0.457333	0.0167691	0.00864075	0.0530935	3.766	110	10.5327	0.0135676	187	10.5495	0.0110849	78	10.5662	0.0145256	0.000139577	0.00250426	0.0086456	0.0112894	1.23635	0.00264384	5.27933	0.2246	0.200165	0.0105238
SMARCC1.Chr22.52521861.52619906	Chr5_93945738	Chr5	93945738	0.542667	0.457333	0.0195806	0.0100899	0.0531138	3.767	110	10.9476	0.0144153	187	10.9672	0.0110534	78	10.9868	0.0154972	0.000190305	0.000285191	0.0148594	0.0153349	1.24099	0.000475496	40.0224	0.0188312	0.123026	0.0150733
BT.64623.Chr11.99223002.99226827	Chr5_93945738	Chr5	93945738	0.542667	0.457333	-0.0317769	0.0163794	0.0531804	3.765	110	11.674	0.023398	187	11.6422	0.0179396	78	11.6104	0.0251541	0.00050121	0.000748389	0.0391586	0.0404082	1.24037	0.0012496	40.1097	0.0187533	0.129659	0.0397199
MGC139367.Chr11.72793630.72809693	Chr5_93945738	Chr5	93945738	0.542667	0.457333	0.0408804	0.0210874	0.0533496	3.758	110	7.98394	0.0319026	187	8.02483	0.0254945	78	8.06571	0.0342274	0.000829519	0.00911576	0.0569343	0.0668795	1.24032	0.00994528	8.34083	0.138013	0.174752	0.0637711
STAT3.Chr19.43056660.43132624	Chr5_93945738	Chr5	93945738	0.542667	0.457333	-0.0186986	0.00964615	0.053373	3.758	110	12.822	0.0172947	187	12.8033	0.0149874	78	12.7846	0.0183366	0.000173547	0.00845975	0.00612759	0.0147609	1.17572	0.00863329	2.0102	0.579938	0.24775	0.0124724
TONSL.Chr14.1681494.1692498	Chr5_93945738	Chr5	93945738	0.542667	0.457333	0.0509595	0.026289	0.0533842	3.757	110	6.65772	0.0389127	187	6.70868	0.0306456	78	6.75964	0.0417892	0.00128898	0.00925894	0.093298	0.103846	1.24124	0.0105479	12.2202	0.0902811	0.129825	0.100242
TNFSF13.Chr19.27901945.27904808	Chr5_93945738	Chr5	93945738	0.542667	0.457333	-0.0639217	0.032978	0.053386	3.757	110	6.95892	0.0544075	187	6.895	0.0455808	78	6.83108	0.0580529	0.00202811	0.0574933	0.107077	0.166598	1.21737	0.0595214	3.40737	0.349354	0.221343	0.150197
TGM1.Chr10.20735503.20750260	Chr5_93945738	Chr5	93945738	0.542667	0.457333	0.0988235	0.0509893	0.053401	3.757	110	4.23095	0.0905369	187	4.32978	0.0781841	78	4.42861	0.0960641	0.00484748	0.22379	0.181822	0.410459	1.18099	0.228637	2.12016	0.551734	0.269665	0.349664
GLYR1.Chr25.3900572.3932342	Chr5_93945738	Chr5	93945738	0.542667	0.457333	-0.0179551	0.00926396	0.0534049	3.756	110	11.9665	0.0159643	187	11.9485	0.0136287	78	11.9306	0.0169783	0.000160019	0.0061685	0.00703567	0.0133642	1.19737	0.00632852	2.52854	0.467163	0.231376	0.011662
EDNRB.Chr12.53310604.53407024	Chr5_93945738	Chr5	93945738	0.542667	0.457333	-0.0496388	0.0256185	0.0534719	3.754	110	8.629	0.0453727	187	8.57936	0.0391454	78	8.52972	0.0481523	0.00122304	0.0556781	0.0465832	0.103484	1.18186	0.0569011	2.14941	0.544469	0.266347	0.0883417
ARFGAP2.Chr15.78254747.78265239	Chr5_93945738	Chr5	93945738	0.542667	0.457333	-0.0221775	0.0114507	0.053572	3.751	110	10.8174	0.016196	187	10.7953	0.0123153	78	10.7731	0.0174143	0.000244129	3.46545e-09	0.0195413	0.0197854	1.23388	0.000244132	99.9986	1.7734e-07	0	0.0195413
CEP27.Chr10.37995372.38008615	Chr5_93945738	Chr5	93945738	0.542667	0.457333	-0.0274045	0.014158	0.0537145	3.747	110	9.0983	0.0200253	187	9.07089	0.0152271	78	9.04349	0.0215317	0.000372769	5.73498e-08	0.029874	0.0302469	1.23242	0.000372827	99.9846	1.91972e-06	0	0.0298741
SEC11C.Chr24.58659025.58670236	Chr5_93945738	Chr5	93945738	0.542667	0.457333	-0.0365409	0.0189095	0.0540948	3.736	110	11.5624	0.0272525	187	11.5259	0.0210432	78	11.4894	0.0292922	0.000662759	0.00190747	0.0512188	0.0537891	1.23214	0.00257023	25.786	0.0359044	0.140208	0.0526494
PRDX3.Chr26.39672044.39681392	Chr5_93945738	Chr5	93945738	0.542667	0.457333	-0.0364123	0.0188543	0.0542602	3.73	110	10.5627	0.0328052	187	10.5263	0.0281126	78	10.4899	0.0348629	0.000658102	0.0271382	0.0277886	0.0555849	1.18396	0.0277963	2.36759	0.494079	0.250557	0.0481422
C17ORF85.Chr19.25075806.25100374	Chr5_93945738	Chr5	93945738	0.542667	0.457333	0.018367	0.00951133	0.0542855	3.729	110	10.3492	0.014267	187	10.3676	0.011338	78	10.3859	0.0153129	0.000167446	0.00159801	0.0118317	0.0135971	1.23148	0.00176546	9.48456	0.118991	0.149767	0.0130302
GEMIN5.Chr7.68062402.68101734	Chr5_93945738	Chr5	93945738	0.542667	0.457333	-0.0207013	0.0107193	0.0542899	3.729	110	9.22355	0.0157202	187	9.20285	0.0122988	78	9.18215	0.016888	0.000212711	0.00120827	0.0158449	0.0172659	1.23197	0.00142098	14.9693	0.0708528	0.119364	0.0167512
ATP5A1.Chr24.46300459.46309366	Chr5_93945738	Chr5	93945738	0.542667	0.457333	-0.0421898	0.0218542	0.0543391	3.727	110	12.8936	0.0342141	187	12.8514	0.0279074	78	12.8092	0.0366368	0.000883507	0.0155017	0.0557815	0.0721667	1.22426	0.0163852	5.39209	0.217467	0.19085	0.0674078
C2.Chr23.27231725.27243367	Chr5_93945738	Chr5	93945738	0.542667	0.457333	0.08745	0.0452976	0.0543512	3.727	110	7.61088	0.0670593	187	7.69834	0.0528181	78	7.78579	0.0720159	0.00379591	0.0275892	0.276889	0.308274	1.23134	0.0313851	12.0946	0.0906113	0.149634	0.297581
VPS25.Chr19.43446967.43451724	Chr5_93945738	Chr5	93945738	0.542667	0.457333	-0.0174623	0.00905259	0.0545273	3.721	110	9.93729	0.014434	187	9.91983	0.0118906	78	9.90237	0.0154379	0.000151355	0.00322081	0.00905852	0.0124307	1.21759	0.00337216	4.48837	0.262295	0.210998	0.0114741
CREBBP.Chr25.3050214.3169185	Chr5_93945738	Chr5	93945738	0.542667	0.457333	0.0293224	0.0152029	0.0545616	3.72	110	12.1793	0.023918	187	12.2086	0.0195623	78	12.2379	0.0256037	0.000426772	0.00791827	0.026611	0.034956	1.22088	0.00834504	5.11408	0.229321	0.195897	0.0325497
BT.22570.Chr10.11401913.11425951	Chr5_93945738	Chr5	93945738	0.542667	0.457333	-0.0282136	0.0146478	0.0548931	3.71	110	11.1724	0.0207181	187	11.1442	0.0157539	78	11.116	0.0222766	0.000395107	6.15212e-08	0.031977	0.0323722	1.22051	0.000395168	99.9844	1.92392e-06	0	0.031977
PHB.Chr19.37828780.37839397	Chr5_93945738	Chr5	93945738	0.542667	0.457333	-0.0423267	0.0219836	0.0549927	3.707	110	10.8144	0.0336019	187	10.772	0.0270258	78	10.7297	0.0360313	0.000889251	0.0115843	0.0602775	0.0727511	1.22232	0.0124736	7.12907	0.161203	0.162217	0.0689657
TRANK1.Chr22.10652411.10722545	Chr5_93945738	Chr5	93945738	0.542667	0.457333	0.0474541	0.0246462	0.0549966	3.707	110	10.478	0.0366398	187	10.5254	0.0289426	78	10.5729	0.0393413	0.00111775	0.00897611	0.0811656	0.0912595	1.2248	0.0100939	11.0735	0.0995777	0.158451	0.0878977
BT.56560.Chr1.144067291.144071071	Chr5_93945738	Chr5	93945738	0.542667	0.457333	-0.0776953	0.0403538	0.0550326	3.707	110	11.7814	0.0890705	187	11.7037	0.081623	78	11.626	0.0929937	0.00299631	0.364816	-0.0682347	0.299577	1.00018	0.367812	0.814629	1.23007	0.321071	0.205377
PUS1.Chr17.46156467.46166401	Chr5_93945738	Chr5	93945738	0.542667	0.457333	-0.0278424	0.0144645	0.0550501	3.705	110	9.16267	0.0204588	187	9.13483	0.0155567	78	9.10698	0.0219978	0.000384778	6.9583e-08	0.0311816	0.0315664	1.21895	0.000384848	99.9819	2.23154e-06	0	0.0311816
BT.58971.Chr18.48811368.48820509	Chr5_93945738	Chr5	93945738	0.542667	0.457333	-0.03404	0.0176916	0.0551505	3.702	110	10.8029	0.0250232	187	10.7689	0.0190275	78	10.7348	0.0269056	0.000575143	5.92404e-08	0.0466471	0.0472223	1.21795	0.000575203	99.9897	1.26997e-06	0	0.0466472
BT.49331.Chr8.59732258.59746989	Chr5_93945738	Chr5	93945738	0.542667	0.457333	-0.0245822	0.0127756	0.0551647	3.702	110	12.5461	0.0189696	187	12.5215	0.0149719	78	12.497	0.0203692	0.000299943	0.00234809	0.0218733	0.0245213	1.22319	0.00264804	11.327	0.0969431	0.131095	0.0236343
RSPH3.Chr9.96765677.96782003	Chr5_93945738	Chr5	93945738	0.542667	0.457333	0.0341891	0.0177786	0.055281	3.698	110	7.3612	0.0251464	187	7.39538	0.0191211	78	7.42957	0.027038	0.000580193	2.59811e-08	0.0471074	0.0476876	1.21665	0.000580219	99.9955	5.51528e-07	0	0.0471074
PEBP1.Chr17.59333429.59337958	Chr5_93945738	Chr5	93945738	0.542667	0.457333	-0.0431942	0.0224643	0.0553043	3.698	110	12.0013	0.0331589	187	11.9581	0.0260632	78	11.9149	0.0356138	0.000926077	0.00632256	0.0685594	0.0758081	1.22161	0.00724863	12.7759	0.0844336	0.150188	0.0733014
VIT.Chr11.19179548.19302492	Chr5_93945738	Chr5	93945738	0.542667	0.457333	0.0779771	0.0405596	0.0553458	3.696	110	8.71939	0.0649535	187	8.79736	0.0536292	78	8.87534	0.0694507	0.00301808	0.0673778	0.179404	0.2498	1.2082	0.0703959	4.28729	0.273026	0.187626	0.229937
STK16.Chr2.107916906.107920288	Chr5_93945738	Chr5	93945738	0.542667	0.457333	-0.0334091	0.0173777	0.0553576	3.696	110	9.00042	0.0294575	187	8.96701	0.0249772	78	8.9336	0.0313679	0.000554021	0.019465	0.026684	0.046703	1.18626	0.020019	2.76747	0.421786	0.239493	0.0412827
NCOA6.Chr13.64639066.64726460	Chr5_93945738	Chr5	93945738	0.542667	0.457333	0.0197169	0.0102583	0.055408	3.694	110	11.8179	0.0145095	187	11.8376	0.0110329	78	11.8573	0.015601	0.000192963	2.6609e-09	0.0156836	0.0158766	1.21539	0.000192965	99.9986	1.69661e-07	0	0.0156836
BCAP31.ChrX.39840526.39869302	Chr5_93945738	Chr5	93945738	0.542667	0.457333	-0.0290082	0.0151027	0.055573	3.689	110	11.3248	0.0248134	187	11.2958	0.0207475	78	11.2668	0.0264839	0.000417675	0.0116672	0.0228021	0.0348869	1.19722	0.0120849	3.45618	0.338481	0.205197	0.0315524
MFSD2.Chr3.106724609.106737437	Chr5_93945738	Chr5	93945738	0.542667	0.457333	-0.0778245	0.0405215	0.0556053	3.689	110	9.99235	0.0602026	187	9.91453	0.0475347	78	9.8367	0.0646431	0.00300627	0.0239274	0.219742	0.246676	1.21872	0.0269336	11.1618	0.0981959	0.146457	0.237688
TFAP2C.Chr13.59903160.59912715	Chr5_93945738	Chr5	93945738	0.542667	0.457333	0.049422	0.0257351	0.0556234	3.688	110	8.67665	0.0412988	187	8.72607	0.034135	78	8.77549	0.044152	0.00121237	0.0276607	0.0717472	0.10062	1.2049	0.0288731	4.19897	0.278255	0.171484	0.0924927
MRPS12.Chr18.48905798.48907691	Chr5_93945738	Chr5	93945738	0.542667	0.457333	-0.0429231	0.0223835	0.0559684	3.677	110	7.456	0.0316596	187	7.41308	0.0240737	78	7.37016	0.0340412	0.000914488	1.12884e-07	0.0746704	0.075585	1.20988	0.0009146	99.9877	1.51176e-06	0	0.0746705
RPA1.Chr19.23476634.23527009	Chr5_93945738	Chr5	93945738	0.542667	0.457333	-0.0206786	0.0107837	0.055974	3.677	110	10.3644	0.0152527	187	10.3437	0.011598	78	10.323	0.0164	0.000212246	5.63161e-09	0.0173313	0.0175435	1.20982	0.000212251	99.9973	3.24939e-07	0	0.0173313
DRG2.Chr19.35099135.35107937	Chr5_93945738	Chr5	93945738	0.542667	0.457333	-0.0236473	0.012332	0.0560038	3.677	110	8.90694	0.017558	187	8.8833	0.0134251	78	8.85965	0.018877	0.000277561	0.000277671	0.0223592	0.0229144	1.21129	0.000555233	49.9901	0.0122663	0.104904	0.0225674
BT.105664.Chr5.71324566.71347630	Chr5_93945738	Chr5	93945738	0.542667	0.457333	0.0211719	0.0110459	0.0560823	3.674	110	8.93619	0.0156235	187	8.95736	0.0118799	78	8.97853	0.0167987	0.000222493	2.25414e-08	0.0181841	0.0184066	1.20877	0.000222516	99.9899	1.23962e-06	0	0.0181841
ZNF318.Chr23.16901443.16928392	Chr5_93945738	Chr5	93945738	0.542667	0.457333	0.0281806	0.0147021	0.0560877	3.674	110	9.95415	0.021565	187	9.98233	0.0168738	78	10.0105	0.0231669	0.000394181	0.0022849	0.0297951	0.0324741	1.21383	0.00267909	14.7133	0.0712253	0.114548	0.0315087
BT.42177.Chr28.3039814.3076657	Chr5_93945738	Chr5	93945738	0.542667	0.457333	-0.0225386	0.0117722	0.0563837	3.665	110	10.3488	0.0168515	187	10.3263	0.0129416	78	10.3037	0.0181155	0.000252144	0.000463711	0.0201473	0.0208632	1.20856	0.000715855	35.2227	0.0224982	0.105469	0.0204951
CETN3.Chr7.92290239.92307723	Chr5_93945738	Chr5	93945738	0.542667	0.457333	-0.0314804	0.0164458	0.0564053	3.664	110	8.37963	0.0232611	187	8.34815	0.0176876	78	8.31667	0.0250109	0.000491901	6.1929e-08	0.0403087	0.0408006	1.20562	0.000491963	99.9874	1.53637e-06	0	0.0403087
BCOR.ChrX.108883915.108907652	Chr5_93945738	Chr5	93945738	0.542667	0.457333	0.0647649	0.0338364	0.0564339	3.664	110	9.34566	0.0504297	187	9.41042	0.0399044	78	9.47519	0.0541421	0.00208198	0.0178411	0.152074	0.171997	1.21047	0.0199231	10.4501	0.105	0.150213	0.165455
BT.46809.Chr7.63748885.63756646	Chr5_93945738	Chr5	93945738	0.542667	0.457333	0.0528221	0.0276079	0.0565207	3.661	110	12.4224	0.039049	187	12.4753	0.0296925	78	12.5281	0.0419864	0.00138493	2.70184e-07	0.113594	0.114979	1.2045	0.0013852	99.9805	2.3785e-06	0	0.113594
COX5B.Chr11.2916017.2918064	Chr5_93945738	Chr5	93945738	0.542667	0.457333	-0.0475363	0.0248472	0.0565401	3.66	110	10.76	0.0351442	187	10.7124	0.0267234	78	10.6649	0.0377879	0.00112162	1.25124e-07	0.0920121	0.0931338	1.20431	0.00112175	99.9888	1.35987e-06	0	0.0920122
COPS3.Chr19.35490628.35508807	Chr5_93945738	Chr5	93945738	0.542667	0.457333	-0.0159482	0.00833629	0.0565552	3.66	110	10.5762	0.0124586	187	10.5603	0.00987672	78	10.5443	0.0133742	0.000126246	0.00114461	0.00916999	0.0104408	1.20915	0.00127085	9.93394	0.11097	0.144883	0.0100284
C3AR1.Chr5.102025881.102035208	Chr5_93945738	Chr5	93945738	0.542667	0.457333	0.0517719	0.0270634	0.0565917	3.659	110	6.79398	0.040398	187	6.84574	0.0320006	78	6.89751	0.0433689	0.0013304	0.0118109	0.0968798	0.110021	1.20923	0.0131413	10.1238	0.108666	0.168895	0.105738
NBAS.Chr11.82885991.83188297	Chr5_93945738	Chr5	93945738	0.542667	0.457333	-0.0179697	0.00939372	0.0565937	3.659	110	11.6396	0.0136489	187	11.6216	0.0106051	78	11.6036	0.0146672	0.000160279	0.00067963	0.012423	0.013263	1.20847	0.000839909	19.0829	0.0518695	0.115983	0.0129328
BLVRB.Chr18.50056571.50073609	Chr5_93945738	Chr5	93945738	0.542667	0.457333	-0.0285492	0.0149288	0.0566536	3.657	110	8.98702	0.0231555	187	8.95848	0.0187874	78	8.92993	0.0248091	0.000404562	0.00648583	0.0267239	0.0336143	1.20354	0.00689039	5.8714	0.195299	0.15664	0.0315882
CXCL12.Chr28.45410676.45418793	Chr5_93945738	Chr5	93945738	0.542667	0.457333	0.044302	0.0231667	0.0566607	3.657	110	10.429	0.0341768	187	10.4733	0.0268525	78	10.5176	0.0367078	0.000974188	0.00662704	0.0730149	0.0806161	1.20843	0.00760123	12.8162	0.0832105	0.135679	0.0779852
BT.87114.Chr1.126040089.126704342	Chr5_93945738	Chr5	93945738	0.542667	0.457333	0.0346489	0.0181229	0.0567029	3.655	110	9.88742	0.0256333	187	9.92207	0.0194914	78	9.95672	0.0275616	0.000595902	1.32479e-08	0.0489495	0.0495455	1.20274	0.000595916	99.9978	2.70645e-07	0	0.0489496
MRPL20.Chr16.52383424.52386462	Chr5_93945738	Chr5	93945738	0.542667	0.457333	-0.0404571	0.0211686	0.0567928	3.653	110	9.55588	0.0299412	187	9.51542	0.0227671	78	9.47496	0.0321935	0.000812431	8.4612e-08	0.0667846	0.0675972	1.20187	0.000812516	99.9896	1.26694e-06	0	0.0667847
YAE1D1.Chr4.82020144.82024360	Chr5_93945738	Chr5	93945738	0.542667	0.457333	-0.0279547	0.0146255	0.0567983	3.653	110	7.86908	0.0208358	187	7.84113	0.0159391	78	7.81317	0.0224007	0.000387887	0.000425812	0.0314109	0.0322246	1.2037	0.000813698	47.6696	0.0133749	0.10832	0.0317302
ANAPC13.Chr1.135945605.135951507	Chr5_93945738	Chr5	93945738	0.542667	0.457333	-0.0289621	0.0151557	0.0568527	3.652	110	8.96447	0.0218458	187	8.93551	0.01687	78	8.90655	0.0234808	0.000416348	0.00122837	0.032902	0.0345467	1.20518	0.00164472	25.3143	0.0359905	0.131511	0.0338233
BT.36109.Chr6.62893173.63128455	Chr5_93945738	Chr5	93945738	0.542667	0.457333	0.0330393	0.0172923	0.056864	3.651	110	9.92747	0.0281404	187	9.96051	0.0234217	78	9.99355	0.0300554	0.000541822	0.0141346	0.0309211	0.0455975	1.18827	0.0146765	3.69177	0.313715	0.208348	0.0415221
BT.74188.Chr5.84233719.84236923	Chr5_93945738	Chr5	93945738	0.542667	0.457333	0.0605321	0.0316912	0.0569401	3.648	110	6.77856	0.0491484	187	6.83909	0.0398737	78	6.89962	0.0526585	0.00181873	0.0291763	0.120472	0.151467	1.20075	0.030995	5.86781	0.194966	0.174013	0.142354
LAPTM5.Chr2.123350418.123376541	Chr5_93945738	Chr5	93945738	0.542667	0.457333	0.0458483	0.0240086	0.0569898	3.647	110	10.4964	0.0339582	187	10.5423	0.0258215	78	10.5881	0.0365126	0.00104338	3.47726e-08	0.0859067	0.0869501	1.19998	0.00104342	99.9967	4.04772e-07	0	0.0859067
BT.53541.Chr3.14531700.14538480	Chr5_93945738	Chr5	93945738	0.542667	0.457333	0.0619381	0.0324418	0.0570207	3.646	110	4.09862	0.0590912	187	4.16056	0.0514897	78	4.22251	0.062574	0.00190419	0.104183	0.0622141	0.168301	1.13142	0.106087	1.79494	0.62611	0.276984	0.140351
TPRA1.Chr22.60590209.60598690	Chr5_93945738	Chr5	93945738	0.542667	0.457333	0.0290324	0.0152067	0.0570595	3.645	110	8.79452	0.0227024	187	8.82355	0.0179847	78	8.85259	0.0243718	0.00041837	0.00373051	0.0305917	0.0347406	1.20427	0.00414888	10.0839	0.108691	0.128308	0.0333896
MGC137053.Chr22.51418820.51426814	Chr5_93945738	Chr5	93945738	0.542667	0.457333	0.0712113	0.0373059	0.0570949	3.644	110	3.61322	0.052766	187	3.68443	0.0401229	78	3.75564	0.0567353	0.00251706	2.96087e-07	0.207418	0.209935	1.19897	0.00251735	99.9882	1.42749e-06	0	0.207418
CTPS.Chr3.105800997.105832415	Chr5_93945738	Chr5	93945738	0.542667	0.457333	-0.081358	0.0426156	0.0571005	3.644	110	10.7864	0.0638852	187	10.7051	0.0507507	78	10.6237	0.0685703	0.00328547	0.0318652	0.237675	0.272826	1.20423	0.0351507	9.3468	0.118221	0.176827	0.261574
ZNF134.Chr18.65038945.65049569	Chr5_93945738	Chr5	93945738	0.542667	0.457333	0.03883	0.0203475	0.0571601	3.642	110	7.35953	0.0287798	187	7.39836	0.0218839	78	7.43719	0.0309447	0.000748395	6.32575e-08	0.061704	0.0624525	1.19834	0.000748459	99.9915	1.02517e-06	0	0.0617041
C9H6ORF203.Chr9.43435674.43446267	Chr5_93945738	Chr5	93945738	0.542667	0.457333	-0.0307955	0.0161402	0.0572043	3.64	110	8.16795	0.0228289	187	8.13715	0.0173589	78	8.10636	0.0245462	0.000470727	3.92675e-08	0.0388246	0.0392954	1.19792	0.000470767	99.9917	1.01141e-06	0	0.0388246
KIF1C.Chr19.27014446.27043780	Chr5_93945738	Chr5	93945738	0.542667	0.457333	-0.019813	0.0103875	0.057298	3.638	110	11.1325	0.0156653	187	11.1127	0.0124931	78	11.0929	0.0168094	0.000194848	0.00209782	0.0139266	0.0162193	1.20134	0.00229267	8.49874	0.130914	0.129238	0.0155
USP3.Chr10.46471349.46570989	Chr5_93945738	Chr5	93945738	0.542667	0.457333	0.0234576	0.0122983	0.0573032	3.638	110	11.5455	0.0241636	187	11.569	0.0215467	78	11.5924	0.0254389	0.000273126	0.0214861	0.00358516	0.0253444	1.07766	0.0217592	1.25522	0.857001	0.284296	0.0196997
SAP130.Chr2.4383805.4461731	Chr5_93945738	Chr5	93945738	0.542667	0.457333	0.0234504	0.0122975	0.057363	3.636	110	10.4808	0.0178202	187	10.5042	0.013818	78	10.5277	0.0191512	0.000272958	0.00104415	0.0214156	0.0227327	1.20073	0.00131711	20.7241	0.0464898	0.129716	0.0221987
FUS.Chr25.27523969.27533988	Chr5_93945738	Chr5	93945738	0.542667	0.457333	0.0347392	0.0182182	0.0573865	3.637	110	11.6175	0.0257712	187	11.6523	0.0195989	78	11.687	0.0277097	0.000599014	2.3579e-05	0.0494327	0.0500553	1.1967	0.000622593	96.2128	0.000476764	0.121817	0.0494504
MRFAP1.Chr6.117990818.117992917	Chr5_93945738	Chr5	93945738	0.542667	0.457333	-0.0338243	0.0177309	0.0573878	3.635	110	11.9173	0.0296169	187	11.8835	0.0249523	78	11.8497	0.0315725	0.000567877	0.0182108	0.0295702	0.0483489	1.17454	0.0187787	3.02405	0.381131	0.259073	0.0432283
OTUB1.Chr29.42882593.42889928	Chr5_93945738	Chr5	93945738	0.542667	0.457333	-0.0215548	0.0113117	0.0575361	3.631	110	9.59982	0.0169124	187	9.57827	0.0134111	78	9.55671	0.0181549	0.000230613	0.00212441	0.0168677	0.0192228	1.19969	0.00235502	9.7924	0.111857	0.148626	0.018461
THADA.Chr11.25592121.25922803	Chr5_93945738	Chr5	93945738	0.542667	0.457333	-0.0188887	0.00991362	0.0575508	3.631	110	11.9437	0.014804	187	11.9248	0.0117297	78	11.9059	0.0158924	0.000177093	0.00159371	0.0129924	0.0147632	1.19955	0.0017708	10.0007	0.109262	0.159425	0.0141877
ZNF786.Chr4.113021969.113030533	Chr5_93945738	Chr5	93945738	0.542667	0.457333	-0.0186388	0.00978985	0.0577444	3.625	110	8.6751	0.0149724	187	8.65646	0.0120464	78	8.63782	0.0160544	0.000172438	0.00231635	0.0119358	0.0144246	1.19544	0.00248878	6.92859	0.162526	0.170196	0.013673
PMM1.Chr5.113174949.113185273	Chr5_93945738	Chr5	93945738	0.542667	0.457333	0.0332546	0.0174687	0.057783	3.624	110	8.07417	0.0258606	187	8.10742	0.0203684	78	8.14068	0.027772	0.000548907	0.00410107	0.0411817	0.0458317	1.19766	0.00464998	11.8045	0.0905659	0.147249	0.0442575
BT.36307.Chr4.120230771.120306448	Chr5_93945738	Chr5	93945738	0.542667	0.457333	0.0265433	0.013945	0.0578085	3.623	110	11.9168	0.0226685	187	11.9434	0.0188574	78	11.9699	0.024213	0.000349708	0.0091083	0.0201838	0.0296418	1.17978	0.009458	3.69748	0.310947	0.175369	0.027015
BT.52969.Chr11.5786452.5802753	Chr5_93945738	Chr5	93945738	0.542667	0.457333	-0.0893393	0.0469552	0.0579141	3.62	110	7.91876	0.0881299	187	7.82942	0.077544	78	7.74008	0.0931066	0.00396169	0.253935	0.10074	0.358637	1.10465	0.257897	1.53616	0.715964	0.258146	0.291192
C9H6ORF35.Chr9.95353542.95394421	Chr5_93945738	Chr5	93945738	0.542667	0.457333	-0.0212271	0.0111607	0.0579976	3.617	110	9.46897	0.0171297	187	9.44774	0.013812	78	9.42652	0.018364	0.000223655	0.00316341	0.015368	0.0187551	1.1925	0.00338707	6.6032	0.170705	0.158614	0.0177406
SCRN2.Chr19.39237358.39240647	Chr5_93945738	Chr5	93945738	0.542667	0.457333	-0.0384693	0.0202351	0.0581054	3.614	110	8.25188	0.0346649	187	8.21341	0.0295222	78	8.17494	0.0368833	0.000734554	0.0283259	0.0345144	0.0635748	1.15542	0.0290604	2.52768	0.45076	0.224995	0.0557588
MGAT1.Chr7.41337278.41354610	Chr5_93945738	Chr5	93945738	0.542667	0.457333	-0.0283544	0.0149193	0.0581741	3.612	110	10.9447	0.0240706	187	10.9164	0.0199494	78	10.888	0.0257241	0.000399058	0.0097622	0.0236931	0.0338544	1.17875	0.0101613	3.92725	0.291798	0.213312	0.0310148
BT.93854.Chr29.29619276.29621748	Chr5_93945738	Chr5	93945738	0.542667	0.457333	-0.032566	0.0171381	0.0582224	3.611	110	9.46857	0.0242404	187	9.436	0.0184322	78	9.40344	0.0260639	0.000526412	1.03268e-07	0.0437741	0.0443006	1.18827	0.000526515	99.9804	2.35912e-06	0	0.0437741
FBP1.Chr8.82460864.82491694	Chr5_93945738	Chr5	93945738	0.542667	0.457333	-0.0489743	0.025833	0.0582942	3.609	110	10.9404	0.0382688	187	10.8913	0.0301576	78	10.8422	0.0410961	0.00119051	0.00925869	0.0897284	0.100178	1.1884	0.0104492	11.3933	0.0935343	0.17552	0.0966724
NDUFAF6.Chr14.71606359.71642582	Chr5_93945738	Chr5	93945738	0.542667	0.457333	-0.0171241	0.00901798	0.0583486	3.607	110	10.0903	0.0135829	187	10.0731	0.0108237	78	10.056	0.0145758	0.00014555	0.0015495	0.0105249	0.01222	1.19108	0.00169505	8.58679	0.128329	0.175012	0.0116871
USP46.Chr6.69952426.70003063	Chr5_93945738	Chr5	93945738	0.542667	0.457333	0.0175352	0.00923289	0.0583799	3.606	110	10.2627	0.0143629	187	10.2802	0.0116732	78	10.2978	0.0153859	0.000152622	0.00257089	0.0101383	0.0128618	1.18663	0.00272351	5.60388	0.202286	0.150715	0.0120664
NAT14.Chr18.62472030.62474435	Chr5_93945738	Chr5	93945738	0.542667	0.457333	-0.0521329	0.0274543	0.0583976	3.606	110	6.71861	0.0471961	187	6.66647	0.0402514	78	6.61434	0.0502032	0.00134902	0.0533355	0.0625115	0.117196	1.15108	0.0546846	2.46692	0.460396	0.222161	0.102513
COX4I1.Chr18.11799175.11807341	Chr5_93945738	Chr5	93945738	0.542667	0.457333	-0.0270928	0.0142679	0.0584347	3.605	110	10.9216	0.0265653	187	10.8945	0.0233155	78	10.8674	0.0280829	0.000364338	0.022541	0.0100502	0.0329556	1.10554	0.0229053	1.59062	0.691628	0.282417	0.026956
BT.44506.Chr19.10848574.10889456	Chr5_93945738	Chr5	93945738	0.542667	0.457333	-0.0342765	0.0180536	0.0584354	3.605	110	13.7522	0.0255353	187	13.7179	0.0194168	78	13.6837	0.0274561	0.000583161	5.13188e-08	0.0485757	0.0491589	1.18628	0.000583212	99.9912	1.05647e-06	0	0.0485757
GMPPA.Chr2.108153423.108160399	Chr5_93945738	Chr5	93945738	0.542667	0.457333	-0.0363503	0.019159	0.0586123	3.6	110	9.64122	0.0293823	187	9.60487	0.0236801	78	9.56852	0.0315009	0.00065586	0.00922128	0.0453832	0.0552603	1.18686	0.00987714	6.64018	0.168874	0.155374	0.0522991
MFSD1.Chr1.109560438.109586821	Chr5_93945738	Chr5	93945738	0.542667	0.457333	-0.0332991	0.0175528	0.0586224	3.599	110	10.3355	0.0272753	187	10.3022	0.0221534	78	10.2689	0.0292199	0.000550379	0.00916748	0.0367544	0.0464722	1.18432	0.00971786	5.66359	0.199632	0.185091	0.04363
CALM.Chr10.103059964.103067071	Chr5_93945738	Chr5	93945738	0.542667	0.457333	-0.0295174	0.0155619	0.0586765	3.598	110	12.2228	0.0244423	187	12.1933	0.0199729	78	12.1638	0.0261678	0.000432467	0.00814785	0.0280202	0.0366005	1.18159	0.00858032	5.04022	0.225278	0.183776	0.0341311
METTL5.Chr2.26582629.26592944	Chr5_93945738	Chr5	93945738	0.542667	0.457333	-0.0270864	0.014281	0.0586903	3.597	110	10.1639	0.0201993	187	10.1368	0.0153594	78	10.1097	0.0217188	0.000364164	1.2511e-08	0.0303956	0.0307598	1.1839	0.000364177	99.9966	4.11605e-07	0	0.0303956
BT.12047.Chr3.20792836.20793228	Chr5_93945738	Chr5	93945738	0.542667	0.457333	-0.0525248	0.0276956	0.0587119	3.597	110	7.69914	0.0391731	187	7.64661	0.0297869	78	7.59409	0.0421198	0.00136938	1.41793e-07	0.114317	0.115687	1.1837	0.00136953	99.9896	1.24034e-06	0	0.114318
BT.46641.Chr3.6672018.6847222	Chr5_93945738	Chr5	93945738	0.542667	0.457333	0.0696487	0.0367343	0.0587808	3.595	110	10.7238	0.0647504	187	10.7934	0.0557644	78	10.8631	0.0687426	0.00240781	0.111364	0.0984008	0.212173	1.13483	0.113772	2.11634	0.5309	0.244239	0.181924
TMEM106A.Chr19.43813981.43820826	Chr5_93945738	Chr5	93945738	0.542667	0.457333	0.0712477	0.037591	0.0588751	3.592	110	7.67465	0.058218	187	7.7459	0.0471941	78	7.81714	0.0623809	0.00251963	0.0403645	0.170137	0.213021	1.18281	0.0428842	5.87544	0.191754	0.184272	0.20041
PAAF1.Chr15.54131056.54171357	Chr5_93945738	Chr5	93945738	0.542667	0.457333	-0.0224359	0.0118384	0.0589009	3.591	110	9.50365	0.0188632	187	9.48122	0.0155338	78	9.45878	0.0201761	0.000249853	0.0054701	0.0155282	0.0212481	1.17588	0.00571995	4.36809	0.260502	0.167846	0.0196308
SNAPC2.Chr7.17900967.17903800	Chr5_93945738	Chr5	93945738	0.542667	0.457333	-0.0322234	0.0170043	0.0589094	3.591	110	7.28463	0.0240511	187	7.2524	0.0182883	78	7.22018	0.0258603	0.000515394	3.70629e-08	0.0430932	0.0436086	1.18186	0.000515431	99.9928	8.60064e-07	0	0.0430932
ZEB2.Chr2.52275074.52406207	Chr5_93945738	Chr5	93945738	0.542667	0.457333	0.0409102	0.021595	0.0590183	3.588	110	11.1172	0.0328988	187	11.1581	0.0264064	78	11.199	0.0352835	0.000830729	0.0106684	0.0586415	0.0701406	1.18438	0.0114991	7.22429	0.153923	0.18526	0.0666428
ANKRD43.Chr7.46023822.46025519	Chr5_93945738	Chr5	93945738	0.542667	0.457333	0.0643784	0.0339905	0.059046	3.587	110	5.28068	0.0591258	187	5.34506	0.050663	78	5.40944	0.0628357	0.0020572	0.0880616	0.0904325	0.180551	1.1394	0.0901188	2.28276	0.493359	0.223094	0.156479
SBDS.Chr25.28630825.28636300	Chr5_93945738	Chr5	93945738	0.542667	0.457333	-0.0297492	0.01571	0.0590872	3.586	110	11.4689	0.0243614	187	11.4391	0.019763	78	11.4094	0.0261015	0.000439285	0.0071615	0.0296117	0.0372124	1.18048	0.00760078	5.77948	0.194748	0.184719	0.0349828
ADSL.Chr5.112192430.112209091	Chr5_93945738	Chr5	93945738	0.542667	0.457333	-0.0280845	0.0148313	0.0591026	3.586	110	9.65559	0.0228219	187	9.6275	0.0184301	78	9.59942	0.0244629	0.000391497	0.00578269	0.0269542	0.0331284	1.18176	0.00617419	6.34088	0.176642	0.168371	0.0312912
MRPL37.Chr3.92586247.92603659	Chr5_93945738	Chr5	93945738	0.542667	0.457333	-0.0207309	0.0109491	0.0591293	3.585	110	9.40632	0.0169973	187	9.38559	0.0137977	78	9.36486	0.0182102	0.00021332	0.00352519	0.0143406	0.0180791	1.17993	0.00373851	5.70602	0.197315	0.164922	0.0169845
POLE4.Chr11.9683454.9694986	Chr5_93945738	Chr5	93945738	0.542667	0.457333	-0.0423066	0.0223483	0.0591704	3.584	110	9.17622	0.0316098	187	9.13391	0.0240358	78	9.09161	0.0339876	0.000888407	1.24608e-07	0.0744355	0.075324	1.17945	0.000888532	99.986	1.67404e-06	0	0.0744356
KLHL8.Chr6.103844033.103871753	Chr5_93945738	Chr5	93945738	0.542667	0.457333	-0.0388489	0.0205212	0.0591718	3.584	110	10.1368	0.0306792	187	10.098	0.0243266	78	10.0591	0.0329332	0.000749124	0.00698148	0.0555235	0.0632541	1.18431	0.0077306	9.69037	0.111695	0.156822	0.0607596
BT.87557.Chr7.4539084.4546548	Chr5_93945738	Chr5	93945738	0.542667	0.457333	-0.0259867	0.0137374	0.0591917	3.583	110	10.7488	0.0221499	187	10.7228	0.0183518	78	10.6968	0.0236725	0.000335194	0.00824657	0.0201101	0.0286919	1.16826	0.00858177	3.90589	0.290816	0.229783	0.026295
TSPAN17.Chr7.39472617.39481385	Chr5_93945738	Chr5	93945738	0.542667	0.457333	0.0307676	0.0162562	0.0592232	3.582	110	7.3594	0.0258249	187	7.39016	0.0212331	78	7.42093	0.0276277	0.000469876	0.0100121	0.0295531	0.0400351	1.17366	0.010482	4.48268	0.253054	0.186963	0.0370622
L3MBTL2.Chr5.112885589.112902132	Chr5_93945738	Chr5	93945738	0.542667	0.457333	-0.0268793	0.0142037	0.0592846	3.581	110	8.72783	0.0214981	187	8.70096	0.0171847	78	8.67408	0.0230642	0.000358617	0.00416429	0.025805	0.0303279	1.18247	0.00452291	7.9289	0.138952	0.142235	0.0289282
C24H18orf32.Chr24.49610404.49615823	Chr5_93945738	Chr5	93945738	0.542667	0.457333	-0.0439191	0.0232222	0.0594105	3.577	110	10.3522	0.0328458	187	10.3083	0.0249757	78	10.2644	0.0353166	0.000957422	1.93411e-07	0.0803703	0.0813279	1.17724	0.000957615	99.9798	2.4065e-06	0	0.0803705
WDR13.ChrX.91784376.91791382	Chr5_93945738	Chr5	93945738	0.542667	0.457333	-0.0252022	0.0133256	0.0594129	3.577	110	9.3984	0.020761	187	9.3732	0.0168877	78	9.348	0.0222377	0.000315263	0.00545025	0.0210292	0.0267948	1.17658	0.00576551	5.46808	0.205829	0.175509	0.0251169
BT.62437.Chr19.39032381.39051471	Chr5_93945738	Chr5	93945738	0.542667	0.457333	0.0192526	0.0101829	0.0595114	3.575	110	9.73561	0.0146487	187	9.75486	0.0112945	78	9.77412	0.0157457	0.000183983	0.000494428	0.0149168	0.0155952	1.17974	0.00067841	27.1197	0.0320822	0.109262	0.0152877
ABI3.Chr19.37985585.37994816	Chr5_93945738	Chr5	93945738	0.542667	0.457333	0.0536032	0.0283573	0.0595472	3.573	110	7.12323	0.0491426	187	7.17683	0.0420469	78	7.23044	0.0522413	0.00142619	0.0598841	0.064144	0.125454	1.13682	0.0613103	2.32619	0.482827	0.244535	0.109057
BT.6431.Chr1.44857815.44928998	Chr5_93945738	Chr5	93945738	0.542667	0.457333	0.0285256	0.015094	0.0596062	3.572	110	11.4766	0.0274474	187	11.5051	0.023903	78	11.5336	0.0290689	0.000403891	0.0223592	0.0136267	0.0363899	1.1099	0.0227631	1.77432	0.621332	0.251871	0.0303962
MYO1F.Chr7.18351370.18388976	Chr5_93945738	Chr5	93945738	0.542667	0.457333	0.0397932	0.0210704	0.059769	3.567	110	9.17054	0.0298022	187	9.21034	0.0226614	78	9.25013	0.0320441	0.000785986	2.67822e-08	0.0661662	0.0669522	1.17395	0.000786013	99.9966	4.04772e-07	0	0.0661662
BT.87607.Chr7.50814953.50815885	Chr5_93945738	Chr5	93945738	0.542667	0.457333	0.0430004	0.0227819	0.0599185	3.563	110	7.41808	0.0322231	187	7.46108	0.0245022	78	7.50408	0.034647	0.000917783	1.8461e-07	0.0773519	0.0782699	1.17259	0.000917968	99.9799	2.38661e-06	0	0.0773521
ARFRP1.Chr13.54519582.54525754	Chr5_93945738	Chr5	93945738	0.542667	0.457333	-0.0329476	0.0174599	0.0599771	3.561	110	10.1276	0.0246956	187	10.0946	0.0187783	78	10.0617	0.0265532	0.000538821	7.63767e-09	0.0454335	0.0459723	1.17205	0.000538828	99.9986	1.68107e-07	0	0.0454335
MIF4GD.Chr19.56855652.56859258	Chr5_93945738	Chr5	93945738	0.542667	0.457333	-0.0360017	0.0190796	0.0600058	3.561	110	8.06442	0.0272313	187	8.02842	0.0208634	78	7.99241	0.0292756	0.000643343	0.000919826	0.05324	0.0548031	1.17392	0.00156317	41.1563	0.0169836	0.127658	0.0539298
SCO2.Chr5.120032226.120034043	Chr5_93945738	Chr5	93945738	0.542667	0.457333	-0.0338064	0.0179246	0.0601132	3.557	110	7.80365	0.0253528	187	7.76984	0.0192781	78	7.73603	0.0272599	0.000567276	4.50708e-08	0.0478839	0.0484512	1.17082	0.000567321	99.9921	9.4125e-07	0	0.047884
FAM32A.Chr7.7854536.7861328	Chr5_93945738	Chr5	93945738	0.542667	0.457333	-0.0389478	0.0206677	0.0601589	3.556	110	10.6788	0.031727	187	10.6398	0.0255866	78	10.6009	0.0340126	0.000752943	0.0111644	0.052359	0.0642762	1.17142	0.0119173	6.31807	0.175752	0.221927	0.0607322
TGFBR3.Chr3.51661004.51866717	Chr5_93945738	Chr5	93945738	0.542667	0.457333	0.0404893	0.0214777	0.0602406	3.554	110	14.5905	0.0399126	187	14.631	0.0350085	78	14.6715	0.042199	0.000813721	0.0505996	0.0231655	0.0745789	1.09109	0.0514134	1.5827	0.685956	0.268792	0.0611152
SLC35B1.Chr19.37546937.37553763	Chr5_93945738	Chr5	93945738	0.542667	0.457333	-0.0533897	0.0283409	0.0604135	3.549	110	10.0555	0.0438715	187	10.0021	0.0355544	78	9.94875	0.0470099	0.00141485	0.0228066	0.0968374	0.121059	1.16873	0.0242214	5.84132	0.19062	0.171225	0.113942
PLA2G3.Chr17.72087169.72092223	Chr5_93945738	Chr5	93945738	0.542667	0.457333	-0.125824	0.0667958	0.0604282	3.548	110	6.6379	0.113258	187	6.51207	0.0960427	78	6.38625	0.1206	0.00785826	0.288128	0.393761	0.689747	1.1393	0.295986	2.65494	0.422544	0.211302	0.609856
BT.29057.Chr23.15707556.15714372	Chr5_93945738	Chr5	93945738	0.542667	0.457333	0.0449285	0.0238541	0.0604716	3.547	110	9.93572	0.0413852	187	9.98065	0.0354253	78	10.0256	0.0439909	0.00100193	0.0426736	0.0451336	0.0888091	1.12819	0.0436755	2.29404	0.485992	0.24081	0.0771388
FURIN.Chr21.22206517.22213761	Chr5_93945738	Chr5	93945738	0.542667	0.457333	0.0478293	0.0253972	0.0604983	3.547	110	10.4748	0.0361461	187	10.5227	0.0276292	78	10.5705	0.0388615	0.00113549	0.00111278	0.0948998	0.0971481	1.16883	0.00224827	50.5051	0.01159	0.119159	0.0957344
CPD.Chr19.22025796.22086708	Chr5_93945738	Chr5	93945738	0.542667	0.457333	0.031159	0.0165442	0.0605189	3.546	110	10.6518	0.0273509	187	10.6829	0.0229354	78	10.7141	0.0291791	0.000481905	0.0147417	0.0267021	0.0419256	1.14943	0.0152236	3.16552	0.355703	0.25506	0.0377583
BT.21542.Chr5.64560031.64613964	Chr5_93945738	Chr5	93945738	0.542667	0.457333	-0.0232746	0.0123636	0.0605979	3.544	110	11.2324	0.0186785	187	11.2092	0.0149133	78	11.1859	0.020041	0.00026888	0.00306098	0.0196419	0.0229718	1.17048	0.00332986	8.07482	0.134828	0.151402	0.0219377
RANBP6.Chr8.38922907.38926224	Chr5_93945738	Chr5	93945738	0.542667	0.457333	-0.0347626	0.0184683	0.0606213	3.543	110	9.44678	0.0261218	187	9.41202	0.0198628	78	9.37726	0.0280868	0.00059982	1.13348e-07	0.0508326	0.0514325	1.16623	0.000599933	99.9811	2.22983e-06	0	0.0508327
BT.30066.Chr5.100570907.100588613	Chr5_93945738	Chr5	93945738	0.542667	0.457333	-0.0745005	0.0395789	0.0607284	3.54	110	8.62751	0.0605935	187	8.55305	0.0487832	78	8.47858	0.0649686	0.00275495	0.0384832	0.194468	0.235706	1.16881	0.0412381	6.68059	0.165199	0.190082	0.22333
TOR1AIP1.Chr16.62533723.62577521	Chr5_93945738	Chr5	93945738	0.542667	0.457333	0.025509	0.0135584	0.0607408	3.54	110	11.1611	0.0225655	187	11.1866	0.0189805	78	11.2121	0.0240619	0.000322985	0.0103917	0.0175093	0.0282239	1.14436	0.0107146	3.01442	0.372448	0.210136	0.025303
DNAJC11.Chr16.47552971.47623294	Chr5_93945738	Chr5	93945738	0.542667	0.457333	-0.0237752	0.0126376	0.0607608	3.539	110	10.7012	0.0225978	187	10.6774	0.0195643	78	10.6536	0.0239642	0.000280573	0.0143071	0.0106964	0.0252841	1.10968	0.0145877	1.92336	0.572203	0.236259	0.0214268
FYB.Chr20.35248388.35347535	Chr5_93945738	Chr5	93945738	0.542667	0.457333	0.055389	0.0294498	0.060836	3.537	110	9.09769	0.0438335	187	9.15308	0.0346533	78	9.20847	0.0470629	0.0015228	0.013144	0.115566	0.130233	1.16929	0.0146668	10.3826	0.102121	0.141649	0.125424
CRTC2.Chr3.16535366.16544863	Chr5_93945738	Chr5	93945738	0.542667	0.457333	0.037493	0.0199367	0.060852	3.537	110	8.87899	0.0281988	187	8.91649	0.0214421	78	8.95398	0.03032	0.000697743	1.05395e-08	0.0592379	0.0599356	1.16415	0.000697754	99.9985	1.77918e-07	0	0.0592379
BT.63070.Chr26.49617544.49620555	Chr5_93945738	Chr5	93945738	0.542667	0.457333	0.0600055	0.0319098	0.06087	3.536	110	4.64858	0.050453	187	4.70858	0.0413772	78	4.76859	0.0539917	0.00178722	0.0367641	0.115521	0.154072	1.15999	0.0385513	4.63595	0.241417	0.187776	0.143094
ALKBH7.Chr7.19297266.19298870	Chr5_93945738	Chr5	93945738	0.542667	0.457333	-0.0496652	0.026415	0.0609346	3.535	110	7.78071	0.0375687	187	7.73104	0.0287	78	7.68138	0.0403915	0.00122434	0.00106448	0.102815	0.105104	1.16488	0.00228881	53.4922	0.0102472	0.10292	0.103613
BT.90251.Chr4.105842748.105853468	Chr5_93945738	Chr5	93945738	0.542667	0.457333	-0.0224783	0.0119567	0.0609369	3.534	110	9.39179	0.0169117	187	9.36931	0.0128595	78	9.34683	0.0181839	0.000250797	3.39977e-08	0.0213065	0.0215574	1.16339	0.000250831	99.9864	1.59565e-06	0	0.0213065
STX3.Chr15.84312814.84342216	Chr5_93945738	Chr5	93945738	0.542667	0.457333	-0.0446222	0.0237596	0.0611979	3.527	110	10.842	0.0378323	187	10.7974	0.0311435	78	10.7527	0.0404671	0.000988321	0.0218832	0.0626815	0.085553	1.15521	0.0228716	4.32118	0.258775	0.183247	0.0790939
ARHGAP9.Chr5.56313933.56321238	Chr5_93945738	Chr5	93945738	0.542667	0.457333	0.0524824	0.0279489	0.0612516	3.526	110	6.74067	0.0520117	187	6.79315	0.0456418	78	6.84563	0.0549852	0.00136717	0.0862735	0.0387455	0.126386	1.08174	0.0876407	1.55998	0.690083	0.291607	0.103451
UNC50.Chr11.3793440.3802385	Chr5_93945738	Chr5	93945738	0.542667	0.457333	-0.0254658	0.0135675	0.0613069	3.525	110	10.3402	0.0195516	187	10.3147	0.0150961	78	10.2892	0.0210149	0.000321892	0.000987428	0.0263581	0.0276675	1.16343	0.00130932	24.5847	0.0361092	0.144971	0.0270987
BT.35830.Chr25.27602222.27639821	Chr5_93945738	Chr5	93945738	0.542667	0.457333	0.0662143	0.035273	0.0613172	3.524	110	7.05454	0.0580999	187	7.12075	0.0486376	78	7.18697	0.0619999	0.0021762	0.0649396	0.123235	0.190351	1.14326	0.0671158	3.24246	0.345103	0.197846	0.17194
C21H14orf79.Chr21.71041900.71047128	Chr5_93945738	Chr5	93945738	0.542667	0.457333	-0.0445874	0.0237569	0.061371	3.522	110	6.59024	0.0372531	187	6.54566	0.0304137	78	6.50107	0.0398869	0.000986778	0.0186511	0.0656123	0.0852502	1.15751	0.0196379	5.02487	0.221343	0.174452	0.0796006
ADAP2.Chr19.18353810.18388312	Chr5_93945738	Chr5	93945738	0.542667	0.457333	0.039297	0.0209389	0.0613911	3.522	110	8.19988	0.0312255	187	8.23918	0.0247181	78	8.27847	0.0335233	0.000766504	0.0069145	0.0581552	0.0658362	1.16426	0.007681	9.97922	0.106263	0.151348	0.063341
PRDX5.Chr29.43229777.43232885	Chr5_93945738	Chr5	93945738	0.542667	0.457333	-0.0411705	0.0219433	0.0614278	3.521	110	9.88375	0.0336616	187	9.84257	0.0271335	78	9.8014	0.0360882	0.000841335	0.0121459	0.0594824	0.0724696	1.16095	0.0129872	6.47817	0.169569	0.184586	0.0685918
PTPRCAP.Chr29.45972077.45974235	Chr5_93945738	Chr5	93945738	0.542667	0.457333	0.0429846	0.0229106	0.0614573	3.52	110	7.63082	0.0371514	187	7.6738	0.0308682	78	7.71679	0.0396895	0.000917109	0.024069	0.0549385	0.0799246	1.14747	0.0249861	3.67048	0.304642	0.20568	0.0729902
ATOX1.Chr7.64945749.64961110	Chr5_93945738	Chr5	93945738	0.542667	0.457333	-0.0437956	0.0233496	0.061519	3.518	110	10.5958	0.038036	187	10.552	0.0316736	78	10.5082	0.0406215	0.000952045	0.0259963	0.0561758	0.0831241	1.14533	0.0269483	3.53285	0.316364	0.222399	0.075673
MEA1.Chr23.16625357.16626996	Chr5_93945738	Chr5	93945738	0.542667	0.457333	-0.0455967	0.0243177	0.0615207	3.519	110	9.91824	0.0365896	187	9.87263	0.0291376	78	9.82702	0.0392662	0.00103196	0.011094	0.0766941	0.0888201	1.16186	0.012126	8.51034	0.126373	0.182698	0.0850147
ARAP1.Chr15.53024476.53034828	Chr5_93945738	Chr5	93945738	0.542667	0.457333	0.0331118	0.0176587	0.0616119	3.516	110	9.33165	0.0266718	187	9.36476	0.0212925	78	9.39787	0.0286176	0.000544204	0.00626112	0.0400411	0.0468464	1.16168	0.00680532	7.99674	0.135223	0.189375	0.044737
ABCB6.Chr2.107884171.107891799	Chr5_93945738	Chr5	93945738	0.542667	0.457333	-0.0287164	0.0153152	0.0616207	3.516	110	8.10932	0.0226967	187	8.0806	0.0178897	78	8.05189	0.0243732	0.000409315	0.00323215	0.0315755	0.0352169	1.16227	0.00364147	11.2404	0.0928576	0.123251	0.0339996
SDF2L1.Chr17.74104345.74106285	Chr5_93945738	Chr5	93945738	0.542667	0.457333	-0.0760463	0.0405663	0.061665	3.514	110	8.27226	0.0663623	187	8.19621	0.0553746	78	8.12016	0.0708519	0.00287047	0.081255	0.167082	0.251207	1.14267	0.0841254	3.41213	0.327197	0.181221	0.228023
RNASEH2C.Chr29.44552309.44553484	Chr5_93945738	Chr5	93945738	0.542667	0.457333	-0.0451393	0.0240913	0.0617326	3.514	110	8.77313	0.0344227	187	8.72798	0.0263992	78	8.68282	0.037006	0.00101136	0.00171988	0.0845851	0.0873164	1.15827	0.00273124	37.0292	0.019928	0.138721	0.085875
TGFB2.Chr16.22495736.22588280	Chr5_93945738	Chr5	93945738	0.542667	0.457333	-0.0447553	0.0238847	0.0617852	3.511	110	12.1133	0.0337829	187	12.0686	0.0256882	78	12.0238	0.0363242	0.000994227	1.32496e-07	0.0850218	0.0860162	1.15586	0.000994359	99.9867	1.55837e-06	0	0.0850219
TRAPPC1.Chr19.28221790.28223283	Chr5_93945738	Chr5	93945738	0.542667	0.457333	-0.0335705	0.0179081	0.0618053	3.511	110	8.0189	0.0349312	187	7.98535	0.0310861	78	7.95179	0.0367947	0.000559386	0.0441029	0.00879001	0.0534523	1.04651	0.0446623	1.25248	0.833815	0.317483	0.0418672
FAM59A.Chr24.25005256.25236063	Chr5_93945738	Chr5	93945738	0.542667	0.457333	-0.0486914	0.0259877	0.0618126	3.511	110	11.8681	0.0400878	187	11.8194	0.032421	78	11.7707	0.0429642	0.0011768	0.0183394	0.0822065	0.101723	1.15687	0.0195162	6.02985	0.182398	0.175431	0.0959611
Metazoa_SRP.ChrX.17862231.17862527	Chr5_93945738	Chr5	93945738	0.542667	0.457333	-0.0966031	0.0515604	0.0618154	3.51	110	9.08271	0.0729278	187	8.98611	0.0554537	78	8.88951	0.0784137	0.0046321	1.02186e-07	0.39621	0.400842	1.15559	0.0046322	99.9978	2.57908e-07	0	0.39621
MSLNL.Chr25.653105.660655	Chr5_93945738	Chr5	93945738	0.542667	0.457333	-0.0944982	0.0504642	0.0619441	3.507	110	10.617	0.0863874	187	10.5225	0.0735494	78	10.428	0.0919212	0.00443244	0.175321	0.215404	0.395158	1.12169	0.179754	2.46584	0.448707	0.243302	0.346895
C9H12orf49.Chr17.60505860.60521906	Chr5_93945738	Chr5	93945738	0.542667	0.457333	-0.024223	0.0129439	0.0621291	3.502	110	8.98017	0.0194106	187	8.95595	0.0154229	78	8.93172	0.0208338	0.00029124	0.00294488	0.0219268	0.0251629	1.15742	0.00323612	8.99967	0.118403	0.14483	0.0241355
TAF10.Chr15.47073272.47074686	Chr5_93945738	Chr5	93945738	0.542667	0.457333	-0.0354631	0.0189631	0.0622456	3.499	110	10.3395	0.0278036	187	10.304	0.02175	78	10.2685	0.0298693	0.000624236	0.00380855	0.0495433	0.0539761	1.1565	0.00443278	14.0823	0.0713855	0.165437	0.0523997
BT.30635.Chr19.61873253.61919888	Chr5_93945738	Chr5	93945738	0.542667	0.457333	0.0343396	0.018358	0.0622468	3.499	110	9.70707	0.03372	187	9.74141	0.0294648	78	9.77575	0.035684	0.00058531	0.0348539	0.0186768	0.054116	1.08158	0.0354392	1.65159	0.651101	0.243934	0.0448172
NUDT22.Chr29.43146856.43149460	Chr5_93945738	Chr5	93945738	0.542667	0.457333	-0.0402381	0.0215174	0.0623302	3.497	110	8.29364	0.0306412	187	8.2534	0.0234322	78	8.21316	0.0329428	0.000803659	0.000872329	0.0680391	0.0697151	1.15278	0.00167599	47.9514	0.0126587	0.124063	0.0686933
BIN2.Chr5.28640675.28677837	Chr5_93945738	Chr5	93945738	0.542667	0.457333	-0.0680796	0.0364275	0.0624094	3.495	110	10.0904	0.0528564	187	10.0223	0.0410289	78	9.95422	0.056802	0.00230054	0.00985027	0.187141	0.199292	1.15436	0.0121508	18.9332	0.0500037	0.154943	0.194528
PRPF19.Chr29.37804914.37814529	Chr5_93945738	Chr5	93945738	0.542667	0.457333	-0.0247908	0.0132769	0.0627024	3.486	110	9.8095	0.018779	187	9.7847	0.0142794	78	9.75991	0.0201917	0.000305055	1.0634e-08	0.0262715	0.0265766	1.14784	0.000305066	99.9965	4.04772e-07	0	0.0262715
SLC39A8.Chr6.23816193.23898886	Chr5_93945738	Chr5	93945738	0.542667	0.457333	-0.0667454	0.0357563	0.0627795	3.484	110	14.8634	0.060947	187	14.7966	0.0517974	78	14.7299	0.0648724	0.00221126	0.0855512	0.110258	0.198021	1.11668	0.0877625	2.51959	0.436911	0.229759	0.174422
SLC39A5.Chr5.57416305.57421636	Chr5_93945738	Chr5	93945738	0.542667	0.457333	0.0729605	0.0390939	0.0628644	3.483	110	4.24663	0.0558465	187	4.31959	0.0428177	78	4.39255	0.0600379	0.00264224	0.0042221	0.223145	0.230009	1.14875	0.00686433	38.4922	0.0185695	0.121302	0.226312
KLHL11.Chr19.42684412.42689873	Chr5_93945738	Chr5	93945738	0.542667	0.457333	0.0358089	0.0192013	0.0630154	3.478	110	6.58899	0.0300983	187	6.6248	0.0245674	78	6.66061	0.032227	0.000636469	0.0121346	0.0429059	0.055677	1.14315	0.0127711	4.98369	0.220466	0.19123	0.0520068
TUSC2.Chr22.50587357.50589110	Chr5_93945738	Chr5	93945738	0.542667	0.457333	-0.0362229	0.019432	0.0631417	3.475	110	6.9136	0.0274849	187	6.87738	0.0208993	78	6.84116	0.0295524	0.000651273	1.1883e-07	0.0562762	0.0569276	1.14404	0.000651392	99.9818	2.11154e-06	0	0.0562763
ZNF75.ChrX.18812423.18824258	Chr5_93945738	Chr5	93945738	0.542667	0.457333	-0.0470275	0.0252315	0.0632019	3.474	110	8.86069	0.0512082	187	8.81366	0.0460509	78	8.76664	0.0537806	0.00109774	0.103661	0.00439698	0.109156	1.00566	0.104759	1.04787	0.959309	0.285247	0.0821429
FOXN3.Chr10.102020147.102300271	Chr5_93945738	Chr5	93945738	0.542667	0.457333	0.0419773	0.0225245	0.0632324	3.473	110	10.2892	0.0320417	187	10.3312	0.0244821	78	10.3732	0.0344491	0.000874632	0.000808939	0.0747156	0.0763992	1.14482	0.00168357	51.951	0.0107109	0.121017	0.0753223
CRCP.Chr25.28255764.28294982	Chr5_93945738	Chr5	93945738	0.542667	0.457333	-0.0201588	0.0108204	0.0632894	3.471	110	8.55835	0.0153045	187	8.53819	0.0116374	78	8.51803	0.0164557	0.000201708	2.60444e-08	0.0174492	0.0176509	1.14276	0.000201734	99.9871	1.49258e-06	0	0.0174492
BT.23843.Chr13.16217717.16250004	Chr5_93945738	Chr5	93945738	0.542667	0.457333	-0.141853	0.076205	0.0635146	3.465	110	8.2776	0.134095	187	8.13575	0.115411	78	7.99389	0.142382	0.00998792	0.474472	0.427516	0.911976	1.0952	0.48446	2.06166	0.526029	0.241101	0.78337
NDUFS2.Chr3.8309350.8318876	Chr5_93945738	Chr5	93945738	0.542667	0.457333	-0.0412002	0.022142	0.0636411	3.462	110	11.1639	0.0331016	187	11.1227	0.0262474	78	11.0815	0.0355335	0.000842547	0.00814064	0.0646203	0.0736034	1.14471	0.00898319	9.37916	0.111882	0.16945	0.0707257
SNRPF.Chr5.60556051.60564297	Chr5_93945738	Chr5	93945738	0.542667	0.457333	-0.0278076	0.0149468	0.0636879	3.461	110	9.01064	0.0212455	187	8.98283	0.0162221	78	8.95503	0.022842	0.000383817	0.000303781	0.0329603	0.0336479	1.14069	0.000687598	55.82	0.00913239	0.103944	0.0331882
CHMP7.Chr8.71228581.71251787	Chr5_93945738	Chr5	93945738	0.542667	0.457333	-0.0199614	0.0107333	0.0637618	3.459	110	9.93766	0.0162481	187	9.9177	0.0129894	78	9.89774	0.0174315	0.000197777	0.00238391	0.0147295	0.0173112	1.14248	0.00258169	7.66076	0.139301	0.149665	0.0165174
NHP2.Chr7.40601549.40605473	Chr5_93945738	Chr5	93945738	0.542667	0.457333	-0.0416921	0.0224304	0.0638827	3.456	110	8.56517	0.0337674	187	8.52348	0.0268989	78	8.48178	0.0362367	0.000862787	0.00948766	0.0652157	0.0755662	1.14176	0.0103505	8.33574	0.127004	0.169014	0.0723315
FDX1.Chr15.20772023.20807753	Chr5_93945738	Chr5	93945738	0.542667	0.457333	-0.0241525	0.0129952	0.0639369	3.454	110	10.213	0.0239735	187	10.1889	0.0209782	78	10.1647	0.0253613	0.000289548	0.017856	0.00903457	0.0271801	1.06529	0.0181455	1.5957	0.664024	0.273471	0.0224266
VIMP.Chr21.5385098.5394275	Chr5_93945738	Chr5	93945738	0.542667	0.457333	-0.037415	0.0201402	0.0640595	3.451	110	10.7187	0.0301062	187	10.6813	0.0238705	78	10.6439	0.0323183	0.000694844	0.00671021	0.0534968	0.0609018	1.14093	0.00740505	9.38338	0.111452	0.134984	0.0585294
TRAPPC2.ChrX.136987601.136999691	Chr5_93945738	Chr5	93945738	0.542667	0.457333	-0.0291617	0.015703	0.0641353	3.449	110	8.29094	0.0222105	187	8.26178	0.0168887	78	8.23262	0.0238813	0.000422105	5.14319e-08	0.0367499	0.037172	1.13554	0.000422156	99.9878	1.39951e-06	0	0.0367499
ASCL2.Chr29.49955760.49957635	Chr5_93945738	Chr5	93945738	0.542667	0.457333	0.0692715	0.0373067	0.0641737	3.448	110	7.25452	0.0609873	187	7.32379	0.0508726	78	7.39307	0.0651166	0.0023818	0.0683422	0.141656	0.21238	1.12148	0.070724	3.36774	0.325442	0.20686	0.192912
DNAJC14.Chr5.57763740.57770666	Chr5_93945738	Chr5	93945738	0.542667	0.457333	-0.022683	0.0122162	0.064176	3.448	110	10.2502	0.0172788	187	10.2275	0.0131387	78	10.2048	0.0185786	0.000255386	1.48807e-08	0.0222416	0.022497	1.1352	0.000255401	99.9942	6.69047e-07	0	0.0222416
ZMYM1.Chr3.111180176.111205859	Chr5_93945738	Chr5	93945738	0.542667	0.457333	0.0202801	0.0109242	0.0641943	3.447	110	10.1595	0.0186409	187	10.1798	0.0158498	78	10.2001	0.0198398	0.000204144	0.00802661	0.0102596	0.0184904	1.10406	0.00823075	2.48026	0.438943	0.270886	0.0162796
SIAT7B.Chr11.98585641.98594798	Chr5_93945738	Chr5	93945738	0.542667	0.457333	-0.0369733	0.0199144	0.0642124	3.447	110	8.43618	0.0367434	187	8.39921	0.0321542	78	8.36224	0.0388699	0.000678535	0.0419651	0.0211885	0.0638321	1.063	0.0426436	1.59118	0.664493	0.262123	0.0526623
PNP.Chr10.26667693.26673918	Chr5_93945738	Chr5	93945738	0.542667	0.457333	-0.0458553	0.0247022	0.0642335	3.446	110	13.3423	0.0422949	187	13.2965	0.0360124	78	13.2506	0.0450035	0.0010437	0.0420613	0.0515687	0.0946737	1.10242	0.043105	2.4213	0.449229	0.244997	0.0831147
ACADVL.Chr19.27568181.27573378	Chr5_93945738	Chr5	93945738	0.542667	0.457333	-0.0276877	0.0149284	0.0644485	3.441	110	10.7209	0.0241438	187	10.6932	0.0200343	78	10.6655	0.025798	0.000380514	0.00999172	0.0235257	0.033898	1.12253	0.0103722	3.66858	0.298105	0.223558	0.0310195
ABR.Chr19.22287405.22431563	Chr5_93945738	Chr5	93945738	0.542667	0.457333	0.0486921	0.0262609	0.0645518	3.438	110	10.4439	0.0371439	187	10.4926	0.0282439	78	10.5413	0.0399379	0.00117683	1.52147e-07	0.102781	0.103958	1.13203	0.00117698	99.9871	1.4803e-06	0	0.102781
SEH1L.Chr24.43639269.43659101	Chr5_93945738	Chr5	93945738	0.542667	0.457333	-0.0266731	0.0143881	0.0646	3.437	110	10.3508	0.0203508	187	10.3241	0.0154746	78	10.2975	0.0218817	0.000353138	6.21355e-08	0.0308532	0.0312064	1.13162	0.0003532	99.9824	2.01391e-06	0	0.0308532
C29H11orf54.Chr29.1032168.1056464	Chr5_93945738	Chr5	93945738	0.542667	0.457333	-0.0315563	0.0170271	0.0646763	3.435	110	9.22663	0.0273956	187	9.19507	0.0226735	78	9.16351	0.0292831	0.000494274	0.0124007	0.0311441	0.044039	1.12235	0.0128949	3.83308	0.28478	0.192344	0.0404446
BT.22808.Chr13.52465223.52475836	Chr5_93945738	Chr5	93945738	0.542667	0.457333	-0.0299586	0.0161704	0.0647499	3.433	110	9.92581	0.0262577	187	9.89585	0.0218316	78	9.86589	0.0280488	0.000445491	0.0121362	0.0272366	0.0398183	1.11881	0.0125817	3.54079	0.308237	0.222091	0.0363388
BT.88548.Chr23.28921929.28922867	Chr5_93945738	Chr5	93945738	0.542667	0.457333	0.0978175	0.0528067	0.064825	3.431	110	3.52786	0.0776226	187	3.62568	0.0608309	78	3.7235	0.0833823	0.00474929	0.0313091	0.382513	0.418572	1.13464	0.0360584	13.1711	0.0756583	0.135441	0.405995
PRPF38B.Chr3.34785792.34793589	Chr5_93945738	Chr5	93945738	0.542667	0.457333	-0.0279702	0.0151008	0.06483	3.431	110	11.0846	0.0213588	187	11.0566	0.0162411	78	11.0286	0.0229655	0.000388317	6.15127e-08	0.0339854	0.0343738	1.12969	0.000388378	99.9842	1.80997e-06	0	0.0339854
BT.39403.Chr7.16826651.16849106	Chr5_93945738	Chr5	93945738	0.542667	0.457333	0.0520441	0.0280959	0.0648477	3.431	110	8.65637	0.0401635	187	8.70841	0.0308113	78	8.76045	0.0431773	0.00134443	0.00234535	0.115069	0.118758	1.13207	0.00368978	36.4366	0.019975	0.124588	0.116828
CHPT1.Chr5.65852754.65882216	Chr5_93945738	Chr5	93945738	0.542667	0.457333	-0.0400981	0.021661	0.0649382	3.428	110	13.8891	0.033952	187	13.849	0.027712	78	13.8089	0.0363534	0.000798076	0.0154399	0.0546024	0.0708403	1.12658	0.016238	4.91488	0.220437	0.203209	0.0661823
TMEM184B.Chr5.110486531.110536722	Chr5_93945738	Chr5	93945738	0.542667	0.457333	0.0525419	0.0283774	0.0649403	3.428	110	9.60278	0.0424281	187	9.65532	0.0336448	78	9.70786	0.0455451	0.00137028	0.0133728	0.106153	0.120896	1.13343	0.014743	9.2944	0.111882	0.152187	0.116183
POLR1B.Chr11.46117227.46139199	Chr5_93945738	Chr5	93945738	0.542667	0.457333	-0.029681	0.0160345	0.0650178	3.426	110	9.51747	0.0232645	187	9.48779	0.0180567	78	9.45811	0.0250012	0.000437272	0.00187032	0.0363097	0.0386173	1.13232	0.00230759	18.9493	0.0489868	0.124842	0.0377124
CPT2.Chr3.93601359.93625434	Chr5_93945738	Chr5	93945738	0.542667	0.457333	-0.0190542	0.0102981	0.065116	3.423	110	9.70021	0.0162528	187	9.68116	0.013316	78	9.6621	0.0173948	0.00018021	0.00375854	0.0120969	0.0160356	1.12381	0.00393875	4.57531	0.237051	0.153664	0.0149158
GMFB.Chr10.67212808.67226749	Chr5_93945738	Chr5	93945738	0.542667	0.457333	-0.0267343	0.0144487	0.06513	3.423	110	9.8051	0.0219816	187	9.77837	0.0176283	78	9.75163	0.0235766	0.000354759	0.00467074	0.0263562	0.0313817	1.13046	0.0050255	7.05918	0.150538	0.145966	0.0298593
TCFL5.Chr13.55002990.55019058	Chr5_93945738	Chr5	93945738	0.542667	0.457333	0.027661	0.0149512	0.0651433	3.423	110	8.04425	0.0228344	187	8.07191	0.0183564	78	8.09957	0.0244863	0.000379779	0.00529637	0.0279395	0.0336157	1.12977	0.00567615	6.69078	0.159357	0.1602	0.0319118
PDHB.Chr22.43461214.43466626	Chr5_93945738	Chr5	93945738	0.542667	0.457333	-0.0391392	0.0211596	0.0651712	3.422	110	10.1588	0.032045	187	10.1197	0.0256252	78	10.0805	0.0343783	0.000760362	0.00933342	0.0571754	0.0672691	1.13033	0.0100938	7.53298	0.140334	0.175385	0.0641754
PAQR6.Chr3.14598347.14602877	Chr5_93945738	Chr5	93945738	0.542667	0.457333	0.0355538	0.0192231	0.0652179	3.421	110	7.31277	0.0271894	187	7.34832	0.0206746	78	7.38387	0.0292347	0.000627435	1.30828e-07	0.0550726	0.0557001	1.12645	0.000627565	99.9792	2.37555e-06	0	0.0550727
FES.Chr21.22192640.22204117	Chr5_93945738	Chr5	93945738	0.542667	0.457333	0.0361494	0.0195493	0.0652778	3.419	110	8.49614	0.0304548	187	8.53229	0.0247717	78	8.56843	0.0326211	0.000648631	0.0117184	0.0452704	0.0576375	1.12536	0.0123671	5.24482	0.205627	0.169761	0.0540592
CXHXorf56.ChrX.3756195.3768555	Chr5_93945738	Chr5	93945738	0.542667	0.457333	-0.0196479	0.0106275	0.0653165	3.418	110	9.43095	0.0165	187	9.4113	0.013395	78	9.39166	0.0176773	0.000191614	0.00332739	0.0135036	0.0170226	1.12564	0.003519	5.44511	0.197694	0.190275	0.0159991
ARPC4.Chr22.16958695.16967839	Chr5_93945738	Chr5	93945738	0.542667	0.457333	-0.0252362	0.0136508	0.0653402	3.418	110	10.1154	0.0193079	187	10.0902	0.0146816	78	10.0649	0.0207603	0.000316114	7.50201e-09	0.0277721	0.0280882	1.12543	0.000316122	99.9976	2.70127e-07	0	0.0277721
GALE.Chr2.129707282.129711866	Chr5_93945738	Chr5	93945738	0.542667	0.457333	-0.0502856	0.0272008	0.0653563	3.418	110	10.5834	0.040386	187	10.5331	0.0318737	78	10.4828	0.043366	0.00125512	0.0106294	0.0991673	0.111052	1.13021	0.0118845	10.561	0.0968095	0.146458	0.107139
NOC3L.Chr26.15706482.15732397	Chr5_93945738	Chr5	93945738	0.542667	0.457333	-0.0360924	0.0195249	0.0653773	3.417	110	9.90349	0.027742	187	9.8674	0.0211758	78	9.83131	0.0298269	0.000646589	0.000476942	0.0562874	0.0574109	1.12625	0.00112353	57.5498	0.00840214	0.095494	0.0566451
LTA4H.Chr5.60647973.60678518	Chr5_93945738	Chr5	93945738	0.542667	0.457333	0.0658674	0.0356402	0.0654326	3.416	110	9.45431	0.0535948	187	9.52018	0.0426624	78	9.58604	0.057517	0.00215346	0.0234833	0.165111	0.190748	1.12896	0.0256367	8.3999	0.124517	0.15724	0.182724
U1.Chr10.43211766.43211926	Chr5_93945738	Chr5	93945738	0.542667	0.457333	-0.0935326	0.0506088	0.0654388	3.416	110	2.02836	0.0736901	187	1.93483	0.0573483	78	1.84129	0.0791829	0.00434232	0.0213559	0.358892	0.384591	1.12908	0.0256982	16.8973	0.0561631	0.129766	0.374909
KIAA1143.Chr22.16544891.16553539	Chr5_93945738	Chr5	93945738	0.542667	0.457333	-0.0264073	0.014291	0.065486	3.414	110	8.44426	0.0209057	187	8.41785	0.0163258	78	8.39145	0.0224607	0.000346134	0.00199015	0.0283232	0.0306595	1.12896	0.00233628	14.8156	0.0656525	0.134244	0.0298158
BT.42167.Chr24.37496731.37556313	Chr5_93945738	Chr5	93945738	0.542667	0.457333	0.0420788	0.0227848	0.0656164	3.411	110	8.33941	0.0322271	187	8.38148	0.0245052	78	8.42356	0.0346514	0.000878865	5.83363e-08	0.0773716	0.0782505	1.12314	0.000878923	99.9934	7.53975e-07	0	0.0773716
TNFSF12.Chr19.27893175.27901018	Chr5_93945738	Chr5	93945738	0.542667	0.457333	0.0326603	0.0176919	0.0656165	3.412	110	9.01749	0.0254774	187	9.05016	0.0196605	78	9.08284	0.0273848	0.000529465	0.00160463	0.0449014	0.0470355	1.12567	0.00213409	24.8099	0.0345036	0.142065	0.0461048
DOCK10.Chr2.113649874.113891180	Chr5_93945738	Chr5	93945738	0.542667	0.457333	0.0391387	0.0212004	0.0656831	3.409	110	11.0238	0.0347205	187	11.063	0.0289873	78	11.1021	0.0370665	0.000760344	0.0224073	0.0454446	0.0686123	1.10817	0.0231677	3.28192	0.330239	0.22995	0.0622501
PDE12.Chr22.44179970.44183679	Chr5_93945738	Chr5	93945738	0.542667	0.457333	-0.0518114	0.0280611	0.0657002	3.409	110	8.09783	0.0409201	187	8.04601	0.0318811	78	7.9942	0.0439683	0.00133244	0.00691991	0.109973	0.118225	1.12703	0.00825235	16.1462	0.0591988	0.135008	0.115163
TPCN2.Chr29.47037688.47067971	Chr5_93945738	Chr5	93945738	0.542667	0.457333	0.0332314	0.018005	0.0657836	3.407	110	8.97099	0.0275057	187	9.00422	0.0221153	78	9.03745	0.0294952	0.000548144	0.00771051	0.0404907	0.0487493	1.12441	0.00825865	6.63721	0.159965	0.167439	0.0462736
BSG.Chr7.44816940.44823914	Chr5_93945738	Chr5	93945738	0.542667	0.457333	-0.0428024	0.023194	0.0658174	3.406	110	12.5945	0.0328059	187	12.5517	0.0249454	78	12.5089	0.0352737	0.000909353	2.02722e-07	0.0801753	0.0810849	1.12148	0.000909556	99.9777	2.52848e-06	0	0.0801755
BT.66498.Chr20.23212633.23270316	Chr5_93945738	Chr5	93945738	0.542667	0.457333	0.0363857	0.0197194	0.0658652	3.405	110	10.4837	0.0292534	187	10.5201	0.0230741	78	10.5565	0.0314129	0.000657138	0.00548416	0.0522182	0.0583595	1.12602	0.0061413	10.7003	0.0950422	0.155453	0.0563314
MOCS2.Chr20.25965175.25975522	Chr5_93945738	Chr5	93945738	0.542667	0.457333	-0.0315207	0.017094	0.0659363	3.403	110	10.7318	0.0278342	187	10.7003	0.0231737	78	10.6687	0.0297272	0.000493161	0.013936	0.0300963	0.0445254	1.10759	0.0144291	3.41782	0.316494	0.251844	0.0405483
SLC35A2.ChrX.92098162.92105518	Chr5_93945738	Chr5	93945738	0.542667	0.457333	-0.0394134	0.0213733	0.0660155	3.401	110	9.64303	0.0302307	187	9.60361	0.0229871	78	9.5642	0.0325047	0.000771054	1.08053e-07	0.068082	0.0688532	1.11985	0.000771162	99.986	1.58709e-06	0	0.0680821
ZNF213.Chr25.2573737.2576729	Chr5_93945738	Chr5	93945738	0.542667	0.457333	-0.0467391	0.0253535	0.0660972	3.398	110	6.85534	0.0358605	187	6.8086	0.027268	78	6.76186	0.038558	0.00108432	2.08289e-07	0.0958006	0.0968852	1.11918	0.00108453	99.9808	2.17419e-06	0	0.0958008
SEC61G.Chr22.1445067.1451951	Chr5_93945738	Chr5	93945738	0.542667	0.457333	-0.0487972	0.0264741	0.0661397	3.397	110	10.6035	0.0374454	187	10.5547	0.0284731	78	10.5059	0.0402622	0.00118192	1.69569e-08	0.104456	0.105638	1.11883	0.00118193	99.9986	1.62335e-07	0	0.104456
MYBPC1.Chr5.65737956.65840833	Chr5_93945738	Chr5	93945738	0.542667	0.457333	-0.0775586	0.0420958	0.0662644	3.395	110	11.7692	0.0776157	187	11.6917	0.0679062	78	11.6141	0.0821122	0.00298576	0.186854	0.0952235	0.285063	1.0474	0.18984	1.57278	0.662421	0.26159	0.235364
ECHDC1.Chr9.24240995.24273071	Chr5_93945738	Chr5	93945738	0.542667	0.457333	-0.0544298	0.0295472	0.0663286	3.393	110	13.8522	0.0491777	187	13.7978	0.0413656	78	13.7434	0.0524389	0.00147052	0.0493565	0.0831594	0.133986	1.09751	0.050827	2.89318	0.372457	0.227367	0.120177
PSMB3.Chr19.39980435.39989908	Chr5_93945738	Chr5	93945738	0.542667	0.457333	-0.0332778	0.0180695	0.0663697	3.392	110	10.0231	0.0279284	187	9.98981	0.0226133	78	9.95653	0.0299289	0.000549674	0.00909285	0.0395313	0.0491738	1.11782	0.00964252	5.70052	0.187003	0.165935	0.0463509
CHMP2B.Chr1.34970460.35004356	Chr5_93945738	Chr5	93945738	0.542667	0.457333	-0.0249043	0.0135256	0.0664354	3.39	110	10.4432	0.0200349	187	10.4183	0.0157864	78	10.3934	0.0215153	0.000307855	0.00249241	0.0246548	0.0274551	1.1213	0.00280027	10.9938	0.091811	0.141106	0.0265241
TAF11.Chr23.8829177.8836822	Chr5_93945738	Chr5	93945738	0.542667	0.457333	-0.0229182	0.0124586	0.0666385	3.385	110	8.86307	0.0194903	187	8.84015	0.0158911	78	8.81722	0.0208713	0.00026071	0.00499831	0.0181639	0.0234229	1.11306	0.00525902	4.95738	0.215796	0.20102	0.0219126
BT.52665.Chr27.14553986.14572723	Chr5_93945738	Chr5	93945738	0.542667	0.457333	-0.0233995	0.0127234	0.0667438	3.382	110	9.77079	0.0179962	187	9.74739	0.0136841	78	9.72399	0.0193499	0.000271775	2.04563e-08	0.0241267	0.0243985	1.1139	0.000271795	99.9925	8.47869e-07	0	0.0241267
SHQ1.Chr22.28952976.29056982	Chr5_93945738	Chr5	93945738	0.542667	0.457333	-0.0259025	0.0140879	0.0668119	3.381	110	10.5796	0.0199262	187	10.5537	0.0151517	78	10.5278	0.0214251	0.000333027	5.14238e-08	0.0295791	0.0299122	1.11335	0.000333078	99.9846	1.73851e-06	0	0.0295792
GGTA1.Chr11.92297493.92374682	Chr5_93945738	Chr5	93945738	0.542667	0.457333	0.0345353	0.0187882	0.0669032	3.378	110	10.5736	0.0312263	187	10.6081	0.026249	78	10.6426	0.0333005	0.000592	0.0197352	0.0338181	0.0541452	1.09336	0.0203272	2.91236	0.368515	0.244237	0.0486194
BT.31582.Chr5.104058659.104063530	Chr5_93945738	Chr5	93945738	0.542667	0.457333	-0.0320147	0.0174232	0.0670046	3.376	110	10.0251	0.0252974	187	9.99311	0.0196451	78	9.9611	0.0271853	0.000508739	0.00227278	0.0428043	0.0455859	1.116	0.00278152	18.29	0.0504199	0.133844	0.0445089
POLR2L.Chr29.50689638.50694424	Chr5_93945738	Chr5	93945738	0.542667	0.457333	-0.050891	0.0276969	0.0670092	3.376	110	9.34014	0.0402271	187	9.28925	0.0312468	78	9.23836	0.0432289	0.00128552	0.0058176	0.108089	0.115193	1.11597	0.00710312	18.0979	0.0510732	0.125083	0.112453
ZMYM6NB.Chr3.111277768.111280979	Chr5_93945738	Chr5	93945738	0.542667	0.457333	-0.0488069	0.0265763	0.0671186	3.374	110	9.16057	0.0382222	187	9.11175	0.0294651	78	9.06294	0.0410849	0.00118238	0.00333685	0.101628	0.106147	1.11391	0.00451923	26.1634	0.0317901	0.135723	0.104131
MAP1LC3A.Chr13.64497254.64498905	Chr5_93945738	Chr5	93945738	0.542667	0.457333	-0.0432114	0.0235285	0.0671199	3.373	110	8.64421	0.037914	187	8.601	0.0314032	78	8.55779	0.0405219	0.000926815	0.02401	0.059171	0.0841078	1.10194	0.0249368	3.71666	0.288647	0.184553	0.0771785
MRPS33.Chr4.105101880.105110529	Chr5_93945738	Chr5	93945738	0.542667	0.457333	-0.0312334	0.0170069	0.0671564	3.373	110	9.79628	0.0242469	187	9.76505	0.0185601	78	9.73382	0.0260676	0.000484211	0.000637785	0.042405	0.043527	1.11244	0.001122	43.1562	0.0148175	0.113595	0.0428833
LOXL4.Chr26.19201799.19214350	Chr5_93945738	Chr5	93945738	0.542667	0.457333	0.103382	0.056334	0.067331	3.368	110	6.75537	0.0909322	187	6.85875	0.0753814	78	6.96213	0.0971755	0.00530504	0.139775	0.337297	0.482377	1.09977	0.14508	3.65663	0.292985	0.176322	0.442128
MLXIP.Chr17.55472596.55528501	Chr5_93945738	Chr5	93945738	0.542667	0.457333	0.0395687	0.0215688	0.0674179	3.366	110	9.45596	0.0305072	187	9.49553	0.0231974	78	9.53509	0.032802	0.000777142	1.3951e-08	0.0693333	0.0701105	1.10845	0.000777155	99.9982	2.01216e-07	0	0.0693333
PHF8.ChrX.96802567.96867773	Chr5_93945738	Chr5	93945738	0.542667	0.457333	0.0153228	0.00835619	0.0675418	3.362	110	10.4412	0.0133275	187	10.4566	0.0109806	78	10.4719	0.0142541	0.000116539	0.00275063	0.00771344	0.0105806	1.10144	0.00286717	4.06462	0.262864	0.186416	0.00977642
FPGT.Chr3.70878977.70887093	Chr5_93945738	Chr5	93945738	0.542667	0.457333	-0.0331157	0.0180629	0.0676207	3.361	110	9.65883	0.0260261	187	9.62572	0.0200919	78	9.5926	0.0279741	0.000544331	0.00170667	0.0467761	0.0490271	1.11026	0.002251	24.1817	0.0352016	0.127177	0.0480561
FAM204A.Chr26.38923063.38945878	Chr5_93945738	Chr5	93945738	0.542667	0.457333	-0.0213724	0.0116603	0.0676802	3.36	110	10.2937	0.0168426	187	10.2723	0.0130276	78	10.251	0.0181021	0.000226727	0.000809908	0.0193884	0.0204251	1.11004	0.00103664	21.8714	0.0400977	0.117901	0.0199959
EIF3L.Chr5.110166179.110187071	Chr5_93945738	Chr5	93945738	0.542667	0.457333	-0.0210531	0.0114966	0.0679075	3.353	110	10.8201	0.0162609	187	10.7991	0.0123647	78	10.778	0.0174841	0.000220004	7.9733e-09	0.0196983	0.0199183	1.10453	0.000220012	99.9964	4.04772e-07	0	0.0196983
DAD1.Chr10.22073358.22095132	Chr5_93945738	Chr5	93945738	0.542667	0.457333	-0.0353414	0.0193013	0.0679506	3.353	110	11.2448	0.0287976	187	11.2094	0.0228037	78	11.1741	0.0309161	0.000619961	0.00593392	0.049357	0.0559109	1.10884	0.00655388	9.45945	0.107322	0.145628	0.0538075
PEX11G.Chr7.17569054.17579485	Chr5_93945738	Chr5	93945738	0.542667	0.457333	-0.0292726	0.0159854	0.0679828	3.352	110	9.12817	0.026099	187	9.0989	0.0217571	78	9.06964	0.0278686	0.000425323	0.0124322	0.0261054	0.0389629	1.09161	0.0128575	3.30798	0.322599	0.238735	0.0354295
LLPH.Chr5.47901612.47905608	Chr5_93945738	Chr5	93945738	0.542667	0.457333	-0.0322269	0.0176088	0.0680714	3.349	110	8.53761	0.0249061	187	8.50538	0.0189384	78	8.47315	0.0267796	0.000515504	1.87051e-08	0.0462114	0.0467269	1.10323	0.000515522	99.9964	4.04772e-07	0	0.0462114
NADKD1.Chr20.38026746.38070013	Chr5_93945738	Chr5	93945738	0.542667	0.457333	0.031175	0.0170339	0.0680736	3.35	110	9.49138	0.0298692	187	9.52256	0.0256734	78	9.55373	0.0317236	0.000482403	0.0232195	0.0217734	0.0454753	1.0608	0.0237019	2.03529	0.51607	0.237167	0.039188
C11H9ORF78.Chr11.100228241.100236769	Chr5_93945738	Chr5	93945738	0.542667	0.457333	-0.0221819	0.0121232	0.0681224	3.348	110	9.41451	0.019083	187	9.39232	0.0156124	78	9.37014	0.0204273	0.000244226	0.00506408	0.0168952	0.0222035	1.09994	0.00530831	4.60082	0.230612	0.195875	0.0206933
ZNF200.Chr25.2675126.2686354	Chr5_93945738	Chr5	93945738	0.542667	0.457333	-0.0289809	0.0158383	0.0681256	3.348	110	7.27763	0.0224019	187	7.24865	0.0170342	78	7.21967	0.0240871	0.000416888	1.51328e-08	0.037386	0.0378029	1.1028	0.000416903	99.9964	4.04772e-07	0	0.037386
AGPAT9.Chr6.100070895.100141603	Chr5_93945738	Chr5	93945738	0.542667	0.457333	0.04595	0.0251165	0.0681868	3.347	110	8.70514	0.047182	187	8.75109	0.0415259	78	8.79704	0.0498431	0.00104801	0.0729626	0.028572	0.102583	1.02163	0.0740106	1.41603	0.718599	0.253118	0.0832939
FAM83C.Chr13.65214404.65220014	Chr5_93945738	Chr5	93945738	0.542667	0.457333	0.107007	0.0585072	0.0682636	3.345	110	2.43097	0.100506	187	2.53798	0.0856925	78	2.64498	0.106916	0.00568353	0.241076	0.28489	0.53165	1.06904	0.24676	2.30326	0.458349	0.254016	0.465697
BT.48133.Chr9.89649145.89662655	Chr5_93945738	Chr5	93945738	0.542667	0.457333	-0.0243284	0.0133144	0.0685144	3.339	110	8.87604	0.0229514	187	8.85171	0.019596	78	8.82738	0.0244086	0.000293782	0.012767	0.0145114	0.0275722	1.0655	0.0130608	2.24935	0.468025	0.235112	0.0240866
CARD10.Chr5.76287158.76312955	Chr5_93945738	Chr5	93945738	0.542667	0.457333	0.0355798	0.0194757	0.0685898	3.337	110	8.61359	0.0279374	187	8.64917	0.0214917	78	8.68475	0.0300316	0.000628351	0.00149734	0.054897	0.0570227	1.10193	0.00212569	29.5599	0.0265512	0.112628	0.05602
TRIM68.Chr15.51035535.51047873	Chr5_93945738	Chr5	93945738	0.542667	0.457333	-0.0387999	0.0212452	0.0686424	3.336	110	8.62707	0.0321886	187	8.58826	0.0257472	78	8.54946	0.0345316	0.000747234	0.00947771	0.0575719	0.0677969	1.10217	0.0102249	7.30796	0.141354	0.178127	0.0646802
UFSP1.Chr25.36305262.36306273	Chr5_93945738	Chr5	93945738	0.542667	0.457333	-0.0343042	0.0187832	0.0686468	3.336	110	6.69899	0.026821	187	6.66468	0.020557	78	6.63038	0.0288342	0.000584103	0.000936813	0.0515505	0.0530714	1.1006	0.00152092	38.4047	0.0178484	0.126327	0.0522531
COQ5.Chr17.65047403.65064488	Chr5_93945738	Chr5	93945738	0.542667	0.457333	-0.0282807	0.0154846	0.0686615	3.335	110	8.78816	0.02308	187	8.75988	0.0182639	78	8.7316	0.0247789	0.000396986	0.00374271	0.0318426	0.0359823	1.10328	0.00413969	9.58975	0.105176	0.133962	0.0346497
MRPL32.Chr4.78816512.78821610	Chr5_93945738	Chr5	93945738	0.542667	0.457333	-0.0333058	0.0182459	0.0687925	3.332	110	7.76285	0.0298145	187	7.72955	0.0248645	78	7.69624	0.0318341	0.0005506	0.0162883	0.0339362	0.0507751	1.08439	0.0168389	3.26981	0.32431	0.185455	0.0461524
ANAPC7.Chr17.56544746.56559580	Chr5_93945738	Chr5	93945738	0.542667	0.457333	-0.0233831	0.0128112	0.0688239	3.331	110	10.534	0.0194596	187	10.5106	0.0155904	78	10.4872	0.0208734	0.000271393	0.00358419	0.0208043	0.0246599	1.10054	0.00385558	7.03898	0.146962	0.148087	0.0234925
SF3B2.Chr29.44803791.44817398	Chr5_93945738	Chr5	93945738	0.542667	0.457333	-0.0154154	0.00844667	0.0688443	3.331	110	11.0307	0.0119471	187	11.0153	0.00908446	78	10.9999	0.0128458	0.000117952	2.09089e-09	0.0106332	0.0107511	1.09711	0.000117954	99.9982	1.96638e-07	0	0.0106332
AKT2.Chr18.49904012.49950072	Chr5_93945738	Chr5	93945738	0.542667	0.457333	0.0266632	0.0146106	0.0688688	3.33	110	10.606	0.0247778	187	10.6327	0.0210132	78	10.6593	0.0263838	0.000352876	0.0138018	0.0188258	0.0329805	1.06995	0.0141547	2.493	0.423009	0.23543	0.0291772
STAU2.Chr14.38927061.39070664	Chr5_93945738	Chr5	93945738	0.542667	0.457333	0.0261534	0.0143327	0.0688893	3.33	110	8.54103	0.0237375	187	8.56719	0.0199219	78	8.59334	0.0253208	0.00033951	0.0111897	0.0199369	0.0314661	1.07897	0.0115292	2.94477	0.359491	0.194506	0.0283292
FAP.Chr2.34297726.34376828	Chr5_93945738	Chr5	93945738	0.542667	0.457333	0.0750639	0.0411393	0.0689151	3.329	110	8.7534	0.0739306	187	8.82847	0.0641202	78	8.90353	0.0783705	0.00279678	0.155848	0.109803	0.268448	1.04183	0.158645	1.76292	0.586664	0.266597	0.226689
SNRPC.Chr23.8726525.8737237	Chr5_93945738	Chr5	93945738	0.542667	0.457333	-0.0191252	0.0104796	0.0689246	3.329	110	9.26001	0.0164869	187	9.24089	0.0134846	78	9.22177	0.0176489	0.000181554	0.00377474	0.0126298	0.0165861	1.09462	0.0039563	4.589	0.230104	0.217712	0.0154608
ABRACL.Chr9.77787555.77802592	Chr5_93945738	Chr5	93945738	0.542667	0.457333	0.0438416	0.0240338	0.0689743	3.328	110	7.95815	0.0402772	187	8.00199	0.0339828	78	8.04583	0.0429262	0.000954044	0.0343539	0.0535348	0.0888427	1.07386	0.0353079	2.70207	0.390879	0.225566	0.0793002
YWHAQ.Chr11.87842280.87873674	Chr5_93945738	Chr5	93945738	0.542667	0.457333	-0.0285942	0.0156755	0.0690301	3.327	110	12.9838	0.022291	187	12.9552	0.0170267	78	12.9266	0.0239659	0.000405837	0.000365478	0.0362166	0.0369879	1.09722	0.000771315	52.6163	0.00999063	0.118888	0.0364907
LEO1.Chr10.58507402.58543453	Chr5_93945738	Chr5	93945738	0.542667	0.457333	-0.0287132	0.0157605	0.0693523	3.319	110	9.55977	0.0226051	187	9.53106	0.017388	78	9.50235	0.0242997	0.000409223	0.000971533	0.0359599	0.0373406	1.09592	0.00138076	29.6376	0.0263064	0.115114	0.0366885
POMP.Chr12.31492830.31503972	Chr5_93945738	Chr5	93945738	0.542667	0.457333	-0.0308535	0.0169421	0.0694381	3.316	110	10.6873	0.0239631	187	10.6565	0.0182214	78	10.6256	0.0257657	0.000472503	6.88202e-08	0.0427784	0.043251	1.09247	0.000472572	99.9854	1.60876e-06	0	0.0427785
MGC155143.ChrX.5043334.5050947	Chr5_93945738	Chr5	93945738	0.542667	0.457333	-0.0267471	0.0146912	0.0694995	3.315	110	9.87757	0.0225513	187	9.85083	0.0181849	78	9.82408	0.024176	0.0003551	0.00549415	0.0266146	0.0324639	1.09383	0.00584925	6.07087	0.171111	0.187125	0.0307353
COMMD8.Chr6.67746952.67761215	Chr5_93945738	Chr5	93945738	0.542667	0.457333	-0.0235422	0.0129303	0.0695006	3.315	110	8.63011	0.0210034	187	8.60657	0.0174659	78	8.58302	0.0224356	0.000275101	0.00778055	0.0173978	0.0254535	1.0808	0.00805566	3.415	0.309017	0.192465	0.0232332
PC.Chr29.45508280.45611042	Chr5_93945738	Chr5	93945738	0.542667	0.457333	0.0445674	0.0244775	0.0695576	3.314	110	11.0322	0.0368924	187	11.0767	0.0294108	78	11.1213	0.039588	0.000985893	0.0115382	0.077427	0.0899511	1.09603	0.0125241	7.87194	0.129694	0.174686	0.0860807
GFER.Chr25.1540863.1543188	Chr5_93945738	Chr5	93945738	0.542667	0.457333	-0.0386713	0.0212498	0.0696326	3.312	110	8.53994	0.0300561	187	8.50127	0.0228544	78	8.4626	0.032317	0.00074229	3.34711e-08	0.0672981	0.0680404	1.09095	0.000742323	99.9955	4.97355e-07	0	0.0672981
RUVBL1.Chr22.60179708.60211026	Chr5_93945738	Chr5	93945738	0.542667	0.457333	-0.0348649	0.0191631	0.0697046	3.31	110	10.1781	0.0301706	187	10.1432	0.0246862	78	10.1083	0.0322955	0.000603354	0.0126788	0.0421925	0.0554746	1.08762	0.0132821	4.54259	0.231064	0.185797	0.0517016
MTSS1L.Chr18.1531382.1545901	Chr5_93945738	Chr5	93945738	0.542667	0.457333	0.0660687	0.0363142	0.0697054	3.31	110	8.54246	0.0513634	187	8.60852	0.0390563	78	8.67459	0.0552271	0.00216664	4.57287e-07	0.196537	0.198704	1.09039	0.0021671	99.9789	2.32672e-06	0	0.196537
PIK3R5.Chr19.28975559.29001212	Chr5_93945738	Chr5	93945738	0.542667	0.457333	0.0407493	0.0223997	0.0697314	3.309	110	8.52752	0.0316824	187	8.56827	0.024091	78	8.60902	0.0340657	0.000824207	3.32852e-08	0.0747781	0.0756023	1.09019	0.00082424	99.996	4.45119e-07	0	0.0747781
GPR137B.Chr28.8887739.8942109	Chr5_93945738	Chr5	93945738	0.542667	0.457333	0.0419276	0.0230617	0.0699042	3.305	110	7.95379	0.0326188	187	7.99571	0.024803	78	8.03764	0.0350725	0.00087256	1.22472e-07	0.0792633	0.0801359	1.08885	0.000872682	99.986	1.54512e-06	0	0.0792634
YIF1A.Chr29.44984659.44988709	Chr5_93945738	Chr5	93945738	0.542667	0.457333	-0.0358143	0.0196992	0.0699047	3.305	110	9.9129	0.0278628	187	9.87708	0.0211866	78	9.84127	0.0299587	0.000636661	1.15979e-08	0.0578346	0.0584712	1.08885	0.000636673	99.9982	2.00536e-07	0	0.0578346
ARHGAP32.Chr29.32874442.33009046	Chr5_93945738	Chr5	93945738	0.542667	0.457333	0.0370643	0.0203919	0.0699624	3.304	110	9.85098	0.0309944	187	9.88805	0.0248419	78	9.92511	0.0332451	0.000681879	0.00917418	0.0526173	0.0624734	1.09147	0.00985606	6.91837	0.14847	0.172052	0.0594979
SF1.Chr29.43623210.43636775	Chr5_93945738	Chr5	93945738	0.542667	0.457333	0.030628	0.0168501	0.0699645	3.304	110	11.8801	0.0254414	187	11.9107	0.0203051	78	11.9414	0.027298	0.000465623	0.00563102	0.0365351	0.0426318	1.0922	0.00609665	7.63736	0.133544	0.171676	0.0407584
BT.58967.Chr20.10127243.10148631	Chr5_93945738	Chr5	93945738	0.542667	0.457333	-0.0225114	0.0123847	0.0699823	3.304	110	9.10319	0.017984	187	9.08068	0.0139672	78	9.05817	0.0193261	0.000251536	0.00115408	0.0216213	0.0230269	1.09236	0.00140562	17.8951	0.0506722	0.122541	0.0224869
RHOG.Chr15.52061683.52075146	Chr5_93945738	Chr5	93945738	0.542667	0.457333	0.0290173	0.0159655	0.0699942	3.304	110	8.7028	0.0229348	187	8.73182	0.0176644	78	8.76084	0.0246532	0.000417937	0.0011322	0.0367484	0.0382986	1.09126	0.00155014	26.9612	0.0298887	0.140824	0.0375976
ZCCHC3.Chr13.61254418.61257121	Chr5_93945738	Chr5	93945738	0.542667	0.457333	0.0381231	0.020976	0.0699981	3.303	110	7.48287	0.0331167	187	7.52099	0.0271379	78	7.55912	0.0354429	0.000721392	0.0156449	0.0501386	0.0665048	1.08472	0.0163663	4.4078	0.237824	0.187091	0.0618722
YKT6.Chr4.77802985.77810784	Chr5_93945738	Chr5	93945738	0.542667	0.457333	-0.0401443	0.0220936	0.0700655	3.302	110	10.9834	0.0312495	187	10.9433	0.0237619	78	10.9031	0.0336002	0.000799915	1.65369e-07	0.0727483	0.0735484	1.0876	0.00080008	99.9793	2.27316e-06	0	0.0727485
C27H8ORF41.Chr27.28415997.28427209	Chr5_93945738	Chr5	93945738	0.542667	0.457333	-0.019441	0.0107018	0.0701351	3.3	110	9.29191	0.0160489	187	9.27247	0.0127521	78	9.25303	0.0172256	0.0001876	0.00201419	0.0149874	0.0171892	1.09138	0.00220179	8.52036	0.11847	0.148562	0.016498
PPP2CB.Chr27.26041259.26064654	Chr5_93945738	Chr5	93945738	0.542667	0.457333	-0.0289757	0.0159571	0.0702267	3.298	110	11.2283	0.0231145	187	11.1993	0.0179183	78	11.1703	0.0248412	0.000416738	0.00173485	0.0360791	0.0382307	1.09006	0.00215158	19.3689	0.0458784	0.141608	0.0373802
BT.91117.Chr29.44370408.44381438	Chr5_93945738	Chr5	93945738	0.542667	0.457333	-0.0312038	0.0171883	0.0703231	3.296	110	11.3002	0.0262053	187	11.269	0.0210435	78	11.2378	0.0281037	0.000483293	0.00682465	0.037092	0.0444	1.0885	0.00730794	6.61325	0.1554	0.177769	0.0422105
TCP1.Chr9.97481824.97492748	Chr5_93945738	Chr5	93945738	0.542667	0.457333	-0.0255106	0.0140559	0.0704027	3.294	110	10.8637	0.0207697	187	10.8382	0.0163374	78	10.8127	0.0223065	0.000323026	0.00254062	0.0267777	0.0296414	1.08978	0.00286365	11.2802	0.0866564	0.120712	0.0286832
RAB3GAP1.Chr2.62457398.62568130	Chr5_93945738	Chr5	93945738	0.542667	0.457333	-0.0238809	0.0131601	0.0704462	3.293	110	12.4828	0.0191157	187	12.4589	0.0148495	78	12.435	0.0205421	0.000283073	0.00131896	0.0243975	0.0259995	1.08876	0.00160204	17.6696	0.0512888	0.112737	0.0253867
VN1R2.Chr18.58680351.58682409	Chr5_93945738	Chr5	93945738	0.542667	0.457333	0.060227	0.0331916	0.0704523	3.292	110	5.636	0.0574511	187	5.69623	0.0491322	78	5.75645	0.0610793	0.00180044	0.0814243	0.0884015	0.171626	1.04905	0.0832248	2.16335	0.479458	0.212034	0.14947
POLR3K.Chr25.110168.112894	Chr5_93945738	Chr5	93945738	0.542667	0.457333	-0.0459071	0.0252988	0.0704629	3.293	110	9.40801	0.0361757	187	9.3621	0.0277584	78	9.31619	0.03889	0.00104606	0.00194863	0.0932521	0.0962468	1.08685	0.00299469	34.9305	0.0204687	0.122729	0.0947136
UQCRQ.Chr7.46069106.46070318	Chr5_93945738	Chr5	93945738	0.542667	0.457333	-0.044101	0.0243052	0.0704635	3.292	110	8.78764	0.0360979	187	8.74354	0.0284955	78	8.69944	0.0387609	0.000965368	0.00854591	0.0791175	0.0886288	1.08923	0.00951128	10.1497	0.0974855	0.152541	0.0855269
AKIP1.Chr15.44260212.44267703	Chr5_93945738	Chr5	93945738	0.542667	0.457333	-0.0289842	0.0159746	0.0704685	3.292	110	8.74584	0.0225948	187	8.71686	0.0171809	78	8.68788	0.0242944	0.000416984	7.41831e-08	0.0380323	0.0384493	1.0845	0.000417059	99.9822	1.95053e-06	0	0.0380323
CCNC.Chr9.50920352.50946139	Chr5_93945738	Chr5	93945738	0.542667	0.457333	-0.0257442	0.0141916	0.0705224	3.291	110	10.8923	0.0200729	187	10.8666	0.0152632	78	10.8408	0.0215828	0.00032897	1.72043e-08	0.0300163	0.0303453	1.08409	0.000328987	99.9948	5.73167e-07	0	0.0300163
GAB3.ChrX.39064089.39147727	Chr5_93945738	Chr5	93945738	0.542667	0.457333	0.0276997	0.0152708	0.0705341	3.291	110	8.67396	0.022389	187	8.70166	0.0175129	78	8.72936	0.0240525	0.000380842	0.0024351	0.0321721	0.034988	1.08849	0.00281595	13.5245	0.0703641	0.149277	0.0339984
EIF1B.Chr22.13214224.13216690	Chr5_93945738	Chr5	93945738	0.542667	0.457333	-0.0227926	0.0125662	0.0705589	3.29	110	8.65029	0.0177738	187	8.6275	0.013515	78	8.60471	0.0191108	0.00025786	4.21679e-09	0.0235341	0.023792	1.08381	0.000257864	99.9984	1.79178e-07	0	0.0235342
NDUFA3.Chr18.63462789.63466137	Chr5_93945738	Chr5	93945738	0.542667	0.457333	-0.0363803	0.0200608	0.0706055	3.289	110	8.90116	0.0326633	187	8.86478	0.0271935	78	8.8284	0.0348848	0.000656945	0.0191104	0.0415369	0.0613042	1.07162	0.0197673	3.32339	0.315107	0.20654	0.0558697
CISD1.Chr26.742617.760794	Chr5_93945738	Chr5	93945738	0.542667	0.457333	-0.0347054	0.0191374	0.0706092	3.289	110	9.74502	0.0270683	187	9.71032	0.0205825	78	9.67561	0.0291044	0.000597846	1.64039e-08	0.0545832	0.055181	1.08343	0.000597862	99.9973	3.0053e-07	0	0.0545832
COX6A1.Chr17.64995248.64997121	Chr5_93945738	Chr5	93945738	0.542667	0.457333	-0.0376914	0.0207853	0.0706266	3.288	110	10.5637	0.0325907	187	10.526	0.026606	78	10.4883	0.0348951	0.000705149	0.0142641	0.0502366	0.0652059	1.08142	0.0149693	4.71064	0.221147	0.187661	0.0609347
GLRX5.Chr21.61986090.61996011	Chr5_93945738	Chr5	93945738	0.542667	0.457333	-0.0418692	0.0231031	0.0707979	3.284	110	9.37242	0.0392913	187	9.33055	0.0333613	78	9.28868	0.041829	0.000870133	0.03518	0.0464917	0.0825418	1.05417	0.0360502	2.41367	0.430749	0.202719	0.0728767
BT.63171.Chr7.54021985.54024905	Chr5_93945738	Chr5	93945738	0.542667	0.457333	-0.0932583	0.0514736	0.0708752	3.282	110	6.33013	0.0838343	187	6.23687	0.0698051	78	6.14361	0.0895342	0.00431689	0.12613	0.273194	0.403641	1.06949	0.130447	3.30932	0.315858	0.181042	0.367792
NCOA4.Chr28.44419336.44441664	Chr5_93945738	Chr5	93945738	0.542667	0.457333	-0.0471243	0.0260115	0.0709112	3.282	110	14.3277	0.0520017	187	14.2806	0.0465851	78	14.2335	0.0546748	0.00110226	0.103506	0.0100524	0.11466	0.961328	0.104608	1.05371	0.911478	0.304416	0.0876817
NDUFS5.Chr3.107558702.107564198	Chr5_93945738	Chr5	93945738	0.542667	0.457333	-0.0345623	0.0190897	0.0710093	3.28	110	9.92278	0.0271046	187	9.8882	0.0206775	78	9.85363	0.0291419	0.000592928	0.000393946	0.0538699	0.0548567	1.08087	0.000986874	60.0815	0.00725982	0.122601	0.0541653
TGFB1I1.Chr25.27760811.27766954	Chr5_93945738	Chr5	93945738	0.542667	0.457333	0.0532418	0.0294107	0.0711735	3.276	110	8.08188	0.0472305	187	8.13511	0.0390519	78	8.18834	0.0504911	0.00140702	0.036406	0.0934319	0.131245	1.07206	0.0378131	3.721	0.280396	0.222573	0.120736
FCF1.Chr10.86384169.86394595	Chr5_93945738	Chr5	93945738	0.542667	0.457333	-0.0234742	0.012971	0.0711883	3.275	110	8.25477	0.0183464	187	8.2313	0.0139504	78	8.20782	0.0197264	0.000273512	1.01496e-08	0.0250748	0.0253483	1.07901	0.000273522	99.9963	4.04772e-07	0	0.0250748
LIN7C.Chr15.58994224.59004197	Chr5_93945738	Chr5	93945738	0.542667	0.457333	-0.0299064	0.0165281	0.0712372	3.274	110	11.1718	0.0233776	187	11.1419	0.0177761	78	11.112	0.0251362	0.000443941	9.64168e-08	0.0407133	0.0411574	1.07864	0.000444037	99.9783	2.36818e-06	0	0.0407134
CMAHP.Chr23.32463210.32520458	Chr5_93945738	Chr5	93945738	0.542667	0.457333	0.0457562	0.0252877	0.071246	3.274	110	9.25748	0.0381254	187	9.30324	0.0303996	78	9.34899	0.0409105	0.00103919	0.0123678	0.0825932	0.0960001	1.08249	0.013407	7.75112	0.130241	0.153648	0.091869
ARHGAP17.Chr25.22843459.22900615	Chr5_93945738	Chr5	93945738	0.542667	0.457333	0.0349757	0.0193304	0.0712826	3.274	110	10.6722	0.0276661	187	10.7072	0.0212441	78	10.7422	0.0297413	0.000607195	0.00123183	0.0543426	0.0561816	1.08077	0.00183902	33.0173	0.0221654	0.120488	0.0552664
PTPRC.Chr16.79522522.79592696	Chr5_93945738	Chr5	93945738	0.542667	0.457333	0.046066	0.0254659	0.0713197	3.273	110	10.8622	0.0364245	187	10.9083	0.0279569	78	10.9543	0.0391572	0.00105331	0.00207251	0.0943614	0.0974872	1.08046	0.00312583	33.6971	0.0214915	0.135522	0.0959158
CRYZ.Chr3.70246971.70275573	Chr5_93945738	Chr5	93945738	0.542667	0.457333	-0.0317449	0.0175499	0.0713422	3.272	110	9.91932	0.0260571	187	9.88758	0.020565	78	9.85583	0.0279798	0.0005002	0.0044254	0.0412807	0.0462063	1.08254	0.0049256	10.1551	0.0968229	0.144555	0.0445997
DNAJB11.Chr1.81234018.81252216	Chr5_93945738	Chr5	93945738	0.542667	0.457333	-0.0539943	0.0298527	0.0713525	3.271	110	9.37905	0.0485872	187	9.32506	0.0404429	78	9.27106	0.0518932	0.00144708	0.0421766	0.0921091	0.135733	1.06612	0.0436237	3.31718	0.314081	0.192444	0.123742
NDUFA11.Chr7.19698987.19704035	Chr5_93945738	Chr5	93945738	0.542667	0.457333	-0.0398815	0.0220542	0.0714089	3.27	110	8.95319	0.0343319	187	8.91331	0.0279137	78	8.87343	0.0367756	0.000789478	0.0147857	0.0577338	0.073309	1.07692	0.0155751	5.06883	0.203885	0.173942	0.0688231
BT.49359.Chr16.28088797.28092872	Chr5_93945738	Chr5	93945738	0.542667	0.457333	-0.0299626	0.0165693	0.0714228	3.27	110	10.023	0.0246594	187	9.99305	0.0194935	78	9.96309	0.0264763	0.000445611	0.00415144	0.0365918	0.0411889	1.08187	0.00459705	9.69341	0.101893	0.14849	0.0397054
FABP3.Chr2.122723225.122783830	Chr5_93945738	Chr5	93945738	0.542667	0.457333	-0.0573243	0.0317127	0.0715065	3.268	110	16.1876	0.0506864	187	16.1302	0.0418071	78	16.0729	0.0542029	0.00163107	0.0404352	0.110354	0.15242	1.07011	0.0420662	3.87739	0.268157	0.20539	0.14068
BAHD1.Chr10.36180773.36187722	Chr5_93945738	Chr5	93945738	0.542667	0.457333	0.0374754	0.0207347	0.0715842	3.266	110	8.4167	0.0301134	187	8.45417	0.0233898	78	8.49165	0.0323605	0.000697089	0.00325288	0.0605869	0.0645369	1.08014	0.00394997	17.648	0.0509538	0.116505	0.0630266
CEP85L.Chr9.32779814.32900894	Chr5_93945738	Chr5	93945738	0.542667	0.457333	0.0445225	0.0246421	0.0717221	3.263	110	9.70352	0.0419657	187	9.74803	0.0356526	78	9.79254	0.0446715	0.000983909	0.0403729	0.0525998	0.0939566	1.0472	0.0413568	2.37908	0.434244	0.252234	0.0828795
NDUFC2.Chr29.18074821.18083006	Chr5_93945738	Chr5	93945738	0.542667	0.457333	-0.0348751	0.019309	0.0717476	3.262	110	10.4766	0.027311	187	10.4417	0.020767	78	10.4068	0.0293654	0.000603709	1.10736e-07	0.0555662	0.05617	1.07479	0.00060382	99.9817	1.99287e-06	0	0.0555663
FAM73A.Chr3.67065046.67137909	Chr5_93945738	Chr5	93945738	0.542667	0.457333	0.0365351	0.0202019	0.0717533	3.262	110	8.07947	0.0306534	187	8.11595	0.0245439	78	8.15243	0.032882	0.000662548	0.00895351	0.0516564	0.0612724	1.08132	0.00961606	6.89002	0.147724	0.205688	0.0583715
TCF3.Chr7.45599593.45630734	Chr5_93945738	Chr5	93945738	0.542667	0.457333	0.0312904	0.0173374	0.0719625	3.257	110	9.73666	0.027382	187	9.76795	0.0224429	78	9.79924	0.0293047	0.00048598	0.0107287	0.0342153	0.0454299	1.06973	0.0112147	4.33343	0.238712	0.185971	0.0422618
ATP5B.Chr5.57119917.57125290	Chr5_93945738	Chr5	93945738	0.542667	0.457333	-0.0342153	0.0189588	0.0719732	3.257	110	12.506	0.0296164	187	12.4718	0.0241276	78	12.4376	0.0317178	0.000581081	0.01138	0.0422446	0.0542056	1.07199	0.011961	4.85811	0.212215	0.184866	0.0507796
NEDD9.Chr23.44851677.44988907	Chr5_93945738	Chr5	93945738	0.542667	0.457333	-0.0417508	0.0231342	0.0719752	3.257	110	11.9588	0.0393266	187	11.9171	0.0333851	78	11.8753	0.041868	0.000865216	0.0351697	0.0467083	0.0827432	1.04566	0.0360349	2.40105	0.429538	0.224307	0.0730855
NR1D2.Chr27.41866520.41883521	Chr5_93945738	Chr5	93945738	0.542667	0.457333	0.0464333	0.0257329	0.0720367	3.256	110	9.89756	0.0497023	187	9.944	0.044108	78	9.99043	0.0523934	0.00107017	0.0872013	0.0212876	0.109559	0.976801	0.0882715	1.21237	0.803781	0.274792	0.0866886
UBA2.Chr18.45036893.45067601	Chr5_93945738	Chr5	93945738	0.542667	0.457333	-0.0186896	0.0103607	0.0721016	3.254	110	10.8913	0.0146543	187	10.8726	0.011143	78	10.8539	0.0157566	0.000173379	3.13854e-08	0.015998	0.0161714	1.07213	0.00017341	99.9819	1.96183e-06	0	0.015998
SPECC1.Chr19.34124435.34195907	Chr5_93945738	Chr5	93945738	0.542667	0.457333	-0.0431514	0.0239204	0.0721045	3.254	110	9.38108	0.0445947	187	9.33793	0.0391553	78	9.29478	0.0471376	0.000924243	0.0637681	0.0279039	0.0925963	0.998143	0.0646923	1.42868	0.695611	0.262683	0.07573
MRPL44.Chr2.112851020.112858967	Chr5_93945738	Chr5	93945738	0.542667	0.457333	-0.0323857	0.0179564	0.0721522	3.253	110	8.57679	0.0253978	187	8.54441	0.0193122	78	8.51202	0.0273083	0.0005206	4.00485e-08	0.0480539	0.0485745	1.07175	0.00052064	99.9923	8.33408e-07	0	0.0480539
BT.53798.Chr18.44018758.44137173	Chr5_93945738	Chr5	93945738	0.542667	0.457333	0.0314635	0.0174475	0.0721918	3.252	110	10.0812	0.0282205	187	10.1126	0.0234181	78	10.1441	0.0301538	0.000491373	0.0136516	0.0321356	0.0462786	1.06177	0.014143	3.47432	0.298153	0.210528	0.0423743
MKI67IP.Chr2.73804850.73815299	Chr5_93945738	Chr5	93945738	0.542667	0.457333	-0.0297593	0.0165047	0.0722313	3.251	110	9.92996	0.0233446	187	9.9002	0.017751	78	9.87044	0.0251006	0.000439583	6.24607e-08	0.0405983	0.041038	1.07116	0.000439646	99.9858	1.5385e-06	0	0.0405984
BT.65232.Chr4.55994119.56128665	Chr5_93945738	Chr5	93945738	0.542667	0.457333	0.019986	0.0110881	0.0723086	3.249	110	10.9001	0.0173545	187	10.9201	0.0141534	78	10.9401	0.0185836	0.000198266	0.00397956	0.0143706	0.0185484	1.06891	0.00417783	4.74567	0.216868	0.152708	0.0173553
FUNDC1.ChrX.104529014.104540078	Chr5_93945738	Chr5	93945738	0.542667	0.457333	-0.0277801	0.0154184	0.0724415	3.246	110	8.69976	0.0218081	187	8.67198	0.0165827	78	8.6442	0.0234486	0.000383056	6.37231e-09	0.0354301	0.0358132	1.06959	0.000383062	99.9983	1.79855e-07	0	0.0354302
PLD4.Chr21.70999273.71004734	Chr5_93945738	Chr5	93945738	0.542667	0.457333	0.060594	0.0336475	0.0725496	3.244	110	6.9192	0.0559318	187	6.9798	0.04702	78	7.0404	0.0596464	0.00182245	0.0634014	0.108367	0.173591	1.04985	0.0652238	2.79414	0.36911	0.231917	0.155918
MLLT6.Chr19.39938325.39956916	Chr5_93945738	Chr5	93945738	0.542667	0.457333	0.0303522	0.0168583	0.0726483	3.242	110	10.5475	0.0238446	187	10.5779	0.0181312	78	10.6083	0.0256383	0.000457274	2.88302e-08	0.0423564	0.0428137	1.06806	0.000457303	99.9937	6.80658e-07	0	0.0423564
MRPL11.Chr29.45127205.45130554	Chr5_93945738	Chr5	93945738	0.542667	0.457333	-0.0302571	0.0168042	0.0726542	3.242	110	8.94589	0.0292127	187	8.91563	0.0250255	78	8.88538	0.0310472	0.000454412	0.0214383	0.0221769	0.0440696	1.03112	0.0218927	2.07563	0.491532	0.260893	0.0382556
SLBP.Chr6.109613823.109629337	Chr5_93945738	Chr5	93945738	0.542667	0.457333	0.0330436	0.0183614	0.0727871	3.239	110	8.73921	0.0274755	187	8.77226	0.0217996	78	8.8053	0.0294929	0.000541964	0.00568896	0.0443541	0.050585	1.07139	0.00623092	8.69798	0.113681	0.150311	0.0486208
PSMG2.Chr24.43515583.43525527	Chr5_93945738	Chr5	93945738	0.542667	0.457333	-0.0268583	0.0149295	0.0728941	3.236	110	8.64325	0.0217106	187	8.61639	0.0168797	78	8.58953	0.0233298	0.000358059	0.00177289	0.031321	0.033452	1.07037	0.00213095	16.8028	0.0535715	0.118176	0.0326507
MRPL18.Chr9.97493688.97499407	Chr5_93945738	Chr5	93945738	0.542667	0.457333	-0.0290732	0.0161655	0.0729666	3.234	110	8.37514	0.0280496	187	8.34607	0.0240114	78	8.317	0.0298154	0.000419549	0.0196126	0.0207155	0.0407477	1.02963	0.0200322	2.09438	0.486326	0.254474	0.035425
X7SK.Chr2.118063792.118064078	Chr5_93945738	Chr5	93945738	0.542667	0.457333	0.0690694	0.0384127	0.0730175	3.233	110	2.76651	0.0613892	187	2.83558	0.0506326	78	2.90465	0.0656487	0.00236792	0.0592692	0.161962	0.223599	1.059	0.0616372	3.84171	0.267906	0.201695	0.206414
MGC142702.Chr5.57758050.57762409	Chr5_93945738	Chr5	93945738	0.542667	0.457333	0.0424059	0.023589	0.0730896	3.232	110	6.39336	0.035558	187	6.43577	0.0283492	78	6.47818	0.0381558	0.000892581	0.0107292	0.0719009	0.0835227	1.06867	0.0116218	7.68022	0.129846	0.154452	0.0799478
SSBIP1.Chr8.103669132.103695122	Chr5_93945738	Chr5	93945738	0.542667	0.457333	0.0195629	0.0108933	0.0733718	3.225	110	9.11945	0.0154076	187	9.13901	0.0117158	78	9.15857	0.0165666	0.000189961	1.44244e-08	0.0176851	0.0178751	1.06271	0.000189975	99.9924	8.15623e-07	0	0.0176851
C9ORF40.Chr8.51330087.51336595	Chr5_93945738	Chr5	93945738	0.542667	0.457333	-0.0289787	0.0161372	0.0733887	3.225	110	7.78133	0.0228247	187	7.75235	0.0173557	78	7.72337	0.0245416	0.000416824	1.57093e-08	0.0388103	0.0392271	1.06259	0.000416839	99.9962	4.04772e-07	0	0.0388103
VSIG10.Chr17.59378966.59410889	Chr5_93945738	Chr5	93945738	0.542667	0.457333	0.0457541	0.025483	0.0734359	3.224	110	7.22229	0.0360436	187	7.26805	0.0274072	78	7.3138	0.0387549	0.00103909	1.50428e-07	0.0967815	0.0978207	1.06224	0.00103925	99.9855	1.55431e-06	0	0.0967816
RNF38.Chr8.60970864.61021657	Chr5_93945738	Chr5	93945738	0.542667	0.457333	0.02093	0.0116598	0.073542	3.222	110	10.2829	0.0216628	187	10.3038	0.0189998	78	10.3248	0.0229042	0.000217437	0.0148923	0.00684511	0.0219549	0.990379	0.0151098	1.43905	0.685101	0.292063	0.0180144
ADAM9.Chr27.33816038.33896288	Chr5_93945738	Chr5	93945738	0.542667	0.457333	-0.0466956	0.0260209	0.0735852	3.22	110	11.4349	0.0420573	187	11.3882	0.0348878	78	11.3415	0.0449408	0.0010823	0.0301708	0.0716509	0.102904	1.05176	0.0312531	3.46302	0.29631	0.200701	0.094279
ARHGEF6.ChrX.20273538.20389008	Chr5_93945738	Chr5	93945738	0.542667	0.457333	0.0287563	0.0160284	0.0736355	3.22	110	10.2081	0.0233915	187	10.2369	0.0182351	78	10.2656	0.0251333	0.00041045	0.00232324	0.0358101	0.0385438	1.06489	0.00273369	15.0145	0.0609242	0.150161	0.0375525
BT.62996.ChrX.135092215.135124289	Chr5_93945738	Chr5	93945738	0.542667	0.457333	-0.0258186	0.0143908	0.0736556	3.219	110	7.72172	0.0231555	187	7.6959	0.0191649	78	7.67008	0.0247507	0.000330872	0.00886342	0.0222416	0.0314359	1.05253	0.00919429	3.59867	0.284952	0.205638	0.0288892
BT.88936.Chr21.69817755.69824185	Chr5_93945738	Chr5	93945738	0.542667	0.457333	-0.0452218	0.0252143	0.0737521	3.217	110	8.58144	0.0356635	187	8.53621	0.0271182	78	8.49099	0.0383463	0.00101506	6.33985e-08	0.0947517	0.0957668	1.05993	0.00101512	99.9938	6.69102e-07	0	0.0947517
PIAS3.Chr3.21612696.21622086	Chr5_93945738	Chr5	93945738	0.542667	0.457333	0.0352265	0.0196546	0.0738165	3.216	110	8.64883	0.0286985	187	8.68407	0.0223822	78	8.71931	0.0308349	0.000615936	0.00360623	0.0537167	0.0579389	1.06308	0.00422217	14.5881	0.0629108	0.162744	0.0564214
NAA50.Chr1.58847733.58879203	Chr5_93945738	Chr5	93945738	0.542667	0.457333	-0.0178383	0.00995226	0.073936	3.213	110	11.8281	0.0148186	187	11.8103	0.0117181	78	11.7925	0.0159102	0.000157945	0.00151331	0.0131864	0.0148576	1.06305	0.00167125	9.45067	0.102948	0.129753	0.0143214
MRPL36.Chr20.70995210.70996377	Chr5_93945738	Chr5	93945738	0.542667	0.457333	-0.0461934	0.0257791	0.0740084	3.211	110	8.97148	0.0364623	187	8.92529	0.0277256	78	8.87909	0.0392051	0.00105915	1.85225e-08	0.0990436	0.100103	1.05806	0.00105917	99.9983	1.87014e-07	0	0.0990437
B3GNT1.Chr29.45043096.45045344	Chr5_93945738	Chr5	93945738	0.542667	0.457333	0.0449351	0.0250793	0.0740369	3.21	110	7.07929	0.0354726	187	7.12423	0.026973	78	7.16916	0.038141	0.00100223	1.55251e-08	0.0937399	0.0947421	1.05785	0.00100225	99.9985	1.65619e-07	0	0.0937399
DNTTIP2.Chr3.49770192.49781516	Chr5_93945738	Chr5	93945738	0.542667	0.457333	-0.0270112	0.0150766	0.074058	3.21	110	10.5789	0.023468	187	10.5519	0.01908	78	10.5249	0.0251386	0.000362146	0.00690376	0.0269862	0.0342521	1.0573	0.00726591	4.98418	0.203711	0.175531	0.032164
CD53.Chr3.32598408.32637230	Chr5_93945738	Chr5	93945738	0.542667	0.457333	0.0486833	0.0271852	0.0742	3.207	110	8.26772	0.0392489	187	8.3164	0.0303474	78	8.36509	0.0421846	0.0011764	0.00429999	0.105498	0.110974	1.06007	0.0054764	21.4813	0.0391629	0.111119	0.108723
CRBN.Chr22.23229272.23251050	Chr5_93945738	Chr5	93945738	0.542667	0.457333	-0.0190722	0.0106531	0.0742889	3.205	110	10.7404	0.015396	187	10.7213	0.0119135	78	10.7022	0.0165471	0.00018055	0.000693683	0.0161653	0.0170395	1.0596	0.000874233	20.6524	0.0411463	0.121082	0.0166855
ARHGEF26.Chr1.114292426.114431455	Chr5_93945738	Chr5	93945738	0.542667	0.457333	-0.069766	0.0389823	0.0743646	3.203	110	11.3823	0.0617979	187	11.3126	0.0507531	78	11.2428	0.0661211	0.00241593	0.0563687	0.171036	0.22982	1.05122	0.0587847	4.10979	0.247879	0.182626	0.213312
BT.21568.Chr29.29974803.29979585	Chr5_93945738	Chr5	93945738	0.542667	0.457333	-0.0370858	0.0207599	0.074893	3.191	110	8.52439	0.0293631	187	8.4873	0.0223275	78	8.45021	0.0315719	0.00068267	1.2017e-08	0.0642307	0.0649134	1.05166	0.000682682	99.9982	1.87091e-07	0	0.0642307
GHITM.Chr28.39435546.39448963	Chr5_93945738	Chr5	93945738	0.542667	0.457333	-0.0341188	0.0191002	0.07491	3.191	110	12.0098	0.0270156	187	11.9757	0.0205424	78	11.9416	0.0290478	0.000577809	3.20273e-08	0.0543711	0.0549489	1.05154	0.000577841	99.9945	5.8905e-07	0	0.0543711
FAHD2A.Chr11.2119290.2130742	Chr5_93945738	Chr5	93945738	0.542667	0.457333	-0.0319079	0.0178625	0.0749105	3.191	110	8.95761	0.0284462	187	8.9257	0.0234186	78	8.89379	0.0304271	0.000505351	0.012385	0.0354132	0.0483035	1.0462	0.0128903	3.9204	0.25911	0.191686	0.0447019
BT.39906.Chr15.30160846.30170934	Chr5_93945738	Chr5	93945738	0.542667	0.457333	-0.0536191	0.0300174	0.0749193	3.191	110	10.3776	0.0490505	187	10.324	0.0409073	78	10.2704	0.0523731	0.00142703	0.0440929	0.0918424	0.137362	1.03888	0.0455199	3.13497	0.324367	0.185869	0.124912
PSMD9.Chr17.55672659.55687404	Chr5_93945738	Chr5	93945738	0.542667	0.457333	-0.0196537	0.0110044	0.0749543	3.19	110	9.14579	0.0160468	187	9.12614	0.0125021	78	9.10648	0.0172422	0.000191727	0.00106529	0.0169099	0.018167	1.05536	0.00125701	15.2526	0.0592641	0.142546	0.0177089
CARD6.Chr20.33638644.33653345	Chr5_93945738	Chr5	93945738	0.542667	0.457333	-0.0393133	0.0220203	0.0750704	3.187	110	9.79401	0.0359261	187	9.7547	0.029939	78	9.71538	0.038364	0.000767142	0.0234188	0.0496992	0.0738851	1.03829	0.0241859	3.17185	0.320288	0.199647	0.0672633
LCMT2.Chr21.55600930.55602987	Chr5_93945738	Chr5	93945738	0.542667	0.457333	-0.0373752	0.0209397	0.0751394	3.186	110	6.48481	0.0296175	187	6.44743	0.0225209	78	6.41006	0.0318454	0.000693369	6.82913e-08	0.0653483	0.0660417	1.04989	0.000693437	99.9902	1.04503e-06	0	0.0653483
POLR2D.Chr2.4554334.4565801	Chr5_93945738	Chr5	93945738	0.542667	0.457333	-0.0267604	0.0150075	0.0754254	3.18	110	9.09473	0.0240091	187	9.06797	0.0198128	78	9.04121	0.0256731	0.000355452	0.00913635	0.0246415	0.0341333	1.04136	0.0094918	3.74483	0.270484	0.180188	0.0314937
NAA38.Chr4.83517254.83524725	Chr5_93945738	Chr5	93945738	0.542667	0.457333	-0.028748	0.0161278	0.075528	3.177	110	8.97278	0.0228114	187	8.94403	0.0173456	78	8.91528	0.0245274	0.000410215	2.36074e-08	0.0387653	0.0391756	1.04712	0.000410239	99.9942	6.08981e-07	0	0.0387654
BT.62601.Chr22.59818309.59832821	Chr5_93945738	Chr5	93945738	0.542667	0.457333	0.028892	0.0162104	0.0755723	3.177	110	8.4222	0.0244224	187	8.45109	0.0194644	78	8.47998	0.0262074	0.000414335	0.00502024	0.0340005	0.0394351	1.05068	0.00543457	7.62406	0.128656	0.144985	0.0377657
TMEM237.Chr2.90588104.90610465	Chr5_93945738	Chr5	93945738	0.542667	0.457333	0.0307298	0.0172416	0.0755804	3.177	110	8.05236	0.0249612	187	8.08309	0.0193412	78	8.11382	0.0268263	0.000468721	0.00196994	0.0421834	0.0446221	1.05042	0.00243866	19.2204	0.0446159	0.116802	0.0436609
TMEM126B.Chr29.9990807.9997407	Chr5_93945738	Chr5	93945738	0.542667	0.457333	-0.0363135	0.020378	0.0756251	3.175	110	7.8058	0.0307867	187	7.76949	0.024581	78	7.73318	0.0330324	0.000654534	0.0083201	0.0533531	0.0623277	1.05015	0.00897464	7.29316	0.134906	0.168849	0.0595932
NANS.Chr8.63650015.63669722	Chr5_93945738	Chr5	93945738	0.542667	0.457333	-0.0334412	0.0187672	0.0756306	3.175	110	10.3838	0.0322257	187	10.3504	0.0274712	78	10.3169	0.034282	0.000555084	0.02474	0.0293679	0.054663	1.01547	0.0252951	2.19443	0.457234	0.240206	0.0479229
BT.80964.Chr7.64703774.64769031	Chr5_93945738	Chr5	93945738	0.542667	0.457333	0.0480719	0.0269881	0.0757377	3.173	110	9.27052	0.0381724	187	9.31859	0.0290259	78	9.36666	0.0410438	0.00114704	1.04459e-07	0.108551	0.109699	1.04563	0.00114714	99.9909	9.62301e-07	0	0.108552
TAZ.ChrX.40379111.40387392	Chr5_93945738	Chr5	93945738	0.542667	0.457333	-0.0269945	0.0151605	0.0758443	3.17	110	8.13199	0.0246571	187	8.10499	0.0205168	78	8.078	0.0263361	0.000361698	0.0108114	0.0238144	0.0349875	1.03379	0.0111731	3.23721	0.312236	0.205095	0.0319229
LTV1.Chr9.82354181.82370631	Chr5_93945738	Chr5	93945738	0.542667	0.457333	-0.042145	0.0236794	0.0759875	3.168	110	10.0672	0.0346886	187	10.0251	0.0271173	78	9.98293	0.037267	0.000881634	0.00570677	0.0775127	0.0841011	1.0483	0.00658841	13.3816	0.068575	0.125468	0.0817927
ADAMTS5.Chr1.8811792.8861602	Chr5_93945738	Chr5	93945738	0.542667	0.457333	0.0577883	0.0324751	0.0760912	3.166	110	8.67205	0.0798592	187	8.72984	0.0745866	78	8.78763	0.0828137	0.00165759	0.338792	-0.124576	0.215873	0.767851	0.34045	0.486882	1.58155	0.286323	0.129518
BT.19195.Chr23.48633936.48776698	Chr5_93945738	Chr5	93945738	0.542667	0.457333	0.0569131	0.0319964	0.0761465	3.164	110	8.9864	0.0525443	187	9.04331	0.0439246	78	9.10022	0.0560837	0.00160776	0.0521665	0.102523	0.156297	1.02866	0.0537743	2.98983	0.337234	0.204221	0.141648
MRPL53.Chr11.10141776.10144861	Chr5_93945738	Chr5	93945738	0.542667	0.457333	-0.024486	0.0137671	0.0761582	3.164	110	9.81132	0.0209219	187	9.78683	0.0167672	78	9.76234	0.0224413	0.000297598	0.00417366	0.0239897	0.028461	1.04564	0.00447125	6.65581	0.148194	0.180001	0.02712
CNOT6L.Chr6.94177121.94217673	Chr5_93945738	Chr5	93945738	0.542667	0.457333	0.0239522	0.0134807	0.0764309	3.158	110	9.87825	0.0198265	187	9.90221	0.0155442	78	9.92616	0.0212972	0.000284766	0.00208856	0.0248733	0.0272466	1.04514	0.00237333	11.9986	0.0774636	0.163568	0.0264397
LAMTOR2.Chr3.14763800.14766875	Chr5_93945738	Chr5	93945738	0.542667	0.457333	-0.0432274	0.0243441	0.0766425	3.153	110	9.53891	0.038777	187	9.49568	0.0319272	78	9.45245	0.0414767	0.000927499	0.023055	0.0657287	0.0897112	1.03387	0.0239825	3.8674	0.259676	0.199475	0.08302
BT.25251.Chr21.22822829.22871700	Chr5_93945738	Chr5	93945738	0.542667	0.457333	0.0333798	0.0187981	0.0766714	3.153	110	11.0249	0.0280721	187	11.0582	0.022243	78	11.0916	0.0301361	0.000553049	0.00573699	0.0467062	0.0529963	1.04356	0.00629004	8.79245	0.109394	0.161908	0.051009
EPG5.Chr24.46047185.46162188	Chr5_93945738	Chr5	93945738	0.542667	0.457333	0.022833	0.0128626	0.0767375	3.151	110	10.6914	0.018193	187	10.7142	0.0138338	78	10.7371	0.0195616	0.000258775	8.97436e-09	0.0246575	0.0249163	1.03858	0.000258784	99.9965	3.63961e-07	0	0.0246575
BT.28460.Chr17.73479566.73484880	Chr5_93945738	Chr5	93945738	0.542667	0.457333	-0.0339894	0.0191559	0.0767742	3.15	110	9.93339	0.0297291	187	9.89939	0.024129	78	9.86539	0.031851	0.000573432	0.0107703	0.0439068	0.0552506	1.03788	0.0113438	5.05505	0.19698	0.200941	0.0519846
CCT6A.Chr25.27985731.27993651	Chr5_93945738	Chr5	93945738	0.542667	0.457333	-0.0408177	0.0230126	0.0769863	3.146	110	10.1229	0.0343625	187	10.0821	0.0272251	78	10.0412	0.036889	0.000826975	0.0085726	0.0700278	0.0794274	1.04117	0.00939957	8.79801	0.109066	0.145519	0.0764573
USP42.Chr25.38638460.38673274	Chr5_93945738	Chr5	93945738	0.542667	0.457333	0.0258891	0.0145969	0.0769969	3.146	110	8.91722	0.022651	187	8.94311	0.0183828	78	8.969	0.0242679	0.000332682	0.00623432	0.0255169	0.0320839	1.03691	0.00656701	5.06596	0.196349	0.166753	0.0301926
TBCB.Chr18.46963844.46972220	Chr5_93945738	Chr5	93945738	0.542667	0.457333	-0.0224042	0.0126316	0.0770023	3.146	110	9.17363	0.0184921	187	9.15123	0.0144489	78	9.12882	0.019867	0.000249146	0.00159156	0.0220898	0.0239305	1.04112	0.00184071	13.5354	0.0672073	0.139814	0.0232835
BRD7.Chr18.18810541.18858142	Chr5_93945738	Chr5	93945738	0.542667	0.457333	-0.0147589	0.00832246	0.0770305	3.145	110	11.1403	0.0117714	187	11.1255	0.00895088	78	11.1108	0.0126569	0.000108119	5.12954e-09	0.0103227	0.0104309	1.03653	0.000108124	99.9953	4.96917e-07	0	0.0103227
MAGEH1.ChrX.98101931.98103366	Chr5_93945738	Chr5	93945738	0.542667	0.457333	-0.032465	0.0183291	0.0770356	3.145	110	8.59375	0.0281204	187	8.56124	0.0226692	78	8.52874	0.0301473	0.00052315	0.00858656	0.0413764	0.0504861	1.03623	0.00910971	5.74277	0.171859	0.210504	0.0478163
CHST3.Chr28.28254032.28256945	Chr5_93945738	Chr5	93945738	0.542667	0.457333	0.0699873	0.0394808	0.0771683	3.142	110	5.4259	0.057744	187	5.49589	0.0450875	78	5.56588	0.0620394	0.00243128	0.0151044	0.216258	0.233794	1.03992	0.0175357	13.8648	0.0652845	0.117334	0.227586
SNX7.Chr3.44657522.44775833	Chr5_93945738	Chr5	93945738	0.542667	0.457333	0.0233189	0.0131622	0.0772969	3.139	110	9.75998	0.0225249	187	9.7833	0.019175	78	9.80662	0.0239683	0.000269907	0.0119018	0.0146755	0.0268472	1.00534	0.0121717	2.2175	0.447817	0.247203	0.0236019
BT.87397.Chr5.24928042.25025876	Chr5_93945738	Chr5	93945738	0.542667	0.457333	0.0331037	0.0186882	0.0773603	3.138	110	9.96017	0.0307925	187	9.99328	0.0257815	78	10.0264	0.0328587	0.000543936	0.0182762	0.0345511	0.0533713	1.01916	0.0188201	2.89018	0.345961	0.195378	0.0482583
TDP1.Chr10.102697553.102766261	Chr5_93945738	Chr5	93945738	0.542667	0.457333	0.038427	0.0216937	0.07737	3.138	110	8.2307	0.0351123	187	8.26912	0.0291469	78	8.30755	0.037516	0.00073294	0.0212301	0.0495698	0.0715329	1.02462	0.0219631	3.33715	0.299861	0.204314	0.0654924
SERTAD2.Chr11.62992908.62993855	Chr5_93945738	Chr5	93945738	0.542667	0.457333	0.0708331	0.0399997	0.0774524	3.136	110	5.7844	0.0565762	187	5.85523	0.04302	78	5.92607	0.060832	0.0024904	9.65195e-08	0.238454	0.240945	1.0336	0.0024905	99.9961	4.04772e-07	0	0.238454
BT.67755.Chr10.1043713.1094330	Chr5_93945738	Chr5	93945738	0.542667	0.457333	-0.0306235	0.0172977	0.0775173	3.135	110	12.7762	0.0258588	187	12.7456	0.0205039	78	12.715	0.0277588	0.000465486	0.00495857	0.0394503	0.0448744	1.03731	0.00542405	8.58188	0.111657	0.164988	0.0431692
BT.69141.Chr5.67960359.67967214	Chr5_93945738	Chr5	93945738	0.542667	0.457333	-0.0304077	0.0171745	0.0775305	3.135	110	7.81961	0.0250327	187	7.7892	0.0194965	78	7.7588	0.0268978	0.000458948	0.0025574	0.0412261	0.0442425	1.03735	0.00301635	15.2154	0.0584101	0.147547	0.0431442
SNORA55.Chr3.107091586.107091720	Chr5_93945738	Chr5	93945738	0.542667	0.457333	-0.0788499	0.0445755	0.0777751	3.129	110	2.88745	0.0630483	187	2.8086	0.0479414	78	2.72975	0.067791	0.00308602	6.65468e-07	0.29613	0.299217	1.03137	0.00308669	99.9784	2.24721e-06	0	0.296131
BT.27698.Chr29.33240588.33255647	Chr5_93945738	Chr5	93945738	0.542667	0.457333	0.100397	0.0567726	0.077861	3.127	110	7.24725	0.089606	187	7.34765	0.0734171	78	7.44804	0.0959018	0.00500305	0.114257	0.367602	0.486862	1.02761	0.11926	4.19506	0.237118	0.181868	0.453295
SGK3.Chr14.33004983.33065711	Chr5_93945738	Chr5	93945738	0.542667	0.457333	0.0292109	0.0165316	0.0781029	3.122	110	9.93747	0.0298764	187	9.96669	0.025963	78	9.9959	0.0316567	0.000423533	0.0259495	0.0170737	0.0434467	0.974833	0.026373	1.60593	0.603152	0.228057	0.0365358
RBM7.Chr15.25256166.25263448	Chr5_93945738	Chr5	93945738	0.542667	0.457333	-0.0264552	0.0149735	0.0781275	3.122	110	9.64506	0.0211787	187	9.61861	0.0161042	78	9.59215	0.0227719	0.000347392	7.06231e-08	0.0334147	0.0337621	1.02894	0.000347462	99.9797	2.11353e-06	0	0.0334147
BT.65021.Chr26.21141592.21148318	Chr5_93945738	Chr5	93945738	0.542667	0.457333	-0.0587678	0.0332667	0.0781681	3.121	110	16.4233	0.0531371	187	16.3645	0.0438144	78	16.3058	0.056826	0.00171425	0.0442274	0.121679	0.167621	1.0227	0.0459416	3.73137	0.26658	0.192504	0.15485
CYTH4.Chr5.76080309.76111131	Chr5_93945738	Chr5	93945738	0.542667	0.457333	0.0421628	0.0238732	0.0782749	3.119	110	7.90641	0.034245	187	7.94857	0.0263438	78	7.99073	0.0368121	0.000882377	0.00224723	0.08249	0.0856196	1.03058	0.0031296	28.1945	0.02652	0.123663	0.0841754
CNDP2.Chr24.4267545.4278276	Chr5_93945738	Chr5	93945738	0.542667	0.457333	-0.036343	0.020592	0.078411	3.116	110	11.6408	0.0324274	187	11.6045	0.0265361	78	11.5681	0.0347108	0.000655597	0.0146845	0.0486727	0.0640128	1.02416	0.0153401	4.27374	0.231773	0.202721	0.0596861
NIF3L1.Chr2.89948475.89963535	Chr5_93945738	Chr5	93945738	0.542667	0.457333	-0.0237548	0.0134645	0.078565	3.113	110	8.80715	0.0191589	187	8.78339	0.014642	78	8.75964	0.0205983	0.000280091	0.000300427	0.0266864	0.0272669	1.02722	0.000580519	48.2485	0.0111324	0.0975199	0.0269117
POLR2I.Chr18.46961970.46963214	Chr5_93945738	Chr5	93945738	0.542667	0.457333	-0.0360047	0.0204181	0.0786325	3.111	110	8.08264	0.0331273	187	8.04663	0.0275319	78	8.01062	0.0353891	0.000643448	0.0192544	0.0434992	0.063397	1.01495	0.0198978	3.23376	0.306825	0.237746	0.05794
SSB.Chr2.26591742.26599728	Chr5_93945738	Chr5	93945738	0.542667	0.457333	-0.0287074	0.0162764	0.078643	3.111	110	10.704	0.0230216	187	10.6753	0.0175055	78	10.6466	0.0247534	0.000409058	3.99158e-08	0.039483	0.0398921	1.02541	0.000409098	99.9902	1.01096e-06	0	0.039483
TRMT1L.Chr16.67618111.67653844	Chr5_93945738	Chr5	93945738	0.542667	0.457333	-0.0196152	0.0111213	0.0786609	3.111	110	10.6095	0.0162816	187	10.5898	0.012722	78	10.5702	0.0174922	0.000190978	0.00123523	0.0171215	0.0185477	1.02966	0.00142621	13.3905	0.0672906	0.14283	0.0180479
BLM.Chr21.22264540.22331807	Chr5_93945738	Chr5	93945738	0.542667	0.457333	0.0284876	0.0161539	0.0787115	3.11	110	8.04686	0.023075	187	8.07535	0.0176909	78	8.10384	0.0248069	0.000402817	0.00071684	0.0381049	0.0392245	1.02695	0.00111966	35.9768	0.0184649	0.105631	0.0386425
NIN.Chr10.43640454.43692975	Chr5_93945738	Chr5	93945738	0.542667	0.457333	0.0263175	0.0149423	0.0790103	3.103	110	10.0538	0.0278526	187	10.0801	0.0244543	78	10.1064	0.0294411	0.000343784	0.0248505	0.0109187	0.036113	0.951967	0.0251943	1.36453	0.694745	0.297508	0.0295566
FAM126B.Chr2.90020667.90077608	Chr5_93945738	Chr5	93945738	0.542667	0.457333	-0.0243739	0.0138377	0.0791111	3.101	110	10.5164	0.02098	187	10.4921	0.0167892	78	10.4677	0.0225063	0.000294882	0.00407803	0.0243646	0.0287375	1.02612	0.00437292	6.74336	0.143378	0.185293	0.0274231
SNRPB.Chr13.53134613.53143629	Chr5_93945738	Chr5	93945738	0.542667	0.457333	-0.0283212	0.016083	0.0791161	3.101	110	10.0347	0.022748	187	10.0064	0.0172974	78	9.97803	0.0244592	0.000398125	3.83348e-08	0.0385499	0.0389481	1.02219	0.000398163	99.9904	9.94417e-07	0	0.03855
PIM2.ChrX.92107320.92112920	Chr5_93945738	Chr5	93945738	0.542667	0.457333	0.0424958	0.0241339	0.0791344	3.101	110	6.71007	0.0341353	187	6.75257	0.0259562	78	6.79507	0.0367031	0.000896372	1.68687e-07	0.0868051	0.0877017	1.02207	0.000896541	99.9812	1.94328e-06	0	0.0868052
CTDSP2.Chr5.55959928.55980357	Chr5_93945738	Chr5	93945738	0.542667	0.457333	0.0291506	0.0165593	0.0792131	3.099	110	11.9754	0.026335	187	12.0046	0.021665	78	12.0337	0.0281714	0.000421784	0.010502	0.0305627	0.0414865	1.01668	0.0109238	3.86115	0.255743	0.189585	0.0384392
DIDO1.Chr13.54964694.54993056	Chr5_93945738	Chr5	93945738	0.542667	0.457333	0.0198773	0.0113019	0.0792501	3.098	110	10.7946	0.018242	187	10.8145	0.0151219	78	10.8344	0.0194945	0.000196116	0.00563186	0.0135673	0.0193953	1.01115	0.00582798	3.36507	0.293339	0.229131	0.0177912
CMPK1.Chr3.99484969.99521190	Chr5_93945738	Chr5	93945738	0.542667	0.457333	-0.0327018	0.0185814	0.0792896	3.097	110	11.5094	0.029449	187	11.4767	0.0241823	78	11.444	0.0315097	0.000530811	0.0127733	0.0388916	0.0521957	1.01696	0.0133041	3.98984	0.247233	0.193542	0.0484716
ANKRD22.Chr26.10542379.10570091	Chr5_93945738	Chr5	93945738	0.542667	0.457333	-0.047559	0.0270254	0.079312	3.097	110	9.50629	0.0425321	187	9.45873	0.034793	78	9.41117	0.0455288	0.0011227	0.0251088	0.0840154	0.110247	1.01835	0.0262315	4.27995	0.230094	0.18932	0.102847
SHMT2.Chr5.56539303.56544574	Chr5_93945738	Chr5	93945738	0.542667	0.457333	-0.0291423	0.0165669	0.0794576	3.094	110	9.27025	0.0240676	187	9.24111	0.0186981	78	9.21196	0.0258634	0.000421545	0.00210144	0.038653	0.041176	1.02377	0.00252299	16.7082	0.0515636	0.111148	0.0402291
FAM136A.Chr11.14162023.14166468	Chr5_93945738	Chr5	93945738	0.542667	0.457333	-0.0357732	0.0203557	0.0797301	3.088	110	9.26927	0.0305435	187	9.23349	0.0242782	78	9.19772	0.0327821	0.000635202	0.00736365	0.0541496	0.0621484	1.02207	0.00799885	7.94116	0.119708	0.14026	0.0596723
SUOX.Chr5.57639566.57643834	Chr5_93945738	Chr5	93945738	0.542667	0.457333	-0.0439701	0.0250215	0.0797378	3.088	110	11.2818	0.0353908	187	11.2378	0.0269109	78	11.1939	0.0380531	0.000959645	4.30464e-08	0.0933082	0.0942679	1.018	0.000959688	99.9955	4.61335e-07	0	0.0933082
EXOC5.Chr10.69862217.69914486	Chr5_93945738	Chr5	93945738	0.542667	0.457333	-0.0208946	0.011891	0.0797563	3.088	110	11.0294	0.0168188	187	11.0085	0.0127888	78	10.9876	0.0180839	0.000216702	8.52976e-09	0.021073	0.0212897	1.01787	0.000216711	99.9961	4.04772e-07	0	0.021073
CCDC53.Chr5.66168586.66227000	Chr5_93945738	Chr5	93945738	0.542667	0.457333	-0.0278463	0.015849	0.0798081	3.087	110	9.42962	0.0245561	187	9.40178	0.0199111	78	9.37393	0.0263113	0.000384885	0.007213	0.0302084	0.0378063	1.01805	0.00759789	5.06569	0.192751	0.185172	0.0356182
PCDH12.Chr7.54690461.54702923	Chr5_93945738	Chr5	93945738	0.542667	0.457333	-0.0528831	0.0300997	0.0798103	3.087	110	8.10202	0.0544725	187	8.04914	0.0473602	78	7.99626	0.0577122	0.00138813	0.086669	0.0560658	0.144123	0.963156	0.0880571	1.5764	0.607203	0.267902	0.121068
NSUN3.Chr1.37960749.38021040	Chr5_93945738	Chr5	93945738	0.542667	0.457333	-0.0243956	0.0138872	0.0798401	3.086	110	10.5975	0.0196423	187	10.5731	0.0149358	78	10.5487	0.0211199	0.000295405	9.71636e-09	0.0287424	0.0290378	1.01731	0.000295415	99.9967	3.3805e-07	0	0.0287424
ZNF280C.ChrX.14035125.14080978	Chr5_93945738	Chr5	93945738	0.542667	0.457333	0.0284769	0.0162049	0.0798451	3.086	110	7.11053	0.0265037	187	7.13899	0.0221131	78	7.16746	0.0282972	0.000402513	0.0129647	0.0266599	0.0400271	1.0056	0.0133672	3.0112	0.327189	0.242006	0.0363834
SEC61B.Chr8.64722966.64731269	Chr5_93945738	Chr5	93945738	0.542667	0.457333	-0.0442845	0.0252081	0.079854	3.086	110	11.4837	0.0366446	187	11.4394	0.0284829	78	11.3951	0.039378	0.000973419	0.00498501	0.0893662	0.0953247	1.02116	0.00595843	16.3368	0.0528346	0.130923	0.093105
BT.87360.Chr4.93532937.93554971	Chr5_93945738	Chr5	93945738	0.542667	0.457333	-0.0267306	0.0152188	0.0798858	3.085	110	11.1369	0.0215256	187	11.1102	0.0163679	78	11.0834	0.0231449	0.00035466	1.88959e-08	0.0345183	0.034873	1.017	0.000354679	99.9947	5.47417e-07	0	0.0345184
MOB3B.Chr8.16745167.16961930	Chr5_93945738	Chr5	93945738	0.542667	0.457333	0.0583267	0.03321	0.0799089	3.085	110	10.1455	0.0540705	187	10.2039	0.0450147	78	10.2622	0.0577481	0.00168861	0.0523528	0.113853	0.167894	1.00576	0.0540414	3.12467	0.314988	0.189914	0.153118
SNORA48.Chr12.16382772.16382916	Chr5_93945738	Chr5	93945738	0.542667	0.457333	-0.085258	0.0485416	0.0799135	3.085	110	7.1335	0.0704779	187	7.04824	0.05473	78	6.96299	0.0757378	0.00360799	0.0176279	0.332266	0.353502	1.02064	0.0212359	16.9901	0.0503808	0.116231	0.345487
Metazoa_SRP.Chr9.2105887.2106183	Chr5_93945738	Chr5	93945738	0.542667	0.457333	-0.0924708	0.052653	0.0799186	3.084	110	13.7598	0.0744732	187	13.6673	0.0566288	78	13.5748	0.0800754	0.00424429	6.78888e-07	0.413178	0.417423	1.01678	0.00424497	99.984	1.64309e-06	0	0.413179
BT.96895.Chr23.19860795.19882823	Chr5_93945738	Chr5	93945738	0.542667	0.457333	0.0399853	0.0227728	0.0800086	3.083	110	7.48881	0.0450815	187	7.5288	0.040281	78	7.56878	0.0474338	0.00079359	0.0761006	0.0103216	0.0872158	0.909915	0.0768942	1.03205	0.880568	0.281467	0.0673971
BT.17618.Chr10.3997971.4051209	Chr5_93945738	Chr5	93945738	0.542667	0.457333	-0.0149962	0.00854592	0.0801679	3.079	110	10.1519	0.0120875	187	10.1369	0.00919121	78	10.1219	0.0129967	0.000111624	4.97128e-09	0.0108845	0.0109961	1.01512	0.000111629	99.9955	4.56729e-07	0	0.0108845
STRA13.Chr19.51494262.51497888	Chr5_93945738	Chr5	93945738	0.542667	0.457333	-0.0395327	0.0225308	0.0802155	3.079	110	7.57138	0.0332758	187	7.53184	0.0261653	78	7.49231	0.0357386	0.000775728	0.0064459	0.0688839	0.0761055	1.01928	0.00722163	10.7417	0.0855691	0.130643	0.0737183
KHNYN.Chr10.20569774.20578425	Chr5_93945738	Chr5	93945738	0.542667	0.457333	0.0333419	0.019004	0.0802216	3.078	110	9.69115	0.0304679	187	9.72449	0.0251705	78	9.75783	0.0325749	0.000551794	0.0149483	0.0392446	0.0547447	1.00794	0.0155001	3.55994	0.275835	0.188038	0.0504558
C1QBP.Chr19.26724673.26730100	Chr5_93945738	Chr5	93945738	0.542667	0.457333	-0.0307436	0.0175308	0.0803544	3.075	110	8.76938	0.0247959	187	8.73863	0.0188546	78	8.70789	0.0266611	0.000469144	7.18933e-08	0.0458033	0.0462725	1.01387	0.000469215	99.9847	1.56961e-06	0	0.0458033
U1.Chr6.92416963.92417126	Chr5_93945738	Chr5	93945738	0.542667	0.457333	-0.156072	0.0890283	0.0804821	3.073	110	4.44888	0.136458	187	4.29281	0.109938	78	4.13675	0.146301	0.0120905	0.197615	0.981409	1.19111	1.01506	0.209706	5.76549	0.167609	0.145779	1.12962
BT.24490.Chr13.29959800.29965680	Chr5_93945738	Chr5	93945738	0.542667	0.457333	-0.0376572	0.0214842	0.080526	3.072	110	7.09224	0.0325625	187	7.05459	0.026052	78	7.01693	0.0349321	0.000703869	0.00974139	0.0588338	0.0692791	1.01599	0.0104453	6.73865	0.142054	0.1416	0.0661399
LPGAT1.Chr16.73532474.73611368	Chr5_93945738	Chr5	93945738	0.542667	0.457333	0.0363928	0.0207698	0.0805832	3.071	110	9.26552	0.0303458	187	9.30192	0.0236765	78	9.33831	0.0326042	0.000657397	0.0040459	0.0599824	0.0646857	1.01629	0.0047033	13.9774	0.0631892	0.142029	0.0630168
NDUFA4.Chr4.18973421.18980828	Chr5_93945738	Chr5	93945738	0.542667	0.457333	-0.0474929	0.0271144	0.080717	3.068	110	11.1228	0.042898	187	11.0753	0.0351932	78	11.0278	0.045905	0.00111958	0.0267186	0.0832503	0.111088	1.00782	0.0278381	4.02173	0.242965	0.19184	0.103289
MED10.Chr20.66937444.66945639	Chr5_93945738	Chr5	93945738	0.542667	0.457333	-0.02303	0.0131486	0.0807287	3.068	110	7.89813	0.0185976	187	7.8751	0.0141415	78	7.85207	0.0199966	0.000263259	2.70605e-08	0.0257664	0.0260297	1.01138	0.000263286	99.9897	1.05022e-06	0	0.0257664
BT.36147.Chr12.36110810.36166860	Chr5_93945738	Chr5	93945738	0.542667	0.457333	0.0173167	0.00988761	0.080754	3.067	110	9.63006	0.0146345	187	9.64738	0.0115249	78	9.66469	0.0157163	0.000148843	0.00130518	0.0132	0.0146541	1.01571	0.00145402	10.2367	0.0899797	0.11096	0.0141789
BT.98029.Chr16.47968523.47985490	Chr5_93945738	Chr5	93945738	0.542667	0.457333	-0.0410353	0.0234354	0.0808252	3.066	110	9.21288	0.0414031	187	9.17184	0.0356876	78	9.13081	0.043948	0.000835816	0.0459332	0.0395362	0.0863052	0.968442	0.046769	1.78712	0.537423	0.243315	0.0739861
MEF2D.Chr3.14380072.14413740	Chr5_93945738	Chr5	93945738	0.542667	0.457333	0.0342917	0.0196048	0.0811548	3.06	110	9.4859	0.0288391	187	9.52019	0.0226125	78	9.55448	0.0309781	0.00058368	0.0044057	0.0526285	0.0576179	1.01302	0.00498938	11.6984	0.0772467	0.14821	0.0559328
NME2.Chr19.36214293.36217603	Chr5_93945738	Chr5	93945738	0.542667	0.457333	-0.0528189	0.0301991	0.0811687	3.059	110	8.75922	0.0530892	187	8.7064	0.0456757	78	8.65358	0.0563741	0.00138476	0.0740915	0.0674969	0.142973	0.968545	0.0754763	1.8347	0.523288	0.247141	0.123066
NOL12.Chr5.110021365.110026384	Chr5_93945738	Chr5	93945738	0.542667	0.457333	-0.0306943	0.0175539	0.0812363	3.058	110	7.9337	0.0279379	187	7.903	0.0229928	78	7.87231	0.0298846	0.000467641	0.01189	0.034264	0.0466217	1.00305	0.0123577	3.78422	0.257616	0.19123	0.0431815
AP1M2.Chr7.16302066.16312788	Chr5_93945738	Chr5	93945738	0.542667	0.457333	-0.0303445	0.0173541	0.0812411	3.057	110	10.4053	0.0245459	187	10.3749	0.0186645	78	10.3446	0.0263924	0.000457042	1.07442e-08	0.0448846	0.0453416	1.008	0.000457053	99.9976	2.39374e-07	0	0.0448846
METT10D.Chr19.23961074.24023406	Chr5_93945738	Chr5	93945738	0.542667	0.457333	0.016813	0.00961701	0.0812918	3.056	110	9.85397	0.0159546	187	9.87078	0.0134004	78	9.88759	0.0170167	0.000140309	0.00510334	0.00891839	0.014162	0.990742	0.00524365	2.6758	0.363959	0.216869	0.0127459
ATP5E.Chr22.35335190.35335581	Chr5_93945738	Chr5	93945738	0.542667	0.457333	0.153006	0.0875436	0.0813897	3.055	110	6.97667	0.167931	187	7.12968	0.148733	78	7.28268	0.177116	0.0116202	0.978165	0.271774	1.26156	0.9211	0.989785	1.17401	0.78257	0.250742	1.0054
RBM18.Chr11.93101473.93121906	Chr5_93945738	Chr5	93945738	0.542667	0.457333	0.0234376	0.0134099	0.0813952	3.054	110	9.66234	0.0202756	187	9.68578	0.0161968	78	9.70921	0.0217537	0.000272661	0.003651	0.0230608	0.0269845	1.01044	0.00392366	6.94915	0.136681	0.129642	0.0257991
ORAI1.Chr17.55858843.55873788	Chr5_93945738	Chr5	93945738	0.542667	0.457333	-0.0408347	0.0233665	0.0814181	3.054	110	12.0342	0.0405095	187	11.9933	0.0346656	78	11.9525	0.0430625	0.000827663	0.0407562	0.0434728	0.0850566	0.973073	0.0415838	1.99035	0.483874	0.249641	0.0740399
DDX52.Chr19.14213234.14235863	Chr5_93945738	Chr5	93945738	0.542667	0.457333	-0.0207324	0.0118647	0.0814755	3.053	110	9.65726	0.0167946	187	9.63653	0.0127789	78	9.6158	0.0180578	0.000213351	2.9799e-05	0.0209471	0.0211902	1.00684	0.00024315	87.7446	0.00142056	0.0962361	0.0209694
NCOA5.Chr13.75518488.75534491	Chr5_93945738	Chr5	93945738	0.542667	0.457333	0.0138808	0.00796289	0.0815194	3.052	110	9.57481	0.0130707	187	9.58872	0.0109241	78	9.60263	0.0139516	9.56368e-05	0.00324011	0.00633875	0.0096745	0.988546	0.00333575	2.86703	0.338257	0.265157	0.00876883
MYO9B.Chr7.5804898.5913540	Chr5_93945738	Chr5	93945738	0.542667	0.457333	0.0520061	0.0297756	0.0815492	3.052	110	10.2375	0.0426087	187	10.2895	0.0327163	78	10.3415	0.0458049	0.00134247	0.00297389	0.128845	0.133161	1.00815	0.00431636	31.1019	0.0225604	0.138069	0.131075
USF1.Chr3.8455700.8461692	Chr5_93945738	Chr5	93945738	0.542667	0.457333	-0.0180163	0.0103142	0.0815548	3.051	110	9.72657	0.0145886	187	9.70856	0.011093	78	9.69054	0.015686	0.000161111	2.93777e-09	0.015855	0.0160161	1.00593	0.000161114	99.9982	1.8529e-07	0	0.015855
CCSMST1.Chr25.1116677.1117637	Chr5_93945738	Chr5	93945738	0.542667	0.457333	-0.0420147	0.0240562	0.0815924	3.05	110	8.77483	0.0340255	187	8.73281	0.0258727	78	8.6908	0.036585	0.000876192	1.24899e-07	0.0862473	0.0871237	1.00569	0.000876317	99.9857	1.44815e-06	0	0.0862474
CABLES2.Chr13.55346048.55356672	Chr5_93945738	Chr5	93945738	0.542667	0.457333	0.0345384	0.019778	0.0816306	3.05	110	7.64886	0.0279743	187	7.68339	0.0212714	78	7.71793	0.0300786	0.000592107	7.99858e-08	0.0582984	0.0588905	1.00544	0.000592187	99.9865	1.37201e-06	0	0.0582984
BT.28270.Chr17.4732242.4868678	Chr5_93945738	Chr5	93945738	0.542667	0.457333	-0.0219377	0.0125649	0.0816922	3.048	110	12.344	0.0203204	187	12.3221	0.0168613	78	12.3001	0.0217127	0.000238878	0.00707157	0.0166743	0.0239848	0.995959	0.00731045	3.26763	0.297802	0.182203	0.021978
AEN.Chr21.20002742.20007367	Chr5_93945738	Chr5	93945738	0.542667	0.457333	-0.0503574	0.0288497	0.0817741	3.047	110	7.02587	0.0439498	187	6.97551	0.0352756	78	6.92515	0.0471356	0.0012587	0.0190007	0.104713	0.124972	1.00719	0.0202594	6.21292	0.153587	0.159883	0.118963
GOLGA5.Chr21.58070189.58098924	Chr5_93945738	Chr5	93945738	0.542667	0.457333	-0.0287993	0.0165015	0.0818135	3.046	110	10.8975	0.02334	187	10.8687	0.0177475	78	10.8399	0.0250957	0.00041168	8.591e-09	0.0405825	0.0409942	1.00424	0.000411688	99.9979	2.11692e-07	0	0.0405825
MED11.Chr19.27253471.27255303	Chr5_93945738	Chr5	93945738	0.542667	0.457333	-0.0303614	0.0174002	0.0818945	3.045	110	7.02766	0.0254728	187	6.9973	0.0199032	78	6.96694	0.0273668	0.000457552	0.00301891	0.0419178	0.0453943	1.00795	0.00347647	13.1614	0.0671815	0.132654	0.044182
DNAJA3.Chr25.3569974.3601212	Chr5_93945738	Chr5	93945738	0.542667	0.457333	-0.0220721	0.0126515	0.0819411	3.044	110	10.5454	0.0185697	187	10.5233	0.0145372	78	10.5012	0.0199487	0.000241814	0.00172472	0.0220295	0.023996	1.00772	0.00196653	12.2965	0.0726069	0.129615	0.023323
WDR68.Chr19.48516498.48543240	Chr5_93945738	Chr5	93945738	0.542667	0.457333	0.0181655	0.0104158	0.0820426	3.042	110	9.38926	0.0192244	187	9.40742	0.0168252	78	9.42559	0.0203365	0.000163792	0.0114998	0.0057798	0.0174434	0.938989	0.0116636	1.4043	0.665514	0.268187	0.0144047
SLC36A1.Chr7.64650884.64684500	Chr5_93945738	Chr5	93945738	0.542667	0.457333	0.0315595	0.0181048	0.0821794	3.039	110	8.98996	0.0256077	187	9.02152	0.0194719	78	9.05308	0.027534	0.000494375	2.47542e-08	0.0488516	0.049346	1.00185	0.0004944	99.995	5.06723e-07	0	0.0488517
ZNF408.Chr15.77516535.77521982	Chr5_93945738	Chr5	93945738	0.542667	0.457333	-0.0225098	0.0129145	0.0822329	3.038	110	8.28045	0.0184047	187	8.25794	0.0140834	78	8.23543	0.0197869	0.0002515	0.000348484	0.0244738	0.0250737	1.00304	0.000599984	41.9177	0.0140392	0.102303	0.0247351
BT.44867.Chr11.98621303.98654751	Chr5_93945738	Chr5	93945738	0.542667	0.457333	0.0549367	0.0315244	0.082268	3.037	110	8.75943	0.0484193	187	8.81437	0.0390582	78	8.86931	0.0519061	0.00149803	0.0254872	0.122376	0.149361	1.00296	0.0269852	5.55131	0.17237	0.163852	0.141491
BT.37170.Chr8.69500592.69604707	Chr5_93945738	Chr5	93945738	0.542667	0.457333	-0.135896	0.0779991	0.082341	3.035	110	8.86041	0.137892	187	8.72451	0.118885	78	8.58862	0.14636	0.00916663	0.510771	0.436306	0.956244	0.958608	0.519938	1.76303	0.539313	0.251363	0.819384
BT.105276.Chr16.4533505.4551569	Chr5_93945738	Chr5	93945738	0.542667	0.457333	-0.0749847	0.0430552	0.0824233	3.034	110	15.9558	0.0742107	187	15.8808	0.0633587	78	15.8058	0.0789229	0.00279088	0.13327	0.151983	0.288044	0.968908	0.136061	2.05121	0.467198	0.268447	0.251936
NAGS.Chr19.44486048.44491268	Chr5_93945738	Chr5	93945738	0.542667	0.457333	0.0393637	0.0226013	0.0824446	3.033	110	5.85349	0.0352695	187	5.89285	0.0287159	78	5.93222	0.0377744	0.000769109	0.0159786	0.060216	0.0769637	0.999313	0.0167477	4.59233	0.209708	0.184649	0.0722
BT.24012.Chr3.55063830.55075636	Chr5_93945738	Chr5	93945738	0.542667	0.457333	0.0611889	0.0351331	0.0824595	3.033	110	7.82725	0.0521099	187	7.88844	0.0410973	78	7.94963	0.0559573	0.00185841	0.017332	0.165836	0.185026	1.0044	0.0191904	9.68407	0.0946235	0.150178	0.178835
CPPED1.Chr25.11494718.11602903	Chr5_93945738	Chr5	93945738	0.542667	0.457333	0.0315689	0.0181266	0.0824647	3.033	110	9.01153	0.0339424	187	9.0431	0.0298436	78	9.07467	0.0358656	0.000494668	0.0374162	0.0153659	0.0532768	0.928486	0.0379109	1.30482	0.708881	0.276387	0.0434281
TLCD2.Chr19.23376204.23378706	Chr5_93945738	Chr5	93945738	0.542667	0.457333	0.0805291	0.0462525	0.0825451	3.031	110	3.92131	0.079854	187	4.00184	0.0682218	78	4.08237	0.0849138	0.00321886	0.155593	0.173815	0.332627	0.967707	0.158812	2.02684	0.472341	0.214626	0.29051
BT.105130.Chr8.76567996.76663653	Chr5_93945738	Chr5	93945738	0.542667	0.457333	0.0170587	0.00979816	0.0825716	3.031	110	11.2991	0.0143873	187	11.3161	0.0112662	78	11.3332	0.0154554	0.00014444	0.00104618	0.0132013	0.0143919	1.00362	0.00119062	12.1315	0.0734291	0.134415	0.0139859
C10ORF76.Chr26.22446522.22608433	Chr5_93945738	Chr5	93945738	0.542667	0.457333	0.0169849	0.00975832	0.0826354	3.03	110	10.9064	0.0138023	187	10.9234	0.0104952	78	10.9404	0.0148406	0.000143193	3.31012e-09	0.0141919	0.0143351	0.998895	0.000143196	99.9977	2.33239e-07	0	0.014192
LYRM1.Chr25.18797874.18835009	Chr5_93945738	Chr5	93945738	0.542667	0.457333	-0.0178785	0.0102712	0.0826466	3.03	110	9.07763	0.0147385	187	9.05975	0.011341	78	9.04187	0.0158432	0.000158657	0.000426267	0.0152583	0.0158432	1.00142	0.000584925	27.1244	0.0271775	0.117253	0.015578
BT.56902.Chr11.107150455.107154002	Chr5_93945738	Chr5	93945738	0.542667	0.457333	0.0683849	0.0392926	0.0826623	3.029	110	2.80785	0.0555761	187	2.87624	0.0422596	78	2.94462	0.0597567	0.00232122	4.65551e-07	0.230098	0.232419	0.998721	0.00232169	99.9799	2.02327e-06	0	0.230098
VILL.Chr22.11478629.11496681	Chr5_93945738	Chr5	93945738	0.542667	0.457333	0.0871107	0.0500526	0.0826658	3.029	110	8.07118	0.0832403	187	8.15829	0.0699919	78	8.2454	0.0887655	0.00376651	0.140814	0.239333	0.383914	0.981082	0.144581	2.60513	0.37042	0.219027	0.344944
BT.45343.Chr21.61513000.61555942	Chr5_93945738	Chr5	93945738	0.542667	0.457333	0.0188436	0.0108281	0.0826883	3.028	110	10.8503	0.0153154	187	10.8691	0.0116457	78	10.888	0.0164674	0.000176247	1.79432e-08	0.017474	0.0176503	0.998553	0.000176265	99.9898	1.02685e-06	0	0.017474
BT.34596.Chr14.76230690.76269294	Chr5_93945738	Chr5	93945738	0.542667	0.457333	-0.0180728	0.0103889	0.082805	3.026	110	10.156	0.0156718	187	10.1379	0.0125007	78	10.1198	0.0168162	0.000162124	0.00210774	0.0139203	0.0161902	1.00137	0.00226986	7.14248	0.131503	0.151839	0.0155011
ZNF584.Chr18.65866463.65872294	Chr5_93945738	Chr5	93945738	0.542667	0.457333	-0.0327835	0.0188467	0.0828235	3.026	110	6.24908	0.026657	187	6.2163	0.0202698	78	6.18352	0.0286622	0.000533465	7.77663e-08	0.052937	0.0534706	0.99768	0.000533543	99.9854	1.46903e-06	0	0.0529371
TDRD3.Chr12.1527007.1752049	Chr5_93945738	Chr5	93945738	0.542667	0.457333	-0.0193055	0.0111018	0.0828812	3.025	110	11.4674	0.0164525	187	11.4481	0.0129681	78	11.4288	0.0176678	0.000184995	0.00170055	0.0165873	0.0184728	1.00145	0.00188554	9.81125	0.092988	0.161133	0.0178627
LPP.Chr1.79041610.79725431	Chr5_93945738	Chr5	93945738	0.542667	0.457333	0.0234265	0.013471	0.0829046	3.024	110	12.3206	0.0190536	187	12.3441	0.0144882	78	12.3675	0.0204869	0.000272402	1.17806e-08	0.0270455	0.0273179	0.997157	0.000272414	99.9957	4.35584e-07	0	0.0270455
ASH2L.Chr27.32989769.33014982	Chr5_93945738	Chr5	93945738	0.542667	0.457333	0.0215669	0.0124059	0.0830151	3.022	110	9.8445	0.0188618	187	9.86607	0.0151204	78	9.88764	0.0202312	0.000230872	0.00340991	0.019462	0.0231028	0.999324	0.00364078	6.34128	0.149087	0.166088	0.0220194
ZCCHC24.Chr28.35189622.35251005	Chr5_93945738	Chr5	93945738	0.542667	0.457333	0.0542747	0.0312213	0.0830294	3.022	110	10.0233	0.0494097	187	10.0776	0.0405417	78	10.1319	0.0528722	0.00146215	0.035533	0.110278	0.147273	0.992812	0.0369951	3.95227	0.243692	0.198561	0.136928
SERBP1.Chr3.78243808.78258243	Chr5_93945738	Chr5	93945738	0.542667	0.457333	-0.0237862	0.0136842	0.0830447	3.021	110	12.1027	0.0193551	187	12.0789	0.0147174	78	12.0552	0.020811	0.000280833	7.46088e-09	0.027908	0.0281888	0.996255	0.00028084	99.9973	2.67338e-07	0	0.027908
TUBG2.Chr19.43360443.43365350	Chr5_93945738	Chr5	93945738	0.542667	0.457333	0.0398283	0.0229152	0.083072	3.021	110	7.24648	0.0324116	187	7.2863	0.0246455	78	7.32613	0.0348497	0.000787371	3.16773e-08	0.0782596	0.0790471	0.996079	0.000787403	99.996	4.04772e-07	0	0.0782597
PSMA6.Chr21.45974822.45998591	Chr5_93945738	Chr5	93945738	0.542667	0.457333	-0.0193397	0.0111291	0.0831278	3.02	110	11.0016	0.0157412	187	10.9823	0.0119695	78	10.9629	0.0169253	0.00018565	2.50238e-08	0.0184591	0.0186448	0.995721	0.000185675	99.9865	1.35563e-06	0	0.0184592
C17ORF101.Chr19.50788178.50802633	Chr5_93945738	Chr5	93945738	0.542667	0.457333	-0.028406	0.0163505	0.0832134	3.018	110	7.80723	0.0246377	187	7.77883	0.0196381	78	7.75042	0.0264382	0.000400513	0.00512234	0.0345759	0.0400987	0.998818	0.00552285	7.25193	0.129032	0.150488	0.0384176
FAM134C.Chr19.43298125.43316234	Chr5_93945738	Chr5	93945738	0.542667	0.457333	0.0156615	0.00901726	0.0832961	3.017	110	10.7894	0.0142534	187	10.805	0.0116876	78	10.8207	0.0152534	0.000121748	0.00292752	0.00923255	0.0122818	0.99129	0.00304927	3.99271	0.240749	0.171231	0.0114282
ZRANB1.Chr26.44841835.44885237	Chr5_93945738	Chr5	93945738	0.542667	0.457333	0.015787	0.00909399	0.0834525	3.014	110	10.5449	0.0138006	187	10.5607	0.0110502	78	10.5765	0.014804	0.000123708	0.00178028	0.0105076	0.0124116	0.996709	0.00190398	6.49731	0.14488	0.14768	0.0118429
MANB.Chr7.13954085.13969420	Chr5_93945738	Chr5	93945738	0.542667	0.457333	-0.0281192	0.0161986	0.0834572	3.013	110	11.1264	0.0229116	187	11.0982	0.0174218	78	11.0701	0.0246351	0.000392465	7.98344e-08	0.0391065	0.039499	0.993608	0.000392545	99.9797	2.04146e-06	0	0.0391065
TSG101.Chr29.26450457.26492046	Chr5_93945738	Chr5	93945738	0.542667	0.457333	-0.0179375	0.0103343	0.0835128	3.013	110	10.7998	0.0148431	187	10.7818	0.0114301	78	10.7639	0.0159553	0.000159705	0.000460534	0.0154155	0.0160358	0.995932	0.000620239	25.749	0.029008	0.111684	0.0157609
YIPF5.Chr7.57200810.57216549	Chr5_93945738	Chr5	93945738	0.542667	0.457333	-0.0324992	0.0187259	0.0835246	3.012	110	11.0045	0.0264862	187	10.972	0.0201399	78	10.9395	0.0284786	0.000524252	1.06e-08	0.0522611	0.0527854	0.993176	0.000524263	99.998	2.02828e-07	0	0.0522612
TTC9B.Chr18.49888149.49890488	Chr5_93945738	Chr5	93945738	0.542667	0.457333	-0.0588332	0.0339003	0.0835359	3.012	110	5.08365	0.0520119	187	5.02481	0.0419287	78	4.96598	0.0557608	0.00171807	0.0290392	0.141927	0.172685	0.994918	0.0307573	5.58589	0.169853	0.164745	0.163707
FRMD8.Chr29.44248435.44269691	Chr5_93945738	Chr5	93945738	0.542667	0.457333	0.0270755	0.0156048	0.083613	3.01	110	8.60623	0.0239552	187	8.6333	0.0193177	78	8.66038	0.025681	0.000363873	0.00620308	0.030024	0.0365909	0.994433	0.00656696	5.54096	0.171228	0.18545	0.0346763
ZBTB8OS.Chr2.121818177.121830440	Chr5_93945738	Chr5	93945738	0.542667	0.457333	-0.0228394	0.0131699	0.0837555	3.008	110	9.06514	0.0186277	187	9.0423	0.0141643	78	9.01946	0.0200289	0.00025892	1.04632e-08	0.0258497	0.0261086	0.991702	0.00025893	99.996	4.04772e-07	0	0.0258497
BT.106173.Chr29.43126404.43142481	Chr5_93945738	Chr5	93945738	0.542667	0.457333	0.0493452	0.0284672	0.0838995	3.005	110	6.85392	0.0460429	187	6.90326	0.0382071	78	6.95261	0.0491973	0.00120861	0.036331	0.085559	0.123099	0.981823	0.0375396	3.21956	0.298064	0.200792	0.112807
TOR2A.Chr11.98425082.98429110	Chr5_93945738	Chr5	93945738	0.542667	0.457333	-0.041336	0.0238471	0.0839073	3.005	110	7.7014	0.0368588	187	7.66006	0.0298444	78	7.61872	0.039499	0.00084811	0.0158401	0.0688496	0.0855378	0.991502	0.0166883	5.08208	0.187037	0.164377	0.0807297
TFAP4.Chr25.3438925.3451041	Chr5_93945738	Chr5	93945738	0.542667	0.457333	0.0451435	0.0260416	0.0839097	3.005	110	7.07473	0.0374951	187	7.11987	0.0289295	78	7.16501	0.0403024	0.00101155	0.00340401	0.0973795	0.101795	0.993709	0.00441555	22.9087	0.0337754	0.124323	0.0999325
ZNF131.Chr20.31571710.31578258	Chr5_93945738	Chr5	93945738	0.542667	0.457333	-0.0237702	0.0137124	0.0839102	3.005	110	9.12842	0.0197604	187	9.10465	0.0152566	78	9.08088	0.0212394	0.000280454	0.000991323	0.0269493	0.0282211	0.993775	0.00127178	22.0521	0.0354797	0.113058	0.0276928
GNAT2.Chr3.33952094.33961478	Chr5_93945738	Chr5	93945738	0.542667	0.457333	0.0167984	0.00969543	0.0840413	3.002	110	9.18821	0.0153206	187	9.20501	0.0125607	78	9.22181	0.0163958	0.000140066	0.00337356	0.0106833	0.0141969	0.986596	0.00351363	3.98637	0.239994	0.182854	0.0132134
SRPRB.Chr1.136636526.136676796	Chr5_93945738	Chr5	93945738	0.542667	0.457333	-0.0388329	0.0224133	0.0840799	3.001	110	10.7662	0.0331797	187	10.7273	0.0261326	78	10.6885	0.0356321	0.000748507	0.00674842	0.0677992	0.0752961	0.994084	0.00749693	9.98418	0.090525	0.126362	0.0728605
PIBF1.Chr12.47837819.48053497	Chr5_93945738	Chr5	93945738	0.542667	0.457333	-0.0261897	0.0151164	0.0840814	3.001	110	9.68329	0.0224739	187	9.6571	0.0177533	78	9.63091	0.0241309	0.000340452	0.00338051	0.0305308	0.0342518	0.993969	0.00372096	9.14957	0.0996868	0.130572	0.0330662
DGKE.Chr19.7875201.7899782	Chr5_93945738	Chr5	93945738	0.542667	0.457333	0.0307606	0.0177615	0.084201	2.999	110	8.38536	0.0338244	187	8.41612	0.0298937	78	8.44688	0.0356943	0.000469662	0.0389134	0.0122981	0.0516812	0.908768	0.0393831	1.19255	0.759856	0.30957	0.0414832
RNF181.Chr11.49244485.49246356	Chr5_93945738	Chr5	93945738	0.542667	0.457333	-0.0381246	0.0220164	0.0842189	2.999	110	9.53005	0.0335038	187	9.49193	0.0268733	78	9.45381	0.0359345	0.000721452	0.0108883	0.0611525	0.0727622	0.99152	0.0116097	6.21421	0.15114	0.162408	0.0693187
TMEM186.Chr25.7697900.7700498	Chr5_93945738	Chr5	93945738	0.542667	0.457333	-0.0371111	0.0214469	0.0844407	2.994	110	7.61388	0.0303349	187	7.57677	0.0230664	78	7.53966	0.0326168	0.000683603	9.16432e-08	0.0685522	0.0692359	0.987353	0.000683695	99.9866	1.33684e-06	0	0.0685523
COPS8.Chr3.117179569.117192618	Chr5_93945738	Chr5	93945738	0.542667	0.457333	-0.0168227	0.00972207	0.0844623	2.994	110	10.0303	0.0139748	187	10.0135	0.0107681	78	9.99669	0.0150216	0.000140471	0.000429181	0.0136203	0.01419	0.98993	0.000569652	24.6591	0.0305478	0.0997089	0.0139422
R3HCC1.Chr8.71269222.71277367	Chr5_93945738	Chr5	93945738	0.542667	0.457333	-0.0279182	0.0161345	0.0844655	2.994	110	8.14317	0.0234723	187	8.11525	0.0182549	78	8.08733	0.0252226	0.000386876	0.00210163	0.0365485	0.0390371	0.991048	0.00248851	15.5465	0.0543757	0.126195	0.0381248
BT.97611.Chr7.22577243.22580777	Chr5_93945738	Chr5	93945738	0.542667	0.457333	-0.0453894	0.0262383	0.0845266	2.993	110	13.0973	0.0371118	187	13.0519	0.0282195	78	13.0065	0.0399035	0.0010226	1.7875e-08	0.102604	0.103626	0.986811	0.00102261	99.9983	1.74214e-07	0	0.102604
AUP1.Chr11.10093115.10096146	Chr5_93945738	Chr5	93945738	0.542667	0.457333	-0.0291177	0.0168378	0.084638	2.991	110	11.2226	0.0254253	187	11.1935	0.0202935	78	11.1643	0.0272805	0.000420835	0.0056297	0.0364766	0.0425271	0.989568	0.00605053	6.95533	0.133702	0.16164	0.0406989
SRPR.Chr29.29986076.29991236	Chr5_93945738	Chr5	93945738	0.542667	0.457333	-0.0339062	0.019615	0.0847543	2.988	110	12.1753	0.0304498	187	12.1414	0.0247177	78	12.1075	0.0326226	0.000570631	0.0113125	0.0460243	0.0579074	0.985419	0.0118831	4.80203	0.197299	0.185123	0.0545087
BT.62324.Chr18.55584939.55588381	Chr5_93945738	Chr5	93945738	0.542667	0.457333	0.0866979	0.0501559	0.0847637	2.988	110	2.01998	0.0802299	187	2.10668	0.0662034	78	2.19337	0.0857914	0.00373089	0.101928	0.275335	0.380994	0.979252	0.105659	3.53107	0.270178	0.197545	0.351781
EPRS.Chr16.24171351.24236353	Chr5_93945738	Chr5	93945738	0.542667	0.457333	-0.0348307	0.0201506	0.0847711	2.988	110	12.9304	0.0285013	187	12.8956	0.0216721	78	12.8607	0.0306452	0.000602173	8.64267e-08	0.0605153	0.0611176	0.98527	0.00060226	99.9856	1.42818e-06	0	0.0605154
SPR.Chr11.11540747.11548873	Chr5_93945738	Chr5	93945738	0.542667	0.457333	-0.0287462	0.0166407	0.0849733	2.984	110	8.80123	0.0248754	187	8.77248	0.0197234	78	8.74374	0.0267032	0.000410165	0.004582	0.036519	0.0415111	0.988083	0.00499216	8.21617	0.111481	0.155625	0.0399555
RPA3.Chr4.15600773.15603972	Chr5_93945738	Chr5	93945738	0.542667	0.457333	-0.0417962	0.0241981	0.0850064	2.983	110	8.28633	0.0367385	187	8.24453	0.0294249	78	8.20273	0.0394085	0.000867102	0.0126933	0.074312	0.0878724	0.986774	0.0135604	6.39435	0.145891	0.161136	0.083832
C5H22ORF23.Chr5.110241329.110249160	Chr5_93945738	Chr5	93945738	0.542667	0.457333	0.0524039	0.0303668	0.085279	2.978	110	5.56107	0.0429512	187	5.61347	0.0326597	78	5.66588	0.0461821	0.00136309	1.40132e-07	0.137432	0.138795	0.982084	0.00136323	99.9897	1.01964e-06	0	0.137432
FAR1.Chr15.39529628.39605792	Chr5_93945738	Chr5	93945738	0.542667	0.457333	0.0349653	0.0202732	0.0854565	2.975	110	10.4699	0.032392	187	10.5049	0.026713	78	10.5398	0.03464	0.000606834	0.0164717	0.0451479	0.0622264	0.975204	0.0170785	3.5532	0.267312	0.198541	0.0575017
MTHFD2.Chr11.10409033.10430853	Chr5_93945738	Chr5	93945738	0.542667	0.457333	-0.0625954	0.036297	0.0855017	2.974	110	8.54628	0.0538784	187	8.48368	0.0425152	78	8.42108	0.0578545	0.00194482	0.0188261	0.176682	0.197453	0.984956	0.0207709	9.3632	0.0962932	0.143288	0.190802
CXHXorf65.ChrX.84820230.84822311	Chr5_93945738	Chr5	93945738	0.542667	0.457333	0.07228	0.0419177	0.0855271	2.973	110	3.1698	0.0660887	187	3.24208	0.0541168	78	3.31436	0.070737	0.00259318	0.0615828	0.201042	0.265218	0.977753	0.064176	4.04073	0.234489	0.189559	0.24723
M6PRBP1.Chr7.20503792.20524334	Chr5_93945738	Chr5	93945738	0.542667	0.457333	-0.034973	0.0202831	0.0855364	2.973	110	11.3404	0.0307577	187	11.3054	0.0246161	78	11.2704	0.0329951	0.000607101	0.00875326	0.0523681	0.0617285	0.983501	0.00936036	6.48587	0.143211	0.168491	0.0589331
RPS6KA1.Chr2.127164652.127202531	Chr5_93945738	Chr5	93945738	0.542667	0.457333	0.0421621	0.0244517	0.0855377	2.973	110	9.20497	0.0434249	187	9.24714	0.0375025	78	9.2893	0.0460753	0.000882351	0.0515305	0.0417517	0.0941645	0.937031	0.0524129	1.68346	0.552415	0.254467	0.0803996
PSMC3IP.Chr19.43290562.43295238	Chr5_93945738	Chr5	93945738	0.542667	0.457333	-0.0268889	0.0156019	0.0856874	2.97	110	8.62137	0.0220676	187	8.59448	0.01678	78	8.56759	0.0237276	0.000358875	6.5589e-08	0.0362783	0.0366372	0.979537	0.000358941	99.9817	1.80794e-06	0	0.0362783
AK2.Chr2.121486298.121509903	Chr5_93945738	Chr5	93945738	0.542667	0.457333	-0.0284555	0.016512	0.0857339	2.97	110	10.8727	0.0241097	187	10.8442	0.018802	78	10.8157	0.0259046	0.00040191	0.0025029	0.0379686	0.0408734	0.983304	0.00290481	13.836	0.0618435	0.119369	0.0398458
SRP9.Chr16.29552152.29561665	Chr5_93945738	Chr5	93945738	0.542667	0.457333	-0.0334224	0.0193992	0.0857889	2.968	110	9.75439	0.0274385	187	9.72096	0.020864	78	9.68754	0.0295025	0.000554462	4.85791e-08	0.0560864	0.056641	0.978906	0.00055451	99.9912	8.66146e-07	0	0.0560865
BT.103435.Chr28.16729036.16802909	Chr5_93945738	Chr5	93945738	0.542667	0.457333	0.0394896	0.0229212	0.0857947	2.968	110	9.23271	0.03242	187	9.2722	0.0246519	78	9.31169	0.0348588	0.000774037	9.08281e-08	0.0783004	0.0790746	0.97887	0.000774128	99.9883	1.15999e-06	0	0.0783005
ALG10.Chr5.76497229.76503464	Chr5_93945738	Chr5	93945738	0.542667	0.457333	-0.0297997	0.0173031	0.0859058	2.966	110	9.57621	0.0260821	187	9.54641	0.0207942	78	9.51661	0.0279876	0.000440777	0.00577217	0.0386863	0.0448992	0.981703	0.00621295	7.09449	0.129833	0.165144	0.0430154
PSMC2.Chr4.44806721.44819866	Chr5_93945738	Chr5	93945738	0.542667	0.457333	-0.0263139	0.0152859	0.0860435	2.964	110	11.1912	0.0221314	187	11.1649	0.0171495	78	11.1385	0.023785	0.000343689	0.00155457	0.0331489	0.0350471	0.980649	0.00189826	18.1055	0.0447959	0.137842	0.0343148
RABAC1.Chr18.51607794.51610670	Chr5_93945738	Chr5	93945738	0.542667	0.457333	-0.0499117	0.0290018	0.0861118	2.962	110	11.0848	0.0455134	187	11.0349	0.0371738	78	10.985	0.0487288	0.00123652	0.0280464	0.0975445	0.126827	0.97496	0.0292829	4.22266	0.223316	0.196559	0.118579
CD52.Chr2.127396373.127397972	Chr5_93945738	Chr5	93945738	0.542667	0.457333	0.0505734	0.0293847	0.0861343	2.962	110	7.59867	0.0431341	187	7.64924	0.0337693	78	7.69982	0.0463369	0.00126952	0.00932562	0.118818	0.129414	0.980982	0.0105951	11.9821	0.0727745	0.138626	0.125813
PA2G4.Chr5.57532245.57538950	Chr5_93945738	Chr5	93945738	0.542667	0.457333	-0.0298132	0.0173276	0.0862095	2.96	110	10.7731	0.0245085	187	10.7433	0.018636	78	10.7135	0.0263521	0.000441178	1.5814e-08	0.0447477	0.0451889	0.976299	0.000441194	99.9964	3.53403e-07	0	0.0447477
CKS2.Chr8.90300717.90305611	Chr5_93945738	Chr5	93945738	0.542667	0.457333	0.0439047	0.0255172	0.0862247	2.96	110	6.6864	0.0496827	187	6.73031	0.0441908	78	6.77421	0.0523406	0.000956791	0.0888797	0.0183768	0.108213	0.884171	0.0898365	1.06504	0.828665	0.289541	0.0850366
AKAP7.Chr9.70181054.70304090	Chr5_93945738	Chr5	93945738	0.542667	0.457333	0.0358431	0.0208331	0.0862463	2.96	110	9.09742	0.0301616	187	9.13327	0.0233713	78	9.16911	0.0324152	0.000637687	0.00288002	0.0615835	0.0651012	0.979532	0.00351771	18.1279	0.0446767	0.116202	0.0637435
BT.24990.Chr3.8350180.8356345	Chr5_93945738	Chr5	93945738	0.542667	0.457333	0.0301974	0.0175536	0.086257	2.959	110	8.05543	0.024828	187	8.08562	0.018879	78	8.11582	0.0266957	0.00045262	1.13214e-08	0.0459221	0.0463748	0.976006	0.000452632	99.9975	2.46535e-07	0	0.0459221
MTM1.ChrX.33460693.33551321	Chr5_93945738	Chr5	93945738	0.542667	0.457333	0.0184331	0.0107178	0.0862762	2.959	110	8.70819	0.0173679	187	8.72662	0.0144257	78	8.74506	0.0185553	0.000168652	0.00523807	0.0120482	0.017455	0.96621	0.00540672	3.11929	0.303019	0.222927	0.0159768
CD2BP2.Chr25.26796459.26798824	Chr5_93945738	Chr5	93945738	0.542667	0.457333	-0.0281552	0.016365	0.0862827	2.96	110	8.94116	0.0232375	187	8.91301	0.0177282	78	8.88486	0.0249841	0.000393471	0.000291197	0.0395896	0.0402743	0.97698	0.000684668	57.4689	0.00730168	0.121372	0.039808
BOLA3.Chr11.10489732.10497683	Chr5_93945738	Chr5	93945738	0.542667	0.457333	-0.0575618	0.0334613	0.0862948	2.959	110	7.90157	0.0556314	187	7.84401	0.0467709	78	7.78645	0.0593253	0.00164462	0.062787	0.107094	0.171525	0.958818	0.0644316	2.5525	0.369594	0.225699	0.154184
RBBP5.Chr16.2694854.2733979	Chr5_93945738	Chr5	93945738	0.542667	0.457333	-0.012648	0.00735431	0.0863757	2.958	110	10.6202	0.0105204	187	10.6076	0.00807516	78	10.5949	0.0113097	7.9403e-05	0.000170735	0.00787385	0.00812399	0.977389	0.000250138	31.7437	0.0212236	0.112633	0.0080019
MDFIC.Chr4.53756424.53854749	Chr5_93945738	Chr5	93945738	0.542667	0.457333	-0.0350044	0.0203641	0.0865055	2.955	110	12.2804	0.0330964	187	12.2454	0.0275295	78	12.2104	0.0353519	0.000608193	0.0193884	0.0430726	0.0630692	0.964327	0.0199966	3.04148	0.310409	0.18955	0.0576139
MCEE.Chr21.27897958.27905993	Chr5_93945738	Chr5	93945738	0.542667	0.457333	-0.0325804	0.0189579	0.0865732	2.953	110	8.24347	0.0268143	187	8.21089	0.0203894	78	8.17831	0.0288314	0.000526875	1.17194e-08	0.053564	0.0540908	0.974056	0.000526887	99.9978	2.18793e-07	0	0.053564
TMED1.Chr7.16524145.16527426	Chr5_93945738	Chr5	93945738	0.542667	0.457333	-0.0313373	0.0182417	0.0865948	2.953	110	8.64831	0.0269148	187	8.61696	0.0211496	78	8.58562	0.0289079	0.000487436	0.00414911	0.0452208	0.0498573	0.977662	0.00463654	10.5129	0.0840413	0.16655	0.0483326
C10H14ORF1.Chr10.87913060.87921648	Chr5_93945738	Chr5	93945738	0.542667	0.457333	-0.0318703	0.0185481	0.086638	2.952	110	8.37709	0.0281607	187	8.34522	0.0225549	78	8.31335	0.0302074	0.00050416	0.00745878	0.0436605	0.0516234	0.976611	0.00796294	6.33133	0.145909	0.161961	0.0492545
GATM.Chr10.65325342.65341352	Chr5_93945738	Chr5	93945738	0.542667	0.457333	0.0635922	0.0370194	0.0867114	2.951	110	7.70814	0.0523608	187	7.77173	0.0398147	78	7.83532	0.0562996	0.00200726	4.87115e-08	0.204245	0.206252	0.973207	0.00200731	99.9976	2.38496e-07	0	0.204245
BT.20263.Chr3.69316067.69322906	Chr5_93945738	Chr5	93945738	0.542667	0.457333	-0.0344582	0.0200615	0.0867449	2.95	110	10.4193	0.0283753	187	10.3849	0.0215764	78	10.3504	0.0305098	0.00058936	2.4279e-08	0.0599819	0.0605713	0.973001	0.000589384	99.9959	4.04772e-07	0	0.0599819
SP1.Chr5.26769555.26804655	Chr5_93945738	Chr5	93945738	0.542667	0.457333	0.0141367	0.00823714	0.0870118	2.945	110	11.1481	0.012263	187	11.1623	0.00969624	78	11.1764	0.0131664	9.9196e-05	0.00103325	0.00903604	0.0101685	0.975523	0.00113245	8.75945	0.102614	0.153252	0.00981098
WARS2.Chr3.24105659.24200029	Chr5_93945738	Chr5	93945738	0.542667	0.457333	-0.0314272	0.0183171	0.0871238	2.943	110	9.35938	0.0266925	187	9.32796	0.0207855	78	9.29653	0.0286815	0.000490239	0.00288065	0.046931	0.0503019	0.974594	0.00337089	14.5433	0.0578309	0.108245	0.0490915
UTP11L.Chr3.108529496.108546298	Chr5_93945738	Chr5	93945738	0.542667	0.457333	-0.0236833	0.0138111	0.0872616	2.941	110	9.86329	0.0195346	187	9.83961	0.014854	78	9.81592	0.0210041	0.000278407	5.24622e-08	0.0284281	0.0287065	0.96984	0.00027846	99.9812	1.84543e-06	0	0.0284281
CXCL16.Chr19.27249528.27253097	Chr5_93945738	Chr5	93945738	0.542667	0.457333	-0.0439352	0.0256408	0.0875065	2.936	110	9.32774	0.0433786	187	9.2838	0.0367499	78	9.23987	0.0461987	0.000958121	0.041806	0.0585859	0.10135	0.945359	0.0427641	2.24048	0.416428	0.227475	0.0899404
BT.37059.Chr10.61295669.61326360	Chr5_93945738	Chr5	93945738	0.542667	0.457333	-0.0192659	0.0112474	0.0876072	2.934	110	10.584	0.0159085	187	10.5648	0.0120967	78	10.5455	0.0171052	0.000184237	7.63144e-09	0.0188537	0.0190379	0.967736	0.000184245	99.9959	4.04772e-07	0	0.0188537
PODN.Chr3.93728705.93751305	Chr5_93945738	Chr5	93945738	0.542667	0.457333	0.0573771	0.0335003	0.0876423	2.933	110	9.05021	0.0473833	187	9.10759	0.0360299	78	9.16497	0.0509477	0.00163408	3.35616e-08	0.167259	0.168893	0.967522	0.00163411	99.9979	2.00656e-07	0	0.167259
BT.65753.Chr20.63111708.63127170	Chr5_93945738	Chr5	93945738	0.542667	0.457333	-0.0193636	0.0113115	0.0878191	2.93	110	8.40348	0.0166764	187	8.38411	0.0130965	78	8.36475	0.0179118	0.00018611	0.00155381	0.0174331	0.019173	0.970686	0.00173992	10.6965	0.0818357	0.133035	0.0185985
PHACTR2.Chr9.82244598.82330643	Chr5_93945738	Chr5	93945738	0.542667	0.457333	-0.0359016	0.0209774	0.0878762	2.929	110	10.5533	0.0336166	187	10.5174	0.0277653	78	10.4815	0.0359425	0.000639768	0.0181387	0.0478868	0.0666653	0.959672	0.0187785	3.40692	0.274723	0.173937	0.0614909
PIAS4.Chr7.21204221.21227471	Chr5_93945738	Chr5	93945738	0.542667	0.457333	0.0295277	0.0172638	0.0880836	2.925	110	8.48033	0.0296781	187	8.50985	0.0253112	78	8.53938	0.031569	0.000432769	0.0210906	0.0247175	0.0462409	0.935901	0.0215234	2.01069	0.460412	0.23665	0.0405354
PANK1.Chr26.11280207.11335233	Chr5_93945738	Chr5	93945738	0.542667	0.457333	-0.0320726	0.018756	0.0881468	2.924	110	9.78674	0.0309558	187	9.75466	0.0259384	78	9.72259	0.033029	0.000510581	0.0186529	0.0345878	0.0537513	0.949895	0.0191635	2.66434	0.35035	0.212104	0.0485775
SLA2.Chr13.66368694.66395549	Chr5_93945738	Chr5	93945738	0.542667	0.457333	-0.0231858	0.0135736	0.0884426	2.919	110	10.0619	0.0227003	187	10.0387	0.0191353	78	10.0155	0.024197	0.000266833	0.0107663	0.0172482	0.0282813	0.943494	0.0110332	2.41846	0.384313	0.258138	0.0253229
ADD3.Chr26.30840113.30971458	Chr5_93945738	Chr5	93945738	0.542667	0.457333	-0.0376969	0.0220809	0.0886664	2.915	110	12.517	0.0378783	187	12.4793	0.0322768	78	12.4416	0.0402982	0.000705353	0.0340293	0.0408408	0.0755755	0.93331	0.0347347	2.03069	0.454512	0.22802	0.0663628
KIAA2013.Chr16.42648166.42653791	Chr5_93945738	Chr5	93945738	0.542667	0.457333	-0.0381439	0.0223449	0.0887167	2.914	110	10.2609	0.0322682	187	10.2228	0.0249545	78	10.1846	0.0346815	0.000722183	0.00293917	0.0712371	0.0748985	0.964216	0.00366135	19.7245	0.0396241	0.119728	0.0734415
SH3BP1.Chr5.109985808.109998234	Chr5_93945738	Chr5	93945738	0.542667	0.457333	0.03172	0.0185892	0.0888217	2.912	110	8.31563	0.0262929	187	8.34735	0.0199929	78	8.37907	0.0282707	0.000499417	6.12383e-08	0.0515008	0.0520003	0.960413	0.000499478	99.9877	1.18907e-06	0	0.0515008
NPHP3.Chr1.137902568.137957297	Chr5_93945738	Chr5	93945738	0.542667	0.457333	0.0186112	0.0109095	0.0888942	2.911	110	9.61664	0.0161691	187	9.63526	0.0127455	78	9.65387	0.0173634	0.000171927	0.0016434	0.0160181	0.0178335	0.964067	0.00181532	9.47085	0.0930494	0.130789	0.0172507
BT.65691.Chr5.109584777.109635907	Chr5_93945738	Chr5	93945738	0.542667	0.457333	-0.0161842	0.00948801	0.0889426	2.91	110	11.2644	0.0144428	187	11.2482	0.0115866	78	11.232	0.0154903	0.000130011	0.0020312	0.0113485	0.0135097	0.962348	0.00216121	6.01564	0.151812	0.167904	0.0128719
LY6G6C.Chr23.27407611.27410285	Chr5_93945738	Chr5	93945738	0.542667	0.457333	0.0977222	0.057299	0.0889872	2.909	110	1.89786	0.0810445	187	1.99558	0.0616255	78	2.0933	0.087141	0.00474005	1.98059e-07	0.489312	0.494052	0.959424	0.00474025	99.9958	4.04772e-07	0	0.489312
AURKAIP1.Chr16.52398515.52402983	Chr5_93945738	Chr5	93945738	0.542667	0.457333	-0.0210493	0.0123445	0.0890465	2.908	110	9.31966	0.0202469	187	9.29861	0.0169155	78	9.27756	0.0216126	0.000219924	0.00768749	0.0153286	0.023236	0.946479	0.00790741	2.78124	0.334004	0.214599	0.0210942
LMAN1L.Chr21.34248044.34259808	Chr5_93945738	Chr5	93945738	0.542667	0.457333	-0.102164	0.0599103	0.0890525	2.908	110	7.87041	0.121291	187	7.76825	0.109008	78	7.66609	0.127407	0.00518074	0.578583	0.0295015	0.613266	0.84478	0.583764	0.887472	0.951485	0.284536	0.463439
UQCRB.Chr14.70329414.70334124	Chr5_93945738	Chr5	93945738	0.542667	0.457333	-0.0383984	0.0225196	0.0890718	2.907	110	10.1249	0.0330338	187	10.0865	0.025849	78	10.0481	0.0354875	0.000731852	0.00537098	0.0698905	0.0759933	0.963048	0.00610283	11.992	0.0713642	0.143248	0.0739187
C15H11orf71.Chr15.25255393.25256211	Chr5_93945738	Chr5	93945738	0.542667	0.457333	-0.0434238	0.0254682	0.0890972	2.907	110	6.31641	0.0398545	187	6.27299	0.0325001	78	6.22957	0.0426777	0.000935946	0.0209512	0.0758475	0.0977347	0.95764	0.0218871	4.27624	0.216441	0.19357	0.0915609
ATP5O.Chr1.922635.929992	Chr5_93945738	Chr5	93945738	0.542667	0.457333	-0.0320386	0.0187933	0.0891164	2.906	110	10.6768	0.0265815	187	10.6447	0.0202124	78	10.6127	0.0285811	0.0005095	8.77677e-09	0.052638	0.0531475	0.958653	0.000509508	99.9983	1.66738e-07	0	0.052638
ASCC1.Chr28.28337349.28447014	Chr5_93945738	Chr5	93945738	0.542667	0.457333	-0.0187927	0.0110231	0.0891292	2.906	110	10.4385	0.021562	187	10.4197	0.0192034	78	10.4009	0.0227076	0.000175297	0.0169289	0.00315038	0.0202546	0.865468	0.0171042	1.02488	0.843103	0.293673	0.0158471
AZI2.Chr22.2766407.2807380	Chr5_93945738	Chr5	93945738	0.542667	0.457333	-0.018846	0.0110565	0.0891669	2.905	110	11.2921	0.0156385	187	11.2732	0.0118914	78	11.2544	0.0168149	0.000176293	9.6702e-09	0.0182191	0.0183954	0.958351	0.000176302	99.9945	5.30772e-07	0	0.0182191
CENPL.Chr16.56636319.56660494	Chr5_93945738	Chr5	93945738	0.542667	0.457333	0.023182	0.0136019	0.0892155	2.905	110	7.61695	0.019999	187	7.64013	0.0156755	78	7.66331	0.0214827	0.000266746	0.00209166	0.0253641	0.0277225	0.962201	0.00235841	11.3105	0.0761828	0.128473	0.0269329
AQP3.Chr8.76525369.76531334	Chr5_93945738	Chr5	93945738	0.542667	0.457333	-0.0501722	0.0294468	0.0893123	2.903	110	10.1502	0.0429715	187	10.1001	0.0334974	78	10.0499	0.0461714	0.00124946	0.00781643	0.120893	0.129959	0.961429	0.00906589	13.782	0.0607294	0.142068	0.126755
MD2.Chr14.39369425.39402263	Chr5_93945738	Chr5	93945738	0.542667	0.457333	-0.035367	0.0207581	0.0893262	2.903	110	10.9559	0.038201	187	10.9205	0.0334014	78	10.8851	0.0404201	0.000620857	0.0449987	0.0235182	0.0691378	0.898	0.0456196	1.36094	0.656754	0.269899	0.0572672
CDK9.Chr11.98474464.98478912	Chr5_93945738	Chr5	93945738	0.542667	0.457333	-0.0187223	0.0110059	0.089807	2.894	110	10.3853	0.0167442	187	10.3666	0.0134284	78	10.3479	0.0179592	0.000173985	0.00271128	0.0152913	0.0181766	0.957197	0.00288526	6.03014	0.150605	0.144054	0.0173248
PID1.Chr2.117836412.118104185	Chr5_93945738	Chr5	93945738	0.542667	0.457333	0.0322982	0.0189862	0.0898183	2.894	110	10.8167	0.0276514	187	10.849	0.0215229	78	10.8813	0.0297123	0.00051779	0.00302984	0.0504863	0.0540339	0.958268	0.00354763	14.5954	0.0566155	0.1224	0.0527587
ZBTB25.Chr10.76943981.76960818	Chr5_93945738	Chr5	93945738	0.542667	0.457333	0.0263878	0.015513	0.0898248	2.893	110	8.03103	0.0261506	187	8.05742	0.0221205	78	8.08381	0.0278583	0.000345623	0.0149229	0.0217745	0.0370431	0.933029	0.0152685	2.26363	0.406647	0.242366	0.0329667
MED14.ChrX.108241636.108301567	Chr5_93945738	Chr5	93945738	0.542667	0.457333	0.0126703	0.00744925	0.089848	2.893	110	10.4364	0.0117828	187	10.4491	0.00966535	78	10.4617	0.0126089	7.96842e-05	0.00201189	0.006288	0.00837958	0.950934	0.00209158	3.80977	0.2424	0.185846	0.00779692
ZMAT5.Chr17.71015443.71038221	Chr5_93945738	Chr5	93945738	0.542667	0.457333	-0.0277778	0.0163316	0.0898544	2.893	110	7.90827	0.0254109	187	7.88049	0.0206546	78	7.85272	0.0272205	0.000382995	0.00806059	0.0317036	0.0401472	0.953977	0.00844358	4.53593	0.20271	0.176499	0.037749
SRSF12.Chr9.61890330.61907177	Chr5_93945738	Chr5	93945738	0.542667	0.457333	-0.042333	0.0249127	0.0901595	2.887	110	7.64099	0.0382333	187	7.59866	0.0308265	78	7.55632	0.0409884	0.000889517	0.0157431	0.0765909	0.0932235	0.954177	0.0166326	5.34803	0.170501	0.167586	0.0883982
MGC157319.Chr10.7013635.7044633	Chr5_93945738	Chr5	93945738	0.542667	0.457333	-0.0224589	0.0132265	0.0903864	2.883	110	9.75347	0.0216967	187	9.73101	0.0181281	78	9.70855	0.02316	0.000250365	0.00883584	0.017588	0.0266742	0.938603	0.00908621	2.75544	0.334389	0.201877	0.0242149
SAMM50.Chr5.114915781.114953922	Chr5_93945738	Chr5	93945738	0.542667	0.457333	-0.0206205	0.0121443	0.0904042	2.883	110	9.83042	0.0195232	187	9.8098	0.0161512	78	9.78918	0.0208695	0.000211055	0.00626049	0.0158864	0.022358	0.943982	0.00647154	3.26128	0.28268	0.175656	0.0205818
CLIC3.Chr11.106229012.106233455	Chr5_93945738	Chr5	93945738	0.542667	0.457333	-0.0401514	0.0236514	0.0904607	2.882	110	8.84743	0.0393311	187	8.80728	0.0330703	78	8.76713	0.041942	0.000800197	0.0314277	0.0534498	0.0856777	0.933963	0.0322279	2.48293	0.370271	0.210978	0.0770205
MPP1.ChrX.39003631.39036435	Chr5_93945738	Chr5	93945738	0.542667	0.457333	-0.0436277	0.0256996	0.0904746	2.882	110	11.3783	0.0434601	187	11.3347	0.0368126	78	11.2911	0.046287	0.000944759	0.0418753	0.0589629	0.101783	0.928209	0.0428201	2.20634	0.415272	0.24032	0.0903694
ZNF317.Chr7.14734733.14747553	Chr5_93945738	Chr5	93945738	0.542667	0.457333	0.0219021	0.0129096	0.0906619	2.878	110	8.78525	0.0216982	187	8.80715	0.0183309	78	8.82905	0.0231202	0.000238105	0.0101232	0.0152618	0.0256232	0.929256	0.0103613	2.29801	0.398787	0.21267	0.0228542
SPCS2.Chr15.54998958.55022311	Chr5_93945738	Chr5	93945738	0.542667	0.457333	-0.0334131	0.0197036	0.0908207	2.876	110	11.767	0.030904	187	11.7336	0.0252333	78	11.7002	0.0330884	0.000554151	0.0128615	0.0451044	0.0585201	0.946942	0.0134156	4.13064	0.22188	0.168071	0.0547506
DCTPP1.Chr25.26851888.26855546	Chr5_93945738	Chr5	93945738	0.542667	0.457333	-0.0404274	0.023854	0.0910004	2.872	110	6.4334	0.0337394	187	6.39298	0.0256552	78	6.35255	0.0362774	0.000811238	1.55955e-08	0.0848035	0.0856148	0.947544	0.000811253	99.9981	1.83902e-07	0	0.0848036
CYP2D14.Chr5.113621622.113625976	Chr5_93945738	Chr5	93945738	0.542667	0.457333	-0.0411042	0.0242533	0.0910008	2.872	110	7.08148	0.0343043	187	7.04038	0.0260847	78	6.99927	0.0368848	0.000838624	3.5485e-08	0.0876666	0.0885053	0.947541	0.00083866	99.9958	4.04772e-07	0	0.0876667
MAP3K1.Chr20.22360764.22435963	Chr5_93945738	Chr5	93945738	0.542667	0.457333	0.024829	0.0146476	0.0910811	2.871	110	11.1368	0.0235435	187	11.1616	0.0194756	78	11.1865	0.0251673	0.000305995	0.00914022	0.0230709	0.0325171	0.941029	0.00944621	3.23934	0.28376	0.240715	0.029926
FAM213B.Chr16.51553541.51556655	Chr5_93945738	Chr5	93945738	0.542667	0.457333	-0.0465696	0.027484	0.0910946	2.871	110	9.10503	0.0511782	187	9.05846	0.0449191	78	9.0119	0.0541014	0.00107647	0.0836929	0.0372462	0.122016	0.882239	0.0847694	1.26988	0.692025	0.279062	0.100016
TMEM147.Chr18.46394495.46396382	Chr5_93945738	Chr5	93945738	0.542667	0.457333	-0.0379363	0.0223922	0.0911155	2.87	110	9.98084	0.0316718	187	9.9429	0.024083	78	9.90496	0.0340543	0.000714343	1.8564e-08	0.074728	0.0754424	0.946873	0.000714362	99.9974	2.48421e-07	0	0.074728
ANK2.Chr6.13389038.13529927	Chr5_93945738	Chr5	93945738	0.542667	0.457333	0.0574012	0.0338966	0.0912534	2.868	110	8.4918	0.0489813	187	8.5492	0.0378987	78	8.60661	0.0526437	0.00163545	0.00699129	0.163682	0.172309	0.949139	0.00862674	18.9579	0.0409629	0.133699	0.168926
AKR1B1.Chr4.99016785.99033590	Chr5_93945738	Chr5	93945738	0.542667	0.457333	-0.0380885	0.0225092	0.091492	2.864	110	7.01398	0.0334605	187	6.97589	0.0264302	78	6.9378	0.0359276	0.000720084	0.00748728	0.0676945	0.0759019	0.948704	0.00820737	8.77363	0.099589	0.164376	0.07331
TRMT5.Chr10.73369417.73380029	Chr5_93945738	Chr5	93945738	0.542667	0.457333	-0.0212409	0.0125536	0.0915278	2.863	110	9.07292	0.017756	187	9.05168	0.0135015	78	9.03044	0.0190917	0.000223946	4.10994e-09	0.0234871	0.0237111	0.944478	0.00022395	99.9982	1.74987e-07	0	0.0234871
C7H5ORF15.Chr7.47231929.47244897	Chr5_93945738	Chr5	93945738	0.542667	0.457333	-0.0171437	0.010133	0.0915784	2.862	110	9.95006	0.0146959	187	9.93292	0.0114026	78	9.91577	0.0157932	0.000145883	0.000734296	0.0145138	0.015394	0.947663	0.000880179	16.5742	0.0481566	0.120588	0.0150645
BT.29369.Chr11.72418605.72425383	Chr5_93945738	Chr5	93945738	0.542667	0.457333	-0.0517389	0.0305856	0.0916192	2.861	110	9.03879	0.0462266	187	8.98706	0.0369178	78	8.93532	0.0495975	0.00132871	0.0188601	0.120087	0.140275	0.947215	0.0201888	6.58142	0.135736	0.143982	0.134232
C5H12ORF11.Chr5.83279482.83310427	Chr5_93945738	Chr5	93945738	0.542667	0.457333	-0.0454234	0.0268588	0.0917058	2.86	110	9.35664	0.0452526	187	9.31122	0.0382699	78	9.2658	0.0482095	0.00102413	0.0445693	0.0654146	0.111008	0.922574	0.0455934	2.24623	0.405235	0.24006	0.0988415
PSMD4.Chr3.19598421.19607517	Chr5_93945738	Chr5	93945738	0.542667	0.457333	-0.0205939	0.0121777	0.0917354	2.86	110	10.0294	0.0173278	187	10.0088	0.0132424	78	9.9882	0.0186296	0.000210511	0.000245468	0.0218309	0.0222869	0.944549	0.000455979	46.1668	0.011119	0.110554	0.022015
SUCLG1.Chr11.50400445.50453412	Chr5_93945738	Chr5	93945738	0.542667	0.457333	-0.0287311	0.0169946	0.0918044	2.858	110	11.4163	0.0257869	187	11.3876	0.020646	78	11.3589	0.0276619	0.000409733	0.00620451	0.0367077	0.043322	0.945786	0.00661425	6.19471	0.144586	0.157943	0.0413611
PIGC.Chr16.40785953.40788409	Chr5_93945738	Chr5	93945738	0.542667	0.457333	-0.0417107	0.0246751	0.0918098	2.858	110	10.0426	0.0408607	187	10.0008	0.0342904	78	9.95913	0.0435866	0.000863559	0.0331301	0.0591171	0.0931108	0.927453	0.0339937	2.54035	0.359145	0.225512	0.0839647
BT.34176.Chr9.92451953.92525551	Chr5_93945738	Chr5	93945738	0.542667	0.457333	-0.0547145	0.0324174	0.0923347	2.849	110	8.94797	0.0514463	187	8.89325	0.0422758	78	8.83854	0.0550414	0.00148594	0.0394096	0.117891	0.158786	0.935812	0.0408955	3.63351	0.250537	0.1774	0.147448
BT.66106.Chr19.41488358.41510910	Chr5_93945738	Chr5	93945738	0.542667	0.457333	-0.0201386	0.0119319	0.0923542	2.849	110	11.1891	0.0216241	187	11.1689	0.0188098	78	11.1488	0.0229076	0.000201305	0.0137221	0.00872491	0.0226483	0.888829	0.0139234	1.4458	0.611311	0.271721	0.0190165
BT.106570.Chr4.114803157.114855282	Chr5_93945738	Chr5	93945738	0.542667	0.457333	-0.0202515	0.0120024	0.0924539	2.847	110	11.3998	0.0183044	187	11.3796	0.0147016	78	11.3593	0.0196302	0.000203569	0.00334249	0.0180736	0.0216196	0.941592	0.00354605	5.74071	0.156074	0.14502	0.0205805
ABCE1.Chr17.13333870.13364710	Chr5_93945738	Chr5	93945738	0.542667	0.457333	-0.0324022	0.0192069	0.0924881	2.846	110	11.2665	0.0271665	187	11.2341	0.0206572	78	11.2017	0.0292101	0.000521128	2.22545e-08	0.0549803	0.0555014	0.938946	0.00052115	99.9957	4.04772e-07	0	0.0549803
CENPT.Chr18.35463582.35467533	Chr5_93945738	Chr5	93945738	0.542667	0.457333	-0.0561231	0.0332676	0.0925018	2.846	110	6.09271	0.0633619	187	6.03659	0.0560004	78	5.98047	0.0668642	0.00156343	0.136668	0.0430053	0.181236	0.862648	0.138231	1.13103	0.760647	0.267731	0.145506
BT.43863.Chr1.144690277.144701618	Chr5_93945738	Chr5	93945738	0.542667	0.457333	-0.0203757	0.0120796	0.0925304	2.845	110	9.96443	0.0200417	187	9.94406	0.0168339	78	9.92368	0.0213757	0.000206073	0.00805696	0.0140656	0.0223287	0.922908	0.00826304	2.49392	0.364196	0.215987	0.0201084
RNASE1.Chr10.26388180.26389761	Chr5_93945738	Chr5	93945738	0.542667	0.457333	-0.17139	0.101634	0.0926242	2.844	110	11.7307	0.152442	187	11.5593	0.121141	78	11.3879	0.163618	0.0145803	0.182257	1.35116	1.548	0.941882	0.196837	7.40731	0.118856	0.14723	1.48786
SH3BP5.Chr1.154024457.154103515	Chr5_93945738	Chr5	93945738	0.542667	0.457333	-0.0833219	0.0494125	0.0926502	2.843	110	12.0214	0.0902726	187	11.9381	0.0787394	78	11.8547	0.0955709	0.00344599	0.245543	0.141108	0.390097	0.883367	0.248989	1.38399	0.63505	0.272852	0.325265
PRKCB.Chr25.21759692.22136705	Chr5_93945738	Chr5	93945738	0.542667	0.457333	0.0487108	0.0288906	0.0926821	2.843	110	10.1828	0.0446728	187	10.2315	0.0361801	78	10.2802	0.0478715	0.00117773	0.0233721	0.100935	0.125485	0.938546	0.0245498	4.79733	0.188018	0.181009	0.118464
EIF1AD.Chr29.44756084.44759164	Chr5_93945738	Chr5	93945738	0.542667	0.457333	-0.0299067	0.0177398	0.0927093	2.842	110	7.65549	0.0250914	187	7.62559	0.0190793	78	7.59568	0.0269789	0.00044395	1.89844e-08	0.0469016	0.0473456	0.93768	0.000443969	99.9957	4.04772e-07	0	0.0469016
EIF6.Chr13.65206238.65212123	Chr5_93945738	Chr5	93945738	0.542667	0.457333	-0.0228584	0.0135644	0.0928415	2.841	110	9.15205	0.0193388	187	9.12919	0.0148036	78	9.10633	0.0207909	0.00025935	0.000414133	0.0269621	0.0276355	0.938466	0.000673483	38.5088	0.0151275	0.130714	0.0272727
BT.48904.Chr12.35860636.35868470	Chr5_93945738	Chr5	93945738	0.542667	0.457333	-0.0299655	0.0177858	0.0928811	2.839	110	10.9073	0.0285206	187	10.8774	0.0235643	78	10.8474	0.0304925	0.000445697	0.013121	0.0343474	0.0479141	0.9302	0.0135667	3.28523	0.276415	0.210788	0.0441881
CFDP1.Chr18.2662463.2766583	Chr5_93945738	Chr5	93945738	0.542667	0.457333	-0.0127123	0.00754442	0.0928891	2.839	110	10.8315	0.011537	187	10.8187	0.00928179	78	10.806	0.0123708	8.02123e-05	0.00137359	0.00709055	0.00854435	0.938776	0.0014538	5.51741	0.162284	0.150523	0.00812074
DDB1.Chr29.40509559.40537404	Chr5_93945738	Chr5	93945738	0.542667	0.457333	-0.0191895	0.0113899	0.0929183	2.838	110	12.0453	0.0189793	187	12.0261	0.0159727	78	12.0069	0.0202361	0.000182778	0.00739974	0.0122986	0.0198811	0.919355	0.00758252	2.41051	0.375654	0.213491	0.0178484
BT.29898.Chr6.38603034.38608841	Chr5_93945738	Chr5	93945738	0.542667	0.457333	-0.0210942	0.0125245	0.0930215	2.837	110	8.88994	0.0177148	187	8.86885	0.0134702	78	8.84775	0.0190473	0.000220862	1.89718e-08	0.0233781	0.023599	0.935899	0.000220881	99.9914	8.11518e-07	0	0.0233781
BT.64601.Chr23.7331889.7334005	Chr5_93945738	Chr5	93945738	0.542667	0.457333	-0.0272499	0.0161807	0.0930818	2.836	110	8.78533	0.0233316	187	8.75808	0.0180225	78	8.73083	0.0250775	0.000368574	0.00142801	0.0374728	0.0392694	0.938578	0.00179659	20.5153	0.036709	0.132497	0.0385439
ABCD4.Chr10.86023730.86039767	Chr5_93945738	Chr5	93945738	0.542667	0.457333	-0.0352847	0.0209535	0.0931056	2.836	110	11.4359	0.029999	187	11.4006	0.0230418	78	11.3653	0.0322491	0.000617971	0.00148952	0.0638055	0.065913	0.937555	0.00210749	29.3226	0.0228122	0.110819	0.0649226
ZDHHC6.Chr26.33238812.33253738	Chr5_93945738	Chr5	93945738	0.542667	0.457333	-0.0229831	0.0136531	0.0931924	2.834	110	10.0132	0.0193112	187	9.99023	0.014684	78	9.96725	0.0207638	0.000262188	5.81929e-09	0.0277815	0.0280437	0.934927	0.000262194	99.9978	2.09467e-07	0	0.0277815
GCHFR.Chr10.36425458.36429223	Chr5_93945738	Chr5	93945738	0.542667	0.457333	-0.0451494	0.0268389	0.093364	2.831	110	9.99279	0.0428568	187	9.94763	0.0353321	78	9.90247	0.0458329	0.00101181	0.0287235	0.0792472	0.108983	0.928416	0.0297353	3.40272	0.266031	0.214181	0.10079
ARFIP2.Chr15.47186494.47191611	Chr5_93945738	Chr5	93945738	0.542667	0.457333	-0.039803	0.0236616	0.0934287	2.83	110	11.1403	0.0357174	187	11.1004	0.0285022	78	11.0606	0.0383243	0.000786371	0.0110556	0.0720926	0.0839346	0.936885	0.011842	6.64051	0.132963	0.151601	0.0803844
NFKBIL1.Chr23.27550617.27560647	Chr5_93945738	Chr5	93945738	0.542667	0.457333	-0.0247825	0.0147339	0.0934603	2.829	110	8.11718	0.0235101	187	8.0924	0.0193748	78	8.06762	0.025144	0.000304849	0.00858928	0.0239469	0.0328411	0.928256	0.00889413	3.42753	0.263991	0.200555	0.0303889
BT.22674.Chr10.37989936.37995280	Chr5_93945738	Chr5	93945738	0.542667	0.457333	-0.0248709	0.0147963	0.093673	2.825	110	9.0973	0.0209281	187	9.07243	0.0159136	78	9.04756	0.0225024	0.000307028	2.02338e-08	0.0326287	0.0329357	0.932204	0.000307048	99.9934	6.20122e-07	0	0.0326287
CTDSPL2.Chr10.103924175.103970672	Chr5_93945738	Chr5	93945738	0.542667	0.457333	0.0187094	0.0111344	0.0937348	2.825	110	9.83522	0.020288	187	9.85393	0.0176804	78	9.87265	0.0214832	0.000173746	0.0122906	0.0073137	0.019778	0.878482	0.0124643	1.39395	0.626934	0.290223	0.0165316
DPY19L1.Chr4.62384966.62477209	Chr5_93945738	Chr5	93945738	0.542667	0.457333	0.037614	0.0223962	0.093946	2.821	110	10.8184	0.0372991	187	10.856	0.0313827	78	10.8937	0.0397707	0.000702255	0.0284949	0.047652	0.0768492	0.913809	0.0291972	2.40522	0.37421	0.213766	0.0690232
ERBB2.Chr19.40722051.40745987	Chr5_93945738	Chr5	93945738	0.542667	0.457333	0.0447875	0.0266685	0.0939582	2.82	110	10.509	0.0442431	187	10.5538	0.0371602	78	10.5986	0.0471882	0.000995657	0.0392444	0.0685802	0.10882	0.914955	0.0402401	2.47429	0.363966	0.205287	0.0980135
CCDC91.Chr5.81582317.81992463	Chr5_93945738	Chr5	93945738	0.542667	0.457333	-0.0188694	0.0112371	0.0939985	2.82	110	12.8259	0.0158939	187	12.8071	0.0120856	78	12.7882	0.0170895	0.000176731	7.61744e-09	0.0188191	0.0189959	0.930368	0.000176739	99.9957	4.04772e-07	0	0.0188191
ROBO2.Chr1.24395321.24588683	Chr5_93945738	Chr5	93945738	0.542667	0.457333	0.0683172	0.0406909	0.0940559	2.819	110	9.393	0.0628515	187	9.46131	0.0508707	78	9.52963	0.0673561	0.00231663	0.0457313	0.200822	0.24887	0.930859	0.048048	4.82149	0.185483	0.171407	0.235121
TMBIM6.Chr5.30281520.30298109	Chr5_93945738	Chr5	93945738	0.542667	0.457333	-0.0329092	0.019602	0.094064	2.819	110	14.5449	0.0277253	187	14.512	0.0210821	78	14.4791	0.0298109	0.000537565	1.30973e-07	0.057265	0.0578027	0.929999	0.000537696	99.9756	2.28712e-06	0	0.0572651
AK1.Chr11.98552024.98561576	Chr5_93945738	Chr5	93945738	0.542667	0.457333	-0.0466006	0.0277583	0.0940827	2.818	110	7.01888	0.0450881	187	6.97228	0.0374936	78	6.92568	0.0481627	0.0010779	0.035849	0.0801863	0.117113	0.920391	0.0369269	2.91901	0.308949	0.211096	0.107073
PI4K2A.Chr26.18684202.18710907	Chr5_93945738	Chr5	93945738	0.542667	0.457333	0.0142116	0.00846706	0.0941469	2.817	110	9.92779	0.0134035	187	9.942	0.0109995	78	9.95621	0.0143425	0.000100249	0.00262077	0.00810403	0.0108251	0.926082	0.00272102	3.68424	0.244365	0.182123	0.0100696
ZNF70.Chr17.73195725.73197071	Chr5_93945738	Chr5	93945738	0.542667	0.457333	0.0445866	0.0265651	0.0941591	2.817	110	5.63408	0.0375741	187	5.67866	0.0285711	78	5.72325	0.0404006	0.000986743	1.97504e-07	0.105176	0.106162	0.929465	0.00098694	99.98	1.87785e-06	0	0.105176
PTPRM.Chr24.40768713.41437121	Chr5_93945738	Chr5	93945738	0.542667	0.457333	-0.0369684	0.022038	0.0943369	2.814	110	12.8171	0.0363018	187	12.7801	0.0303903	78	12.7431	0.0387384	0.000678354	0.0253591	0.0480968	0.0741343	0.915034	0.0260375	2.6053	0.345229	0.193572	0.0671162
BT.70784.Chr1.81725703.81784999	Chr5_93945738	Chr5	93945738	0.542667	0.457333	0.0746134	0.0445153	0.0945249	2.811	110	8.26136	0.065771	187	8.33599	0.0517322	78	8.41062	0.0706378	0.00276331	0.0254665	0.268558	0.296788	0.931073	0.0282298	9.78864	0.0866134	0.159522	0.287658
CYB5B.Chr18.36674604.36696376	Chr5_93945738	Chr5	93945738	0.542667	0.457333	-0.03705	0.0220979	0.094534	2.811	110	11.5302	0.0322983	187	11.4931	0.0252066	78	11.4561	0.0347017	0.000681354	0.00463156	0.0678508	0.0731637	0.931273	0.00531292	12.8245	0.0638992	0.120503	0.0713245
METTL9.Chr25.20310721.20357065	Chr5_93945738	Chr5	93945738	0.542667	0.457333	-0.0548927	0.0327668	0.094773	2.806	110	13.0221	0.0548756	187	12.9672	0.0462861	78	12.9123	0.0584876	0.00149563	0.0635477	0.0997729	0.164816	0.907455	0.0650433	2.29944	0.389098	0.215698	0.147434
CYB561D2.Chr22.50565233.50568147	Chr5_93945738	Chr5	93945738	0.542667	0.457333	-0.0302976	0.0180884	0.0948279	2.806	110	8.22128	0.0255845	187	8.19098	0.0194543	78	8.16068	0.0275091	0.00045563	1.09885e-07	0.0487632	0.0492189	0.925721	0.00045574	99.9759	2.25344e-06	0	0.0487633
GFRA1.Chr26.36789225.37020529	Chr5_93945738	Chr5	93945738	0.542667	0.457333	0.0819789	0.0489616	0.0949647	2.803	110	10.0374	0.0904615	187	10.1194	0.0791984	78	10.2013	0.0956868	0.0033358	0.255436	0.126613	0.385385	0.865578	0.258772	1.28909	0.668596	0.266368	0.31819
BT.44422.Chr7.5236645.5249994	Chr5_93945738	Chr5	93945738	0.542667	0.457333	0.0466793	0.0278812	0.0949754	2.803	110	8.13831	0.0394356	187	8.18498	0.0299865	78	8.23166	0.0424021	0.00108155	4.73e-08	0.115855	0.116937	0.924899	0.00108159	99.9956	4.08269e-07	0	0.115855
NUDCD2.Chr7.77264728.77270660	Chr5_93945738	Chr5	93945738	0.542667	0.457333	-0.0237278	0.0141817	0.0951717	2.8	110	8.7028	0.0202342	187	8.67907	0.0154988	78	8.65534	0.0217533	0.000279454	0.000495763	0.0294248	0.0302	0.925346	0.000775218	36.0485	0.0165693	0.130513	0.0297966
PRMT6.Chr3.36428458.36429816	Chr5_93945738	Chr5	93945738	0.542667	0.457333	-0.0333292	0.0199218	0.0952148	2.799	110	7.14032	0.0281777	187	7.10699	0.021426	78	7.07367	0.0302973	0.000551374	2.39419e-08	0.0591491	0.0597005	0.923568	0.000551398	99.9957	4.04772e-07	0	0.0591491
TWF1.Chr5.36847869.36859266	Chr5_93945738	Chr5	93945738	0.542667	0.457333	-0.0288644	0.0172531	0.0952159	2.799	110	9.86157	0.024403	187	9.8327	0.0185558	78	9.80384	0.0262387	0.000413543	8.59536e-09	0.0443634	0.044777	0.923562	0.000413552	99.9979	1.93749e-07	0	0.0443635
NSDHL.ChrX.35387262.35413263	Chr5_93945738	Chr5	93945738	0.542667	0.457333	-0.0552531	0.0330367	0.0953326	2.797	110	10.8017	0.0491753	187	10.7464	0.0388781	78	10.6911	0.0527982	0.00151534	0.0165633	0.145409	0.163487	0.926882	0.0180787	8.3819	0.10226	0.147538	0.157831
VEGFB.Chr29.43155196.43157756	Chr5_93945738	Chr5	93945738	0.542667	0.457333	0.040587	0.0242706	0.0953387	2.797	110	7.42024	0.036483	187	7.46083	0.0290336	78	7.50142	0.0391536	0.000817653	0.0108167	0.0766381	0.0882725	0.926283	0.0116344	7.0279	0.123684	0.164283	0.0847507
BT.52938.Chr1.136747035.136790649	Chr5_93945738	Chr5	93945738	0.542667	0.457333	-0.0760233	0.0454799	0.0954994	2.795	110	7.87612	0.0933034	187	7.80009	0.0841311	78	7.72406	0.097913	0.00286873	0.35157	0.00244187	0.356881	0.803834	0.354439	0.809372	0.993102	0.328097	0.266119
PCBD1.Chr28.27226795.27231724	Chr5_93945738	Chr5	93945738	0.542667	0.457333	-0.0427925	0.0256137	0.0955933	2.793	110	9.75796	0.0387652	187	9.71516	0.0309865	78	9.67236	0.0415892	0.000908933	0.0135567	0.0838857	0.0983513	0.92417	0.0144656	6.2834	0.139125	0.18077	0.0940532
PDCD2.Chr9.105696212.105702239	Chr5_93945738	Chr5	93945738	0.542667	0.457333	-0.0221611	0.0132645	0.0956689	2.791	110	8.61923	0.0187616	187	8.59707	0.0142661	78	8.5749	0.0201729	0.00024377	6.63136e-09	0.0262226	0.0264664	0.921053	0.000243776	99.9973	2.52887e-07	0	0.0262226
BT.63787.Chr7.51688098.51880519	Chr5_93945738	Chr5	93945738	0.542667	0.457333	-0.015514	0.0092919	0.0958824	2.788	110	13.8607	0.0131426	187	13.8452	0.00999353	78	13.8297	0.0141312	0.000119466	2.22725e-08	0.0128677	0.0129872	0.919876	0.000119488	99.9814	1.73089e-06	0	0.0128677
RLF.Chr3.106496805.106576048	Chr5_93945738	Chr5	93945738	0.542667	0.457333	0.0143827	0.00861646	0.0959859	2.786	110	11.1717	0.0131134	187	11.186	0.0105187	78	11.2004	0.0140647	0.000102677	0.00167043	0.00936446	0.0111376	0.9219	0.00177311	5.79081	0.151377	0.139199	0.0106173
SCD.Chr26.21132751.21133969	Chr5_93945738	Chr5	93945738	0.542667	0.457333	-0.0563412	0.033759	0.0960218	2.785	110	15.0257	0.0535591	187	14.9694	0.044005	78	14.9131	0.057303	0.00157561	0.0426088	0.127968	0.172152	0.915241	0.0441844	3.56598	0.249793	0.188526	0.159925
MAN2A1.Chr7.111396329.111604883	Chr5_93945738	Chr5	93945738	0.542667	0.457333	0.0193751	0.0116097	0.0960449	2.785	110	12.5137	0.0215236	187	12.533	0.0188646	78	12.5524	0.0227608	0.000186331	0.0146107	0.00691306	0.0217101	0.858267	0.0147971	1.25924	0.678818	0.273616	0.0178711
AGRN.Chr16.52674207.52712338	Chr5_93945738	Chr5	93945738	0.542667	0.457333	0.0485791	0.0291102	0.0960748	2.785	110	10.3094	0.0412429	187	10.358	0.0314053	78	10.4066	0.0443443	0.00117137	0.000389462	0.125862	0.127423	0.919282	0.00156084	75.0478	0.00308482	0.0982445	0.126154
TOMM20.Chr28.7926960.7941655	Chr5_93945738	Chr5	93945738	0.542667	0.457333	-0.0284924	0.017081	0.0961494	2.783	110	11.5954	0.0278952	187	11.5669	0.0232576	78	11.5384	0.029786	0.000402954	0.0142316	0.0297728	0.0444073	0.907403	0.0146346	2.75344	0.323413	0.241183	0.0404465
SC4MOL.Chr17.489024.505713	Chr5_93945738	Chr5	93945738	0.542667	0.457333	-0.0572608	0.0343245	0.0961532	2.783	110	12.57	0.0504985	187	12.5127	0.039599	78	12.4554	0.0542439	0.00162746	0.013549	0.161285	0.176462	0.922276	0.0151764	10.7236	0.0774962	0.151292	0.171447
PANK3.Chr20.182976.204785	Chr5_93945738	Chr5	93945738	0.542667	0.457333	-0.0386709	0.0231866	0.0962071	2.782	110	12.166	0.0368227	187	12.1273	0.0302703	78	12.0886	0.0393941	0.000742275	0.0203185	0.0601599	0.0812207	0.913899	0.0210608	3.52444	0.252472	0.210163	0.0753988
BCL7A.Chr17.55551316.55573152	Chr5_93945738	Chr5	93945738	0.542667	0.457333	0.0412312	0.0247192	0.0962101	2.782	110	7.56721	0.0419515	187	7.60844	0.0355886	78	7.64967	0.0446682	0.000843816	0.0397057	0.0537143	0.0942638	0.895165	0.0405495	2.08095	0.425023	0.227044	0.0834936
ARPP19.Chr10.57923246.57938671	Chr5_93945738	Chr5	93945738	0.542667	0.457333	-0.0226676	0.0135953	0.0963455	2.78	110	10.753	0.0207699	187	10.7303	0.0166999	78	10.7076	0.0222722	0.00025504	0.00439862	0.0230835	0.0277371	0.919489	0.00465366	5.48041	0.160054	0.158576	0.0263824
C5H12ORF4.Chr5.106016835.106054324	Chr5_93945738	Chr5	93945738	0.542667	0.457333	0.0211991	0.0127213	0.0965303	2.777	110	8.39703	0.0219834	187	8.41822	0.018788	78	8.43942	0.0233747	0.000223064	0.0118385	0.01309	0.0251516	0.886878	0.0120616	1.84938	0.474898	0.208273	0.0219689
CCDC8.Chr18.54124479.54127099	Chr5_93945738	Chr5	93945738	0.542667	0.457333	0.0416873	0.0250226	0.0966055	2.776	110	6.95061	0.0353923	187	6.9923	0.026912	78	7.03398	0.0380546	0.000862589	1.55499e-08	0.093316	0.0941786	0.915907	0.000862605	99.9982	1.66637e-07	0	0.093316
LRRC58.Chr1.65680766.65700685	Chr5_93945738	Chr5	93945738	0.542667	0.457333	0.0299376	0.017976	0.0967922	2.774	110	9.0923	0.0449961	187	9.12223	0.0421376	78	9.15217	0.0466132	0.000444867	0.109701	-0.0427537	0.0673922	0.660116	0.110146	0.403888	1.63862	0.289773	0.0395221
KCNK6.Chr18.48398054.48406309	Chr5_93945738	Chr5	93945738	0.542667	0.457333	0.0385718	0.0231688	0.0968393	2.772	110	8.17649	0.0327703	187	8.21506	0.0249183	78	8.25364	0.0352354	0.000738475	4.4561e-08	0.0800017	0.0807402	0.914631	0.00073852	99.994	5.57001e-07	0	0.0800017
TMEM185B.Chr2.72355937.72358049	Chr5_93945738	Chr5	93945738	0.542667	0.457333	-0.02889	0.0173524	0.0968556	2.772	110	7.51782	0.0245547	187	7.48893	0.0186784	78	7.46004	0.0264017	0.000414277	3.75846e-05	0.044834	0.0452859	0.914805	0.000451862	91.6823	0.000837603	0.0992187	0.0448622
MP68.Chr21.70113045.70118400	Chr5_93945738	Chr5	93945738	0.542667	0.457333	-0.0292106	0.0175478	0.0968792	2.771	110	9.45773	0.0271763	187	9.42851	0.0220302	78	9.3993	0.0291196	0.000423523	0.00879345	0.0370778	0.0462948	0.914839	0.00921698	4.59503	0.191699	0.174081	0.0436729
AGPAT6.Chr27.36212255.36229009	Chr5_93945738	Chr5	93945738	0.542667	0.457333	-0.0470595	0.0282745	0.0969282	2.77	110	13.5168	0.0470286	187	13.4697	0.0395461	78	13.4226	0.0501497	0.00109924	0.0449831	0.076328	0.12241	0.897992	0.0460823	2.38537	0.370808	0.211943	0.110065
TCEAL8.ChrX.57476264.57477875	Chr5_93945738	Chr5	93945738	0.542667	0.457333	-0.0406731	0.0244434	0.0970233	2.769	110	9.68182	0.0360959	187	9.64114	0.0283804	78	9.60047	0.0387677	0.000821128	0.00756311	0.0810977	0.089482	0.917646	0.00838424	9.79371	0.0853038	0.140546	0.0867701
TSN.Chr2.73827082.73833492	Chr5_93945738	Chr5	93945738	0.542667	0.457333	-0.0244507	0.0147067	0.0972915	2.764	110	9.45511	0.0208014	187	9.43066	0.0158172	78	9.40621	0.0223661	0.000296742	4.96037e-08	0.0322345	0.0325313	0.912173	0.000296791	99.9833	1.53884e-06	0	0.0322345
BT.31511.ChrX.103969315.104013030	Chr5_93945738	Chr5	93945738	0.542667	0.457333	-0.0302007	0.0181799	0.0975621	2.76	110	9.53317	0.0302242	187	9.50297	0.0254099	78	9.47276	0.0322311	0.00045272	0.0185307	0.0316136	0.050597	0.894756	0.0189834	2.38482	0.369548	0.208788	0.0455116
PES1.Chr17.71681088.71700449	Chr5_93945738	Chr5	93945738	0.542667	0.457333	-0.0238826	0.0143827	0.097703	2.757	110	9.50961	0.0227458	187	9.48573	0.0186564	78	9.46185	0.0243408	0.000283112	0.00748659	0.0234526	0.0312223	0.906761	0.0077697	3.6438	0.241977	0.182663	0.0290676
BT.92152.Chr19.27421125.27434258	Chr5_93945738	Chr5	93945738	0.542667	0.457333	0.0234805	0.0141452	0.0978186	2.755	110	8.81822	0.021496	187	8.8417	0.0172269	78	8.86518	0.0230571	0.000273659	0.00440093	0.0253322	0.0300068	0.91199	0.00467459	5.85418	0.148014	0.158068	0.0286329
BT.102954.Chr13.59023080.59076365	Chr5_93945738	Chr5	93945738	0.542667	0.457333	0.052632	0.0317001	0.0978293	2.756	110	10.5996	0.0458929	187	10.6522	0.0355607	78	10.7048	0.0493219	0.00137498	0.00669877	0.142536	0.150609	0.912943	0.00807375	17.0302	0.0448876	0.14648	0.14756
BT.103144.Chr21.25467798.25518118	Chr5_93945738	Chr5	93945738	0.542667	0.457333	0.0217716	0.0131194	0.0979289	2.754	110	9.3193	0.0191607	187	9.34107	0.0149452	78	9.36285	0.020587	0.000235275	0.00159256	0.023956	0.0257838	0.912491	0.00182784	12.8717	0.0623349	0.135987	0.0251504
RAB25.Chr3.14755582.14762653	Chr5_93945738	Chr5	93945738	0.542667	0.457333	-0.0300802	0.0181382	0.0981169	2.751	110	9.78933	0.028265	187	9.75925	0.0229946	78	9.72917	0.030275	0.000449115	0.010127	0.0389321	0.0495082	0.907152	0.0105762	4.24649	0.206425	0.192176	0.0465274
VWF.Chr5.104603432.104727301	Chr5_93945738	Chr5	93945738	0.542667	0.457333	0.0593855	0.0358093	0.0981675	2.75	110	11.8902	0.0506614	187	11.9496	0.0385304	78	12.009	0.0544722	0.00175048	8.44798e-05	0.191016	0.192851	0.907685	0.00183496	95.3961	0.000442069	0.105262	0.19108
YRDC.Chr3.108696802.108700785	Chr5_93945738	Chr5	93945738	0.542667	0.457333	-0.0364941	0.0220147	0.0982653	2.748	110	8.56342	0.0311379	187	8.52693	0.023677	78	8.49043	0.0334802	0.00066106	1.42379e-07	0.0722296	0.0728908	0.906919	0.000661203	99.9785	1.97119e-06	0	0.0722297
ANAPC11.Chr19.51604152.51609338	Chr5_93945738	Chr5	93945738	0.542667	0.457333	-0.0257067	0.0155082	0.098299	2.748	110	8.59015	0.0235253	187	8.56444	0.0188321	78	8.53873	0.0252361	0.000328012	0.0051475	0.0305843	0.0360598	0.909635	0.00547552	5.99053	0.14406	0.176802	0.0344449
PREB.Chr11.72493261.72497358	Chr5_93945738	Chr5	93945738	0.542667	0.457333	-0.037459	0.0226029	0.0983684	2.746	110	9.73295	0.0350344	187	9.69549	0.028414	78	9.65803	0.0375378	0.000696479	0.0147415	0.0613767	0.0768147	0.9067	0.015438	4.51146	0.193666	0.160044	0.0724329
BT.23182.Chr3.15356047.15374937	Chr5_93945738	Chr5	93945738	0.542667	0.457333	-0.0461424	0.0278431	0.0983689	2.746	110	11.2558	0.0427745	187	11.2097	0.0345094	78	11.1636	0.0458543	0.00105681	0.0199417	0.0954076	0.116406	0.907864	0.0209985	5.03277	0.172881	0.169934	0.110364
UBFD1.Chr25.21476163.21488221	Chr5_93945738	Chr5	93945738	0.542667	0.457333	-0.0248808	0.015014	0.0983748	2.746	110	10.3642	0.0242759	187	10.3393	0.0201413	78	10.3144	0.0259396	0.000307273	0.0100777	0.0238247	0.0342097	0.898205	0.010385	2.95882	0.297257	0.194037	0.031383
ATG2A.Chr29.43752917.43757930	Chr5_93945738	Chr5	93945738	0.542667	0.457333	0.0485182	0.0292778	0.0983769	2.746	110	6.90025	0.041411	187	6.94877	0.0314886	78	6.99729	0.0445261	0.00116844	1.28024e-07	0.127752	0.128921	0.906321	0.00116857	99.989	1.00212e-06	0	0.127753
TUBG1.Chr19.43316471.43321165	Chr5_93945738	Chr5	93945738	0.542667	0.457333	-0.0339774	0.0205041	0.0984179	2.746	110	8.52809	0.029697	187	8.49412	0.0230182	78	8.46014	0.0319156	0.000573029	0.00283923	0.0596041	0.0630163	0.909335	0.00341225	16.7933	0.0454689	0.108522	0.0617335
FAH.Chr21.26609988.26643266	Chr5_93945738	Chr5	93945738	0.542667	0.457333	-0.0532888	0.0321834	0.0986425	2.742	110	9.92719	0.0532313	187	9.8739	0.0446477	78	9.82061	0.0567874	0.00140951	0.055853	0.101009	0.158272	0.890562	0.0572625	2.46149	0.356064	0.224183	0.142899
PARK7.Chr16.46249163.46265920	Chr5_93945738	Chr5	93945738	0.542667	0.457333	-0.0263828	0.01594	0.0987537	2.74	110	11.1964	0.0240079	187	11.17	0.0191304	78	11.1437	0.0257629	0.000345492	0.00483168	0.0328956	0.0380727	0.907451	0.00517717	6.67336	0.128069	0.171423	0.0365193
TEX30.Chr12.82994774.83001410	Chr5_93945738	Chr5	93945738	0.542667	0.457333	-0.0427997	0.0258853	0.0991404	2.734	110	7.94673	0.0467861	187	7.90393	0.0406594	78	7.86113	0.0495735	0.000909239	0.0636627	0.0418279	0.1064	0.854549	0.064572	1.4081	0.603492	0.260458	0.0895749
C11ORF42.Chr15.47455391.47459486	Chr5_93945738	Chr5	93945738	0.542667	0.457333	0.0236512	0.0143091	0.0992473	2.732	110	8.83659	0.0202391	187	8.86024	0.0153896	78	8.88389	0.0217615	0.000277654	4.8712e-08	0.0305153	0.030793	0.901679	0.000277703	99.9825	1.59631e-06	0	0.0305153
DDT.Chr17.73316336.73319008	Chr5_93945738	Chr5	93945738	0.542667	0.457333	-0.0383983	0.0232424	0.0994095	2.729	110	8.36372	0.0328744	187	8.32532	0.0249974	78	8.28692	0.0353473	0.000731848	1.50847e-07	0.0805104	0.0812424	0.900819	0.000731998	99.9794	1.87363e-06	0	0.0805106
BT.25712.Chr23.28156649.28169424	Chr5_93945738	Chr5	93945738	0.542667	0.457333	0.042805	0.0259329	0.0997231	2.724	110	8.29485	0.0386633	187	8.33765	0.0306008	78	8.38046	0.0415089	0.000909462	0.0105524	0.0892566	0.100718	0.902974	0.0114618	7.93469	0.105726	0.151837	0.0971709
BT.52155.Chr17.49336515.49365143	Chr5_93945738	Chr5	93945738	0.542667	0.457333	0.016308	0.00988117	0.0997538	2.724	110	10.0816	0.0164637	187	10.0979	0.013855	78	10.1142	0.017554	0.000132007	0.00556532	0.00925957	0.0149569	0.882584	0.00569733	2.317	0.375404	0.20152	0.0134336
SLCO3A1.Chr21.15196198.15584694	Chr5_93945738	Chr5	93945738	0.542667	0.457333	0.049963	0.0302896	0.099935	2.721	110	10.8907	0.0428421	187	10.9406	0.0325767	78	10.9906	0.0460648	0.00123906	6.25006e-08	0.136735	0.137974	0.898042	0.00123913	99.995	4.57093e-07	0	0.136735
BT.28745.Chr10.7956084.7964929	Chr5_93945738	Chr5	93945738	0.542667	0.457333	-0.0420687	0.0255051	0.0999429	2.721	110	9.84843	0.0391417	187	9.80636	0.0315587	78	9.76429	0.0419624	0.000878443	0.0165002	0.0802746	0.0976533	0.899553	0.0173787	5.05472	0.170501	0.183248	0.0926498
PPIB.Chr10.45874978.45880918	Chr5_93945738	Chr5	93945738	0.542667	0.457333	-0.0317047	0.0192245	0.0999979	2.72	110	11.9865	0.0290125	187	11.9548	0.0231481	78	11.9231	0.0311304	0.000498935	0.00727072	0.0476143	0.0553839	0.900866	0.00776966	6.42159	0.132472	0.171057	0.0530673
PROCA1.Chr19.20688679.20696227	Chr5_93945738	Chr5	93945738	0.542667	0.457333	0.0382421	0.0231894	0.100042	2.72	110	6.37192	0.0334532	187	6.41016	0.0258501	78	6.4484	0.0359561	0.000725903	0.00300287	0.0768956	0.0806243	0.900352	0.00372878	19.4676	0.0375836	0.114473	0.0791477
CNNM3.Chr11.2730998.2762524	Chr5_93945738	Chr5	93945738	0.542667	0.457333	0.0420267	0.0254858	0.100057	2.719	110	10.1763	0.0370187	187	10.2183	0.0287563	78	10.2603	0.0397809	0.000876691	0.00494087	0.0915052	0.0973228	0.900808	0.00581756	15.0697	0.0512294	0.126943	0.0952109
CLIP2.Chr25.33571588.33619646	Chr5_93945738	Chr5	93945738	0.542667	0.457333	0.0479141	0.0290584	0.100087	2.719	110	8.90277	0.0418144	187	8.95068	0.0322473	78	8.9986	0.0449457	0.00113952	0.00409689	0.121397	0.126633	0.899858	0.00523641	21.7615	0.0326462	0.114616	0.12447
PPM1H.Chr5.50861334.51163885	Chr5_93945738	Chr5	93945738	0.542667	0.457333	-0.0319879	0.0194051	0.10017	2.717	110	10.9261	0.0362542	187	10.8941	0.0318536	78	10.8621	0.0383152	0.000507887	0.0424089	0.0179983	0.0609151	0.833763	0.0429167	1.18342	0.70205	0.267289	0.049805
C25H16orf13.Chr25.543806.545583	Chr5_93945738	Chr5	93945738	0.542667	0.457333	-0.0338266	0.0205216	0.100175	2.717	110	8.95671	0.0290261	187	8.92288	0.0220712	78	8.88906	0.0312095	0.000567953	1.12728e-07	0.0627644	0.0633324	0.896781	0.000568066	99.9802	1.79604e-06	0	0.0627645
ARRDC3.Chr7.93240419.93253094	Chr5_93945738	Chr5	93945738	0.542667	0.457333	-0.0380894	0.0231076	0.10018	2.717	110	10.7669	0.03498	187	10.7288	0.0279644	78	10.6908	0.0375278	0.000720118	0.0110481	0.0682705	0.0800388	0.899711	0.0117682	6.11917	0.139288	0.162409	0.0765566
UROD.Chr3.101616935.101620220	Chr5_93945738	Chr5	93945738	0.542667	0.457333	-0.0310509	0.0188372	0.100181	2.717	110	8.57877	0.0267717	187	8.54772	0.0204395	78	8.51667	0.0287836	0.000478569	0.000469341	0.0523635	0.0533114	0.897686	0.00094791	50.4868	0.00888351	0.0990713	0.0527155
ANO8.Chr7.5716940.5727054	Chr5_93945738	Chr5	93945738	0.542667	0.457333	0.0271093	0.0164486	0.100243	2.716	110	8.2433	0.0239452	187	8.27041	0.0186321	78	8.29752	0.0257303	0.00036478	0.00223872	0.0379289	0.0405324	0.899972	0.00260351	14.0111	0.0557346	0.135394	0.0396079
PSME3.Chr19.43500418.43505335	Chr5_93945738	Chr5	93945738	0.542667	0.457333	-0.0271022	0.0164465	0.100281	2.715	110	9.40747	0.0244335	187	9.38036	0.0192916	78	9.35326	0.0262357	0.00036459	0.00393929	0.0362023	0.0405062	0.900084	0.00430388	8.47118	0.0981349	0.12403	0.0391568
BT.49626.Chr10.944927.992564	Chr5_93945738	Chr5	93945738	0.542667	0.457333	0.017137	0.0104075	0.100513	2.712	110	9.71649	0.0172496	187	9.73363	0.0144818	78	9.75077	0.0183992	0.000145769	0.0059347	0.0104811	0.0165616	0.88016	0.00608047	2.39733	0.361523	0.237386	0.0149322
BT.43222.Chr11.94010161.94058169	Chr5_93945738	Chr5	93945738	0.542667	0.457333	0.0241397	0.0146596	0.10052	2.712	110	10.075	0.0306313	187	10.0991	0.0277403	78	10.1233	0.0321022	0.00028924	0.0392728	-0.00194785	0.0376142	0.768967	0.039562	0.731106	1.05219	0.324006	0.0275067
[truncated: 7,895 more rows]
