# Supplementary material for: Sequence-based Association Analysis Reveals an MGST1 eQTL with Pleiotropic Effects on Bovine Milk Composition
Source: Sci Rep. 2016 May 5;6:25376. doi: 10.1038/srep25376 (PMC4857175; doi:10.1038/srep25376)
Supplement: Supplementary Dataset 9 [file srep25376-s10.xls]

## Sheet: Sheet1
VarName	chr	bp	REF	ALT	R2_top_var_RNAseq	AR2	p_MGST1_exp	q_MGST1_exp	trend_est_MGST1_exp	trend_se_MGST1_exp	pval_MGST1_exp	waldFstat_MGST1_exp	n_0_MGST1_exp	lsmean_0_MGST1_exp	se_0_MGST1_exp	n_1_MGST1_exp	lsmean_1_MGST1_exp	se_1_MGST1_exp	n_2_MGST1_exp	lsmean_2_MGST1_exp	se_2_MGST1_exp	add_var_MGST1_exp	genot_var_MGST1_exp	res_var_MGST1_exp	tot_var_MGST1_exp	pct_pheno_var_explan_MGST1_exp	tot_gen_var_MGST1_exp	pct_gen_var_explan_MGST1_exp	h2_MGST1_exp	h2_se_MGST1_exp	mse_MGST1_exp	fat_pct_p	fat_pct_q	fat_pct_trend_est	fat_pct_trend_se	fat_pct_pval	fat_pct_waldFstat	fat_pct_n_0	fat_pct_lsmean_0	fat_pct_se_0	fat_pct_n_1	fat_pct_lsmean_1	fat_pct_se_1	fat_pct_n_2	fat_pct_lsmean_2	fat_pct_se_2	fat_pct_add_var	fat_pct_genot_var	fat_pct_res_var
Chr5_93945738	Chr5	93945738	C	T	1	0.994	0.542667	0.457333	-0.432236	0.0200571	3.16e-66	464.4	110	12.2739	0.0311048	187	11.8417	0.0252351	78	11.4094	0.033327	0.0927336	0.0116829	0.0482634	0.15268	60.7373	0.104417	88.8113	0.194889	0.161114	0.0570256	0.692878	0.307122	-0.106565	0.00289947	1.62e-292	1351	31993	4.89808	0.0186763	24895	4.79151	0.0186502	7251	4.68495	0.0190701	0.0048331	0.100816	0.0684408
Chr5_93948357	Chr5	93948357	T	C	0.948705	0.927	0.529333	0.470667	-0.433399	0.0201464	7.65e-66	462.8	106	12.2881	0.0305048	185	11.8547	0.0238765	84	11.4213	0.0319592	0.0935941	0.00699738	0.0529361	0.153528	60.9624	0.100591	93.0438	0.116752	0.140007	0.0581841	0.681309	0.318691	-0.105147	0.00287691	2.49e-289	1336	31083	4.90065	0.0186949	25231	4.7955	0.0186551	7825	4.69035	0.0190546	0.0048011	0.101004	0.0683284
Chr5_93945991	Chr5	93945991	A	G	0.929402	0.965	0.524	0.476	-0.430347	0.0200234	1.24e-65	461.9	104	12.2947	0.0307192	185	11.8643	0.0238748	86	11.434	0.0315945	0.0923859	0.00701296	0.0529848	0.152384	60.6272	0.0993989	92.9446	0.116887	0.139578	0.0582445	0.676414	0.323586	-0.105219	0.00286671	9.61e-292	1347	30723	4.90239	0.0186949	25323	4.79717	0.0186483	8093	4.69195	0.0190382	0.00484642	0.100952	0.0683431
Chr5_93946027	Chr5	93946027	A	T	0.874564	0.962	0.508	0.492	-0.420261	0.0201756	2.39e-62	433.9	97	12.29	0.0301665	187	11.8697	0.0227579	91	11.4495	0.0306585	0.0882871	0.00229307	0.0600397	0.15062	58.6158	0.0905801	97.4685	0.0367875	0.106325	0.0617595	0.653947	0.346053	-0.0974083	0.00278092	3.8e-266	1227	28669	4.90151	0.018697	26549	4.8041	0.0186366	8921	4.70669	0.0189878	0.00429445	0.100771	0.0687679
Chr5_93946570	Chr5	93946570	A	G	0.869243	0.923	0.509333	0.490667	-0.417532	0.0204165	1.25e-60	418.2	98	12.2793	0.0301018	186	11.8618	0.0228086	91	11.4442	0.031113	0.0871361	0.00175694	0.0618999	0.150793	57.7853	0.0888931	98.0235	0.0276002	0.102494	0.0632176	0.656403	0.343597	-0.0970411	0.00278155	4.61e-264	1217	28808	4.90038	0.0186968	26586	4.80334	0.0186402	8745	4.7063	0.0189952	0.00424778	0.1008	0.068768
Chr5_93947761	Chr5	93947761	T	C	0.864568	0.924	0.508	0.492	-0.418144	0.0205763	3.44e-60	413	97	12.281	0.0304634	187	11.8629	0.0231133	91	11.4447	0.0314199	0.0873998	0.00247417	0.0615536	0.151427	57.7172	0.0898739	97.2471	0.0386421	0.1087	0.0634092	0.653557	0.346443	-0.096961	0.002772	2.01e-265	1224	28557	4.90084	0.0187007	26723	4.80388	0.0186423	8859	4.70692	0.0189928	0.00425735	0.100861	0.0687055
Chr5_93947989	Chr5	93947989	A	T	0.864568	0.922	0.508	0.492	-0.418144	0.0205763	3.44e-60	413	97	12.281	0.0304634	187	11.8629	0.0231133	91	11.4447	0.0314199	0.0873998	0.00247417	0.0615536	0.151427	57.7172	0.0898739	97.2471	0.0386421	0.1087	0.0634092	0.653627	0.346373	-0.0971152	0.00277157	2.47e-266	1228	28569	4.90092	0.0186998	26708	4.80381	0.0186415	8862	4.70669	0.0189919	0.00427049	0.10085	0.0687036
Chr5_93946548	Chr5	93946548	C	G	0.873201	0.923	0.510667	0.489333	-0.416352	0.0205371	6.34e-60	411	98	12.2765	0.0301507	187	11.8601	0.0228446	90	11.4438	0.0312769	0.0866349	0.00154509	0.06274	0.15092	57.4045	0.08818	98.2478	0.0240349	0.0993698	0.0638988	0.656418	0.343582	-0.0970329	0.00278166	5.35e-264	1217	28813	4.90049	0.0187002	26578	4.80346	0.0186431	8748	4.70642	0.0189976	0.00424697	0.100854	0.0687266
BovineHD0500026662	Chr5	93945655	G	T	0.82688	1	0.593333	0.406667	-0.42933	0.0213947	3.02e-60	402.7	137	12.1921	0.034224	171	11.7628	0.0311243	67	11.3334	0.0410076	0.0889507	0.031075	0.0356281	0.155654	57.1465	0.120026	74.1097	0.465871	0.229658	0.0589344	0.734405	0.265595	-0.106827	0.00305785	8.89e-265	1220	35596	4.88833	0.0186849	23016	4.7815	0.0187023	5527	4.67467	0.0192127	0.00445191	0.101117	0.0685117
Chr5_93944937	Chr5	93944937	C	T	0.82688	0.989	0.593333	0.406667	-0.42933	0.0213947	3.02e-60	402.7	137	12.1921	0.034224	171	11.7628	0.0311243	67	11.3334	0.0410076	0.0889507	0.031075	0.0356281	0.155654	57.1465	0.120026	74.1097	0.465871	0.229658	0.0589344	0.734421	0.265579	-0.106879	0.00305787	4.99e-265	1222	35598	4.8884	0.0186848	23014	4.78152	0.018702	5527	4.67464	0.0192121	0.00445612	0.101115	0.0685108
Chr5_93948646	Chr5	93948646	G	C	0.850815	0.919	0.506667	0.493333	-0.412985	0.0206111	4.56e-59	401.5	97	12.2762	0.03061	186	11.8633	0.0232672	92	11.4503	0.0315498	0.085263	0.00244542	0.0625642	0.150273	56.7389	0.0877084	97.2119	0.0376163	0.10889	0.0643982	0.653386	0.346614	-0.0968812	0.0027701	2.38e-265	1223	28536	4.90084	0.0186999	26743	4.80396	0.0186414	8860	4.70708	0.0189911	0.00425134	0.100845	0.0687183
Chr5_93948718	Chr5	93948718	C	G	0.850815	0.919	0.506667	0.493333	-0.412985	0.0206111	4.56e-59	401.5	97	12.2762	0.03061	186	11.8633	0.0232672	92	11.4503	0.0315498	0.085263	0.00244542	0.0625642	0.150273	56.7389	0.0877084	97.2119	0.0376163	0.10889	0.0643982	0.653331	0.346669	-0.0971405	0.0027707	1.24e-266	1229	28527	4.90096	0.0187005	26754	4.80381	0.0186422	8858	4.70667	0.0189923	0.00427443	0.100864	0.0686895
Chr5_93948725	Chr5	93948725	C	G	0.850815	0.919	0.506667	0.493333	-0.412985	0.0206111	4.56e-59	401.5	97	12.2762	0.03061	186	11.8633	0.0232672	92	11.4503	0.0315498	0.085263	0.00244542	0.0625642	0.150273	56.7389	0.0877084	97.2119	0.0376163	0.10889	0.0643982	0.653261	0.346739	-0.0968992	0.00277082	2.6e-265	1223	28519	4.9008	0.0186983	26761	4.8039	0.01864	8859	4.707	0.0189901	0.00425363	0.100819	0.0687391
Chr5_93948804	Chr5	93948804	C	T	0.850815	0.893	0.506667	0.493333	-0.412985	0.0206111	4.56e-59	401.5	97	12.2762	0.03061	186	11.8633	0.0232672	92	11.4503	0.0315498	0.085263	0.00244542	0.0625642	0.150273	56.7389	0.0877084	97.2119	0.0376163	0.10889	0.0643982	0.653955	0.346045	-0.0969733	0.00277368	3.58e-265	1222	28556	4.90077	0.018703	26776	4.80379	0.0186449	8807	4.70682	0.0189961	0.00425613	0.100902	0.0686758
Chr5_93949810	Chr5	93949810	A	G	0.896859	0.915	0.514667	0.485333	-0.423089	0.0213827	6.72e-59	391.5	100	12.2916	0.032748	186	11.8685	0.0252641	89	11.4454	0.0334448	0.0894251	0.00869963	0.0569869	0.155112	57.6521	0.0981248	91.1341	0.132442	0.144714	0.0635116	0.674956	0.325044	-0.104221	0.00287216	2.87e-285	1317	30608	4.90155	0.0187246	25366	4.79733	0.0186789	8165	4.69311	0.0190707	0.00476605	0.10145	0.0680248
Chr5_93954748	Chr5	93954748	C	T	0.869483	0.885	0.526667	0.473333	-0.39949	0.0212563	6.32e-55	353.2	107	12.2496	0.0326526	181	11.8501	0.026085	87	11.4506	0.0346168	0.0795691	0.00955289	0.059706	0.148828	53.4638	0.089122	89.2811	0.13793	0.147474	0.0668707	0.685698	0.314302	-0.103732	0.00287951	3.12e-281	1298	31396	4.89794	0.0186892	25168	4.79421	0.0186573	7575	4.69048	0.0190653	0.00463805	0.100946	0.0684635
Chr5_93954751	Chr5	93954751	T	G	0.869483	0.885	0.526667	0.473333	-0.39949	0.0212563	6.32e-55	353.2	107	12.2496	0.0326526	181	11.8501	0.026085	87	11.4506	0.0346168	0.0795691	0.00955289	0.059706	0.148828	53.4638	0.089122	89.2811	0.13793	0.147474	0.0668707	0.685768	0.314232	-0.103815	0.00287906	9.18e-282	1300	31408	4.89803	0.0186886	25153	4.79421	0.0186566	7578	4.6904	0.0190643	0.00464494	0.100937	0.0684648
BovineHD0500026666	Chr5	93951066	T	G	0.641776	1	0.653333	0.346667	-0.411727	0.0219332	7.26e-55	352.4	165	12.1164	0.0355974	160	11.7047	0.0346777	50	11.293	0.0458262	0.0767883	0.041944	0.0307681	0.1495	51.3633	0.118732	64.6735	0.57685	0.25377	0.0622261	0.78029	0.21971	-0.103126	0.00319689	2.18e-226	1041	39859	4.87457	0.0187062	20376	4.77144	0.0187888	3904	4.66832	0.0194051	0.0036465	0.101681	0.068496
Chr5_93948544	Chr5	93948544	T	C	0.641776	0.97	0.653333	0.346667	-0.411727	0.0219332	7.26e-55	352.4	165	12.1164	0.0355974	160	11.7047	0.0346777	50	11.293	0.0458262	0.0767883	0.041944	0.0307681	0.1495	51.3633	0.118732	64.6735	0.57685	0.25377	0.0622261	0.780625	0.219375	-0.102926	0.00319975	3.95e-225	1035	39883	4.87429	0.0187038	20371	4.77136	0.0187877	3885	4.66843	0.0194062	0.00362836	0.101639	0.0685428
Chr5_93949402	Chr5	93949402	T	G	0.641776	0.936	0.653333	0.346667	-0.411727	0.0219332	7.26e-55	352.4	165	12.1164	0.0355974	160	11.7047	0.0346777	50	11.293	0.0458262	0.0767883	0.041944	0.0307681	0.1495	51.3633	0.118732	64.6735	0.57685	0.25377	0.0622261	0.780368	0.219632	-0.103075	0.00319693	3.66e-226	1040	39864	4.87464	0.0187052	20376	4.77157	0.0187874	3899	4.66849	0.0194033	0.00364196	0.10166	0.0685152
Chr5_93949978	Chr5	93949978	C	T	0.641776	0.987	0.653333	0.346667	-0.411727	0.0219332	7.26e-55	352.4	165	12.1164	0.0355974	160	11.7047	0.0346777	50	11.293	0.0458262	0.0767883	0.041944	0.0307681	0.1495	51.3633	0.118732	64.6735	0.57685	0.25377	0.0622261	0.780344	0.219656	-0.103137	0.00319734	2.27e-226	1041	39862	4.87457	0.0187049	20377	4.77143	0.0187875	3900	4.66829	0.0194041	0.00364657	0.101657	0.0685146
Chr5_93950116	Chr5	93950116	C	T	0.641776	0.989	0.653333	0.346667	-0.411727	0.0219332	7.26e-55	352.4	165	12.1164	0.0355974	160	11.7047	0.0346777	50	11.293	0.0458262	0.0767883	0.041944	0.0307681	0.1495	51.3633	0.118732	64.6735	0.57685	0.25377	0.0622261	0.780321	0.219679	-0.103155	0.00319699	1.69e-226	1041	39861	4.87459	0.0187055	20376	4.77143	0.0187881	3902	4.66828	0.0194045	0.00364816	0.10167	0.0685035
Chr5_93950288	Chr5	93950288	G	A	0.641776	0.988	0.653333	0.346667	-0.411727	0.0219332	7.26e-55	352.4	165	12.1164	0.0355974	160	11.7047	0.0346777	50	11.293	0.0458262	0.0767883	0.041944	0.0307681	0.1495	51.3633	0.118732	64.6735	0.57685	0.25377	0.0622261	0.780313	0.219687	-0.103136	0.00319729	2.25e-226	1041	39859	4.87458	0.0187055	20379	4.77145	0.0187881	3901	4.66831	0.0194045	0.00364689	0.101668	0.068506
Chr5_93950935	Chr5	93950935	T	A	0.641776	0.992	0.653333	0.346667	-0.411727	0.0219332	7.26e-55	352.4	165	12.1164	0.0355974	160	11.7047	0.0346777	50	11.293	0.0458262	0.0767883	0.041944	0.0307681	0.1495	51.3633	0.118732	64.6735	0.57685	0.25377	0.0622261	0.78029	0.21971	-0.103126	0.00319689	2.18e-226	1041	39859	4.87457	0.0187062	20376	4.77144	0.0187888	3904	4.66832	0.0194051	0.0036465	0.101681	0.068496
Chr5_93946057	Chr5	93946057	T	C	0.646843	0.97	0.654667	0.345333	-0.412386	0.022091	1.82e-54	348.5	165	12.1148	0.0353789	161	11.7024	0.0345061	49	11.29	0.0458879	0.0768946	0.0405277	0.0323408	0.149763	51.3442	0.117422	65.4855	0.556176	0.250015	0.0627365	0.780796	0.219204	-0.102541	0.00319738	8.38e-224	1029	39895	4.87373	0.0186984	20369	4.77119	0.0187845	3875	4.66864	0.0194043	0.00359923	0.101553	0.0686252
Chr5_93946974	Chr5	93946974	G	A	0.646843	0.963	0.654667	0.345333	-0.412386	0.022091	1.82e-54	348.5	165	12.1148	0.0353789	161	11.7024	0.0345061	49	11.29	0.0458879	0.0768946	0.0405277	0.0323408	0.149763	51.3442	0.117422	65.4855	0.556176	0.250015	0.0627365	0.781404	0.218596	-0.102547	0.00320251	3.97e-223	1025	39957	4.87364	0.0187018	20323	4.77109	0.0187886	3859	4.66855	0.0194108	0.00359251	0.10161	0.0685878
Chr5_93931571	Chr5	93931571	T	A	0.630934	0.947	0.654667	0.345333	-0.406696	0.0221606	3.64e-53	336.8	166	12.1164	0.0358472	159	11.7097	0.0348159	50	11.303	0.0460592	0.0747874	0.041774	0.0324132	0.148975	50.2014	0.116561	64.1614	0.563089	0.250781	0.0637437	0.779604	0.220396	-0.101336	0.00318501	2.44e-220	1012	39771	4.87399	0.0187003	20464	4.77266	0.0187821	3904	4.67132	0.0193938	0.00352889	0.101552	0.0686645
Chr5_93951731	Chr5	93951731	G	A	0.628495	0.774	0.658667	0.341333	-0.410842	0.0225767	1.53e-52	331.2	166	12.1151	0.0357297	162	11.7042	0.0347847	47	11.2934	0.0465054	0.0758969	0.0406764	0.0339098	0.150483	50.4355	0.116573	65.1066	0.545361	0.245388	0.0644171	0.782675	0.217325	-0.102912	0.00322876	4.09e-221	1016	39920	4.87399	0.0187049	20560	4.77108	0.0187919	3659	4.66816	0.0194229	0.00360293	0.101639	0.0685876
Chr5_93947292	Chr5	93947292	T	C	0.592916	0.958	0.641333	0.358667	-0.39843	0.0222766	2.51e-51	319.9	161	12.1201	0.0347954	159	11.7217	0.0333889	55	11.3232	0.0448487	0.0730314	0.0338323	0.0409481	0.147812	49.4083	0.106864	68.3407	0.452422	0.237715	0.0663224	0.77007	0.22993	-0.0983101	0.00314011	1.81e-213	980.2	38937	4.87548	0.0187243	20909	4.77717	0.0187902	4293	4.67886	0.0193717	0.00342257	0.101873	0.0684894
Chr5_93947300	Chr5	93947300	T	C	0.592916	0.958	0.641333	0.358667	-0.39843	0.0222766	2.51e-51	319.9	161	12.1201	0.0347954	159	11.7217	0.0333889	55	11.3232	0.0448487	0.0730314	0.0338323	0.0409481	0.147812	49.4083	0.106864	68.3407	0.452422	0.237715	0.0663224	0.770039	0.229961	-0.0984238	0.00313902	4.22e-214	983.1	38933	4.87531	0.0187225	20913	4.77689	0.0187894	4293	4.67847	0.0193716	0.00343082	0.101851	0.0684994
Chr5_93950211	Chr5	93950211	G	A	0.592916	0.964	0.641333	0.358667	-0.39843	0.0222766	2.51e-51	319.9	161	12.1201	0.0347954	159	11.7217	0.0333889	55	11.3232	0.0448487	0.0730314	0.0338323	0.0409481	0.147812	49.4083	0.106864	68.3407	0.452422	0.237715	0.0663224	0.769766	0.230234	-0.098919	0.00313751	2e-216	994	38909	4.87557	0.0187213	20926	4.77665	0.0187879	4304	4.67773	0.0193692	0.00346831	0.10184	0.0684823
Chr5_93950493	Chr5	93950493	C	T	0.592916	0.985	0.641333	0.358667	-0.39843	0.0222766	2.51e-51	319.9	161	12.1201	0.0347954	159	11.7217	0.0333889	55	11.3232	0.0448487	0.0730314	0.0338323	0.0409481	0.147812	49.4083	0.106864	68.3407	0.452422	0.237715	0.0663224	0.769789	0.230211	-0.0989387	0.00313757	1.67e-216	994.4	38910	4.87559	0.0187206	20927	4.77665	0.0187871	4302	4.67771	0.0193685	0.00346945	0.101828	0.0684911
Chr5_93946904	Chr5	93946904	G	A	0.597242	0.955	0.642667	0.357333	-0.398272	0.022427	8.04e-51	315.4	161	12.1184	0.0342413	160	11.7201	0.0328432	54	11.3218	0.0446187	0.0728531	0.0306018	0.044244	0.147699	49.3254	0.103455	70.4202	0.408864	0.227707	0.0671953	0.770732	0.229268	-0.0985246	0.0031436	6.43e-214	982.3	38993	4.87501	0.0187178	20882	4.77649	0.0187868	4264	4.67796	0.0193725	0.00343057	0.101778	0.0685588
Chr5_93951237	Chr5	93951237	A	G	0.619572	0.783	0.661333	0.338667	-0.409117	0.0231492	2e-50	312.3	165	12.1086	0.0354732	166	11.6995	0.0346707	44	11.2904	0.0470908	0.0749754	0.0379514	0.0381883	0.151115	49.6148	0.112927	66.3929	0.498444	0.238396	0.0666518	0.782628	0.217372	-0.1033	0.0032294	1.15e-222	1023	39903	4.87418	0.0187031	20588	4.77088	0.0187898	3648	4.66758	0.0194207	0.00363068	0.101612	0.0685917
Chr5_93950762	Chr5	93950762	G	C	0.568397	0.992	0.636	0.364	-0.389928	0.0222983	1.01e-49	305.8	157	12.1113	0.0346927	163	11.7214	0.0334147	55	11.3315	0.0449882	0.0703975	0.0327127	0.0434315	0.146542	48.0392	0.10311	68.2741	0.429615	0.232289	0.067966	0.756147	0.243853	-0.0910703	0.00303675	3.64e-196	899.4	37372	4.8744	0.0187074	22253	4.78333	0.0187601	4514	4.69226	0.0192966	0.00305857	0.101474	0.0689938
Chr5_93944234	Chr5	93944234	C	G	0.562526	0.901	0.632	0.368	-0.388339	0.0222829	1.79e-49	303.7	156	12.1267	0.0346185	162	11.7383	0.0327015	57	11.35	0.0439704	0.0701482	0.0302587	0.0458086	0.146215	47.9759	0.100407	69.864	0.397788	0.231407	0.0685026	0.763849	0.236151	-0.0982267	0.00310436	5.81e-218	1001	38359	4.87674	0.0187258	21267	4.77852	0.0187834	4513	4.68029	0.0193456	0.00348086	0.101889	0.0684268
BovineHD0500026668	Chr5	93953806	C	T	0.598752	1	0.641333	0.358667	-0.377701	0.0220492	3.09e-48	293.4	164	12.1025	0.0367433	153	11.7248	0.0356474	58	11.3471	0.046516	0.0656298	0.0435821	0.0354409	0.144653	45.3705	0.109212	60.094	0.551512	0.244897	0.0681275	0.779152	0.220848	-0.101568	0.00318342	1.5e-221	1018	39747	4.87426	0.0187042	20454	4.77269	0.0187849	3938	4.67113	0.0193949	0.00355029	0.10162	0.0685975
Chr5_93953458	Chr5	93953458	A	G	0.598752	0.997	0.641333	0.358667	-0.377701	0.0220492	3.09e-48	293.4	164	12.1025	0.0367433	153	11.7248	0.0356474	58	11.3471	0.046516	0.0656298	0.0435821	0.0354409	0.144653	45.3705	0.109212	60.094	0.551512	0.244897	0.0681275	0.77944	0.22056	-0.101545	0.00318553	3.67e-221	1016	39774	4.87419	0.018703	20437	4.77264	0.0187841	3928	4.6711	0.0193954	0.00354536	0.101599	0.0686185
Chr5_93953619	Chr5	93953619	A	G	0.598752	0.99	0.641333	0.358667	-0.377701	0.0220492	3.09e-48	293.4	164	12.1025	0.0367433	153	11.7248	0.0356474	58	11.3471	0.046516	0.0656298	0.0435821	0.0354409	0.144653	45.3705	0.109212	60.094	0.551512	0.244897	0.0681275	0.779276	0.220724	-0.101526	0.00318437	3.09e-221	1016	39759	4.87425	0.0187037	20446	4.77272	0.0187844	3934	4.67119	0.0193948	0.00354588	0.101609	0.0686097
Chr5_93953684	Chr5	93953684	C	G	0.598752	0.991	0.641333	0.358667	-0.377701	0.0220492	3.09e-48	293.4	164	12.1025	0.0367433	153	11.7248	0.0356474	58	11.3471	0.046516	0.0656298	0.0435821	0.0354409	0.144653	45.3705	0.109212	60.094	0.551512	0.244897	0.0681275	0.779268	0.220732	-0.101525	0.00318438	3.13e-221	1016	39758	4.87424	0.0187036	20447	4.77272	0.0187844	3934	4.67119	0.0193949	0.0035459	0.101608	0.0686101
Chr5_93953818	Chr5	93953818	G	A	0.598752	0.999	0.641333	0.358667	-0.377701	0.0220492	3.09e-48	293.4	164	12.1025	0.0367433	153	11.7248	0.0356474	58	11.3471	0.046516	0.0656298	0.0435821	0.0354409	0.144653	45.3705	0.109212	60.094	0.551512	0.244897	0.0681275	0.779237	0.220763	-0.10159	0.00318408	1.49e-221	1018	39755	4.87429	0.0187041	20449	4.77269	0.0187847	3935	4.6711	0.019395	0.00355084	0.101618	0.068599
Chr5_93953907	Chr5	93953907	A	G	0.598752	0.993	0.641333	0.358667	-0.377701	0.0220492	3.09e-48	293.4	164	12.1025	0.0367433	153	11.7248	0.0356474	58	11.3471	0.046516	0.0656298	0.0435821	0.0354409	0.144653	45.3705	0.109212	60.094	0.551512	0.244897	0.0681275	0.779229	0.220771	-0.101596	0.00318399	1.38e-221	1018	39755	4.87429	0.0187042	20448	4.7727	0.0187847	3936	4.6711	0.0193949	0.00355129	0.101619	0.0685981
Chr5_93954070	Chr5	93954070	CAA	C	0.598752	0.993	0.641333	0.358667	-0.377701	0.0220492	3.09e-48	293.4	164	12.1025	0.0367433	153	11.7248	0.0356474	58	11.3471	0.046516	0.0656298	0.0435821	0.0354409	0.144653	45.3705	0.109212	60.094	0.551512	0.244897	0.0681275	0.779214	0.220786	-0.1016	0.00318382	1.25e-221	1018	39753	4.87427	0.0187044	20450	4.77267	0.0187851	3936	4.67107	0.0193953	0.00355177	0.101624	0.0685935
Chr5_93954781	Chr5	93954781	G	A	0.598752	0.97	0.641333	0.358667	-0.377701	0.0220492	3.09e-48	293.4	164	12.1025	0.0367433	153	11.7248	0.0356474	58	11.3471	0.046516	0.0656298	0.0435821	0.0354409	0.144653	45.3705	0.109212	60.094	0.551512	0.244897	0.0681275	0.779183	0.220817	-0.101557	0.0031837	1.83e-221	1018	39749	4.87433	0.0187064	20454	4.77278	0.0187867	3936	4.67122	0.0193964	0.00354916	0.101656	0.0685705
Chr5_93950333	Chr5	93950333	A	G	0.500633	0.969	0.618667	0.381333	-0.36958	0.0227339	1.23e-44	264.3	151	12.1113	0.0336848	162	11.7417	0.0317454	62	11.3721	0.0437554	0.064448	0.0223993	0.0575025	0.14435	44.6471	0.0868473	74.2084	0.280335	0.204068	0.0743019	0.741655	0.258345	-0.0876461	0.00296645	1.66e-190	873	36066	4.87598	0.0187238	23006	4.78833	0.0187585	5067	4.70068	0.0192556	0.00294372	0.101655	0.0689155
Chr5_93950346	Chr5	93950346	C	G	0.500633	0.969	0.618667	0.381333	-0.36958	0.0227339	1.23e-44	264.3	151	12.1113	0.0336848	162	11.7417	0.0317454	62	11.3721	0.0437554	0.064448	0.0223993	0.0575025	0.14435	44.6471	0.0868473	74.2084	0.280335	0.204068	0.0743019	0.7416	0.2584	-0.0877307	0.00296627	6.85e-191	874.7	36061	4.87603	0.0187255	23009	4.7883	0.01876	5069	4.70057	0.019257	0.00294982	0.101685	0.0688874
Chr5_93953662	Chr5	93953662	C	G	0.532736	0.991	0.624	0.376	-0.361451	0.0223159	1.8e-44	262.3	156	12.0994	0.0363719	156	11.738	0.0349699	63	11.3765	0.0460313	0.0613057	0.037949	0.0439624	0.143217	42.8061	0.0992547	61.766	0.463293	0.233002	0.0724242	0.754915	0.245085	-0.0897573	0.0030261	5.73e-192	879.8	37252	4.87407	0.018706	22335	4.78431	0.0187573	4552	4.69455	0.0192892	0.00298115	0.101427	0.0690772
Chr5_93935496	Chr5	93935496	G	A	0.513696	0.971	0.692	0.308	-0.390376	0.0245426	2.62e-43	253	184	12.091	0.0373861	151	11.7006	0.0368407	40	11.3103	0.0502138	0.064961	0.043521	0.040348	0.14883	43.6478	0.108482	59.8818	0.518916	0.23736	0.0729887	0.794314	0.205686	-0.100644	0.0032637	3.25e-207	950.9	41155	4.87108	0.0187158	19583	4.77043	0.0188166	3401	4.66979	0.0194719	0.00330981	0.101823	0.068598
Chr5_93942243	Chr5	93942243	A	C	0.513696	0.965	0.692	0.308	-0.390376	0.0245426	2.62e-43	253	184	12.091	0.0373861	151	11.7006	0.0368407	40	11.3103	0.0502138	0.064961	0.043521	0.040348	0.14883	43.6478	0.108482	59.8818	0.518916	0.23736	0.0729887	0.795592	0.204408	-0.100762	0.0032757	3.36e-206	946.2	41273	4.87099	0.0187199	19511	4.77023	0.0188223	3355	4.66946	0.0194828	0.00330226	0.101892	0.0685549
Chr5_93943600	Chr5	93943600	C	G	0.513696	0.935	0.692	0.308	-0.390376	0.0245426	2.62e-43	253	184	12.091	0.0373861	151	11.7006	0.0368407	40	11.3103	0.0502138	0.064961	0.043521	0.040348	0.14883	43.6478	0.108482	59.8818	0.518916	0.23736	0.0729887	0.795296	0.204704	-0.100747	0.00327283	1.69e-206	947.6	41244	4.87122	0.0187232	19531	4.77047	0.018824	3364	4.66973	0.0194821	0.00330486	0.101945	0.06851
Chr5_93943868	Chr5	93943868	A	G	0.513696	0.958	0.692	0.308	-0.390376	0.0245426	2.62e-43	253	184	12.091	0.0373861	151	11.7006	0.0368407	40	11.3103	0.0502138	0.064961	0.043521	0.040348	0.14883	43.6478	0.108482	59.8818	0.518916	0.23736	0.0729887	0.795343	0.204657	-0.100701	0.00327376	3.39e-206	946.2	41248	4.87091	0.018726	19529	4.77021	0.0188285	3362	4.66951	0.0194884	0.00330128	0.102003	0.0684686
Chr5_93945694	Chr5	93945694	C	T	0.661238	0.774	0.437333	0.562667	-0.377389	0.0239884	1.46e-42	247.5	75	12.3005	0.0413606	178	11.9231	0.0317512	122	11.5457	0.0381637	0.0700927	0.0260441	0.0563783	0.152515	45.9578	0.0961368	72.9093	0.315984	0.179347	0.0759114	0.601093	0.398907	-0.0881744	0.00269999	6.29e-232	1066	24286	4.90592	0.0187848	28535	4.81774	0.0186825	11318	4.72957	0.0189679	0.00372845	0.101681	0.0684343
BovineHD0500026667	Chr5	93953156	C	T	0.507532	1	0.618667	0.381333	-0.352833	0.0225123	2.42e-42	245.6	154	12.096	0.036248	156	11.7431	0.0347359	65	11.3903	0.0459658	0.0587396	0.035403	0.0483282	0.142471	41.2292	0.0941426	62.3943	0.422818	0.226323	0.0748804	0.750643	0.249357	-0.0897065	0.00300009	4.91e-195	894.1	36833	4.87477	0.0187097	22625	4.78507	0.0187563	4681	4.69536	0.0192755	0.00301254	0.101491	0.0689933
Chr5_93952819	Chr5	93952819	C	T	0.507532	0.985	0.618667	0.381333	-0.352833	0.0225123	2.42e-42	245.6	154	12.096	0.036248	156	11.7431	0.0347359	65	11.3903	0.0459658	0.0587396	0.035403	0.0483282	0.142471	41.2292	0.0941426	62.3943	0.422818	0.226323	0.0748804	0.750643	0.249357	-0.0897065	0.00300009	4.91e-195	894.1	36833	4.87477	0.0187097	22625	4.78507	0.0187563	4681	4.69536	0.0192755	0.00301254	0.101491	0.0689933
Chr5_93953010	Chr5	93953010	T	C	0.507532	0.993	0.618667	0.381333	-0.352833	0.0225123	2.42e-42	245.6	154	12.096	0.036248	156	11.7431	0.0347359	65	11.3903	0.0459658	0.0587396	0.035403	0.0483282	0.142471	41.2292	0.0941426	62.3943	0.422818	0.226323	0.0748804	0.750643	0.249357	-0.0897065	0.00300009	4.91e-195	894.1	36833	4.87477	0.0187097	22625	4.78507	0.0187563	4681	4.69536	0.0192755	0.00301254	0.101491	0.0689933
Chr5_93953036	Chr5	93953036	G	A	0.507532	0.996	0.618667	0.381333	-0.352833	0.0225123	2.42e-42	245.6	154	12.096	0.036248	156	11.7431	0.0347359	65	11.3903	0.0459658	0.0587396	0.035403	0.0483282	0.142471	41.2292	0.0941426	62.3943	0.422818	0.226323	0.0748804	0.750643	0.249357	-0.0897065	0.00300009	4.91e-195	894.1	36833	4.87477	0.0187097	22625	4.78507	0.0187563	4681	4.69536	0.0192755	0.00301254	0.101491	0.0689933
BovineHD0500026669	Chr5	93954414	C	T	0.495002	1	0.612	0.388	-0.351608	0.0225047	4.03e-42	244.1	152	12.1031	0.0355929	155	11.7515	0.0337044	68	11.3998	0.0449227	0.0587124	0.0306366	0.0527295	0.142078	41.3239	0.089349	65.7113	0.367494	0.217625	0.0757069	0.744516	0.255484	-0.0867731	0.00297986	3.77e-185	848	36342	4.87513	0.0187216	22821	4.78836	0.0187592	4976	4.70159	0.0192632	0.00286443	0.101604	0.0690152
Chr5_93951965	Chr5	93951965	G	C	0.477181	0.82	0.621333	0.378667	-0.357386	0.023394	1.17e-40	233.4	151	12.1018	0.0337681	164	11.7445	0.0317803	60	11.3871	0.0444326	0.0601016	0.0196949	0.0641167	0.143913	41.7624	0.0797965	75.3186	0.23499	0.193494	0.0788879	0.742419	0.257581	-0.0869326	0.00297642	3.04e-186	853.1	36033	4.8756	0.0187275	23170	4.78867	0.0187628	4936	4.70173	0.0192635	0.00289041	0.101697	0.0689298
Chr5_93940633	Chr5	93940633	C	G	0.448291	0.953	0.673333	0.326667	-0.370225	0.0244044	2.62e-40	230.1	177	12.0999	0.036518	151	11.7297	0.0350464	47	11.3594	0.048105	0.060297	0.0340374	0.0516385	0.145973	41.307	0.0943344	63.9183	0.397281	0.217786	0.0771666	0.779502	0.220498	-0.0958267	0.00317513	1.25e-198	910.9	39805	4.87393	0.0187362	20383	4.7781	0.018807	3951	4.68227	0.0194043	0.00315664	0.102021	0.068538
Chr5_93940924	Chr5	93940924	T	C	0.448291	0.958	0.673333	0.326667	-0.370225	0.0244044	2.62e-40	230.1	177	12.0999	0.036518	151	11.7297	0.0350464	47	11.3594	0.048105	0.060297	0.0340374	0.0516385	0.145973	41.307	0.0943344	63.9183	0.397281	0.217786	0.0771666	0.779245	0.220755	-0.0958976	0.0031738	4.39e-199	913	39779	4.87394	0.0187375	20402	4.77805	0.0188083	3958	4.68215	0.019405	0.00316395	0.102046	0.0685136
Chr5_93941153	Chr5	93941153	C	T	0.448291	0.951	0.673333	0.326667	-0.370225	0.0244044	2.62e-40	230.1	177	12.0999	0.036518	151	11.7297	0.0350464	47	11.3594	0.048105	0.060297	0.0340374	0.0516385	0.145973	41.307	0.0943344	63.9183	0.397281	0.217786	0.0771666	0.779222	0.220778	-0.0959794	0.00317379	2.03e-199	914.5	39778	4.87399	0.0187384	20401	4.77801	0.0188092	3960	4.68203	0.0194058	0.0031696	0.102065	0.0684955
Chr5_93941282	Chr5	93941282	T	G	0.448291	0.953	0.673333	0.326667	-0.370225	0.0244044	2.62e-40	230.1	177	12.0999	0.036518	151	11.7297	0.0350464	47	11.3594	0.048105	0.060297	0.0340374	0.0516385	0.145973	41.307	0.0943344	63.9183	0.397281	0.217786	0.0771666	0.779245	0.220755	-0.0960283	0.00317363	1.22e-199	915.6	39779	4.87405	0.0187378	20402	4.77803	0.0188083	3958	4.682	0.0194046	0.00317258	0.102053	0.0685023
Chr5_93942291	Chr5	93942291	G	A	0.448291	0.953	0.673333	0.326667	-0.370225	0.0244044	2.62e-40	230.1	177	12.0999	0.036518	151	11.7297	0.0350464	47	11.3594	0.048105	0.060297	0.0340374	0.0516385	0.145973	41.307	0.0943344	63.9183	0.397281	0.217786	0.0771666	0.778902	0.221098	-0.0959488	0.00317118	1.29e-199	915.5	39745	4.87387	0.0187409	20426	4.77792	0.0188121	3968	4.68197	0.0194083	0.00317086	0.102113	0.0684551
Chr5_93942350	Chr5	93942350	A	AT	0.448291	0	0.673333	0.326667	-0.370225	0.0244044	2.62e-40	230.1	177	12.0999	0.036518	151	11.7297	0.0350464	47	11.3594	0.048105	0.060297	0.0340374	0.0516385	0.145973	41.307	0.0943344	63.9183	0.397281	0.217786	0.0771666	0.778879	0.221121	-0.0960527	0.003171	4.6e-200	917.5	39743	4.87401	0.0187406	20427	4.77796	0.0188112	3969	4.6819	0.0194068	0.00317797	0.102106	0.0684555
Chr5_93952168	Chr5	93952168	G	C	0.471713	0.986	0.606667	0.393333	-0.343917	0.0226819	3.03e-40	229.9	150	12.0999	0.0355235	155	11.756	0.0335147	70	11.4121	0.044872	0.0564481	0.0285595	0.05653	0.141538	39.8821	0.0850076	66.4036	0.33564	0.211704	0.0779496	0.740096	0.259904	-0.0867196	0.00295579	6.77e-188	860.8	35909	4.87561	0.0187234	23120	4.78889	0.0187577	5110	4.70217	0.0192512	0.00289311	0.10164	0.068956
Chr5_93952553	Chr5	93952553	A	G	0.471713	0.995	0.606667	0.393333	-0.343917	0.0226819	3.03e-40	229.9	150	12.0999	0.0355235	155	11.756	0.0335147	70	11.4121	0.044872	0.0564481	0.0285595	0.05653	0.141538	39.8821	0.0850076	66.4036	0.33564	0.211704	0.0779496	0.740033	0.259967	-0.0866626	0.00295529	1.03e-187	859.9	35902	4.87572	0.0187231	23126	4.78906	0.0187566	5111	4.7024	0.0192492	0.00288976	0.101628	0.0689677
Chr5_93942166	Chr5	93942166	T	C	0.466542	0.96	0.68	0.32	-0.373877	0.0247276	3.97e-40	228.6	180	12.092	0.0370447	150	11.7181	0.0360248	45	11.3443	0.0494588	0.060834	0.0378796	0.0484913	0.147205	41.3261	0.0987136	61.6267	0.438569	0.223424	0.076901	0.785941	0.214059	-0.0962481	0.00321452	1.48e-195	896.5	40398	4.87181	0.0187355	20023	4.77556	0.0188211	3718	4.67931	0.0194451	0.003117	0.10206	0.0685418
Chr5_93942206	Chr5	93942206	A	T	0.466542	0.96	0.68	0.32	-0.373877	0.0247276	3.97e-40	228.6	180	12.092	0.0370447	150	11.7181	0.0360248	45	11.3443	0.0494588	0.060834	0.0378796	0.0484913	0.147205	41.3261	0.0987136	61.6267	0.438569	0.223424	0.076901	0.785926	0.214074	-0.0962584	0.00321399	1.16e-195	897	40398	4.87181	0.0187356	20021	4.77555	0.0188211	3720	4.67929	0.019445	0.00311783	0.102062	0.068539
Chr5_93942239	Chr5	93942239	T	C	0.466542	0.96	0.68	0.32	-0.373877	0.0247276	3.97e-40	228.6	180	12.092	0.0370447	150	11.7181	0.0360248	45	11.3443	0.0494588	0.060834	0.0378796	0.0484913	0.147205	41.3261	0.0987136	61.6267	0.438569	0.223424	0.076901	0.78591	0.21409	-0.0962962	0.00321411	8.49e-196	897.6	40395	4.87183	0.0187354	20025	4.77554	0.0188209	3719	4.67924	0.0194447	0.00312045	0.102059	0.06854
mgst1_gap_origin_93942445	Chr5	93942395	A	G	0.466542	0.956	0.68	0.32	-0.373877	0.0247276	3.97e-40	228.6	180	12.092	0.0370447	150	11.7181	0.0360248	45	11.3443	0.0494588	0.060834	0.0378796	0.0484913	0.147205	41.3261	0.0987136	61.6267	0.438569	0.223424	0.076901	0.785957	0.214043	-0.0963781	0.0032142	4.1e-196	899.1	40401	4.87182	0.0187353	20019	4.77544	0.0188211	3719	4.67906	0.0194452	0.00312526	0.102061	0.0685351
Chr5_93944849	Chr5	93944849	A	G	0.604671	0.95	0.516	0.484	-0.346238	0.0230502	9.48e-40	225.6	100	12.168	0.0394761	187	11.8217	0.0348292	88	11.4755	0.0439364	0.0598789	0.0388937	0.0480304	0.146803	40.7886	0.0987726	60.623	0.447444	0.239901	0.0772006	0.56903	0.43097	-0.0521421	0.00250668	9.07e-96	432.7	20737	4.88123	0.0188879	31520	4.82909	0.0187822	11882	4.77695	0.0190095	0.00133349	0.102893	0.0690037
Chr5_93943625	Chr5	93943625	G	C	0.460394	0.93	0.678667	0.321333	-0.369904	0.0248249	2.99e-39	222	179	12.0882	0.0372602	151	11.7183	0.0363104	45	11.3484	0.0498108	0.0596789	0.0386092	0.0487905	0.147079	40.5762	0.0982881	60.7183	0.441755	0.226704	0.0777474	0.785271	0.214729	-0.0964163	0.00320814	5.38e-197	903.2	40337	4.87208	0.0187381	20059	4.77566	0.0188221	3743	4.67924	0.0194425	0.00313503	0.102107	0.0684892
Chr5_93942833	Chr5	93942833	A	G	0.552316	0.949	0.584	0.416	-0.382017	0.0259125	1.21e-38	217.3	128	12.1641	0.041477	182	11.7821	0.0374582	65	11.4001	0.0492829	0.0709089	0.0503567	0.0393694	0.160635	44.1429	0.121266	58.4741	0.561227	0.23484	0.0771369	0.715275	0.284725	-0.0946014	0.00302101	1.45e-213	980.6	33815	4.88824	0.0187465	24124	4.79364	0.0187346	6200	4.69904	0.019204	0.00364522	0.101734	0.0685969
mgst1_gap_origin_93942667	Chr5	93942617	G	T	0.552316	0.958	0.416	0.584	0.382017	0.0259125	1.21e-38	217.3	65	11.4001	0.0492829	182	11.7821	0.0374582	128	12.1641	0.041477	0.0709089	0.0503567	0.0393694	0.160635	44.1429	0.121266	58.4741	0.561227	0.23484	0.0771369	0.284772	0.715228	0.0945032	0.00302012	2.98e-213	979.1	6202	4.69923	0.0192027	24126	4.79374	0.0187338	33811	4.88824	0.018746	0.00363802	0.101721	0.0686104
mgst1_gap_origin_93942721	Chr5	93942671	G	A	0.552316	0.938	0.584	0.416	-0.382017	0.0259125	1.21e-38	217.3	128	12.1641	0.041477	182	11.7821	0.0374582	65	11.4001	0.0492829	0.0709089	0.0503567	0.0393694	0.160635	44.1429	0.121266	58.4741	0.561227	0.23484	0.0771369	0.715446	0.284554	-0.094889	0.00302219	1.12e-214	985.8	33823	4.88832	0.0187439	24130	4.79343	0.0187323	6186	4.69854	0.0192025	0.00366609	0.101695	0.0686149
Chr5_93941128	Chr5	93941128	A	G	0.497296	0.97	0.565333	0.434667	-0.371717	0.0258693	3.72e-37	206.5	122	12.1763	0.0408447	180	11.8046	0.0357655	73	11.4329	0.047207	0.0679072	0.041143	0.0488829	0.157933	42.9974	0.10905	62.2715	0.457013	0.217264	0.0797401	0.699091	0.300909	-0.0926765	0.00297331	1.26e-211	971.5	32525	4.89163	0.0187612	24628	4.79896	0.0187273	6986	4.70628	0.0191605	0.00361358	0.101805	0.0685632
Chr5_93941237	Chr5	93941237	T	G	0.497296	0.979	0.565333	0.434667	-0.371717	0.0258693	3.72e-37	206.5	122	12.1763	0.0408447	180	11.8046	0.0357655	73	11.4329	0.047207	0.0679072	0.041143	0.0488829	0.157933	42.9974	0.10905	62.2715	0.457013	0.217264	0.0797401	0.699075	0.300925	-0.0926793	0.00297336	1.24e-211	971.6	32521	4.89168	0.018762	24634	4.799	0.0187279	6984	4.70632	0.0191609	0.00361391	0.101817	0.0685535
Chr5_93942865	Chr5	93942865	A	G	0.497296	0.972	0.565333	0.434667	-0.371717	0.0258693	3.72e-37	206.5	122	12.1763	0.0408447	180	11.8046	0.0357655	73	11.4329	0.047207	0.0679072	0.041143	0.0488829	0.157933	42.9974	0.10905	62.2715	0.457013	0.217264	0.0797401	0.698467	0.301533	-0.0929357	0.0029702	3.15e-213	979	32475	4.89181	0.0187663	24648	4.79888	0.0187323	7016	4.70594	0.0191644	0.00363811	0.101904	0.0684677
mgst1_gap_origin_93942544	Chr5	93942494	AG	CA	0.497296	0	0.565333	0.434667	-0.371717	0.0258693	3.72e-37	206.5	122	12.1763	0.0408447	180	11.8046	0.0357655	73	11.4329	0.047207	0.0679072	0.041143	0.0488829	0.157933	42.9974	0.10905	62.2715	0.457013	0.217264	0.0797401	0.698709	0.301291	-0.0929267	0.00297127	4.89e-213	978.1	32490	4.89172	0.0187659	24649	4.7988	0.0187323	7000	4.70587	0.0191651	0.00363574	0.101899	0.0684734
mgst1_gap_origin_93942651	Chr5	93942601	G	C	0.497296	0.966	0.434667	0.565333	0.371717	0.0258693	3.72e-37	206.5	73	11.4329	0.047207	180	11.8046	0.0357655	122	12.1763	0.0408447	0.0679072	0.041143	0.0488829	0.157933	42.9974	0.10905	62.2715	0.457013	0.217264	0.0797401	0.301548	0.698452	0.0927939	0.00296959	1.13e-212	976.4	7016	4.70603	0.0191636	24650	4.79883	0.0187312	32473	4.89162	0.0187645	0.00362712	0.101877	0.0684948
mgst1_gap_origin_93942658	Chr5	93942608	CA	TG	0.497296	0	0.565333	0.434667	-0.371717	0.0258693	3.72e-37	206.5	122	12.1763	0.0408447	180	11.8046	0.0357655	73	11.4329	0.047207	0.0679072	0.041143	0.0488829	0.157933	42.9974	0.10905	62.2715	0.457013	0.217264	0.0797401	0.698467	0.301533	-0.0927809	0.00296953	1.26e-212	976.2	32476	4.89164	0.0187656	24646	4.79886	0.0187321	7017	4.70607	0.0191644	0.003626	0.101894	0.068482
mgst1_gap_origin_93942694	Chr5	93942644	A	G	0.497296	0.946	0.565333	0.434667	-0.371717	0.0258693	3.72e-37	206.5	122	12.1763	0.0408447	180	11.8046	0.0357655	73	11.4329	0.047207	0.0679072	0.041143	0.0488829	0.157933	42.9974	0.10905	62.2715	0.457013	0.217264	0.0797401	0.698639	0.301361	-0.0929722	0.00297097	2.76e-213	979.3	32483	4.89171	0.0187641	24654	4.79873	0.0187308	7002	4.70576	0.0191637	0.00363978	0.101872	0.0684921
Chr5_93950974	Chr5	93950974	A	G	0.404963	0.923	0.584	0.416	-0.343868	0.0240584	7.45e-37	204.3	137	12.1055	0.0399844	164	11.7616	0.0377866	74	11.4177	0.0491378	0.057454	0.0490524	0.0424101	0.148916	38.5814	0.106506	53.9442	0.536312	0.230425	0.0791994	0.719858	0.280142	-0.0828212	0.00292471	2.87e-175	801.9	34029	4.87674	0.018735	24284	4.79392	0.0187531	5826	4.7111	0.0192215	0.00276655	0.101679	0.0690663
BovineHD0500026658	Chr5	93941627	C	A	0.510248	1	0.572	0.428	-0.371277	0.0261573	1.8e-36	201.5	125	12.1661	0.0411352	179	11.7948	0.0364838	71	11.4236	0.0483574	0.0674942	0.0439365	0.0472298	0.15866	42.54	0.111431	60.5706	0.481938	0.220556	0.0801822	0.706099	0.293901	-0.0921438	0.0029961	3.98e-206	945.8	33091	4.88923	0.0187586	24395	4.79708	0.0187352	6653	4.70494	0.0191854	0.00352394	0.101821	0.0686114
Chr5_93941570	Chr5	93941570	T	A	0.510248	0.993	0.572	0.428	-0.371277	0.0261573	1.8e-36	201.5	125	12.1661	0.0411352	179	11.7948	0.0364838	71	11.4236	0.0483574	0.0674942	0.0439365	0.0472298	0.15866	42.54	0.111431	60.5706	0.481938	0.220556	0.0801822	0.706068	0.293932	-0.0921856	0.00299603	2.54e-206	946.7	33087	4.88924	0.0187588	24399	4.79706	0.0187353	6653	4.70487	0.0191856	0.00352736	0.101825	0.0686062
Chr5_93942118	Chr5	93942118	C	T	0.510248	0.987	0.572	0.428	-0.371277	0.0261573	1.8e-36	201.5	125	12.1661	0.0411352	179	11.7948	0.0364838	71	11.4236	0.0483574	0.0674942	0.0439365	0.0472298	0.15866	42.54	0.111431	60.5706	0.481938	0.220556	0.0801822	0.70567	0.29433	-0.0922606	0.00299436	7.08e-207	949.3	33050	4.88926	0.0187637	24422	4.797	0.0187404	6667	4.70474	0.0191902	0.00353589	0.101917	0.0685279
mgst1_gap_origin_93942592	Chr5	93942542	GT	TC	0.510248	0	0.572	0.428	-0.371277	0.0261573	1.8e-36	201.5	125	12.1661	0.0411352	179	11.7948	0.0364838	71	11.4236	0.0483574	0.0674942	0.0439365	0.0472298	0.15866	42.54	0.111431	60.5706	0.481938	0.220556	0.0801822	0.705616	0.294384	-0.0925278	0.00299339	3.45e-208	955.5	33050	4.88945	0.0187612	24415	4.79692	0.0187377	6674	4.70439	0.0191871	0.00355678	0.101878	0.0685438
Chr5_93943700	Chr5	93943700	G	T	0.492354	0.986	0.564	0.436	-0.368358	0.0259739	2.04e-36	201.1	121	12.1721	0.0409817	181	11.8038	0.0359558	73	11.4354	0.0474913	0.0667322	0.0415519	0.0493453	0.157629	42.3349	0.108284	61.6269	0.457131	0.21956	0.0805092	0.698117	0.301883	-0.0927162	0.00296814	1.57e-212	975.8	32444	4.8918	0.0187663	24665	4.79908	0.0187319	7030	4.70636	0.0191628	0.00362334	0.101897	0.0684805
Chr5_93940662	Chr5	93940662	A	G	0.492441	0.881	0.566667	0.433333	-0.368099	0.0260784	3.72e-36	199.2	122	12.1725	0.0411652	181	11.8044	0.0360943	72	11.4363	0.047657	0.066544	0.0421382	0.0491295	0.157812	42.1667	0.108682	61.228	0.461699	0.21667	0.0807332	0.699582	0.300418	-0.0926262	0.00297501	3.66e-211	969.4	32561	4.8915	0.0187611	24619	4.79888	0.0187278	6959	4.70625	0.0191619	0.00360631	0.101806	0.0685674
Chr5_93940666	Chr5	93940666	TAGAT	CTTCA	0.492441	0	0.566667	0.433333	-0.368099	0.0260784	3.72e-36	199.2	122	12.1725	0.0411652	181	11.8044	0.0360943	72	11.4363	0.047657	0.066544	0.0421382	0.0491295	0.157812	42.1667	0.108682	61.228	0.461699	0.21667	0.0807332	0.699621	0.300379	-0.0927489	0.00297494	1.01e-211	972	32566	4.89158	0.0187612	24614	4.79883	0.0187278	6959	4.70608	0.0191618	0.0036156	0.101809	0.0685587
Chr5_93940672	Chr5	93940672	C	A	0.492441	0.882	0.566667	0.433333	-0.368099	0.0260784	3.72e-36	199.2	122	12.1725	0.0411652	181	11.8044	0.0360943	72	11.4363	0.047657	0.066544	0.0421382	0.0491295	0.157812	42.1667	0.108682	61.228	0.461699	0.21667	0.0807332	0.699606	0.300394	-0.0928441	0.00297476	3.55e-212	974.1	32562	4.89167	0.0187603	24620	4.79882	0.0187268	6957	4.70598	0.0191607	0.00362313	0.101795	0.0685648
Chr5_93943202	Chr5	93943202	A	G	0.505192	0.99	0.570667	0.429333	-0.367787	0.02626	9.95e-36	196.2	124	12.1619	0.0412605	180	11.7942	0.0366633	71	11.4264	0.0486327	0.0662826	0.0442822	0.0477569	0.158322	41.8658	0.110565	59.9491	0.481124	0.222723	0.0809686	0.705203	0.294797	-0.0921966	0.00299112	4.91e-207	950.1	33017	4.88928	0.0187621	24428	4.79709	0.0187386	6694	4.70489	0.0191872	0.00353425	0.10189	0.0685473
Chr5_93943655	Chr5	93943655	T	C	0.505192	0.99	0.570667	0.429333	-0.367787	0.02626	9.95e-36	196.2	124	12.1619	0.0412605	180	11.7942	0.0366633	71	11.4264	0.0486327	0.0662826	0.0442822	0.0477569	0.158322	41.8658	0.110565	59.9491	0.481124	0.222723	0.0809686	0.705226	0.294774	-0.0922184	0.00299164	4.64e-207	950.2	33017	4.88923	0.0187595	24431	4.79701	0.0187364	6691	4.70479	0.0191854	0.00353576	0.101848	0.0685804
Chr5_93911936	Chr5	93911936	A	G	0.427812	0.934	0.734667	0.265333	-0.369936	0.0271187	2.77e-34	186.1	207	12.0528	0.0431786	137	11.6828	0.0438925	31	11.3129	0.0588181	0.0533537	0.0747548	0.0236768	0.151785	35.1508	0.128109	41.6473	0.759459	0.266902	0.079743	0.82336	0.17664	-0.098134	0.00342994	7.48e-179	818.6	43997	4.86765	0.0187181	17625	4.76952	0.018846	2517	4.67139	0.0195832	0.00280122	0.101767	0.0689577
Chr5_93914889	Chr5	93914889	A	C	0.427812	0.933	0.734667	0.265333	-0.369936	0.0271187	2.77e-34	186.1	207	12.0528	0.0431786	137	11.6828	0.0438925	31	11.3129	0.0588181	0.0533537	0.0747548	0.0236768	0.151785	35.1508	0.128109	41.6473	0.759459	0.266902	0.079743	0.823313	0.176687	-0.0981955	0.00342913	3.71e-179	820	43994	4.86757	0.0187185	17625	4.76937	0.018847	2520	4.67118	0.0195845	0.00280532	0.101779	0.0689449
Chr5_93915696	Chr5	93915696	T	G	0.427812	0.938	0.734667	0.265333	-0.369936	0.0271187	2.77e-34	186.1	207	12.0528	0.0431786	137	11.6828	0.0438925	31	11.3129	0.0588181	0.0533537	0.0747548	0.0236768	0.151785	35.1508	0.128109	41.6473	0.759459	0.266902	0.079743	0.823306	0.176694	-0.098212	0.0034295	3.54e-179	820.1	43992	4.86776	0.0187185	17628	4.76955	0.0188458	2519	4.67134	0.0195824	0.00280636	0.101772	0.0689498
Chr5_93921330	Chr5	93921330	C	T	0.427812	0.923	0.734667	0.265333	-0.369936	0.0271187	2.77e-34	186.1	207	12.0528	0.0431786	137	11.6828	0.0438925	31	11.3129	0.0588181	0.0533537	0.0747548	0.0236768	0.151785	35.1508	0.128109	41.6473	0.759459	0.266902	0.079743	0.823243	0.176757	-0.0979954	0.00342886	1.82e-178	816.8	43987	4.86769	0.0187177	17630	4.76969	0.018845	2522	4.6717	0.0195814	0.00279477	0.101756	0.0689702
Chr5_93926296	Chr5	93926296	TA	T	0.423198	0.949	0.733333	0.266667	-0.369936	0.0271187	2.77e-34	186.1	207	12.0528	0.0431786	136	11.6828	0.0438925	32	11.3129	0.0588181	0.0535245	0.0747548	0.0236768	0.151956	35.2237	0.128279	41.725	0.759459	0.266902	0.079743	0.822682	0.177318	-0.0975347	0.00342478	3.08e-177	811.1	43927	4.86743	0.0187171	17678	4.76989	0.018845	2534	4.67236	0.0195804	0.00277545	0.101745	0.0689923
Chr5_93927664	Chr5	93927664	C	T	0.423198	0.945	0.733333	0.266667	-0.369936	0.0271187	2.77e-34	186.1	207	12.0528	0.0431786	136	11.6828	0.0438925	32	11.3129	0.0588181	0.0535245	0.0747548	0.0236768	0.151956	35.2237	0.128279	41.725	0.759459	0.266902	0.079743	0.822737	0.177263	-0.09763	0.00342521	1.56e-177	812.4	43931	4.86744	0.0187165	17677	4.76981	0.0188445	2531	4.67218	0.0195802	0.0027802	0.101737	0.0689959
Chr5_93951328	Chr5	93951328	T	C	0.427906	0.454	0.753333	0.246667	-0.414849	0.0310225	2.91e-33	178.8	201	12.0479	0.0371544	163	11.633	0.0396623	11	11.2182	0.0607499	0.0639599	0.0365885	0.0572816	0.15783	40.5246	0.100548	63.6111	0.389778	0.213494	0.0847229	0.844775	0.155225	-0.0898294	0.00367261	1.72e-131	598.3	45286	4.86085	0.0187235	17794	4.77102	0.0189044	1059	4.68119	0.0197778	0.00211627	0.101735	0.069511
Chr5_93499790	Chr5	93499790	G	GA	0.402694	0	0.744	0.256	-0.365935	0.0277232	1.35e-32	174.2	212	12.0365	0.0412308	134	11.6705	0.0427133	29	11.3046	0.0590425	0.0510095	0.0620395	0.0362086	0.149258	34.1755	0.113049	45.1215	0.631458	0.250773	0.0827382	0.813429	0.186571	-0.0848634	0.00327359	2.27e-147	672	42794	4.86687	0.0187658	18757	4.78201	0.0188612	2588	4.69715	0.0195132	0.00218592	0.102388	0.0688225
BovineHD0500026559	Chr5	93556452	T	C	0.443636	1	0.72	0.28	-0.343848	0.0271021	1.29e-30	161	195	12.0812	0.040827	150	11.7374	0.0394062	30	11.3935	0.053925	0.047671	0.0494558	0.0491949	0.146322	32.5796	0.0971268	49.0812	0.501322	0.235677	0.0862868	0.800808	0.199192	-0.0870688	0.00322972	3.89e-159	726.8	41621	4.86907	0.0187699	19484	4.782	0.0188535	3034	4.69493	0.0194797	0.00241855	0.102475	0.0686227
BovineHD0500026561	Chr5	93561972	T	G	0.443636	1	0.72	0.28	-0.343848	0.0271021	1.29e-30	161	195	12.0812	0.040827	150	11.7374	0.0394062	30	11.3935	0.053925	0.047671	0.0494558	0.0491949	0.146322	32.5796	0.0971268	49.0812	0.501322	0.235677	0.0862868	0.800753	0.199247	-0.0872378	0.00322953	9.21e-160	729.7	41611	4.86901	0.0187692	19497	4.78177	0.0188534	3031	4.69454	0.0194803	0.00242845	0.102469	0.0686207
Chr5_93552612	Chr5	93552612	G	A	0.443636	0.994	0.72	0.28	-0.343848	0.0271021	1.29e-30	161	195	12.0812	0.040827	150	11.7374	0.0394062	30	11.3935	0.053925	0.047671	0.0494558	0.0491949	0.146322	32.5796	0.0971268	49.0812	0.501322	0.235677	0.0862868	0.800722	0.199278	-0.0870944	0.00322902	2.69e-159	727.5	41612	4.86907	0.0187701	19491	4.78198	0.0188537	3036	4.69488	0.0194797	0.00242076	0.10248	0.0686175
Chr5_93552686	Chr5	93552686	C	T	0.443636	0.927	0.72	0.28	-0.343848	0.0271021	1.29e-30	161	195	12.0812	0.040827	150	11.7374	0.0394062	30	11.3935	0.053925	0.047671	0.0494558	0.0491949	0.146322	32.5796	0.0971268	49.0812	0.501322	0.235677	0.0862868	0.800792	0.199208	-0.0869704	0.00322961	8.55e-159	725.2	41618	4.86898	0.0187716	19488	4.78201	0.0188556	3033	4.69504	0.019482	0.00241323	0.102506	0.0686023
Chr5_93552746	Chr5	93552746	A	G	0.443636	0.974	0.72	0.28	-0.343848	0.0271021	1.29e-30	161	195	12.0812	0.040827	150	11.7374	0.0394062	30	11.3935	0.053925	0.047671	0.0494558	0.0491949	0.146322	32.5796	0.0971268	49.0812	0.501322	0.235677	0.0862868	0.800722	0.199278	-0.0870944	0.00322902	2.69e-159	727.5	41612	4.86907	0.0187701	19491	4.78198	0.0188537	3036	4.69488	0.0194797	0.00242076	0.10248	0.0686175
Chr5_93553050	Chr5	93553050	C	T	0.443636	0.97	0.72	0.28	-0.343848	0.0271021	1.29e-30	161	195	12.0812	0.040827	150	11.7374	0.0394062	30	11.3935	0.053925	0.047671	0.0494558	0.0491949	0.146322	32.5796	0.0971268	49.0812	0.501322	0.235677	0.0862868	0.80073	0.19927	-0.0870534	0.0032291	3.85e-159	726.8	41613	4.86906	0.0187701	19490	4.78201	0.0188537	3036	4.69495	0.0194797	0.00241841	0.102479	0.0686198
Chr5_93553206	Chr5	93553206	A	G	0.443636	0.996	0.72	0.28	-0.343848	0.0271021	1.29e-30	161	195	12.0812	0.040827	150	11.7374	0.0394062	30	11.3935	0.053925	0.047671	0.0494558	0.0491949	0.146322	32.5796	0.0971268	49.0812	0.501322	0.235677	0.0862868	0.800722	0.199278	-0.0870944	0.00322902	2.69e-159	727.5	41612	4.86907	0.0187701	19491	4.78198	0.0188537	3036	4.69488	0.0194797	0.00242076	0.10248	0.0686175
Chr5_93554373	Chr5	93554373	A	G	0.443636	0.998	0.72	0.28	-0.343848	0.0271021	1.29e-30	161	195	12.0812	0.040827	150	11.7374	0.0394062	30	11.3935	0.053925	0.047671	0.0494558	0.0491949	0.146322	32.5796	0.0971268	49.0812	0.501322	0.235677	0.0862868	0.80073	0.19927	-0.087109	0.00322916	2.46e-159	727.7	41612	4.86908	0.0187701	19492	4.78197	0.0188537	3035	4.69486	0.0194797	0.0024215	0.10248	0.0686172
Chr5_93554423	Chr5	93554423	C	G	0.443636	0.997	0.72	0.28	-0.343848	0.0271021	1.29e-30	161	195	12.0812	0.040827	150	11.7374	0.0394062	30	11.3935	0.053925	0.047671	0.0494558	0.0491949	0.146322	32.5796	0.0971268	49.0812	0.501322	0.235677	0.0862868	0.800722	0.199278	-0.0870944	0.00322902	2.69e-159	727.5	41612	4.86907	0.0187701	19491	4.78198	0.0188537	3036	4.69488	0.0194797	0.00242076	0.10248	0.0686175
Chr5_93554748	Chr5	93554748	C	T	0.443636	0.998	0.72	0.28	-0.343848	0.0271021	1.29e-30	161	195	12.0812	0.040827	150	11.7374	0.0394062	30	11.3935	0.053925	0.047671	0.0494558	0.0491949	0.146322	32.5796	0.0971268	49.0812	0.501322	0.235677	0.0862868	0.80073	0.19927	-0.0870226	0.0032292	5.07e-159	726.2	41612	4.86909	0.0187708	19492	4.78207	0.0188541	3035	4.69505	0.0194799	0.0024167	0.102489	0.0686135
Chr5_93554867	Chr5	93554867	T	C	0.443636	0.998	0.72	0.28	-0.343848	0.0271021	1.29e-30	161	195	12.0812	0.040827	150	11.7374	0.0394062	30	11.3935	0.053925	0.047671	0.0494558	0.0491949	0.146322	32.5796	0.0971268	49.0812	0.501322	0.235677	0.0862868	0.80073	0.19927	-0.0870226	0.0032292	5.07e-159	726.2	41612	4.86909	0.0187708	19492	4.78207	0.0188541	3035	4.69505	0.0194799	0.0024167	0.102489	0.0686135
Chr5_93554963	Chr5	93554963	C	T	0.443636	0.998	0.72	0.28	-0.343848	0.0271021	1.29e-30	161	195	12.0812	0.040827	150	11.7374	0.0394062	30	11.3935	0.053925	0.047671	0.0494558	0.0491949	0.146322	32.5796	0.0971268	49.0812	0.501322	0.235677	0.0862868	0.80073	0.19927	-0.0870226	0.0032292	5.07e-159	726.2	41612	4.86909	0.0187708	19492	4.78207	0.0188541	3035	4.69505	0.0194799	0.0024167	0.102489	0.0686135
Chr5_93554977	Chr5	93554977	G	A	0.443636	0.998	0.72	0.28	-0.343848	0.0271021	1.29e-30	161	195	12.0812	0.040827	150	11.7374	0.0394062	30	11.3935	0.053925	0.047671	0.0494558	0.0491949	0.146322	32.5796	0.0971268	49.0812	0.501322	0.235677	0.0862868	0.80073	0.19927	-0.0870226	0.0032292	5.07e-159	726.2	41612	4.86909	0.0187708	19492	4.78207	0.0188541	3035	4.69505	0.0194799	0.0024167	0.102489	0.0686135
Chr5_93555070	Chr5	93555070	G	A	0.443636	0.997	0.72	0.28	-0.343848	0.0271021	1.29e-30	161	195	12.0812	0.040827	150	11.7374	0.0394062	30	11.3935	0.053925	0.047671	0.0494558	0.0491949	0.146322	32.5796	0.0971268	49.0812	0.501322	0.235677	0.0862868	0.80073	0.19927	-0.0870226	0.0032292	5.07e-159	726.2	41612	4.86909	0.0187708	19492	4.78207	0.0188541	3035	4.69505	0.0194799	0.0024167	0.102489	0.0686135
Chr5_93555158	Chr5	93555158	C	T	0.443636	0.997	0.72	0.28	-0.343848	0.0271021	1.29e-30	161	195	12.0812	0.040827	150	11.7374	0.0394062	30	11.3935	0.053925	0.047671	0.0494558	0.0491949	0.146322	32.5796	0.0971268	49.0812	0.501322	0.235677	0.0862868	0.80073	0.19927	-0.0870536	0.00322929	4.01e-159	726.7	41612	4.8691	0.0187704	19492	4.78205	0.0188537	3035	4.695	0.0194795	0.00241842	0.102482	0.0686173
Chr5_93555172	Chr5	93555172	A	T	0.443636	0.997	0.72	0.28	-0.343848	0.0271021	1.29e-30	161	195	12.0812	0.040827	150	11.7374	0.0394062	30	11.3935	0.053925	0.047671	0.0494558	0.0491949	0.146322	32.5796	0.0971268	49.0812	0.501322	0.235677	0.0862868	0.800831	0.199169	-0.0870528	0.00322989	4.61e-159	726.4	41623	4.86902	0.0187697	19483	4.78197	0.0188535	3033	4.69492	0.01948	0.00241745	0.102472	0.0686262
Chr5_93555341	Chr5	93555341	G	A	0.443636	0.995	0.72	0.28	-0.343848	0.0271021	1.29e-30	161	195	12.0812	0.040827	150	11.7374	0.0394062	30	11.3935	0.053925	0.047671	0.0494558	0.0491949	0.146322	32.5796	0.0971268	49.0812	0.501322	0.235677	0.0862868	0.800815	0.199185	-0.0870515	0.00322978	4.55e-159	726.5	41622	4.86902	0.0187697	19483	4.78197	0.0188535	3034	4.69492	0.01948	0.00241752	0.102472	0.0686257
Chr5_93555426	Chr5	93555426	T	C	0.443636	0.998	0.72	0.28	-0.343848	0.0271021	1.29e-30	161	195	12.0812	0.040827	150	11.7374	0.0394062	30	11.3935	0.053925	0.047671	0.0494558	0.0491949	0.146322	32.5796	0.0971268	49.0812	0.501322	0.235677	0.0862868	0.800823	0.199177	-0.0871385	0.00322967	2.16e-159	728	41623	4.86905	0.0187693	19482	4.78191	0.0188531	3034	4.69477	0.0194796	0.00242228	0.102467	0.0686266
Chr5_93555484	Chr5	93555484	T	C	0.443636	0.998	0.72	0.28	-0.343848	0.0271021	1.29e-30	161	195	12.0812	0.040827	150	11.7374	0.0394062	30	11.3935	0.053925	0.047671	0.0494558	0.0491949	0.146322	32.5796	0.0971268	49.0812	0.501322	0.235677	0.0862868	0.800808	0.199192	-0.0870688	0.00322972	3.89e-159	726.8	41621	4.86907	0.0187699	19484	4.782	0.0188535	3034	4.69493	0.0194797	0.00241855	0.102475	0.0686227
Chr5_93555774	Chr5	93555774	T	C	0.443636	0.997	0.72	0.28	-0.343848	0.0271021	1.29e-30	161	195	12.0812	0.040827	150	11.7374	0.0394062	30	11.3935	0.053925	0.047671	0.0494558	0.0491949	0.146322	32.5796	0.0971268	49.0812	0.501322	0.235677	0.0862868	0.800815	0.199185	-0.0870821	0.00322975	3.51e-159	727	41622	4.86903	0.0187693	19483	4.78195	0.0188531	3034	4.69486	0.0194797	0.00241922	0.102466	0.0686296
Chr5_93556205	Chr5	93556205	A	G	0.443636	0.999	0.72	0.28	-0.343848	0.0271021	1.29e-30	161	195	12.0812	0.040827	150	11.7374	0.0394062	30	11.3935	0.053925	0.047671	0.0494558	0.0491949	0.146322	32.5796	0.0971268	49.0812	0.501322	0.235677	0.0862868	0.800808	0.199192	-0.0870688	0.00322972	3.89e-159	726.8	41621	4.86907	0.0187699	19484	4.782	0.0188535	3034	4.69493	0.0194797	0.00241855	0.102475	0.0686227
Chr5_93556372	Chr5	93556372	G	A	0.443636	0.999	0.72	0.28	-0.343848	0.0271021	1.29e-30	161	195	12.0812	0.040827	150	11.7374	0.0394062	30	11.3935	0.053925	0.047671	0.0494558	0.0491949	0.146322	32.5796	0.0971268	49.0812	0.501322	0.235677	0.0862868	0.800808	0.199192	-0.0870688	0.00322972	3.89e-159	726.8	41621	4.86907	0.0187699	19484	4.782	0.0188535	3034	4.69493	0.0194797	0.00241855	0.102475	0.0686227
Chr5_93556393	Chr5	93556393	C	T	0.443636	0.999	0.72	0.28	-0.343848	0.0271021	1.29e-30	161	195	12.0812	0.040827	150	11.7374	0.0394062	30	11.3935	0.053925	0.047671	0.0494558	0.0491949	0.146322	32.5796	0.0971268	49.0812	0.501322	0.235677	0.0862868	0.800808	0.199192	-0.0870688	0.00322972	3.89e-159	726.8	41621	4.86907	0.0187699	19484	4.782	0.0188535	3034	4.69493	0.0194797	0.00241855	0.102475	0.0686227
Chr5_93556414	Chr5	93556414	AT	A	0.443636	0.999	0.72	0.28	-0.343848	0.0271021	1.29e-30	161	195	12.0812	0.040827	150	11.7374	0.0394062	30	11.3935	0.053925	0.047671	0.0494558	0.0491949	0.146322	32.5796	0.0971268	49.0812	0.501322	0.235677	0.0862868	0.800808	0.199192	-0.0870688	0.00322972	3.89e-159	726.8	41621	4.86907	0.0187699	19484	4.782	0.0188535	3034	4.69493	0.0194797	0.00241855	0.102475	0.0686227
Chr5_93556715	Chr5	93556715	A	C	0.443636	0.993	0.72	0.28	-0.343848	0.0271021	1.29e-30	161	195	12.0812	0.040827	150	11.7374	0.0394062	30	11.3935	0.053925	0.047671	0.0494558	0.0491949	0.146322	32.5796	0.0971268	49.0812	0.501322	0.235677	0.0862868	0.800808	0.199192	-0.0870688	0.00322972	3.89e-159	726.8	41621	4.86907	0.0187699	19484	4.782	0.0188535	3034	4.69493	0.0194797	0.00241855	0.102475	0.0686227
Chr5_93556783	Chr5	93556783	G	C	0.443636	0.999	0.72	0.28	-0.343848	0.0271021	1.29e-30	161	195	12.0812	0.040827	150	11.7374	0.0394062	30	11.3935	0.053925	0.047671	0.0494558	0.0491949	0.146322	32.5796	0.0971268	49.0812	0.501322	0.235677	0.0862868	0.800808	0.199192	-0.0870688	0.00322972	3.89e-159	726.8	41621	4.86907	0.0187699	19484	4.782	0.0188535	3034	4.69493	0.0194797	0.00241855	0.102475	0.0686227
Chr5_93556876	Chr5	93556876	A	C	0.443636	0.996	0.72	0.28	-0.343848	0.0271021	1.29e-30	161	195	12.0812	0.040827	150	11.7374	0.0394062	30	11.3935	0.053925	0.047671	0.0494558	0.0491949	0.146322	32.5796	0.0971268	49.0812	0.501322	0.235677	0.0862868	0.800808	0.199192	-0.0870688	0.00322972	3.89e-159	726.8	41621	4.86907	0.0187699	19484	4.782	0.0188535	3034	4.69493	0.0194797	0.00241855	0.102475	0.0686227
Chr5_93556880	Chr5	93556880	A	T	0.443636	0.996	0.72	0.28	-0.343848	0.0271021	1.29e-30	161	195	12.0812	0.040827	150	11.7374	0.0394062	30	11.3935	0.053925	0.047671	0.0494558	0.0491949	0.146322	32.5796	0.0971268	49.0812	0.501322	0.235677	0.0862868	0.800808	0.199192	-0.0870688	0.00322972	3.89e-159	726.8	41621	4.86907	0.0187699	19484	4.782	0.0188535	3034	4.69493	0.0194797	0.00241855	0.102475	0.0686227
Chr5_93557150	Chr5	93557150	T	C	0.443636	0.999	0.72	0.28	-0.343848	0.0271021	1.29e-30	161	195	12.0812	0.040827	150	11.7374	0.0394062	30	11.3935	0.053925	0.047671	0.0494558	0.0491949	0.146322	32.5796	0.0971268	49.0812	0.501322	0.235677	0.0862868	0.800808	0.199192	-0.0870688	0.00322972	3.89e-159	726.8	41621	4.86907	0.0187699	19484	4.782	0.0188535	3034	4.69493	0.0194797	0.00241855	0.102475	0.0686227
Chr5_93557199	Chr5	93557199	G	A	0.443636	0.999	0.72	0.28	-0.343848	0.0271021	1.29e-30	161	195	12.0812	0.040827	150	11.7374	0.0394062	30	11.3935	0.053925	0.047671	0.0494558	0.0491949	0.146322	32.5796	0.0971268	49.0812	0.501322	0.235677	0.0862868	0.800808	0.199192	-0.0870688	0.00322972	3.89e-159	726.8	41621	4.86907	0.0187699	19484	4.782	0.0188535	3034	4.69493	0.0194797	0.00241855	0.102475	0.0686227
Chr5_93557505	Chr5	93557505	C	T	0.443636	0.997	0.72	0.28	-0.343848	0.0271021	1.29e-30	161	195	12.0812	0.040827	150	11.7374	0.0394062	30	11.3935	0.053925	0.047671	0.0494558	0.0491949	0.146322	32.5796	0.0971268	49.0812	0.501322	0.235677	0.0862868	0.8008	0.1992	-0.0870387	0.00322956	4.81e-159	726.3	41621	4.86906	0.0187702	19483	4.78202	0.0188537	3035	4.69499	0.0194798	0.00241696	0.102479	0.0686207
Chr5_93557509	Chr5	93557509	T	C	0.443636	0.997	0.72	0.28	-0.343848	0.0271021	1.29e-30	161	195	12.0812	0.040827	150	11.7374	0.0394062	30	11.3935	0.053925	0.047671	0.0494558	0.0491949	0.146322	32.5796	0.0971268	49.0812	0.501322	0.235677	0.0862868	0.8008	0.1992	-0.0870387	0.00322956	4.81e-159	726.3	41621	4.86906	0.0187702	19483	4.78202	0.0188537	3035	4.69499	0.0194798	0.00241696	0.102479	0.0686207
Chr5_93557515	Chr5	93557515	A	G	0.443636	0.997	0.72	0.28	-0.343848	0.0271021	1.29e-30	161	195	12.0812	0.040827	150	11.7374	0.0394062	30	11.3935	0.053925	0.047671	0.0494558	0.0491949	0.146322	32.5796	0.0971268	49.0812	0.501322	0.235677	0.0862868	0.8008	0.1992	-0.0870387	0.00322956	4.81e-159	726.3	41621	4.86906	0.0187702	19483	4.78202	0.0188537	3035	4.69499	0.0194798	0.00241696	0.102479	0.0686207
Chr5_93557529	Chr5	93557529	C	T	0.443636	0.999	0.72	0.28	-0.343848	0.0271021	1.29e-30	161	195	12.0812	0.040827	150	11.7374	0.0394062	30	11.3935	0.053925	0.047671	0.0494558	0.0491949	0.146322	32.5796	0.0971268	49.0812	0.501322	0.235677	0.0862868	0.8008	0.1992	-0.0870387	0.00322956	4.81e-159	726.3	41621	4.86906	0.0187702	19483	4.78202	0.0188537	3035	4.69499	0.0194798	0.00241696	0.102479	0.0686207
Chr5_93557619	Chr5	93557619	T	C	0.443636	0.996	0.72	0.28	-0.343848	0.0271021	1.29e-30	161	195	12.0812	0.040827	150	11.7374	0.0394062	30	11.3935	0.053925	0.047671	0.0494558	0.0491949	0.146322	32.5796	0.0971268	49.0812	0.501322	0.235677	0.0862868	0.8008	0.1992	-0.0870387	0.00322956	4.81e-159	726.3	41621	4.86906	0.0187702	19483	4.78202	0.0188537	3035	4.69499	0.0194798	0.00241696	0.102479	0.0686207
Chr5_93557711	Chr5	93557711	C	A	0.443636	0.999	0.72	0.28	-0.343848	0.0271021	1.29e-30	161	195	12.0812	0.040827	150	11.7374	0.0394062	30	11.3935	0.053925	0.047671	0.0494558	0.0491949	0.146322	32.5796	0.0971268	49.0812	0.501322	0.235677	0.0862868	0.8008	0.1992	-0.0870387	0.00322956	4.81e-159	726.3	41621	4.86906	0.0187702	19483	4.78202	0.0188537	3035	4.69499	0.0194798	0.00241696	0.102479	0.0686207
Chr5_93557784	Chr5	93557784	C	T	0.443636	0.999	0.72	0.28	-0.343848	0.0271021	1.29e-30	161	195	12.0812	0.040827	150	11.7374	0.0394062	30	11.3935	0.053925	0.047671	0.0494558	0.0491949	0.146322	32.5796	0.0971268	49.0812	0.501322	0.235677	0.0862868	0.800792	0.199208	-0.0870599	0.00322948	3.97e-159	726.7	41620	4.86907	0.0187701	19484	4.78201	0.0188536	3035	4.69495	0.0194797	0.0024182	0.102479	0.0686202
Chr5_93557850	Chr5	93557850	G	A	0.443636	0.995	0.72	0.28	-0.343848	0.0271021	1.29e-30	161	195	12.0812	0.040827	150	11.7374	0.0394062	30	11.3935	0.053925	0.047671	0.0494558	0.0491949	0.146322	32.5796	0.0971268	49.0812	0.501322	0.235677	0.0862868	0.8008	0.1992	-0.0870387	0.00322956	4.81e-159	726.3	41621	4.86906	0.0187702	19483	4.78202	0.0188537	3035	4.69499	0.0194798	0.00241696	0.102479	0.0686207
Chr5_93557931	Chr5	93557931	C	T	0.443636	0.998	0.72	0.28	-0.343848	0.0271021	1.29e-30	161	195	12.0812	0.040827	150	11.7374	0.0394062	30	11.3935	0.053925	0.047671	0.0494558	0.0491949	0.146322	32.5796	0.0971268	49.0812	0.501322	0.235677	0.0862868	0.8008	0.1992	-0.0870387	0.00322956	4.81e-159	726.3	41621	4.86906	0.0187702	19483	4.78202	0.0188537	3035	4.69499	0.0194798	0.00241696	0.102479	0.0686207
Chr5_93558142	Chr5	93558142	C	T	0.443636	0.999	0.72	0.28	-0.343848	0.0271021	1.29e-30	161	195	12.0812	0.040827	150	11.7374	0.0394062	30	11.3935	0.053925	0.047671	0.0494558	0.0491949	0.146322	32.5796	0.0971268	49.0812	0.501322	0.235677	0.0862868	0.800792	0.199208	-0.0870501	0.00322946	4.29e-159	726.6	41620	4.86906	0.0187702	19484	4.78201	0.0188537	3035	4.69496	0.0194798	0.00241766	0.102479	0.0686203
Chr5_93558159	Chr5	93558159	G	C	0.443636	0.999	0.72	0.28	-0.343848	0.0271021	1.29e-30	161	195	12.0812	0.040827	150	11.7374	0.0394062	30	11.3935	0.053925	0.047671	0.0494558	0.0491949	0.146322	32.5796	0.0971268	49.0812	0.501322	0.235677	0.0862868	0.800815	0.199185	-0.0870455	0.00322991	4.92e-159	726.3	41620	4.86906	0.0187705	19487	4.78201	0.0188541	3032	4.69497	0.0194804	0.00241719	0.102486	0.0686157
Chr5_93558177	Chr5	93558177	A	C	0.443636	0.997	0.72	0.28	-0.343848	0.0271021	1.29e-30	161	195	12.0812	0.040827	150	11.7374	0.0394062	30	11.3935	0.053925	0.047671	0.0494558	0.0491949	0.146322	32.5796	0.0971268	49.0812	0.501322	0.235677	0.0862868	0.800847	0.199153	-0.0870897	0.00323031	3.73e-159	726.8	41622	4.86896	0.01877	19487	4.78188	0.0188543	3030	4.69479	0.0194815	0.00241936	0.102481	0.0686179
Chr5_93558214	Chr5	93558214	A	G	0.443636	0.997	0.72	0.28	-0.343848	0.0271021	1.29e-30	161	195	12.0812	0.040827	150	11.7374	0.0394062	30	11.3935	0.053925	0.047671	0.0494558	0.0491949	0.146322	32.5796	0.0971268	49.0812	0.501322	0.235677	0.0862868	0.800831	0.199169	-0.0871153	0.00323014	2.91e-159	727.4	41620	4.86899	0.01877	19489	4.78187	0.0188542	3030	4.69476	0.0194812	0.00242093	0.102481	0.0686171
Chr5_93558509	Chr5	93558509	G	A	0.443636	0.993	0.72	0.28	-0.343848	0.0271021	1.29e-30	161	195	12.0812	0.040827	150	11.7374	0.0394062	30	11.3935	0.053925	0.047671	0.0494558	0.0491949	0.146322	32.5796	0.0971268	49.0812	0.501322	0.235677	0.0862868	0.800808	0.199192	-0.0870872	0.00322982	3.42e-159	727	41618	4.86909	0.0187707	19490	4.782	0.0188542	3031	4.69491	0.0194804	0.00241958	0.102489	0.0686116
Chr5_93558646	Chr5	93558646	TG	CA	0.443636	0	0.72	0.28	-0.343848	0.0271021	1.29e-30	161	195	12.0812	0.040827	150	11.7374	0.0394062	30	11.3935	0.053925	0.047671	0.0494558	0.0491949	0.146322	32.5796	0.0971268	49.0812	0.501322	0.235677	0.0862868	0.800784	0.199216	-0.0871052	0.00322972	2.88e-159	727.4	41615	4.8691	0.0187701	19493	4.782	0.0188536	3031	4.69489	0.0194797	0.00242079	0.102479	0.0686184
Chr5_93558661	Chr5	93558661	T	C	0.443636	0.996	0.72	0.28	-0.343848	0.0271021	1.29e-30	161	195	12.0812	0.040827	150	11.7374	0.0394062	30	11.3935	0.053925	0.047671	0.0494558	0.0491949	0.146322	32.5796	0.0971268	49.0812	0.501322	0.235677	0.0862868	0.800792	0.199208	-0.0871135	0.00322971	2.68e-159	727.5	41616	4.86909	0.0187705	19492	4.78197	0.0188541	3031	4.69486	0.0194803	0.00242118	0.102486	0.0686124
Chr5_93558849	Chr5	93558849	TGTC	CGT	0.443636	0	0.72	0.28	-0.343848	0.0271021	1.29e-30	161	195	12.0812	0.040827	150	11.7374	0.0394062	30	11.3935	0.053925	0.047671	0.0494558	0.0491949	0.146322	32.5796	0.0971268	49.0812	0.501322	0.235677	0.0862868	0.800792	0.199208	-0.087077	0.00322977	3.68e-159	726.9	41616	4.86909	0.0187704	19492	4.78201	0.0188538	3031	4.69493	0.01948	0.00241915	0.102483	0.0686167
Chr5_93558973	Chr5	93558973	C	G	0.443636	0.998	0.72	0.28	-0.343848	0.0271021	1.29e-30	161	195	12.0812	0.040827	150	11.7374	0.0394062	30	11.3935	0.053925	0.047671	0.0494558	0.0491949	0.146322	32.5796	0.0971268	49.0812	0.501322	0.235677	0.0862868	0.8008	0.1992	-0.0870853	0.00322976	3.43e-159	727	41617	4.86907	0.0187707	19491	4.78199	0.0188543	3031	4.6949	0.0194806	0.00241954	0.10249	0.0686106
Chr5_93559057	Chr5	93559057	C	T	0.443636	0.998	0.72	0.28	-0.343848	0.0271021	1.29e-30	161	195	12.0812	0.040827	150	11.7374	0.0394062	30	11.3935	0.053925	0.047671	0.0494558	0.0491949	0.146322	32.5796	0.0971268	49.0812	0.501322	0.235677	0.0862868	0.8008	0.1992	-0.0870853	0.00322976	3.43e-159	727	41617	4.86907	0.0187707	19491	4.78199	0.0188543	3031	4.6949	0.0194806	0.00241954	0.10249	0.0686106
Chr5_93559131	Chr5	93559131	G	A	0.443636	0.999	0.72	0.28	-0.343848	0.0271021	1.29e-30	161	195	12.0812	0.040827	150	11.7374	0.0394062	30	11.3935	0.053925	0.047671	0.0494558	0.0491949	0.146322	32.5796	0.0971268	49.0812	0.501322	0.235677	0.0862868	0.8008	0.1992	-0.0870853	0.00322976	3.43e-159	727	41617	4.86907	0.0187707	19491	4.78199	0.0188543	3031	4.6949	0.0194806	0.00241954	0.10249	0.0686106
Chr5_93559154	Chr5	93559154	G	A	0.443636	0.998	0.72	0.28	-0.343848	0.0271021	1.29e-30	161	195	12.0812	0.040827	150	11.7374	0.0394062	30	11.3935	0.053925	0.047671	0.0494558	0.0491949	0.146322	32.5796	0.0971268	49.0812	0.501322	0.235677	0.0862868	0.8008	0.1992	-0.0870853	0.00322976	3.43e-159	727	41617	4.86907	0.0187707	19491	4.78199	0.0188543	3031	4.6949	0.0194806	0.00241954	0.10249	0.0686106
Chr5_93559480	Chr5	93559480	A	C	0.443636	0.999	0.72	0.28	-0.343848	0.0271021	1.29e-30	161	195	12.0812	0.040827	150	11.7374	0.0394062	30	11.3935	0.053925	0.047671	0.0494558	0.0491949	0.146322	32.5796	0.0971268	49.0812	0.501322	0.235677	0.0862868	0.8008	0.1992	-0.0870853	0.00322976	3.43e-159	727	41617	4.86907	0.0187707	19491	4.78199	0.0188543	3031	4.6949	0.0194806	0.00241954	0.10249	0.0686106
Chr5_93559512	Chr5	93559512	C	T	0.443636	0.999	0.72	0.28	-0.343848	0.0271021	1.29e-30	161	195	12.0812	0.040827	150	11.7374	0.0394062	30	11.3935	0.053925	0.047671	0.0494558	0.0491949	0.146322	32.5796	0.0971268	49.0812	0.501322	0.235677	0.0862868	0.8008	0.1992	-0.0870853	0.00322976	3.43e-159	727	41617	4.86907	0.0187707	19491	4.78199	0.0188543	3031	4.6949	0.0194806	0.00241954	0.10249	0.0686106
Chr5_93560068	Chr5	93560068	C	G	0.443636	0.995	0.72	0.28	-0.343848	0.0271021	1.29e-30	161	195	12.0812	0.040827	150	11.7374	0.0394062	30	11.3935	0.053925	0.047671	0.0494558	0.0491949	0.146322	32.5796	0.0971268	49.0812	0.501322	0.235677	0.0862868	0.8008	0.1992	-0.0870853	0.00322976	3.43e-159	727	41617	4.86907	0.0187707	19491	4.78199	0.0188543	3031	4.6949	0.0194806	0.00241954	0.10249	0.0686106
Chr5_93560090	Chr5	93560090	G	A	0.443636	0.999	0.72	0.28	-0.343848	0.0271021	1.29e-30	161	195	12.0812	0.040827	150	11.7374	0.0394062	30	11.3935	0.053925	0.047671	0.0494558	0.0491949	0.146322	32.5796	0.0971268	49.0812	0.501322	0.235677	0.0862868	0.8008	0.1992	-0.0870853	0.00322976	3.43e-159	727	41617	4.86907	0.0187707	19491	4.78199	0.0188543	3031	4.6949	0.0194806	0.00241954	0.10249	0.0686106
Chr5_93560479	Chr5	93560479	A	T	0.443636	0.999	0.72	0.28	-0.343848	0.0271021	1.29e-30	161	195	12.0812	0.040827	150	11.7374	0.0394062	30	11.3935	0.053925	0.047671	0.0494558	0.0491949	0.146322	32.5796	0.0971268	49.0812	0.501322	0.235677	0.0862868	0.8008	0.1992	-0.0870853	0.00322976	3.43e-159	727	41617	4.86907	0.0187707	19491	4.78199	0.0188543	3031	4.6949	0.0194806	0.00241954	0.10249	0.0686106
Chr5_93560892	Chr5	93560892	T	C	0.443636	0.999	0.72	0.28	-0.343848	0.0271021	1.29e-30	161	195	12.0812	0.040827	150	11.7374	0.0394062	30	11.3935	0.053925	0.047671	0.0494558	0.0491949	0.146322	32.5796	0.0971268	49.0812	0.501322	0.235677	0.0862868	0.8008	0.1992	-0.0870853	0.00322976	3.43e-159	727	41617	4.86907	0.0187707	19491	4.78199	0.0188543	3031	4.6949	0.0194806	0.00241954	0.10249	0.0686106
Chr5_93560976	Chr5	93560976	T	C	0.443636	0.999	0.72	0.28	-0.343848	0.0271021	1.29e-30	161	195	12.0812	0.040827	150	11.7374	0.0394062	30	11.3935	0.053925	0.047671	0.0494558	0.0491949	0.146322	32.5796	0.0971268	49.0812	0.501322	0.235677	0.0862868	0.8008	0.1992	-0.0870853	0.00322976	3.43e-159	727	41617	4.86907	0.0187707	19491	4.78199	0.0188543	3031	4.6949	0.0194806	0.00241954	0.10249	0.0686106
Chr5_93560983	Chr5	93560983	C	T	0.443636	0.999	0.72	0.28	-0.343848	0.0271021	1.29e-30	161	195	12.0812	0.040827	150	11.7374	0.0394062	30	11.3935	0.053925	0.047671	0.0494558	0.0491949	0.146322	32.5796	0.0971268	49.0812	0.501322	0.235677	0.0862868	0.8008	0.1992	-0.0870853	0.00322976	3.43e-159	727	41617	4.86907	0.0187707	19491	4.78199	0.0188543	3031	4.6949	0.0194806	0.00241954	0.10249	0.0686106
Chr5_93560986	Chr5	93560986	G	A	0.443636	0.999	0.72	0.28	-0.343848	0.0271021	1.29e-30	161	195	12.0812	0.040827	150	11.7374	0.0394062	30	11.3935	0.053925	0.047671	0.0494558	0.0491949	0.146322	32.5796	0.0971268	49.0812	0.501322	0.235677	0.0862868	0.8008	0.1992	-0.0870853	0.00322976	3.43e-159	727	41617	4.86907	0.0187707	19491	4.78199	0.0188543	3031	4.6949	0.0194806	0.00241954	0.10249	0.0686106
Chr5_93561031	Chr5	93561031	T	C	0.443636	0.999	0.72	0.28	-0.343848	0.0271021	1.29e-30	161	195	12.0812	0.040827	150	11.7374	0.0394062	30	11.3935	0.053925	0.047671	0.0494558	0.0491949	0.146322	32.5796	0.0971268	49.0812	0.501322	0.235677	0.0862868	0.8008	0.1992	-0.0870853	0.00322976	3.43e-159	727	41617	4.86907	0.0187707	19491	4.78199	0.0188543	3031	4.6949	0.0194806	0.00241954	0.10249	0.0686106
Chr5_93561185	Chr5	93561185	T	A	0.443636	0.999	0.72	0.28	-0.343848	0.0271021	1.29e-30	161	195	12.0812	0.040827	150	11.7374	0.0394062	30	11.3935	0.053925	0.047671	0.0494558	0.0491949	0.146322	32.5796	0.0971268	49.0812	0.501322	0.235677	0.0862868	0.8008	0.1992	-0.0870853	0.00322976	3.43e-159	727	41617	4.86907	0.0187707	19491	4.78199	0.0188543	3031	4.6949	0.0194806	0.00241954	0.10249	0.0686106
Chr5_93561314	Chr5	93561314	G	T	0.443636	0.999	0.72	0.28	-0.343848	0.0271021	1.29e-30	161	195	12.0812	0.040827	150	11.7374	0.0394062	30	11.3935	0.053925	0.047671	0.0494558	0.0491949	0.146322	32.5796	0.0971268	49.0812	0.501322	0.235677	0.0862868	0.8008	0.1992	-0.0870853	0.00322976	3.43e-159	727	41617	4.86907	0.0187707	19491	4.78199	0.0188543	3031	4.6949	0.0194806	0.00241954	0.10249	0.0686106
Chr5_93561328	Chr5	93561328	A	G	0.443636	0.999	0.72	0.28	-0.343848	0.0271021	1.29e-30	161	195	12.0812	0.040827	150	11.7374	0.0394062	30	11.3935	0.053925	0.047671	0.0494558	0.0491949	0.146322	32.5796	0.0971268	49.0812	0.501322	0.235677	0.0862868	0.8008	0.1992	-0.0870853	0.00322976	3.43e-159	727	41617	4.86907	0.0187707	19491	4.78199	0.0188543	3031	4.6949	0.0194806	0.00241954	0.10249	0.0686106
Chr5_93561390	Chr5	93561390	A	G	0.443636	0.999	0.72	0.28	-0.343848	0.0271021	1.29e-30	161	195	12.0812	0.040827	150	11.7374	0.0394062	30	11.3935	0.053925	0.047671	0.0494558	0.0491949	0.146322	32.5796	0.0971268	49.0812	0.501322	0.235677	0.0862868	0.8008	0.1992	-0.0870853	0.00322976	3.43e-159	727	41617	4.86907	0.0187707	19491	4.78199	0.0188543	3031	4.6949	0.0194806	0.00241954	0.10249	0.0686106
Chr5_93561406	Chr5	93561406	G	A	0.443636	0.992	0.72	0.28	-0.343848	0.0271021	1.29e-30	161	195	12.0812	0.040827	150	11.7374	0.0394062	30	11.3935	0.053925	0.047671	0.0494558	0.0491949	0.146322	32.5796	0.0971268	49.0812	0.501322	0.235677	0.0862868	0.8008	0.1992	-0.0870853	0.00322976	3.43e-159	727	41617	4.86907	0.0187707	19491	4.78199	0.0188543	3031	4.6949	0.0194806	0.00241954	0.10249	0.0686106
Chr5_93561413	Chr5	93561413	G	A	0.443636	0.992	0.72	0.28	-0.343848	0.0271021	1.29e-30	161	195	12.0812	0.040827	150	11.7374	0.0394062	30	11.3935	0.053925	0.047671	0.0494558	0.0491949	0.146322	32.5796	0.0971268	49.0812	0.501322	0.235677	0.0862868	0.8008	0.1992	-0.0870853	0.00322976	3.43e-159	727	41617	4.86907	0.0187707	19491	4.78199	0.0188543	3031	4.6949	0.0194806	0.00241954	0.10249	0.0686106
Chr5_93561417	Chr5	93561417	TG	CA	0.443636	0	0.72	0.28	-0.343848	0.0271021	1.29e-30	161	195	12.0812	0.040827	150	11.7374	0.0394062	30	11.3935	0.053925	0.047671	0.0494558	0.0491949	0.146322	32.5796	0.0971268	49.0812	0.501322	0.235677	0.0862868	0.800784	0.199216	-0.087114	0.00322945	2.52e-159	727.6	41616	4.86909	0.0187706	19491	4.78198	0.0188541	3032	4.69486	0.0194802	0.00242128	0.102488	0.0686105
Chr5_93561767	Chr5	93561767	A	G	0.443636	0.998	0.72	0.28	-0.343848	0.0271021	1.29e-30	161	195	12.0812	0.040827	150	11.7374	0.0394062	30	11.3935	0.053925	0.047671	0.0494558	0.0491949	0.146322	32.5796	0.0971268	49.0812	0.501322	0.235677	0.0862868	0.8008	0.1992	-0.0870853	0.00322976	3.43e-159	727	41617	4.86907	0.0187707	19491	4.78199	0.0188543	3031	4.6949	0.0194806	0.00241954	0.10249	0.0686106
Chr5_93562406	Chr5	93562406	A	G	0.443636	0.998	0.72	0.28	-0.343848	0.0271021	1.29e-30	161	195	12.0812	0.040827	150	11.7374	0.0394062	30	11.3935	0.053925	0.047671	0.0494558	0.0491949	0.146322	32.5796	0.0971268	49.0812	0.501322	0.235677	0.0862868	0.800815	0.199185	-0.0871483	0.00322971	2.01e-159	728.1	41618	4.86895	0.0187695	19491	4.7818	0.018854	3030	4.69465	0.0194812	0.0024229	0.102476	0.0686193
Chr5_93562566	Chr5	93562566	G	A	0.443636	0.998	0.72	0.28	-0.343848	0.0271021	1.29e-30	161	195	12.0812	0.040827	150	11.7374	0.0394062	30	11.3935	0.053925	0.047671	0.0494558	0.0491949	0.146322	32.5796	0.0971268	49.0812	0.501322	0.235677	0.0862868	0.800808	0.199192	-0.0871723	0.00322967	1.64e-159	728.5	41617	4.86897	0.0187693	19492	4.7818	0.0188537	3030	4.69462	0.0194807	0.00242431	0.102471	0.068622
Chr5_93562592	Chr5	93562592	T	C	0.443636	0.998	0.72	0.28	-0.343848	0.0271021	1.29e-30	161	195	12.0812	0.040827	150	11.7374	0.0394062	30	11.3935	0.053925	0.047671	0.0494558	0.0491949	0.146322	32.5796	0.0971268	49.0812	0.501322	0.235677	0.0862868	0.800792	0.199208	-0.0871851	0.00322958	1.44e-159	728.8	41616	4.86897	0.018769	19492	4.78179	0.0188534	3031	4.6946	0.0194804	0.00242517	0.102466	0.0686251
Chr5_93562610	Chr5	93562610	A	G	0.443636	0.988	0.72	0.28	-0.343848	0.0271021	1.29e-30	161	195	12.0812	0.040827	150	11.7374	0.0394062	30	11.3935	0.053925	0.047671	0.0494558	0.0491949	0.146322	32.5796	0.0971268	49.0812	0.501322	0.235677	0.0862868	0.800823	0.199177	-0.0871155	0.00322972	2.64e-159	727.5	41619	4.86886	0.0187693	19490	4.78174	0.0188543	3030	4.69463	0.0194819	0.00242101	0.102473	0.0686225
Chr5_93562746	Chr5	93562746	C	T	0.443636	0.994	0.72	0.28	-0.343848	0.0271021	1.29e-30	161	195	12.0812	0.040827	150	11.7374	0.0394062	30	11.3935	0.053925	0.047671	0.0494558	0.0491949	0.146322	32.5796	0.0971268	49.0812	0.501322	0.235677	0.0862868	0.800745	0.199255	-0.087083	0.00322905	2.98e-159	727.3	41608	4.86903	0.0187703	19502	4.78195	0.0188541	3029	4.69486	0.0194803	0.00241991	0.102484	0.0686149
Chr5_93563162	Chr5	93563162	G	GAT	0.443636	0	0.72	0.28	-0.343848	0.0271021	1.29e-30	161	195	12.0812	0.040827	150	11.7374	0.0394062	30	11.3935	0.053925	0.047671	0.0494558	0.0491949	0.146322	32.5796	0.0971268	49.0812	0.501322	0.235677	0.0862868	0.800652	0.199348	-0.0868462	0.0032274	1.46e-158	724.1	41603	4.86898	0.0187701	19500	4.78214	0.0188536	3036	4.69529	0.019479	0.00240762	0.102476	0.0686283
Chr5_93568165	Chr5	93568165	C	G	0.443636	0.99	0.72	0.28	-0.343848	0.0271021	1.29e-30	161	195	12.0812	0.040827	150	11.7374	0.0394062	30	11.3935	0.053925	0.047671	0.0494558	0.0491949	0.146322	32.5796	0.0971268	49.0812	0.501322	0.235677	0.0862868	0.800363	0.199637	-0.0868819	0.00322585	7.7e-159	725.4	41573	4.86903	0.0187705	19523	4.78215	0.0188536	3043	4.69527	0.0194782	0.00241222	0.102483	0.0686197
Chr5_93955932	Chr5	93955932	C	T	0.510418	0.517	0.425333	0.574667	-0.306927	0.0246888	1.71e-29	154.6	68	12.2215	0.0432699	183	11.9145	0.0336074	124	11.6076	0.0400713	0.0460516	0.0261883	0.0709323	0.143172	32.1652	0.07224	63.7481	0.269648	0.18114	0.0905735	0.536998	0.463002	-0.0594349	0.00255272	2.18e-119	542.1	17694	4.89083	0.0188549	33497	4.8314	0.0187236	12948	4.77196	0.0189387	0.00175658	0.102024	0.0694202
Chr5_93552542	Chr5	93552542	T	C	0.391621	0.969	0.76	0.24	-0.363516	0.0293426	1.68e-29	153.5	219	12.0256	0.0418655	132	11.6621	0.0440315	24	11.2985	0.0620226	0.0482061	0.0639005	0.0382715	0.150378	32.0566	0.112107	43.0002	0.625421	0.251757	0.0861969	0.843644	0.156356	-0.0924169	0.00359563	6.49e-145	660.6	46041	4.86085	0.0187418	16139	4.76844	0.01892	1959	4.67602	0.019762	0.00225323	0.102159	0.0690293
Chr5_93955925	Chr5	93955925	T	A	0.528242	0.531	0.413333	0.586667	-0.299569	0.0245497	1.09e-28	148.9	67	12.2297	0.0450779	176	11.9302	0.0351237	132	11.6306	0.0405056	0.0435228	0.032628	0.0661643	0.142315	30.582	0.0761508	57.1534	0.330269	0.195104	0.0906353	0.52762	0.47238	-0.0605614	0.00255275	7.41e-124	562.8	17121	4.89342	0.0188588	33440	4.83286	0.0187183	13578	4.7723	0.0189244	0.00182825	0.101969	0.069413
Chr5_93511826	Chr5	93511826	T	C	0.383724	0.871	0.753333	0.246667	-0.35365	0.0292886	2.56e-28	145.8	216	12.0256	0.0414334	133	11.672	0.0433848	26	11.3183	0.0613465	0.0464809	0.0595803	0.0433422	0.149403	31.111	0.106061	43.8246	0.578885	0.243198	0.0880274	0.82527	0.17473	-0.0832507	0.00336719	2.7e-134	611.3	44013	4.86415	0.0187601	17838	4.7809	0.0188767	2288	4.69765	0.0195804	0.0019988	0.102282	0.0690515
BovineHD0500026557	Chr5	93553319	C	T	0.401815	1	0.706667	0.293333	-0.327472	0.0271793	3.58e-28	145.2	189	12.0811	0.040757	152	11.7537	0.0387675	34	11.4262	0.0531238	0.0444583	0.0450677	0.0559071	0.145433	30.5696	0.0895261	49.6596	0.446327	0.227003	0.0897079	0.790806	0.209194	-0.0834726	0.00317101	7.29e-152	692.9	40681	4.8698	0.0187838	20081	4.78633	0.0188516	3377	4.70285	0.0194434	0.00230535	0.102627	0.0685855
BovineHD0500026560	Chr5	93560682	T	C	0.401815	1	0.706667	0.293333	-0.327472	0.0271793	3.58e-28	145.2	189	12.0811	0.040757	152	11.7537	0.0387675	34	11.4262	0.0531238	0.0444583	0.0450677	0.0559071	0.145433	30.5696	0.0895261	49.6596	0.446327	0.227003	0.0897079	0.790814	0.209186	-0.0833247	0.00317097	2.43e-151	690.5	40683	4.86973	0.0187849	20078	4.78641	0.0188528	3378	4.70308	0.0194446	0.00229713	0.102644	0.0685778
Chr5_93552670	Chr5	93552670	C	T	0.401815	0.949	0.706667	0.293333	-0.327472	0.0271793	3.58e-28	145.2	189	12.0811	0.040757	152	11.7537	0.0387675	34	11.4262	0.0531238	0.0444583	0.0450677	0.0559071	0.145433	30.5696	0.0895261	49.6596	0.446327	0.227003	0.0897079	0.790853	0.209147	-0.0833382	0.00317149	2.44e-151	690.5	40685	4.86971	0.0187851	20079	4.78637	0.0188532	3375	4.70303	0.0194454	0.00229756	0.102649	0.0685738
Chr5_93553858	Chr5	93553858	T	C	0.401815	0.993	0.706667	0.293333	-0.327472	0.0271793	3.58e-28	145.2	189	12.0811	0.040757	152	11.7537	0.0387675	34	11.4262	0.0531238	0.0444583	0.0450677	0.0559071	0.145433	30.5696	0.0895261	49.6596	0.446327	0.227003	0.0897079	0.790821	0.209179	-0.0834583	0.00317118	8.51e-152	692.6	40682	4.86979	0.018784	20081	4.78633	0.0188519	3376	4.70287	0.0194438	0.00230443	0.10263	0.0685835
Chr5_93555947	Chr5	93555947	T	C	0.401815	0.995	0.706667	0.293333	-0.327472	0.0271793	3.58e-28	145.2	189	12.0811	0.040757	152	11.7537	0.0387675	34	11.4262	0.0531238	0.0444583	0.0450677	0.0559071	0.145433	30.5696	0.0895261	49.6596	0.446327	0.227003	0.0897079	0.790876	0.209124	-0.0833981	0.00317139	1.46e-151	691.5	40689	4.86979	0.0187843	20074	4.78639	0.018852	3376	4.70299	0.0194439	0.00230067	0.102633	0.0685836
Chr5_93558098	Chr5	93558098	C	T	0.401815	0.996	0.706667	0.293333	-0.327472	0.0271793	3.58e-28	145.2	189	12.0811	0.040757	152	11.7537	0.0387675	34	11.4262	0.0531238	0.0444583	0.0450677	0.0559071	0.145433	30.5696	0.0895261	49.6596	0.446327	0.227003	0.0897079	0.790837	0.209163	-0.0833737	0.00317118	1.7e-151	691.2	40684	4.86978	0.0187841	20079	4.78641	0.0188518	3376	4.70303	0.0194436	0.00229964	0.102629	0.0685873
Chr5_93558724	Chr5	93558724	T	C	0.401815	0.997	0.706667	0.293333	-0.327472	0.0271793	3.58e-28	145.2	189	12.0811	0.040757	152	11.7537	0.0387675	34	11.4262	0.0531238	0.0444583	0.0450677	0.0559071	0.145433	30.5696	0.0895261	49.6596	0.446327	0.227003	0.0897079	0.790829	0.209171	-0.0833827	0.00317107	1.54e-151	691.4	40683	4.86978	0.0187849	20080	4.7864	0.0188526	3376	4.70302	0.0194443	0.0023002	0.102644	0.0685757
Chr5_93559648	Chr5	93559648	T	C	0.401815	0.998	0.706667	0.293333	-0.327472	0.0271793	3.58e-28	145.2	189	12.0811	0.040757	152	11.7537	0.0387675	34	11.4262	0.0531238	0.0444583	0.0450677	0.0559071	0.145433	30.5696	0.0895261	49.6596	0.446327	0.227003	0.0897079	0.790814	0.209186	-0.0833883	0.00317096	1.44e-151	691.6	40683	4.86978	0.0187849	20078	4.78639	0.0188527	3378	4.703	0.0194444	0.00230064	0.102645	0.0685746
Chr5_93559884	Chr5	93559884	T	C	0.401815	0.998	0.706667	0.293333	-0.327472	0.0271793	3.58e-28	145.2	189	12.0811	0.040757	152	11.7537	0.0387675	34	11.4262	0.0531238	0.0444583	0.0450677	0.0559071	0.145433	30.5696	0.0895261	49.6596	0.446327	0.227003	0.0897079	0.790806	0.209194	-0.0833413	0.00317094	2.11e-151	690.8	40682	4.86974	0.0187848	20079	4.7864	0.0188527	3378	4.70306	0.0194445	0.00229811	0.102643	0.068578
Chr5_93560271	Chr5	93560271	G	A	0.401815	0.997	0.706667	0.293333	-0.327472	0.0271793	3.58e-28	145.2	189	12.0811	0.040757	152	11.7537	0.0387675	34	11.4262	0.0531238	0.0444583	0.0450677	0.0559071	0.145433	30.5696	0.0895261	49.6596	0.446327	0.227003	0.0897079	0.790821	0.209179	-0.0833717	0.00317099	1.66e-151	691.3	40684	4.86977	0.018785	20077	4.7864	0.0188528	3378	4.70303	0.0194445	0.00229966	0.102646	0.0685744
Chr5_93560562	Chr5	93560562	A	G	0.401815	0.997	0.706667	0.293333	-0.327472	0.0271793	3.58e-28	145.2	189	12.0811	0.040757	152	11.7537	0.0387675	34	11.4262	0.0531238	0.0444583	0.0450677	0.0559071	0.145433	30.5696	0.0895261	49.6596	0.446327	0.227003	0.0897079	0.790814	0.209186	-0.0833247	0.00317097	2.43e-151	690.5	40683	4.86973	0.0187849	20078	4.78641	0.0188528	3378	4.70308	0.0194446	0.00229713	0.102644	0.0685778
Chr5_93560594	Chr5	93560594	G	A	0.401815	0.998	0.706667	0.293333	-0.327472	0.0271793	3.58e-28	145.2	189	12.0811	0.040757	152	11.7537	0.0387675	34	11.4262	0.0531238	0.0444583	0.0450677	0.0559071	0.145433	30.5696	0.0895261	49.6596	0.446327	0.227003	0.0897079	0.790814	0.209186	-0.0833247	0.00317097	2.43e-151	690.5	40683	4.86973	0.0187849	20078	4.78641	0.0188528	3378	4.70308	0.0194446	0.00229713	0.102644	0.0685778
Chr5_93561026	Chr5	93561026	A	G	0.401815	0.998	0.706667	0.293333	-0.327472	0.0271793	3.58e-28	145.2	189	12.0811	0.040757	152	11.7537	0.0387675	34	11.4262	0.0531238	0.0444583	0.0450677	0.0559071	0.145433	30.5696	0.0895261	49.6596	0.446327	0.227003	0.0897079	0.790814	0.209186	-0.0833247	0.00317097	2.43e-151	690.5	40683	4.86973	0.0187849	20078	4.78641	0.0188528	3378	4.70308	0.0194446	0.00229713	0.102644	0.0685778
Chr5_93561317	Chr5	93561317	G	A	0.401815	0.998	0.706667	0.293333	-0.327472	0.0271793	3.58e-28	145.2	189	12.0811	0.040757	152	11.7537	0.0387675	34	11.4262	0.0531238	0.0444583	0.0450677	0.0559071	0.145433	30.5696	0.0895261	49.6596	0.446327	0.227003	0.0897079	0.790814	0.209186	-0.0833247	0.00317097	2.43e-151	690.5	40683	4.86973	0.0187849	20078	4.78641	0.0188528	3378	4.70308	0.0194446	0.00229713	0.102644	0.0685778
Chr5_93562183	Chr5	93562183	G	A	0.401815	0.996	0.706667	0.293333	-0.327472	0.0271793	3.58e-28	145.2	189	12.0811	0.040757	152	11.7537	0.0387675	34	11.4262	0.0531238	0.0444583	0.0450677	0.0559071	0.145433	30.5696	0.0895261	49.6596	0.446327	0.227003	0.0897079	0.790814	0.209186	-0.0833921	0.00317117	1.46e-151	691.5	40681	4.8697	0.018784	20082	4.78631	0.0188523	3376	4.70291	0.0194446	0.00230084	0.102632	0.0685848
Chr5_93562311	Chr5	93562311	G	A	0.401815	0.996	0.706667	0.293333	-0.327472	0.0271793	3.58e-28	145.2	189	12.0811	0.040757	152	11.7537	0.0387675	34	11.4262	0.0531238	0.0444583	0.0450677	0.0559071	0.145433	30.5696	0.0895261	49.6596	0.446327	0.227003	0.0897079	0.790814	0.209186	-0.0834393	0.00317114	9.85e-152	692.3	40681	4.86964	0.018783	20082	4.7862	0.0188517	3376	4.70277	0.0194445	0.00230345	0.102618	0.0685937
Chr5_93563059	Chr5	93563059	G	A	0.401815	0.992	0.706667	0.293333	-0.327472	0.0271793	3.58e-28	145.2	189	12.0811	0.040757	152	11.7537	0.0387675	34	11.4262	0.0531238	0.0444583	0.0450677	0.0559071	0.145433	30.5696	0.0895261	49.6596	0.446327	0.227003	0.0897079	0.790697	0.209303	-0.0831892	0.00316972	5.65e-151	688.8	40670	4.86978	0.0187849	20089	4.78659	0.0188521	3380	4.7034	0.0194429	0.0022906	0.102639	0.0685854
Chr5_93563187	Chr5	93563187	T	C	0.401815	0.983	0.706667	0.293333	-0.327472	0.0271793	3.58e-28	145.2	189	12.0811	0.040757	152	11.7537	0.0387675	34	11.4262	0.0531238	0.0444583	0.0450677	0.0559071	0.145433	30.5696	0.0895261	49.6596	0.446327	0.227003	0.0897079	0.790666	0.209334	-0.0831707	0.00316955	6.34e-151	688.6	40667	4.86977	0.0187857	20091	4.78659	0.0188529	3381	4.70342	0.0194437	0.00228984	0.102653	0.0685753
Chr5_93565676	Chr5	93565676	C	T	0.401815	0.987	0.706667	0.293333	-0.327472	0.0271793	3.58e-28	145.2	189	12.0811	0.040757	152	11.7537	0.0387675	34	11.4262	0.0531238	0.0444583	0.0450677	0.0559071	0.145433	30.5696	0.0895261	49.6596	0.446327	0.227003	0.0897079	0.790556	0.209444	-0.0830002	0.00316909	2.32e-150	685.9	40657	4.86962	0.0187863	20097	4.78662	0.0188541	3385	4.70362	0.0194452	0.00228133	0.102666	0.0685715
Chr5_93567888	Chr5	93567888	G	A	0.401815	0.983	0.706667	0.293333	-0.327472	0.0271793	3.58e-28	145.2	189	12.0811	0.040757	152	11.7537	0.0387675	34	11.4262	0.0531238	0.0444583	0.0450677	0.0559071	0.145433	30.5696	0.0895261	49.6596	0.446327	0.227003	0.0897079	0.790354	0.209646	-0.0830872	0.00316766	8.36e-151	688	40634	4.8697	0.0187856	20117	4.78661	0.018853	3388	4.70353	0.0194433	0.00228774	0.102654	0.0685761
Chr5_93568255	Chr5	93568255	A	G	0.401815	0.982	0.706667	0.293333	-0.327472	0.0271793	3.58e-28	145.2	189	12.0811	0.040757	152	11.7537	0.0387675	34	11.4262	0.0531238	0.0444583	0.0450677	0.0559071	0.145433	30.5696	0.0895261	49.6596	0.446327	0.227003	0.0897079	0.790315	0.209685	-0.0830622	0.00316726	9.42e-151	687.8	40631	4.86967	0.0187856	20118	4.7866	0.0188532	3390	4.70354	0.0194435	0.00228668	0.102655	0.0685757
Chr5_93951291	Chr5	93951291	A	G	0.388055	0.414	0.785333	0.214667	-0.407629	0.0343026	1.32e-27	141.2	218	12.0213	0.0394542	153	11.6137	0.043949	4	11.206	0.0682622	0.0560245	0.0469534	0.0550325	0.15801	35.4562	0.102978	54.4044	0.460391	0.223752	0.0902476	0.864388	0.135612	-0.0863131	0.00380405	1.66e-113	514.8	47446	4.85694	0.0187448	15990	4.77063	0.0189656	703	4.68431	0.0199239	0.00174658	0.102107	0.0694207
Chr5_93552533	Chr5	93552533	C	T	0.347711	0.968	0.746667	0.253333	-0.339634	0.0293232	1.72e-26	134.2	213	12.0263	0.0414494	134	11.6866	0.0430283	28	11.347	0.0608648	0.0436386	0.0571311	0.0476744	0.148444	29.3973	0.10077	43.3053	0.545115	0.24092	0.0905227	0.833759	0.166241	-0.0867419	0.00349742	4.03e-135	615.1	45059	4.86156	0.0187573	16835	4.77481	0.0189104	2245	4.68807	0.0196935	0.00208577	0.102335	0.0690004
Chr5_93572774	Chr5	93572774	G	C	0.334175	0.942	0.678667	0.321333	-0.305448	0.0268902	1.14e-25	129	171	12.0758	0.0430674	167	11.7703	0.0407925	37	11.4649	0.0540316	0.0406928	0.0565684	0.0491812	0.146442	27.7876	0.0972611	41.8387	0.534928	0.239475	0.0916074	0.746792	0.253208	-0.0686993	0.00290301	2.99e-123	560	36075	4.86991	0.0187766	23647	4.80121	0.0187965	4417	4.73251	0.0192592	0.00178489	0.102199	0.06924
Chr5_93953487	Chr5	93953487	A	G	0.316621	0.789	0.533333	0.466667	-0.275242	0.0246047	4.94e-25	125.1	120	12.0832	0.0424737	160	11.8079	0.039071	95	11.5327	0.0495969	0.0377106	0.0496212	0.0559463	0.143278	26.3199	0.0873318	43.1809	0.470042	0.217482	0.0931622	0.673568	0.326432	-0.0649387	0.00274588	4.29e-123	559.3	29599	4.87471	0.0187891	27206	4.80977	0.0187667	7334	4.74483	0.0191423	0.00185443	0.102146	0.0692831
Chr5_93953495	Chr5	93953495	C	T	0.316621	0.795	0.533333	0.466667	-0.275242	0.0246047	4.94e-25	125.1	120	12.0832	0.0424737	160	11.8079	0.039071	95	11.5327	0.0495969	0.0377106	0.0496212	0.0559463	0.143278	26.3199	0.0873318	43.1809	0.470042	0.217482	0.0931622	0.674286	0.325714	-0.0649462	0.00274844	6.76e-123	558.4	29661	4.87466	0.0187933	27174	4.80971	0.0187713	7304	4.74476	0.0191479	0.00185275	0.102221	0.0692262
Chr5_93346872	Chr5	93346872	C	A	0.300325	0.929	0.530667	0.469333	0.280393	0.0253777	1.54e-24	122.1	102	11.5845	0.0494417	194	11.8649	0.0414354	79	12.1453	0.0477218	0.0391622	0.0670759	0.0416971	0.147935	26.4725	0.106238	36.8627	0.616659	0.245475	0.092004	0.522537	0.477463	0.050935	0.00248133	2.55e-93	421.4	17417	4.78452	0.0189154	32196	4.83546	0.0187316	14526	4.88639	0.0188751	0.00129455	0.102076	0.0696715
Chr5_93346878	Chr5	93346878	C	T	0.300325	0.929	0.530667	0.469333	0.280393	0.0253777	1.54e-24	122.1	102	11.5845	0.0494417	194	11.8649	0.0414354	79	12.1453	0.0477218	0.0391622	0.0670759	0.0416971	0.147935	26.4725	0.106238	36.8627	0.616659	0.245475	0.092004	0.52256	0.47744	0.0508803	0.00248115	3.88e-93	420.5	17423	4.78458	0.0189151	32187	4.83546	0.0187313	14529	4.88634	0.0188748	0.00129177	0.10207	0.069678
Chr5_93570158	Chr5	93570158	G	C	0.279333	0.89	0.661333	0.338667	-0.291133	0.0265131	2.63e-24	120.6	163	12.0617	0.0453016	170	11.7706	0.0435113	42	11.4794	0.0560367	0.0379669	0.072614	0.0373579	0.147939	25.6639	0.110581	34.334	0.660296	0.257214	0.0918184	0.710395	0.289605	-0.0540807	0.00274919	6.99e-86	387	32471	4.86759	0.0188118	26186	4.81351	0.0187974	5482	4.75943	0.0191812	0.00120343	0.102447	0.0694637
BovineHD0500026558	Chr5	93554675	A	G	0.309285	1	0.666667	0.333333	-0.293848	0.0268721	4.06e-24	119.6	166	12.0774	0.0427021	168	11.7835	0.0398457	41	11.4897	0.0528782	0.0383764	0.0506781	0.0561989	0.145253	26.4203	0.0890545	43.0931	0.474172	0.231609	0.0942075	0.73757	0.26243	-0.067647	0.00287059	3.07e-122	555.3	35269	4.8709	0.0187885	24076	4.80326	0.0187986	4794	4.73561	0.0192417	0.00177151	0.102345	0.0691366
Chr5_93668552	Chr5	93668552	T	C	0.334178	0.664	0.728	0.272	-0.314094	0.0288764	6.02e-24	118.3	198	12.0143	0.0451223	150	11.7002	0.0466332	27	11.3861	0.0630949	0.0390706	0.080363	0.0313679	0.150801	25.9087	0.119434	32.7133	0.719255	0.267038	0.0916401	0.790712	0.209288	-0.0597865	0.00310734	2.98e-82	370.2	40119	4.85918	0.0187927	21193	4.79939	0.0188729	2827	4.73961	0.0194554	0.00118304	0.102577	0.0694025
BovineHD0500026484	Chr5	93267950	T	C	0.255971	1	0.522667	0.477333	0.275893	0.0254486	8.89e-24	117.5	99	11.5783	0.0494231	194	11.8542	0.0407445	82	12.1301	0.0466139	0.0379804	0.0617064	0.0471904	0.146877	25.8586	0.0996868	38.0997	0.56665	0.236769	0.0934702	0.509893	0.490107	0.0485464	0.00248163	5.92e-85	382.7	16581	4.78542	0.0189257	32246	4.83397	0.0187309	15312	4.88252	0.0188635	0.00117792	0.102009	0.0698172
BovineHD0500026487	Chr5	93283645	A	G	0.255971	1	0.522667	0.477333	0.275893	0.0254486	8.89e-24	117.5	99	11.5783	0.0494231	194	11.8542	0.0407445	82	12.1301	0.0466139	0.0379804	0.0617064	0.0471904	0.146877	25.8586	0.0996868	38.0997	0.56665	0.236769	0.0934702	0.507468	0.492532	0.0485355	0.00247968	4.78e-85	383.1	16433	4.78506	0.0189256	32231	4.8336	0.0187287	15475	4.88213	0.0188586	0.00117758	0.101966	0.0698499
BovineHD0500026488	Chr5	93284570	T	G	0.255971	1	0.522667	0.477333	0.275893	0.0254486	8.89e-24	117.5	99	11.5783	0.0494231	194	11.8542	0.0407445	82	12.1301	0.0466139	0.0379804	0.0617064	0.0471904	0.146877	25.8586	0.0996868	38.0997	0.56665	0.236769	0.0934702	0.509955	0.490045	0.0485289	0.00248118	6.34e-85	382.5	16591	4.78541	0.0189253	32234	4.83394	0.0187304	15314	4.88246	0.0188627	0.00117706	0.102	0.0698249
BovineHD0500026492	Chr5	93301390	T	G	0.255971	1	0.522667	0.477333	0.275893	0.0254486	8.89e-24	117.5	99	11.5783	0.0494231	194	11.8542	0.0407445	82	12.1301	0.0466139	0.0379804	0.0617064	0.0471904	0.146877	25.8586	0.0996868	38.0997	0.56665	0.236769	0.0934702	0.509885	0.490115	0.0487819	0.00248197	9.77e-86	386.3	16574	4.78509	0.0189258	32259	4.83388	0.0187306	15306	4.88266	0.0188627	0.00118937	0.102006	0.0698112
Chr5_93256436	Chr5	93256436	G	T	0.255971	0.989	0.522667	0.477333	0.275893	0.0254486	8.89e-24	117.5	99	11.5783	0.0494231	194	11.8542	0.0407445	82	12.1301	0.0466139	0.0379804	0.0617064	0.0471904	0.146877	25.8586	0.0996868	38.0997	0.56665	0.236769	0.0934702	0.509635	0.490365	0.0486778	0.00248146	2.05e-85	384.8	16567	4.78511	0.0189261	32241	4.83379	0.0187303	15331	4.88247	0.0188617	0.00118432	0.101998	0.0698207
Chr5_93256770	Chr5	93256770	G	A	0.255971	0.992	0.522667	0.477333	0.275893	0.0254486	8.89e-24	117.5	99	11.5783	0.0494231	194	11.8542	0.0407445	82	12.1301	0.0466139	0.0379804	0.0617064	0.0471904	0.146877	25.8586	0.0996868	38.0997	0.56665	0.236769	0.0934702	0.50962	0.49038	0.0486704	0.00248148	2.18e-85	384.7	16566	4.78511	0.0189269	32241	4.83378	0.0187311	15332	4.88245	0.0188625	0.00118396	0.102012	0.0698105
Chr5_93264179	Chr5	93264179	G	A	0.255971	0.99	0.522667	0.477333	0.275893	0.0254486	8.89e-24	117.5	99	11.5783	0.0494231	194	11.8542	0.0407445	82	12.1301	0.0466139	0.0379804	0.0617064	0.0471904	0.146877	25.8586	0.0996868	38.0997	0.56665	0.236769	0.0934702	0.509565	0.490435	0.0485057	0.00248169	8.23e-85	382	16561	4.78536	0.0189268	32244	4.83386	0.0187313	15334	4.88237	0.0188631	0.00117597	0.102014	0.0698152
Chr5_93264262	Chr5	93264262	T	A	0.255971	0.993	0.522667	0.477333	0.275893	0.0254486	8.89e-24	117.5	99	11.5783	0.0494231	194	11.8542	0.0407445	82	12.1301	0.0466139	0.0379804	0.0617064	0.0471904	0.146877	25.8586	0.0996868	38.0997	0.56665	0.236769	0.0934702	0.509557	0.490443	0.0485131	0.00248152	7.57e-85	382.2	16562	4.78532	0.0189267	32241	4.83383	0.0187311	15336	4.88235	0.0188627	0.00117633	0.102009	0.0698184
Chr5_93269975	Chr5	93269975	C	A	0.255971	0.982	0.522667	0.477333	0.275893	0.0254486	8.89e-24	117.5	99	11.5783	0.0494231	194	11.8542	0.0407445	82	12.1301	0.0466139	0.0379804	0.0617064	0.0471904	0.146877	25.8586	0.0996868	38.0997	0.56665	0.236769	0.0934702	0.509893	0.490107	0.0485383	0.00248181	6.49e-85	382.5	16581	4.78544	0.0189254	32246	4.83398	0.0187307	15312	4.88252	0.0188634	0.00117752	0.102006	0.0698205
Chr5_93270234	Chr5	93270234	T	C	0.255971	0.984	0.522667	0.477333	0.275893	0.0254486	8.89e-24	117.5	99	11.5783	0.0494231	194	11.8542	0.0407445	82	12.1301	0.0466139	0.0379804	0.0617064	0.0471904	0.146877	25.8586	0.0996868	38.0997	0.56665	0.236769	0.0934702	0.509877	0.490123	0.0485335	0.00248183	6.76e-85	382.4	16580	4.78544	0.0189254	32246	4.83398	0.0187307	15313	4.88251	0.0188634	0.00117729	0.102005	0.0698208
Chr5_93276241	Chr5	93276241	C	T	0.255971	0.958	0.522667	0.477333	0.275893	0.0254486	8.89e-24	117.5	99	11.5783	0.0494231	194	11.8542	0.0407445	82	12.1301	0.0466139	0.0379804	0.0617064	0.0471904	0.146877	25.8586	0.0996868	38.0997	0.56665	0.236769	0.0934702	0.508786	0.491214	0.0487194	0.00248091	1.36e-85	385.6	16505	4.78521	0.0189221	32256	4.83393	0.0187272	15378	4.88265	0.0188596	0.00118642	0.101947	0.0698588
Chr5_93276590	Chr5	93276590	T	C	0.255971	0.923	0.522667	0.477333	0.275893	0.0254486	8.89e-24	117.5	99	11.5783	0.0494231	194	11.8542	0.0407445	82	12.1301	0.0466139	0.0379804	0.0617064	0.0471904	0.146877	25.8586	0.0996868	38.0997	0.56665	0.236769	0.0934702	0.508575	0.491425	0.0484497	0.00248071	1.1e-84	381.4	16494	4.78531	0.0189228	32251	4.83376	0.0187267	15394	4.88221	0.0188578	0.00117334	0.101931	0.0698814
Chr5_93278835	Chr5	93278835	T	C	0.255971	0.97	0.522667	0.477333	0.275893	0.0254486	8.89e-24	117.5	99	11.5783	0.0494231	194	11.8542	0.0407445	82	12.1301	0.0466139	0.0379804	0.0617064	0.0471904	0.146877	25.8586	0.0996868	38.0997	0.56665	0.236769	0.0934702	0.508201	0.491799	0.0485072	0.00248057	6.85e-85	382.4	16469	4.78518	0.0189243	32253	4.83369	0.0187278	15417	4.88219	0.0188584	0.00117616	0.101951	0.0698635
Chr5_93281441	Chr5	93281441	A	G	0.255971	0.993	0.522667	0.477333	0.275893	0.0254486	8.89e-24	117.5	99	11.5783	0.0494231	194	11.8542	0.0407445	82	12.1301	0.0466139	0.0379804	0.0617064	0.0471904	0.146877	25.8586	0.0996868	38.0997	0.56665	0.236769	0.0934702	0.507476	0.492524	0.0485079	0.00247966	5.92e-85	382.7	16434	4.7851	0.0189256	32230	4.83361	0.0187287	15475	4.88212	0.0188587	0.00117625	0.101966	0.069851
Chr5_93285894	Chr5	93285894	A	G	0.255971	0.987	0.522667	0.477333	0.275893	0.0254486	8.89e-24	117.5	99	11.5783	0.0494231	194	11.8542	0.0407445	82	12.1301	0.0466139	0.0379804	0.0617064	0.0471904	0.146877	25.8586	0.0996868	38.0997	0.56665	0.236769	0.0934702	0.509643	0.490357	0.0485364	0.0024808	5.64e-85	382.8	16570	4.78529	0.0189266	32236	4.83383	0.0187311	15333	4.88236	0.0188626	0.00117745	0.10201	0.0698163
Chr5_93286996	Chr5	93286996	T	C	0.255971	0.988	0.522667	0.477333	0.275893	0.0254486	8.89e-24	117.5	99	11.5783	0.0494231	194	11.8542	0.0407445	82	12.1301	0.0466139	0.0379804	0.0617064	0.0471904	0.146877	25.8586	0.0996868	38.0997	0.56665	0.236769	0.0934702	0.509994	0.490006	0.048667	0.00248128	2.18e-85	384.7	16589	4.78519	0.0189258	32243	4.83386	0.0187304	15307	4.88253	0.0188623	0.00118377	0.102001	0.0698186
Chr5_93287313	Chr5	93287313	A	T	0.255971	0.996	0.522667	0.477333	0.275893	0.0254486	8.89e-24	117.5	99	11.5783	0.0494231	194	11.8542	0.0407445	82	12.1301	0.0466139	0.0379804	0.0617064	0.0471904	0.146877	25.8586	0.0996868	38.0997	0.56665	0.236769	0.0934702	0.510041	0.489959	0.0486689	0.00248122	2.12e-85	384.7	16592	4.78518	0.0189258	32243	4.83385	0.0187304	15304	4.88251	0.0188622	0.00118386	0.102	0.0698195
Chr5_93287604	Chr5	93287604	T	G	0.255971	0.995	0.522667	0.477333	0.275893	0.0254486	8.89e-24	117.5	99	11.5783	0.0494231	194	11.8542	0.0407445	82	12.1301	0.0466139	0.0379804	0.0617064	0.0471904	0.146877	25.8586	0.0996868	38.0997	0.56665	0.236769	0.0934702	0.51036	0.48964	0.048756	0.00248148	1.11e-85	386	16610	4.78507	0.0189251	32248	4.83382	0.0187295	15281	4.88258	0.0188612	0.00118807	0.101986	0.0698271
Chr5_93294225	Chr5	93294225	G	A	0.255971	0.985	0.522667	0.477333	0.275893	0.0254486	8.89e-24	117.5	99	11.5783	0.0494231	194	11.8542	0.0407445	82	12.1301	0.0466139	0.0379804	0.0617064	0.0471904	0.146877	25.8586	0.0996868	38.0997	0.56665	0.236769	0.0934702	0.510243	0.489757	0.0490843	0.00248133	8.08e-87	391.3	16604	4.78482	0.0189242	32245	4.8339	0.0187294	15290	4.88299	0.0188618	0.00120413	0.10199	0.0698111
Chr5_93304602	Chr5	93304602	G	T	0.255971	0.983	0.522667	0.477333	0.275893	0.0254486	8.89e-24	117.5	99	11.5783	0.0494231	194	11.8542	0.0407445	82	12.1301	0.0466139	0.0379804	0.0617064	0.0471904	0.146877	25.8586	0.0996868	38.0997	0.56665	0.236769	0.0934702	0.509994	0.490006	0.048733	0.00248157	1.35e-85	385.6	16587	4.78518	0.0189257	32247	4.83391	0.0187307	15305	4.88264	0.018863	0.00118698	0.102008	0.0698112
Chr5_93306938	Chr5	93306938	G	A	0.255971	0.994	0.522667	0.477333	0.275893	0.0254486	8.89e-24	117.5	99	11.5783	0.0494231	194	11.8542	0.0407445	82	12.1301	0.0466139	0.0379804	0.0617064	0.0471904	0.146877	25.8586	0.0996868	38.0997	0.56665	0.236769	0.0934702	0.509854	0.490146	0.0487405	0.00248239	1.45e-85	385.5	16578	4.78513	0.0189245	32247	4.83388	0.0187291	15314	4.88262	0.0188613	0.00118736	0.101979	0.0698336
Chr5_93308416	Chr5	93308416	T	C	0.255971	0.99	0.522667	0.477333	0.275893	0.0254486	8.89e-24	117.5	99	11.5783	0.0494231	194	11.8542	0.0407445	82	12.1301	0.0466139	0.0379804	0.0617064	0.0471904	0.146877	25.8586	0.0996868	38.0997	0.56665	0.236769	0.0934702	0.5099	0.4901	0.0487478	0.00248234	1.35e-85	385.6	16582	4.78511	0.0189251	32245	4.83386	0.0187297	15312	4.88261	0.0188618	0.00118771	0.101989	0.0698258
Chr5_93310202	Chr5	93310202	A	C	0.255971	0.992	0.522667	0.477333	0.275893	0.0254486	8.89e-24	117.5	99	11.5783	0.0494231	194	11.8542	0.0407445	82	12.1301	0.0466139	0.0379804	0.0617064	0.0471904	0.146877	25.8586	0.0996868	38.0997	0.56665	0.236769	0.0934702	0.509947	0.490053	0.0487873	0.0024822	9.71e-86	386.3	16585	4.78509	0.0189249	32245	4.83388	0.0187296	15309	4.88266	0.0188618	0.00118963	0.101989	0.0698241
Chr5_93320064	Chr5	93320064	A	G	0.255971	0.987	0.522667	0.477333	0.275893	0.0254486	8.89e-24	117.5	99	11.5783	0.0494231	194	11.8542	0.0407445	82	12.1301	0.0466139	0.0379804	0.0617064	0.0471904	0.146877	25.8586	0.0996868	38.0997	0.56665	0.236769	0.0934702	0.510555	0.489445	0.0490949	0.00248219	8.5e-87	391.2	16622	4.78485	0.018923	32249	4.83395	0.0187284	15268	4.88304	0.0188613	0.00120462	0.101974	0.0698245
Chr5_93326124	Chr5	93326124	G	T	0.255971	0.987	0.522667	0.477333	0.275893	0.0254486	8.89e-24	117.5	99	11.5783	0.0494231	194	11.8542	0.0407445	82	12.1301	0.0466139	0.0379804	0.0617064	0.0471904	0.146877	25.8586	0.0996868	38.0997	0.56665	0.236769	0.0934702	0.510602	0.489398	0.0489506	0.00248158	2.43e-86	389.1	16627	4.78511	0.0189222	32245	4.83406	0.0187283	15267	4.88301	0.0188618	0.00119754	0.101971	0.0698312
Chr5_93340038	Chr5	93340038	T	C	0.327392	0.944	0.510667	0.489333	0.279186	0.0260923	2.63e-23	114.5	91	11.5993	0.0481613	201	11.8785	0.0402219	83	12.1577	0.0477254	0.0389547	0.0585448	0.0505322	0.148032	26.3151	0.0974995	39.9538	0.536729	0.232247	0.0944408	0.479763	0.520237	0.0521128	0.00246361	5.9e-99	447.5	14679	4.77691	0.0189774	32185	4.82902	0.0187573	17275	4.88114	0.0188591	0.00135565	0.102469	0.0693002
BovineHD0500026491	Chr5	93289787	A	G	0.253966	1	0.521333	0.478667	0.271961	0.0254635	3.32e-23	114.1	99	11.5823	0.0496057	193	11.8543	0.040938	83	12.1263	0.0467748	0.0369142	0.0624259	0.0473186	0.146659	25.1701	0.0993401	37.1594	0.568829	0.236794	0.0941381	0.505106	0.494894	0.0466838	0.00248685	2.12e-78	352.4	16271	4.7867	0.0189361	32252	4.83338	0.0187353	15616	4.88007	0.018863	0.00108958	0.102045	0.0698625
Chr5_93894532	Chr5	93894532	T	G	0.436876	0.912	0.646667	0.353333	-0.293588	0.0276059	4.32e-23	113.1	161	12.0856	0.050506	163	11.792	0.0475875	51	11.4984	0.0591816	0.0393888	0.103257	0.0136198	0.156266	25.2063	0.142646	27.6129	0.883469	0.275387	0.0910629	0.763451	0.236549	-0.0723318	0.00307518	8.65e-122	553.2	38069	4.87322	0.0188588	21796	4.80088	0.0188702	4274	4.72855	0.019376	0.00188969	0.103461	0.0682684
Chr5_93346823	Chr5	93346823	T	C	0.277837	0.93	0.544	0.456	0.270409	0.0254877	5.65e-23	112.6	109	11.6028	0.0482534	190	11.8732	0.0404049	76	12.1436	0.047286	0.0362774	0.0593551	0.0502583	0.145891	24.8662	0.0956325	37.9342	0.541495	0.234175	0.0947746	0.532297	0.467703	0.0505605	0.00248133	5.51e-92	415.2	18085	4.78612	0.0189122	32112	4.83668	0.0187362	13942	4.88724	0.0188873	0.00127285	0.102157	0.069623
Chr5_93778710	Chr5	93778710	T	C	0.30178	0.675	0.398667	0.601333	-0.270776	0.0256036	7.81e-23	111.8	60	12.1555	0.0433312	179	11.8847	0.0346883	136	11.6139	0.0428959	0.0351541	0.0269584	0.0789704	0.141083	24.9173	0.0621124	56.5975	0.254495	0.192946	0.0991892	0.421834	0.578166	-0.0386469	0.00250991	2.14e-53	237.1	11196	4.88399	0.0190212	31720	4.84534	0.0187968	21223	4.80669	0.0189059	0.000728538	0.102961	0.0694257
Chr5_93778684	Chr5	93778684	A	G	0.298639	0.675	0.397333	0.602667	-0.271276	0.0257007	9.04e-23	111.4	59	12.1565	0.0436561	180	11.8853	0.0349913	136	11.614	0.0431738	0.0352438	0.0284488	0.0776974	0.14139	24.9267	0.0636926	55.3343	0.268015	0.196487	0.099034	0.421865	0.578135	-0.038834	0.00250974	6.65e-54	239.4	11206	4.88407	0.0190203	31704	4.84523	0.0187972	21229	4.8064	0.0189075	0.000735625	0.102974	0.0694098
Chr5_93261887	Chr5	93261887	A	G	0.275468	0.973	0.533333	0.466667	0.269133	0.0258467	2.8e-22	108.4	102	11.5943	0.0492926	196	11.8635	0.0408104	77	12.1326	0.0473003	0.0360553	0.0610934	0.0496828	0.146831	24.5556	0.0971487	37.1135	0.551503	0.234872	0.0955028	0.535314	0.464686	0.0489044	0.00247753	1.86e-86	389.6	18374	4.78914	0.0188946	31921	4.83805	0.0187278	13844	4.88695	0.0188873	0.00118986	0.101986	0.0698182
Chr5_93275384	Chr5	93275384	C	CTCTGGATGAA	0.227474	0	0.552	0.448	0.281275	0.0271103	3.61e-22	107.6	100	11.5994	0.0486145	214	11.8807	0.0402218	61	12.162	0.0483957	0.03913	0.0575729	0.0528602	0.149563	26.1629	0.096703	40.4641	0.521338	0.229207	0.0960399	0.543047	0.456953	0.0455621	0.00257746	9.39e-70	312.5	17311	4.7923	0.0189306	35039	4.83786	0.0187485	11789	4.88343	0.0189191	0.00103026	0.102273	0.0697813
Chr5_93778657	Chr5	93778657	C	A	0.280566	0.675	0.385333	0.614667	-0.26594	0.0257605	6.57e-22	106.6	58	12.1577	0.0434009	173	11.8918	0.0341091	144	11.6258	0.0420764	0.0335023	0.0232723	0.0835913	0.140366	23.8678	0.0567746	59.0093	0.217776	0.18571	0.101045	0.411809	0.588191	-0.0389955	0.00251802	5.42e-54	239.8	10685	4.88528	0.0190359	31456	4.84628	0.0188027	21998	4.80729	0.018905	0.000736671	0.103043	0.0693549
Chr5_93252167	Chr5	93252167	C	CA	0.255982	0	0.544	0.456	0.271276	0.0262961	5.87e-22	106.4	103	11.6066	0.0487907	202	11.8779	0.0407916	70	12.1492	0.0482737	0.0365104	0.0609321	0.0502637	0.147706	24.7182	0.0974425	37.4686	0.547972	0.233277	0.0959628	0.550375	0.449625	0.0483031	0.00248217	4.32e-84	378.7	19447	4.79076	0.0188942	31707	4.83906	0.0187336	12985	4.88736	0.0189004	0.00115475	0.102078	0.0697729
Chr5_94218163	Chr5	94218163	T	C	0.350803	0.818	0.736	0.264	-0.310844	0.0302953	8.89e-22	105.3	204	12.0161	0.042893	144	11.7052	0.0443919	27	11.3944	0.0627462	0.0375488	0.0613321	0.0501794	0.14906	25.1903	0.0988809	37.9737	0.550007	0.237411	0.0961785	0.844198	0.155802	-0.0628901	0.00363968	9.79e-67	298.6	46055	4.85336	0.0188394	16182	4.79047	0.0190259	1902	4.72758	0.0198881	0.00104043	0.10353	0.0688309
Chr5_93256190	Chr5	93256190	T	C	0.232614	0.968	0.536	0.464	0.261457	0.0255207	1.1e-21	105	107	11.5984	0.0498744	188	11.8599	0.0414873	80	12.1213	0.0475136	0.0340027	0.0647607	0.0473381	0.146102	23.2734	0.0987635	34.4285	0.577711	0.238905	0.0959086	0.518577	0.481423	0.0479296	0.00248064	6.3e-83	373.3	17161	4.78749	0.0189209	32200	4.83542	0.0187358	14778	4.88335	0.0188776	0.00114704	0.102098	0.06977
Chr5_93266255	Chr5	93266255	T	C	0.232614	0.989	0.536	0.464	0.261457	0.0255207	1.1e-21	105	107	11.5984	0.0498744	188	11.8599	0.0414873	80	12.1213	0.0475136	0.0340027	0.0647607	0.0473381	0.146102	23.2734	0.0987635	34.4285	0.577711	0.238905	0.0959086	0.518741	0.481259	0.0477857	0.00248082	1.97e-82	371	17171	4.78777	0.018921	32201	4.83556	0.0187368	14767	4.88335	0.0188795	0.00114013	0.102114	0.0697631
BovineHD0500026493	Chr5	93302268	A	C	0.213675	1	0.548	0.452	0.264406	0.0258252	1.1e-21	104.8	109	11.611	0.0492543	193	11.8754	0.0414825	73	12.1398	0.0484716	0.034633	0.0650603	0.0471146	0.146808	23.5907	0.0996934	34.7396	0.57999	0.238268	0.0959099	0.534542	0.465458	0.047256	0.00247918	9.15e-81	363.3	18259	4.78958	0.0189181	32052	4.83683	0.0187427	13828	4.88409	0.0188937	0.00111124	0.102219	0.0697
BovineHD0500026494	Chr5	93304126	A	G	0.213675	1	0.548	0.452	0.264406	0.0258252	1.1e-21	104.8	109	11.611	0.0492543	193	11.8754	0.0414825	73	12.1398	0.0484716	0.034633	0.0650603	0.0471146	0.146808	23.5907	0.0996934	34.7396	0.57999	0.238268	0.0959099	0.53462	0.46538	0.0477475	0.00247916	2.07e-82	370.9	18265	4.7892	0.0189148	32050	4.83695	0.0187403	13824	4.8847	0.0188923	0.00113445	0.102185	0.0697078
BovineHD0500026495	Chr5	93307943	A	G	0.213675	1	0.548	0.452	0.264406	0.0258252	1.1e-21	104.8	109	11.611	0.0492543	193	11.8754	0.0414825	73	12.1398	0.0484716	0.034633	0.0650603	0.0471146	0.146808	23.5907	0.0996934	34.7396	0.57999	0.238268	0.0959099	0.534449	0.465551	0.0472941	0.00247978	7.46e-81	363.7	18252	4.78957	0.0189167	32054	4.83687	0.0187414	13833	4.88416	0.0188928	0.00111306	0.102196	0.0697167
BovineHD0500026499	Chr5	93329686	A	G	0.213675	1	0.548	0.452	0.264406	0.0258252	1.1e-21	104.8	109	11.611	0.0492543	193	11.8754	0.0414825	73	12.1398	0.0484716	0.034633	0.0650603	0.0471146	0.146808	23.5907	0.0996934	34.7396	0.57999	0.238268	0.0959099	0.53476	0.46524	0.0474009	0.00247932	3.07e-81	365.5	18271	4.78957	0.0189146	32056	4.83697	0.0187401	13812	4.88437	0.0188921	0.00111799	0.102175	0.0697288
Chr5_93277945	Chr5	93277945	CTG	C	0.213675	0.951	0.548	0.452	0.264406	0.0258252	1.1e-21	104.8	109	11.611	0.0492543	193	11.8754	0.0414825	73	12.1398	0.0484716	0.034633	0.0650603	0.0471146	0.146808	23.5907	0.0996934	34.7396	0.57999	0.238268	0.0959099	0.532913	0.467087	0.0470972	0.00247907	3.04e-80	360.9	18126	4.7897	0.018915	32109	4.8368	0.0187393	13904	4.88389	0.01889	0.00110427	0.102156	0.0697553
Chr5_93289552	Chr5	93289552	C	G	0.213675	0.992	0.548	0.452	0.264406	0.0258252	1.1e-21	104.8	109	11.611	0.0492543	193	11.8754	0.0414825	73	12.1398	0.0484716	0.034633	0.0650603	0.0471146	0.146808	23.5907	0.0996934	34.7396	0.57999	0.238268	0.0959099	0.534831	0.465169	0.0475385	0.00247901	1.02e-81	367.7	18277	4.78927	0.0189172	32053	4.83681	0.0187417	13809	4.88435	0.0188926	0.00112447	0.102205	0.0696998
Chr5_93291730	Chr5	93291730	AT	CC	0.213675	0	0.548	0.452	0.264406	0.0258252	1.1e-21	104.8	109	11.611	0.0492543	193	11.8754	0.0414825	73	12.1398	0.0484716	0.034633	0.0650603	0.0471146	0.146808	23.5907	0.0996934	34.7396	0.57999	0.238268	0.0959099	0.53494	0.46506	0.0477036	0.0024787	2.72e-82	370.4	18288	4.78918	0.018917	32045	4.83688	0.018742	13806	4.88459	0.0188935	0.00113226	0.102214	0.0696863
Chr5_93296497	Chr5	93296497	T	C	0.213675	0.961	0.548	0.452	0.264406	0.0258252	1.1e-21	104.8	109	11.611	0.0492543	193	11.8754	0.0414825	73	12.1398	0.0484716	0.034633	0.0650603	0.0471146	0.146808	23.5907	0.0996934	34.7396	0.57999	0.238268	0.0959099	0.534714	0.465286	0.0477045	0.00247899	2.81e-82	370.3	18269	4.7892	0.0189165	32054	4.8369	0.0187416	13816	4.8846	0.0188932	0.00113237	0.102208	0.0696915
Chr5_93297445	Chr5	93297445	T	C	0.213675	0.975	0.548	0.452	0.264406	0.0258252	1.1e-21	104.8	109	11.611	0.0492543	193	11.8754	0.0414825	73	12.1398	0.0484716	0.034633	0.0650603	0.0471146	0.146808	23.5907	0.0996934	34.7396	0.57999	0.238268	0.0959099	0.534737	0.465263	0.0477234	0.00247924	2.52e-82	370.5	18269	4.78919	0.0189163	32057	4.83691	0.0187415	13813	4.88464	0.0188932	0.00113327	0.102206	0.0696927
Chr5_93298043	Chr5	93298043	T	TC	0.213675	0	0.548	0.452	0.264406	0.0258252	1.1e-21	104.8	109	11.611	0.0492543	193	11.8754	0.0414825	73	12.1398	0.0484716	0.034633	0.0650603	0.0471146	0.146808	23.5907	0.0996934	34.7396	0.57999	0.238268	0.0959099	0.53462	0.46538	0.0474204	0.00247945	2.69e-81	365.8	18258	4.78953	0.0189176	32064	4.83695	0.0187429	13817	4.88437	0.0188948	0.00111896	0.102225	0.0696889
Chr5_93299460	Chr5	93299460	G	A	0.213675	0.995	0.548	0.452	0.264406	0.0258252	1.1e-21	104.8	109	11.611	0.0492543	193	11.8754	0.0414825	73	12.1398	0.0484716	0.034633	0.0650603	0.0471146	0.146808	23.5907	0.0996934	34.7396	0.57999	0.238268	0.0959099	0.53455	0.46545	0.047401	0.00247945	3.13e-81	365.5	18253	4.78953	0.0189179	32065	4.83693	0.0187432	13821	4.88433	0.018895	0.00111806	0.10223	0.0696861
Chr5_93299724	Chr5	93299724	A	C	0.213675	0.995	0.548	0.452	0.264406	0.0258252	1.1e-21	104.8	109	11.611	0.0492543	193	11.8754	0.0414825	73	12.1398	0.0484716	0.034633	0.0650603	0.0471146	0.146808	23.5907	0.0996934	34.7396	0.57999	0.238268	0.0959099	0.534597	0.465403	0.0473651	0.00247944	4.12e-81	364.9	18259	4.78958	0.0189184	32059	4.83694	0.0187437	13821	4.88431	0.0188955	0.00111636	0.102239	0.0696803
Chr5_93300518	Chr5	93300518	A	G	0.213675	0.995	0.548	0.452	0.264406	0.0258252	1.1e-21	104.8	109	11.611	0.0492543	193	11.8754	0.0414825	73	12.1398	0.0484716	0.034633	0.0650603	0.0471146	0.146808	23.5907	0.0996934	34.7396	0.57999	0.238268	0.0959099	0.534581	0.465419	0.0473142	0.00247963	6.25e-81	364.1	18255	4.78961	0.0189177	32065	4.83693	0.0187429	13819	4.88424	0.0188946	0.00111396	0.102223	0.0696947
Chr5_93301021	Chr5	93301021	A	ACTT	0.213675	0	0.548	0.452	0.264406	0.0258252	1.1e-21	104.8	109	11.611	0.0492543	193	11.8754	0.0414825	73	12.1398	0.0484716	0.034633	0.0650603	0.0471146	0.146808	23.5907	0.0996934	34.7396	0.57999	0.238268	0.0959099	0.534597	0.465403	0.0474359	0.00247962	2.45e-81	366	18256	4.78952	0.0189178	32065	4.83696	0.0187432	13818	4.88439	0.0188951	0.0011197	0.102231	0.0696843
Chr5_93307235	Chr5	93307235	T	G	0.213675	0.989	0.548	0.452	0.264406	0.0258252	1.1e-21	104.8	109	11.611	0.0492543	193	11.8754	0.0414825	73	12.1398	0.0484716	0.034633	0.0650603	0.0471146	0.146808	23.5907	0.0996934	34.7396	0.57999	0.238268	0.0959099	0.534433	0.465567	0.0473068	0.0024797	6.69e-81	364	18251	4.78956	0.0189164	32054	4.83687	0.0187411	13834	4.88417	0.0188924	0.00111366	0.102191	0.0697199
Chr5_93310869	Chr5	93310869	T	A	0.213675	0.989	0.548	0.452	0.264406	0.0258252	1.1e-21	104.8	109	11.611	0.0492543	193	11.8754	0.0414825	73	12.1398	0.0484716	0.034633	0.0650603	0.0471146	0.146808	23.5907	0.0996934	34.7396	0.57999	0.238268	0.0959099	0.534495	0.465505	0.0473335	0.00247968	5.43e-81	364.4	18255	4.78953	0.0189165	32054	4.83687	0.0187412	13830	4.8842	0.0188926	0.0011149	0.102195	0.0697164
Chr5_93321350	Chr5	93321350	C	T	0.213675	0.988	0.548	0.452	0.264406	0.0258252	1.1e-21	104.8	109	11.611	0.0492543	193	11.8754	0.0414825	73	12.1398	0.0484716	0.034633	0.0650603	0.0471146	0.146808	23.5907	0.0996934	34.7396	0.57999	0.238268	0.0959099	0.534909	0.465091	0.0475278	0.00247892	1.09e-81	367.6	18287	4.78937	0.0189158	32043	4.83689	0.0187409	13809	4.88442	0.0188924	0.00112394	0.102192	0.0697109
Chr5_93321622	Chr5	93321622	G	A	0.213675	0.988	0.548	0.452	0.264406	0.0258252	1.1e-21	104.8	109	11.611	0.0492543	193	11.8754	0.0414825	73	12.1398	0.0484716	0.034633	0.0650603	0.0471146	0.146808	23.5907	0.0996934	34.7396	0.57999	0.238268	0.0959099	0.534901	0.465099	0.0475051	0.00247911	1.33e-81	367.2	18285	4.78938	0.0189161	32046	4.83688	0.0187411	13808	4.88439	0.0188925	0.00112287	0.102194	0.0697099
Chr5_93330607	Chr5	93330607	T	C	0.213675	0.987	0.548	0.452	0.264406	0.0258252	1.1e-21	104.8	109	11.611	0.0492543	193	11.8754	0.0414825	73	12.1398	0.0484716	0.034633	0.0650603	0.0471146	0.146808	23.5907	0.0996934	34.7396	0.57999	0.238268	0.0959099	0.534745	0.465255	0.0474592	0.00247942	1.99e-81	366.4	18268	4.78951	0.0189146	32060	4.83697	0.0187401	13811	4.88443	0.0188922	0.00112075	0.102176	0.0697257
Chr5_93940731	Chr5	93940731	A	G	0.315027	0.966	0.485333	0.514667	-0.282057	0.0275606	1.11e-21	104.7	89	12.164	0.0486772	186	11.882	0.0401702	100	11.5999	0.0487544	0.0397438	0.0568326	0.0541453	0.150722	26.369	0.0965764	41.1527	0.512107	0.236515	0.0967698	0.521313	0.478687	-0.0610193	0.00248801	3.47e-132	601.5	17403	4.8961	0.0188837	32067	4.83508	0.0187383	14669	4.77406	0.0189219	0.0018583	0.102379	0.0689991
Chr5_93305237	Chr5	93305237	T	G	0.212632	0.965	0.550667	0.449333	0.262945	0.0257324	1.29e-21	104.4	111	11.6151	0.0488348	191	11.878	0.0412084	73	12.141	0.0483294	0.0342152	0.0632723	0.0487222	0.14621	23.4014	0.0974875	35.097	0.564959	0.235132	0.0961764	0.536873	0.463127	0.0467526	0.00247761	3.39e-79	356.1	18424	4.79043	0.0189148	32021	4.83718	0.0187418	13694	4.88393	0.018895	0.00108696	0.102198	0.0697342
BovineHD0500026500	Chr5	93335079	T	C	0.256982	1	0.552	0.448	0.262631	0.0257206	1.41e-21	104.3	113	11.6065	0.0501212	188	11.8691	0.0421931	74	12.1317	0.0486979	0.0341146	0.0694836	0.0435026	0.147101	23.1913	0.103598	32.9297	0.614974	0.246851	0.0956153	0.554265	0.445735	0.0510232	0.00248527	2.4e-93	421.5	19702	4.79013	0.0188719	31696	4.84115	0.0187241	12741	4.89217	0.0189046	0.00128635	0.101947	0.0697722
Chr5_93895578	Chr5	93895578	A	G	0.409079	0.855	0.634667	0.365333	-0.281418	0.0278864	3.35e-21	101.8	155	12.0838	0.0502068	166	11.8024	0.0468132	54	11.521	0.0584596	0.0367256	0.0964589	0.0216219	0.154806	23.7236	0.133185	27.575	0.816889	0.26882	0.093966	0.753917	0.246083	-0.0698574	0.00303991	2.31e-116	528.1	37199	4.87398	0.0188742	22313	4.80413	0.0188717	4627	4.73427	0.0193528	0.00181076	0.103613	0.0682098
Chr5_93290832	Chr5	93290832	G	T	0.254108	0.992	0.546667	0.453333	0.259428	0.0259287	7.13e-21	100.1	109	11.612	0.0481509	192	11.8715	0.0398604	74	12.1309	0.0469444	0.0333582	0.0541579	0.0574989	0.145015	23.0033	0.087516	38.1167	0.485039	0.224044	0.0981173	0.546274	0.453726	0.0490433	0.00247748	6.1e-87	391.9	19133	4.7902	0.01889	31809	4.83924	0.0187312	13197	4.88828	0.0188985	0.00119232	0.102048	0.0697644
Chr5_93951824	Chr5	93951824	T	C	0.325679	0.299	0.817333	0.182667	-0.360865	0.0360876	8.3e-21	99.99	242	11.99	0.0414529	129	11.6292	0.0473815	4	11.2683	0.0733233	0.0388846	0.0553054	0.0565371	0.150727	25.798	0.09419	41.2832	0.494494	0.227399	0.0980162	0.879777	0.120223	-0.0790633	0.00394518	4.72e-89	401.6	49194	4.8528	0.0187247	14468	4.77373	0.018989	477	4.69467	0.0200419	0.00132233	0.101708	0.0700075
Chr5_93892368	Chr5	93892368	T	C	0.333289	0.87	0.793333	0.206667	-0.324012	0.0324599	7.96e-21	99.64	239	11.9985	0.0459169	117	11.6745	0.0491222	19	11.3505	0.0694616	0.0344254	0.0841515	0.0322782	0.150855	22.8202	0.118577	29.0321	0.722767	0.26241	0.0953918	0.870594	0.129406	-0.0820518	0.00382934	1.77e-101	459.1	48893	4.85647	0.0188169	13892	4.77442	0.0190362	1354	4.69237	0.0200002	0.00151697	0.103309	0.0686143
Chr5_93892376	Chr5	93892376	A	G	0.333289	0.87	0.793333	0.206667	-0.324012	0.0324599	7.96e-21	99.64	239	11.9985	0.0459169	117	11.6745	0.0491222	19	11.3505	0.0694616	0.0344254	0.0841515	0.0322782	0.150855	22.8202	0.118577	29.0321	0.722767	0.26241	0.0953918	0.870562	0.129438	-0.0820006	0.00382847	2.12e-101	458.8	48888	4.85643	0.0188165	13898	4.77443	0.019036	1353	4.69243	0.0199998	0.00151539	0.103303	0.0686201
Chr5_93902918	Chr5	93902918	G	A	0.333289	0.931	0.793333	0.206667	-0.324012	0.0324599	7.96e-21	99.64	239	11.9985	0.0459169	117	11.6745	0.0491222	19	11.3505	0.0694616	0.0344254	0.0841515	0.0322782	0.150855	22.8202	0.118577	29.0321	0.722767	0.26241	0.0953918	0.870258	0.129742	-0.081526	0.00382513	1.99e-100	454.3	48855	4.8564	0.0188172	13925	4.77487	0.0190356	1359	4.69335	0.0199972	0.00150089	0.103309	0.0686264
Chr5_93903410	Chr5	93903410	A	G	0.333289	0.924	0.793333	0.206667	-0.324012	0.0324599	7.96e-21	99.64	239	11.9985	0.0459169	117	11.6745	0.0491222	19	11.3505	0.0694616	0.0344254	0.0841515	0.0322782	0.150855	22.8202	0.118577	29.0321	0.722767	0.26241	0.0953918	0.87029	0.12971	-0.081564	0.00382601	1.79e-100	454.5	48857	4.85639	0.0188171	13925	4.77483	0.0190358	1357	4.69326	0.019998	0.00150199	0.103309	0.0686258
Chr5_93904167	Chr5	93904167	C	G	0.333289	0.935	0.793333	0.206667	-0.324012	0.0324599	7.96e-21	99.64	239	11.9985	0.0459169	117	11.6745	0.0491222	19	11.3505	0.0694616	0.0344254	0.0841515	0.0322782	0.150855	22.8202	0.118577	29.0321	0.722767	0.26241	0.0953918	0.870282	0.129718	-0.0815164	0.00382598	2.32e-100	453.9	48856	4.85639	0.0188171	13926	4.77487	0.0190357	1357	4.69336	0.0199977	0.00150031	0.103307	0.0686286
Chr5_93905309	Chr5	93905309	G	A	0.333289	0.918	0.793333	0.206667	-0.324012	0.0324599	7.96e-21	99.64	239	11.9985	0.0459169	117	11.6745	0.0491222	19	11.3505	0.0694616	0.0344254	0.0841515	0.0322782	0.150855	22.8202	0.118577	29.0321	0.722767	0.26241	0.0953918	0.870329	0.129671	-0.0815439	0.00382627	2.07e-100	454.2	48862	4.85639	0.0188173	13920	4.77485	0.019036	1357	4.6933	0.0199982	0.00150086	0.103311	0.0686246
Chr5_93910650	Chr5	93910650	AT	A	0.333289	0.941	0.793333	0.206667	-0.324012	0.0324599	7.96e-21	99.64	239	11.9985	0.0459169	117	11.6745	0.0491222	19	11.3505	0.0694616	0.0344254	0.0841515	0.0322782	0.150855	22.8202	0.118577	29.0321	0.722767	0.26241	0.0953918	0.870313	0.129687	-0.0814667	0.00382602	3.08e-100	453.4	48861	4.8564	0.018817	13920	4.77493	0.0190354	1358	4.69346	0.0199973	0.00149817	0.103304	0.0686324
Chr5_93252090	Chr5	93252090	T	C	0.235626	0.972	0.557333	0.442667	0.261699	0.0263969	1.41e-20	98.29	110	11.6235	0.0476229	198	11.8852	0.0398203	67	12.1469	0.0479267	0.0337929	0.0537298	0.0582897	0.145812	23.1756	0.0875227	38.6105	0.479647	0.221329	0.098587	0.560416	0.439584	0.0479584	0.0024826	6.74e-83	373.2	20147	4.79219	0.018892	31595	4.84015	0.0187387	12397	4.8881	0.0189129	0.00113321	0.10216	0.0697224
Chr5_93350671	Chr5	93350671	A	G	0.241172	0.936	0.557333	0.442667	0.249223	0.0251921	1.63e-20	97.87	118	11.6364	0.0471802	182	11.8856	0.0400863	75	12.1349	0.0475094	0.0306476	0.0552907	0.0570417	0.14298	21.4349	0.0859383	35.6623	0.492206	0.229447	0.0985097	0.553181	0.446819	0.0530301	0.00246734	4.37e-102	461.9	19568	4.78886	0.0188709	31825	4.84189	0.018729	12746	4.89492	0.0189107	0.00139019	0.102071	0.0695767
Chr5_93291215	Chr5	93291215	C	T	0.195989	0.994	0.561333	0.438667	0.255783	0.0259485	2.23e-20	97.17	116	11.6269	0.0481861	189	11.8827	0.0406007	70	12.1384	0.0481828	0.0322202	0.0583724	0.054559	0.145151	22.1976	0.0905925	35.566	0.516884	0.228056	0.0983382	0.544856	0.455144	0.0475373	0.00247919	1.05e-81	367.7	18974	4.79051	0.0189126	31945	4.83805	0.0187455	13220	4.88558	0.0189049	0.0011208	0.102277	0.0696439
BovineHD0500026482	Chr5	93258886	T	C	0.21386	1	0.549333	0.450667	0.252129	0.0256006	2.49e-20	96.99	114	11.6157	0.0487304	184	11.8678	0.040523	77	12.1199	0.0471207	0.0314751	0.0576888	0.055185	0.144349	21.8049	0.0891639	35.3002	0.511092	0.228257	0.0984516	0.528501	0.471499	0.0476129	0.00248064	7.29e-82	368.4	17828	4.78895	0.0189164	32139	4.83656	0.0187389	14172	4.88417	0.0188884	0.00112981	0.102156	0.0697367
Chr5_93253828	Chr5	93253828	T	C	0.21386	0.978	0.549333	0.450667	0.252129	0.0256006	2.49e-20	96.99	114	11.6157	0.0487304	184	11.8678	0.040523	77	12.1199	0.0471207	0.0314751	0.0576888	0.055185	0.144349	21.8049	0.0891639	35.3002	0.511092	0.228257	0.0984516	0.527643	0.472357	0.0473265	0.00247967	5.73e-81	364.3	17779	4.78906	0.018916	32127	4.83639	0.0187374	14233	4.88372	0.0188856	0.00111647	0.102124	0.0697716
Chr5_93253893	Chr5	93253893	T	G	0.21386	0.979	0.549333	0.450667	0.252129	0.0256006	2.49e-20	96.99	114	11.6157	0.0487304	184	11.8678	0.040523	77	12.1199	0.0471207	0.0314751	0.0576888	0.055185	0.144349	21.8049	0.0891639	35.3002	0.511092	0.228257	0.0984516	0.527744	0.472256	0.0473438	0.00248029	5.49e-81	364.4	17780	4.78905	0.0189157	32138	4.83639	0.018737	14221	4.88373	0.0188852	0.00111727	0.102117	0.0697769
Chr5_93253985	Chr5	93253985	A	G	0.21386	0.975	0.549333	0.450667	0.252129	0.0256006	2.49e-20	96.99	114	11.6157	0.0487304	184	11.8678	0.040523	77	12.1199	0.0471207	0.0314751	0.0576888	0.055185	0.144349	21.8049	0.0891639	35.3002	0.511092	0.228257	0.0984516	0.527807	0.472193	0.0475134	0.00248011	1.45e-81	367	17788	4.78894	0.0189155	32130	4.83645	0.0187373	14221	4.88397	0.018886	0.00112527	0.102126	0.0697636
Chr5_93254147	Chr5	93254147	G	C	0.21386	0.976	0.549333	0.450667	0.252129	0.0256006	2.49e-20	96.99	114	11.6157	0.0487304	184	11.8678	0.040523	77	12.1199	0.0471207	0.0314751	0.0576888	0.055185	0.144349	21.8049	0.0891639	35.3002	0.511092	0.228257	0.0984516	0.527947	0.472053	0.0474306	0.00247996	2.69e-81	365.8	17799	4.78897	0.0189156	32126	4.8364	0.0187371	14214	4.88383	0.0188854	0.00112132	0.102121	0.0697705
Chr5_93254152	Chr5	93254152	G	C	0.21386	0.976	0.549333	0.450667	0.252129	0.0256006	2.49e-20	96.99	114	11.6157	0.0487304	184	11.8678	0.040523	77	12.1199	0.0471207	0.0314751	0.0576888	0.055185	0.144349	21.8049	0.0891639	35.3002	0.511092	0.228257	0.0984516	0.527971	0.472029	0.0475158	0.00248004	1.41e-81	367.1	17799	4.78889	0.0189156	32129	4.83641	0.0187372	14211	4.88392	0.0188855	0.00112534	0.102123	0.0697659
Chr5_93254154	Chr5	93254154	T	C	0.21386	0.976	0.549333	0.450667	0.252129	0.0256006	2.49e-20	96.99	114	11.6157	0.0487304	184	11.8678	0.040523	77	12.1199	0.0471207	0.0314751	0.0576888	0.055185	0.144349	21.8049	0.0891639	35.3002	0.511092	0.228257	0.0984516	0.527978	0.472022	0.0475407	0.00248	1.16e-81	367.5	17800	4.78888	0.0189152	32128	4.83642	0.0187368	14211	4.88396	0.0188852	0.00112652	0.102117	0.0697696
Chr5_93254168	Chr5	93254168	T	C	0.21386	0.978	0.549333	0.450667	0.252129	0.0256006	2.49e-20	96.99	114	11.6157	0.0487304	184	11.8678	0.040523	77	12.1199	0.0471207	0.0314751	0.0576888	0.055185	0.144349	21.8049	0.0891639	35.3002	0.511092	0.228257	0.0984516	0.527978	0.472022	0.0475335	0.00248012	1.25e-81	367.3	17798	4.78888	0.0189151	32132	4.83641	0.0187367	14209	4.88395	0.0188851	0.00112618	0.102115	0.0697717
Chr5_93254182	Chr5	93254182	T	C	0.21386	0.978	0.549333	0.450667	0.252129	0.0256006	2.49e-20	96.99	114	11.6157	0.0487304	184	11.8678	0.040523	77	12.1199	0.0471207	0.0314751	0.0576888	0.055185	0.144349	21.8049	0.0891639	35.3002	0.511092	0.228257	0.0984516	0.527939	0.472061	0.0474938	0.00248	1.66e-81	366.7	17797	4.78892	0.0189159	32129	4.83641	0.0187374	14213	4.8839	0.0188858	0.00112431	0.102128	0.0697631
Chr5_93254188	Chr5	93254188	A	G	0.21386	0.978	0.549333	0.450667	0.252129	0.0256006	2.49e-20	96.99	114	11.6157	0.0487304	184	11.8678	0.040523	77	12.1199	0.0471207	0.0314751	0.0576888	0.055185	0.144349	21.8049	0.0891639	35.3002	0.511092	0.228257	0.0984516	0.527986	0.472014	0.0474964	0.00248031	1.7e-81	366.7	17795	4.78892	0.0189157	32139	4.83642	0.0187373	14205	4.88392	0.0188858	0.00112442	0.102126	0.0697646
Chr5_93254191	Chr5	93254191	C	A	0.21386	0.978	0.549333	0.450667	0.252129	0.0256006	2.49e-20	96.99	114	11.6157	0.0487304	184	11.8678	0.040523	77	12.1199	0.0471207	0.0314751	0.0576888	0.055185	0.144349	21.8049	0.0891639	35.3002	0.511092	0.228257	0.0984516	0.527986	0.472014	0.0474955	0.00248008	1.66e-81	366.8	17800	4.78891	0.0189157	32129	4.83641	0.0187372	14210	4.8839	0.0188856	0.00112438	0.102124	0.0697657
Chr5_93254341	Chr5	93254341	A	G	0.21386	0.982	0.549333	0.450667	0.252129	0.0256006	2.49e-20	96.99	114	11.6157	0.0487304	184	11.8678	0.040523	77	12.1199	0.0471207	0.0314751	0.0576888	0.055185	0.144349	21.8049	0.0891639	35.3002	0.511092	0.228257	0.0984516	0.528134	0.471866	0.0475137	0.00248058	1.55e-81	366.9	17804	4.78891	0.0189158	32140	4.83642	0.0187374	14195	4.88393	0.0188859	0.0011252	0.102127	0.0697629
Chr5_93254356	Chr5	93254356	G	A	0.21386	0.982	0.549333	0.450667	0.252129	0.0256006	2.49e-20	96.99	114	11.6157	0.0487304	184	11.8678	0.040523	77	12.1199	0.0471207	0.0314751	0.0576888	0.055185	0.144349	21.8049	0.0891639	35.3002	0.511092	0.228257	0.0984516	0.528134	0.471866	0.0475061	0.00248044	1.61e-81	366.8	17805	4.78892	0.0189164	32138	4.83642	0.018738	14196	4.88393	0.0188866	0.00112484	0.102139	0.0697544
Chr5_93254386	Chr5	93254386	A	G	0.21386	0.979	0.549333	0.450667	0.252129	0.0256006	2.49e-20	96.99	114	11.6157	0.0487304	184	11.8678	0.040523	77	12.1199	0.0471207	0.0314751	0.0576888	0.055185	0.144349	21.8049	0.0891639	35.3002	0.511092	0.228257	0.0984516	0.528158	0.471842	0.0474905	0.00248034	1.79e-81	366.6	17808	4.78895	0.0189164	32135	4.83644	0.0187382	14196	4.88393	0.0188868	0.0011241	0.10214	0.0697535
Chr5_93254518	Chr5	93254518	A	G	0.21386	0.983	0.549333	0.450667	0.252129	0.0256006	2.49e-20	96.99	114	11.6157	0.0487304	184	11.8678	0.040523	77	12.1199	0.0471207	0.0314751	0.0576888	0.055185	0.144349	21.8049	0.0891639	35.3002	0.511092	0.228257	0.0984516	0.528204	0.471796	0.0474882	0.0024803	1.81e-81	366.6	17813	4.78895	0.0189167	32131	4.83644	0.0187385	14195	4.88392	0.018887	0.00112397	0.102146	0.0697495
Chr5_93254626	Chr5	93254626	TG	CA	0.21386	0	0.549333	0.450667	0.252129	0.0256006	2.49e-20	96.99	114	11.6157	0.0487304	184	11.8678	0.040523	77	12.1199	0.0471207	0.0314751	0.0576888	0.055185	0.144349	21.8049	0.0891639	35.3002	0.511092	0.228257	0.0984516	0.52822	0.47178	0.0474929	0.00248032	1.75e-81	366.6	17813	4.78895	0.0189169	32133	4.83644	0.0187387	14193	4.88393	0.0188873	0.00112419	0.102149	0.0697464
Chr5_93254773	Chr5	93254773	G	A	0.21386	0.983	0.549333	0.450667	0.252129	0.0256006	2.49e-20	96.99	114	11.6157	0.0487304	184	11.8678	0.040523	77	12.1199	0.0471207	0.0314751	0.0576888	0.055185	0.144349	21.8049	0.0891639	35.3002	0.511092	0.228257	0.0984516	0.528204	0.471796	0.0474908	0.00248033	1.79e-81	366.6	17812	4.78896	0.0189168	32133	4.83645	0.0187386	14194	4.88394	0.0188872	0.0011241	0.102148	0.0697478
Chr5_93255173	Chr5	93255173	G	CAA	0.21386	0	0.549333	0.450667	0.252129	0.0256006	2.49e-20	96.99	114	11.6157	0.0487304	184	11.8678	0.040523	77	12.1199	0.0471207	0.0314751	0.0576888	0.055185	0.144349	21.8049	0.0891639	35.3002	0.511092	0.228257	0.0984516	0.528399	0.471601	0.047584	0.00248053	8.98e-82	368	17822	4.78897	0.0189164	32138	4.83655	0.0187389	14179	4.88414	0.0188883	0.00112846	0.102155	0.0697383
Chr5_93255330	Chr5	93255330	G	A	0.21386	0.985	0.549333	0.450667	0.252129	0.0256006	2.49e-20	96.99	114	11.6157	0.0487304	184	11.8678	0.040523	77	12.1199	0.0471207	0.0314751	0.0576888	0.055185	0.144349	21.8049	0.0891639	35.3002	0.511092	0.228257	0.0984516	0.528407	0.471593	0.0475769	0.00248051	9.45e-82	367.9	17823	4.78898	0.0189167	32137	4.83655	0.0187392	14179	4.88413	0.0188886	0.00112813	0.102161	0.0697345
Chr5_93255493	Chr5	93255493	A	G	0.21386	0.982	0.549333	0.450667	0.252129	0.0256006	2.49e-20	96.99	114	11.6157	0.0487304	184	11.8678	0.040523	77	12.1199	0.0471207	0.0314751	0.0576888	0.055185	0.144349	21.8049	0.0891639	35.3002	0.511092	0.228257	0.0984516	0.528399	0.471601	0.0475584	0.00248051	1.09e-81	367.6	17822	4.789	0.0189162	32138	4.83655	0.0187387	14179	4.88411	0.0188882	0.00112725	0.102152	0.0697416
Chr5_93255676	Chr5	93255676	T	C	0.21386	0.973	0.549333	0.450667	0.252129	0.0256006	2.49e-20	96.99	114	11.6157	0.0487304	184	11.8678	0.040523	77	12.1199	0.0471207	0.0314751	0.0576888	0.055185	0.144349	21.8049	0.0891639	35.3002	0.511092	0.228257	0.0984516	0.528446	0.471554	0.0475558	0.00248058	1.12e-81	367.5	17825	4.78903	0.0189163	32138	4.83659	0.018739	14176	4.88414	0.0188887	0.00112712	0.102157	0.0697378
Chr5_93255794	Chr5	93255794	A	G	0.21386	0.987	0.549333	0.450667	0.252129	0.0256006	2.49e-20	96.99	114	11.6157	0.0487304	184	11.8678	0.040523	77	12.1199	0.0471207	0.0314751	0.0576888	0.055185	0.144349	21.8049	0.0891639	35.3002	0.511092	0.228257	0.0984516	0.528407	0.471593	0.0475491	0.00248049	1.17e-81	367.5	17824	4.789	0.0189165	32135	4.83655	0.018739	14180	4.8841	0.0188884	0.00112681	0.102156	0.0697389
Chr5_93255845	Chr5	93255845	A	G	0.21386	0.988	0.549333	0.450667	0.252129	0.0256006	2.49e-20	96.99	114	11.6157	0.0487304	184	11.8678	0.040523	77	12.1199	0.0471207	0.0314751	0.0576888	0.055185	0.144349	21.8049	0.0891639	35.3002	0.511092	0.228257	0.0984516	0.528407	0.471593	0.0475374	0.00248043	1.27e-81	367.3	17824	4.78895	0.0189168	32135	4.83649	0.0187389	14180	4.88403	0.0188879	0.00112625	0.102155	0.0697406
Chr5_93255868	Chr5	93255868	G	A	0.21386	0.978	0.549333	0.450667	0.252129	0.0256006	2.49e-20	96.99	114	11.6157	0.0487304	184	11.8678	0.040523	77	12.1199	0.0471207	0.0314751	0.0576888	0.055185	0.144349	21.8049	0.0891639	35.3002	0.511092	0.228257	0.0984516	0.528454	0.471546	0.0475966	0.00248052	8.13e-82	368.2	17825	4.78897	0.0189161	32139	4.83657	0.0187387	14175	4.88416	0.0188882	0.00112905	0.102153	0.0697401
Chr5_93255872	Chr5	93255872	C	T	0.21386	0.978	0.549333	0.450667	0.252129	0.0256006	2.49e-20	96.99	114	11.6157	0.0487304	184	11.8678	0.040523	77	12.1199	0.0471207	0.0314751	0.0576888	0.055185	0.144349	21.8049	0.0891639	35.3002	0.511092	0.228257	0.0984516	0.528438	0.471562	0.0475683	0.00248045	1e-81	367.8	17825	4.78899	0.0189161	32137	4.83656	0.0187387	14177	4.88413	0.0188882	0.00112771	0.102152	0.0697415
Chr5_93255903	Chr5	93255903	C	T	0.21386	0.978	0.549333	0.450667	0.252129	0.0256006	2.49e-20	96.99	114	11.6157	0.0487304	184	11.8678	0.040523	77	12.1199	0.0471207	0.0314751	0.0576888	0.055185	0.144349	21.8049	0.0891639	35.3002	0.511092	0.228257	0.0984516	0.52843	0.47157	0.047576	0.00248042	9.38e-82	367.9	17825	4.78898	0.0189161	32136	4.83656	0.0187387	14178	4.88414	0.0188881	0.00112808	0.102151	0.069742
Chr5_93256014	Chr5	93256014	T	G	0.21386	0.989	0.549333	0.450667	0.252129	0.0256006	2.49e-20	96.99	114	11.6157	0.0487304	184	11.8678	0.040523	77	12.1199	0.0471207	0.0314751	0.0576888	0.055185	0.144349	21.8049	0.0891639	35.3002	0.511092	0.228257	0.0984516	0.528493	0.471507	0.0476275	0.00248054	6.42e-82	368.7	17828	4.78893	0.0189163	32138	4.83656	0.0187389	14173	4.88419	0.0188884	0.00113051	0.102156	0.0697363
Chr5_93256079	Chr5	93256079	A	G	0.21386	0.982	0.549333	0.450667	0.252129	0.0256006	2.49e-20	96.99	114	11.6157	0.0487304	184	11.8678	0.040523	77	12.1199	0.0471207	0.0314751	0.0576888	0.055185	0.144349	21.8049	0.0891639	35.3002	0.511092	0.228257	0.0984516	0.528501	0.471499	0.0476469	0.00248049	5.49e-82	369	17829	4.78898	0.0189157	32137	4.83663	0.0187387	14173	4.88427	0.0188886	0.00113143	0.102153	0.0697376
Chr5_93256123	Chr5	93256123	T	G	0.21386	0.954	0.549333	0.450667	0.252129	0.0256006	2.49e-20	96.99	114	11.6157	0.0487304	184	11.8678	0.040523	77	12.1199	0.0471207	0.0314751	0.0576888	0.055185	0.144349	21.8049	0.0891639	35.3002	0.511092	0.228257	0.0984516	0.528493	0.471507	0.0476275	0.00248054	6.42e-82	368.7	17828	4.78893	0.0189163	32138	4.83656	0.0187389	14173	4.88419	0.0188884	0.00113051	0.102156	0.0697363
Chr5_93256125	Chr5	93256125	C	A	0.21386	0.951	0.549333	0.450667	0.252129	0.0256006	2.49e-20	96.99	114	11.6157	0.0487304	184	11.8678	0.040523	77	12.1199	0.0471207	0.0314751	0.0576888	0.055185	0.144349	21.8049	0.0891639	35.3002	0.511092	0.228257	0.0984516	0.528493	0.471507	0.0476275	0.00248054	6.42e-82	368.7	17828	4.78893	0.0189163	32138	4.83656	0.0187389	14173	4.88419	0.0188884	0.00113051	0.102156	0.0697363
Chr5_93256134	Chr5	93256134	G	A	0.21386	0.954	0.549333	0.450667	0.252129	0.0256006	2.49e-20	96.99	114	11.6157	0.0487304	184	11.8678	0.040523	77	12.1199	0.0471207	0.0314751	0.0576888	0.055185	0.144349	21.8049	0.0891639	35.3002	0.511092	0.228257	0.0984516	0.528493	0.471507	0.0476275	0.00248054	6.42e-82	368.7	17828	4.78893	0.0189163	32138	4.83656	0.0187389	14173	4.88419	0.0188884	0.00113051	0.102156	0.0697363
Chr5_93256149	Chr5	93256149	T	A	0.21386	0.953	0.549333	0.450667	0.252129	0.0256006	2.49e-20	96.99	114	11.6157	0.0487304	184	11.8678	0.040523	77	12.1199	0.0471207	0.0314751	0.0576888	0.055185	0.144349	21.8049	0.0891639	35.3002	0.511092	0.228257	0.0984516	0.528501	0.471499	0.0476351	0.00248055	6.06e-82	368.8	17828	4.78892	0.0189163	32139	4.83656	0.0187389	14172	4.88419	0.0188884	0.00113087	0.102156	0.0697359
Chr5_93256720	Chr5	93256720	A	G	0.21386	0.994	0.549333	0.450667	0.252129	0.0256006	2.49e-20	96.99	114	11.6157	0.0487304	184	11.8678	0.040523	77	12.1199	0.0471207	0.0314751	0.0576888	0.055185	0.144349	21.8049	0.0891639	35.3002	0.511092	0.228257	0.0984516	0.528501	0.471499	0.0476129	0.00248064	7.29e-82	368.4	17828	4.78895	0.0189164	32139	4.83656	0.0187389	14172	4.88417	0.0188884	0.00112981	0.102156	0.0697367
Chr5_93257101	Chr5	93257101	G	A	0.21386	0.995	0.549333	0.450667	0.252129	0.0256006	2.49e-20	96.99	114	11.6157	0.0487304	184	11.8678	0.040523	77	12.1199	0.0471207	0.0314751	0.0576888	0.055185	0.144349	21.8049	0.0891639	35.3002	0.511092	0.228257	0.0984516	0.528501	0.471499	0.0476129	0.00248064	7.29e-82	368.4	17828	4.78895	0.0189164	32139	4.83656	0.0187389	14172	4.88417	0.0188884	0.00112981	0.102156	0.0697367
Chr5_93257238	Chr5	93257238	T	G	0.21386	0.996	0.549333	0.450667	0.252129	0.0256006	2.49e-20	96.99	114	11.6157	0.0487304	184	11.8678	0.040523	77	12.1199	0.0471207	0.0314751	0.0576888	0.055185	0.144349	21.8049	0.0891639	35.3002	0.511092	0.228257	0.0984516	0.528501	0.471499	0.0476129	0.00248064	7.29e-82	368.4	17828	4.78895	0.0189164	32139	4.83656	0.0187389	14172	4.88417	0.0188884	0.00112981	0.102156	0.0697367
Chr5_93257262	Chr5	93257262	A	T	0.21386	0.994	0.549333	0.450667	0.252129	0.0256006	2.49e-20	96.99	114	11.6157	0.0487304	184	11.8678	0.040523	77	12.1199	0.0471207	0.0314751	0.0576888	0.055185	0.144349	21.8049	0.0891639	35.3002	0.511092	0.228257	0.0984516	0.528501	0.471499	0.0476129	0.00248064	7.29e-82	368.4	17828	4.78895	0.0189164	32139	4.83656	0.0187389	14172	4.88417	0.0188884	0.00112981	0.102156	0.0697367
Chr5_93257512	Chr5	93257512	C	G	0.21386	0.984	0.549333	0.450667	0.252129	0.0256006	2.49e-20	96.99	114	11.6157	0.0487304	184	11.8678	0.040523	77	12.1199	0.0471207	0.0314751	0.0576888	0.055185	0.144349	21.8049	0.0891639	35.3002	0.511092	0.228257	0.0984516	0.528516	0.471484	0.0476117	0.00248055	7.27e-82	368.4	17830	4.78895	0.0189162	32137	4.83656	0.0187388	14172	4.88417	0.0188883	0.00112975	0.102153	0.0697388
Chr5_93257596	Chr5	93257596	C	T	0.21386	0.996	0.549333	0.450667	0.252129	0.0256006	2.49e-20	96.99	114	11.6157	0.0487304	184	11.8678	0.040523	77	12.1199	0.0471207	0.0314751	0.0576888	0.055185	0.144349	21.8049	0.0891639	35.3002	0.511092	0.228257	0.0984516	0.528501	0.471499	0.0476129	0.00248064	7.29e-82	368.4	17828	4.78895	0.0189164	32139	4.83656	0.0187389	14172	4.88417	0.0188884	0.00112981	0.102156	0.0697367
Chr5_93257769	Chr5	93257769	A	G	0.21386	0.996	0.549333	0.450667	0.252129	0.0256006	2.49e-20	96.99	114	11.6157	0.0487304	184	11.8678	0.040523	77	12.1199	0.0471207	0.0314751	0.0576888	0.055185	0.144349	21.8049	0.0891639	35.3002	0.511092	0.228257	0.0984516	0.528501	0.471499	0.0476129	0.00248064	7.29e-82	368.4	17828	4.78895	0.0189164	32139	4.83656	0.0187389	14172	4.88417	0.0188884	0.00112981	0.102156	0.0697367
Chr5_93257940	Chr5	93257940	C	G	0.21386	0.996	0.549333	0.450667	0.252129	0.0256006	2.49e-20	96.99	114	11.6157	0.0487304	184	11.8678	0.040523	77	12.1199	0.0471207	0.0314751	0.0576888	0.055185	0.144349	21.8049	0.0891639	35.3002	0.511092	0.228257	0.0984516	0.528501	0.471499	0.0476129	0.00248064	7.29e-82	368.4	17828	4.78895	0.0189164	32139	4.83656	0.0187389	14172	4.88417	0.0188884	0.00112981	0.102156	0.0697367
Chr5_93257962	Chr5	93257962	A	G	0.21386	0.997	0.549333	0.450667	0.252129	0.0256006	2.49e-20	96.99	114	11.6157	0.0487304	184	11.8678	0.040523	77	12.1199	0.0471207	0.0314751	0.0576888	0.055185	0.144349	21.8049	0.0891639	35.3002	0.511092	0.228257	0.0984516	0.528501	0.471499	0.0476129	0.00248064	7.29e-82	368.4	17828	4.78895	0.0189164	32139	4.83656	0.0187389	14172	4.88417	0.0188884	0.00112981	0.102156	0.0697367
Chr5_93259190	Chr5	93259190	T	C	0.21386	0.996	0.549333	0.450667	0.252129	0.0256006	2.49e-20	96.99	114	11.6157	0.0487304	184	11.8678	0.040523	77	12.1199	0.0471207	0.0314751	0.0576888	0.055185	0.144349	21.8049	0.0891639	35.3002	0.511092	0.228257	0.0984516	0.528501	0.471499	0.0476129	0.00248064	7.29e-82	368.4	17828	4.78895	0.0189164	32139	4.83656	0.0187389	14172	4.88417	0.0188884	0.00112981	0.102156	0.0697367
Chr5_93341116	Chr5	93341116	C	T	0.220025	0.966	0.577333	0.422667	0.257971	0.0262032	2.42e-20	96.92	122	11.634	0.0483934	189	11.892	0.0412805	64	12.15	0.0493907	0.0324784	0.0625511	0.0510466	0.146076	22.2339	0.0950296	34.1772	0.550637	0.235912	0.09796	0.579959	0.420041	0.0507053	0.00249723	2.36e-91	412.3	21552	4.79278	0.0188691	31292	4.84348	0.0187351	11295	4.89419	0.0189326	0.00125264	0.102113	0.0696644
Chr5_93341626	Chr5	93341626	T	C	0.220025	0.966	0.577333	0.422667	0.257971	0.0262032	2.42e-20	96.92	122	11.634	0.0483934	189	11.892	0.0412805	64	12.15	0.0493907	0.0324784	0.0625511	0.0510466	0.146076	22.2339	0.0950296	34.1772	0.550637	0.235912	0.09796	0.579975	0.420025	0.0505648	0.00249734	7.47e-91	410	21554	4.79292	0.0188692	31290	4.84348	0.0187353	11295	4.89405	0.0189328	0.00124569	0.102113	0.0696696
Chr5_93342394	Chr5	93342394	G	A	0.220025	0.957	0.577333	0.422667	0.257971	0.0262032	2.42e-20	96.92	122	11.634	0.0483934	189	11.892	0.0412805	64	12.15	0.0493907	0.0324784	0.0625511	0.0510466	0.146076	22.2339	0.0950296	34.1772	0.550637	0.235912	0.09796	0.580934	0.419066	0.0505996	0.00249817	6.46e-91	410.3	21621	4.79303	0.0188697	31279	4.84362	0.0187367	11239	4.89422	0.0189352	0.00124662	0.102136	0.0696509
Chr5_93343633	Chr5	93343633	A	C	0.220025	0.956	0.577333	0.422667	0.257971	0.0262032	2.42e-20	96.92	122	11.634	0.0483934	189	11.892	0.0412805	64	12.15	0.0493907	0.0324784	0.0625511	0.0510466	0.146076	22.2339	0.0950296	34.1772	0.550637	0.235912	0.09796	0.581113	0.418887	0.0505474	0.00249814	9.78e-91	409.4	21635	4.79306	0.0188692	31274	4.84361	0.0187361	11230	4.89416	0.0189345	0.0012439	0.102124	0.0696623
Chr5_93665969	Chr5	93665969	G	A	0.286584	0.646	0.713333	0.286667	-0.287593	0.0292181	2.36e-20	96.88	191	12.0116	0.0447111	153	11.724	0.0457147	31	11.4364	0.0623536	0.0338265	0.0722581	0.0428436	0.148928	22.7133	0.106085	31.8864	0.627776	0.254841	0.0970372	0.780032	0.219968	-0.0564793	0.00305201	3.01e-76	342.5	39057	4.85959	0.0188047	21947	4.80311	0.0188684	3135	4.74663	0.0194177	0.00109466	0.102693	0.0693789
BovineHD0500026489	Chr5	93287924	T	C	0.229725	1	0.558667	0.441333	0.256364	0.0261726	3.58e-20	95.94	113	11.6274	0.0492456	193	11.8838	0.0417689	69	12.1401	0.0493373	0.0324089	0.0655987	0.0486849	0.146693	22.0931	0.0980077	33.0677	0.574	0.238615	0.0978839	0.560922	0.439078	0.0479555	0.00248488	9.69e-83	372.5	20195	4.79292	0.0188899	31564	4.84088	0.0187414	12380	4.88883	0.0189208	0.0011328	0.102203	0.0696906
BovineHD0500026490	Chr5	93288707	G	A	0.229725	1	0.558667	0.441333	0.256364	0.0261726	3.58e-20	95.94	113	11.6274	0.0492456	193	11.8838	0.0417689	69	12.1401	0.0493373	0.0324089	0.0655987	0.0486849	0.146693	22.0931	0.0980077	33.0677	0.574	0.238615	0.0978839	0.560899	0.439101	0.0481196	0.00248437	2.52e-83	375.2	20201	4.7928	0.0188889	31549	4.84092	0.0187406	12389	4.88904	0.0189203	0.00114057	0.102192	0.0696921
Chr5_93284902	Chr5	93284902	TA	T	0.229725	0.992	0.558667	0.441333	0.256364	0.0261726	3.58e-20	95.94	113	11.6274	0.0492456	193	11.8838	0.0417689	69	12.1401	0.0493373	0.0324089	0.0655987	0.0486849	0.146693	22.0931	0.0980077	33.0677	0.574	0.238615	0.0978839	0.560049	0.439951	0.0476952	0.00248407	6.42e-82	368.7	20129	4.79316	0.0188903	31584	4.84085	0.0187418	12426	4.88855	0.018921	0.00112101	0.102206	0.0696975
Chr5_93287587	Chr5	93287587	A	G	0.229725	0.992	0.558667	0.441333	0.256364	0.0261726	3.58e-20	95.94	113	11.6274	0.0492456	193	11.8838	0.0417689	69	12.1401	0.0493373	0.0324089	0.0655987	0.0486849	0.146693	22.0931	0.0980077	33.0677	0.574	0.238615	0.0978839	0.560883	0.439117	0.047889	0.00248474	1.59e-82	371.5	20194	4.79298	0.0188901	31561	4.84087	0.0187415	12384	4.88876	0.0189209	0.00112968	0.102205	0.0696913
Chr5_93287863	Chr5	93287863	C	G	0.229725	0.999	0.558667	0.441333	0.256364	0.0261726	3.58e-20	95.94	113	11.6274	0.0492456	193	11.8838	0.0417689	69	12.1401	0.0493373	0.0324089	0.0655987	0.0486849	0.146693	22.0931	0.0980077	33.0677	0.574	0.238615	0.0978839	0.561016	0.438984	0.0479846	0.00248493	7.81e-83	372.9	20203	4.79289	0.0188898	31560	4.84088	0.0187413	12376	4.88886	0.0189207	0.00113412	0.102201	0.0696909
Chr5_93288452	Chr5	93288452	C	T	0.229725	0.998	0.558667	0.441333	0.256364	0.0261726	3.58e-20	95.94	113	11.6274	0.0492456	193	11.8838	0.0417689	69	12.1401	0.0493373	0.0324089	0.0655987	0.0486849	0.146693	22.0931	0.0980077	33.0677	0.574	0.238615	0.0978839	0.561281	0.438719	0.0480552	0.00248451	4.24e-83	374.1	20229	4.79284	0.0188886	31542	4.8409	0.0187402	12368	4.88895	0.0189197	0.00113731	0.102183	0.0697015
Chr5_93288939	Chr5	93288939	A	G	0.229725	0.994	0.558667	0.441333	0.256364	0.0261726	3.58e-20	95.94	113	11.6274	0.0492456	193	11.8838	0.0417689	69	12.1401	0.0493373	0.0324089	0.0655987	0.0486849	0.146693	22.0931	0.0980077	33.0677	0.574	0.238615	0.0978839	0.560751	0.439249	0.0481995	0.00248446	1.37e-83	376.4	20187	4.79272	0.0188888	31558	4.84092	0.0187405	12394	4.88912	0.0189201	0.00114445	0.10219	0.0696906
Chr5_93289029	Chr5	93289029	T	A	0.229725	0.993	0.558667	0.441333	0.256364	0.0261726	3.58e-20	95.94	113	11.6274	0.0492456	193	11.8838	0.0417689	69	12.1401	0.0493373	0.0324089	0.0655987	0.0486849	0.146693	22.0931	0.0980077	33.0677	0.574	0.238615	0.0978839	0.560774	0.439226	0.0482055	0.00248451	1.32e-83	376.5	20189	4.7927	0.0188888	31557	4.84091	0.0187404	12393	4.88912	0.01892	0.00114472	0.10219	0.069691
Chr5_93289070	Chr5	93289070	A	T	0.229725	0.994	0.558667	0.441333	0.256364	0.0261726	3.58e-20	95.94	113	11.6274	0.0492456	193	11.8838	0.0417689	69	12.1401	0.0493373	0.0324089	0.0655987	0.0486849	0.146693	22.0931	0.0980077	33.0677	0.574	0.238615	0.0978839	0.560759	0.439241	0.0482097	0.00248442	1.26e-83	376.5	20188	4.79271	0.0188887	31557	4.84092	0.0187404	12394	4.88913	0.01892	0.00114493	0.10219	0.0696906
Chr5_93289155	Chr5	93289155	T	C	0.229725	0.992	0.558667	0.441333	0.256364	0.0261726	3.58e-20	95.94	113	11.6274	0.0492456	193	11.8838	0.0417689	69	12.1401	0.0493373	0.0324089	0.0655987	0.0486849	0.146693	22.0931	0.0980077	33.0677	0.574	0.238615	0.0978839	0.560743	0.439257	0.0482015	0.00248447	1.35e-83	376.4	20187	4.79276	0.0188881	31557	4.84096	0.0187401	12395	4.88917	0.0189201	0.00114455	0.102184	0.0696955
Chr5_93311680	Chr5	93311680	A	C	0.229725	0.987	0.558667	0.441333	0.256364	0.0261726	3.58e-20	95.94	113	11.6274	0.0492456	193	11.8838	0.0417689	69	12.1401	0.0493373	0.0324089	0.0655987	0.0486849	0.146693	22.0931	0.0980077	33.0677	0.574	0.238615	0.0978839	0.559543	0.440457	0.0478505	0.0024831	1.68e-82	371.3	20102	4.79298	0.0188859	31573	4.84083	0.0187373	12464	4.88868	0.0189163	0.0011286	0.102129	0.0697507
Chr5_93894931	Chr5	93894931	A	C	0.335673	0.768	0.798667	0.201333	-0.323853	0.0330865	3.66e-20	95.81	241	11.9931	0.0449805	117	11.6692	0.0487358	17	11.3454	0.0701181	0.0337293	0.077438	0.0387486	0.149916	22.4988	0.111167	30.341	0.666497	0.256281	0.0968271	0.872769	0.127231	-0.0808445	0.00387225	1.85e-96	435.9	49075	4.85573	0.0188115	13807	4.77489	0.0190404	1257	4.69404	0.0200298	0.00145152	0.103201	0.0687555
Chr5_93253064	Chr5	93253064	C	T	0.214358	0.977	0.548	0.452	0.25043	0.025694	5.52e-20	95	113	11.6161	0.0487177	185	11.8666	0.0403576	77	12.117	0.0469512	0.0310686	0.0563261	0.0568231	0.144218	21.5428	0.0873947	35.5498	0.497804	0.225196	0.0990676	0.527651	0.472349	0.0473016	0.00247966	6.92e-81	363.9	17779	4.78901	0.0189181	32128	4.83631	0.018739	14232	4.88362	0.0188866	0.0011153	0.102152	0.0697507
Chr5_93253109	Chr5	93253109	C	T	0.214358	0.977	0.548	0.452	0.25043	0.025694	5.52e-20	95	113	11.6161	0.0487177	185	11.8666	0.0403576	77	12.117	0.0469512	0.0310686	0.0563261	0.0568231	0.144218	21.5428	0.0873947	35.5498	0.497804	0.225196	0.0990676	0.527682	0.472318	0.0472697	0.00247984	9.08e-81	363.3	17778	4.78905	0.0189184	32134	4.83632	0.0187393	14227	4.88359	0.0188869	0.00111379	0.102157	0.0697487
Chr5_93253157	Chr5	93253157	T	C	0.214358	0.974	0.548	0.452	0.25043	0.025694	5.52e-20	95	113	11.6161	0.0487177	185	11.8666	0.0403576	77	12.117	0.0469512	0.0310686	0.0563261	0.0568231	0.144218	21.5428	0.0873947	35.5498	0.497804	0.225196	0.0990676	0.527573	0.472427	0.0473436	0.00248014	5.38e-81	364.4	17771	4.78899	0.0189177	32134	4.83634	0.0187387	14234	4.88368	0.0188865	0.0011173	0.102147	0.0697539
Chr5_93253209	Chr5	93253209	A	G	0.214358	0.977	0.548	0.452	0.25043	0.025694	5.52e-20	95	113	11.6161	0.0487177	185	11.8666	0.0403576	77	12.117	0.0469512	0.0310686	0.0563261	0.0568231	0.144218	21.5428	0.0873947	35.5498	0.497804	0.225196	0.0990676	0.527518	0.472482	0.0472855	0.00248	8.23e-81	363.5	17766	4.78905	0.0189171	32137	4.83634	0.0187381	14236	4.88362	0.0188859	0.00111458	0.102135	0.0697648
Chr5_93253294	Chr5	93253294	C	T	0.214358	0.977	0.548	0.452	0.25043	0.025694	5.52e-20	95	113	11.6161	0.0487177	185	11.8666	0.0403576	77	12.117	0.0469512	0.0310686	0.0563261	0.0568231	0.144218	21.5428	0.0873947	35.5498	0.497804	0.225196	0.0990676	0.527479	0.472521	0.0472788	0.0024798	8.42e-81	363.5	17767	4.78905	0.0189179	32130	4.83633	0.0187389	14242	4.88361	0.0188866	0.00111427	0.102149	0.0697544
Chr5_93253374	Chr5	93253374	A	G	0.214358	0.968	0.548	0.452	0.25043	0.025694	5.52e-20	95	113	11.6161	0.0487177	185	11.8666	0.0403576	77	12.117	0.0469512	0.0310686	0.0563261	0.0568231	0.144218	21.5428	0.0873947	35.5498	0.497804	0.225196	0.0990676	0.527596	0.472404	0.0473706	0.00247986	4.2e-81	364.9	17775	4.78902	0.0189173	32129	4.83639	0.0187388	14235	4.88376	0.018887	0.00111857	0.102149	0.0697509
Chr5_93253621	Chr5	93253621	CG	GT	0.214358	0	0.548	0.452	0.25043	0.025694	5.52e-20	95	113	11.6161	0.0487177	185	11.8666	0.0403576	77	12.117	0.0469512	0.0310686	0.0563261	0.0568231	0.144218	21.5428	0.0873947	35.5498	0.497804	0.225196	0.0990676	0.5279	0.4721	0.0474589	0.00248008	2.2e-81	366.2	17789	4.78894	0.0189164	32140	4.83639	0.0187379	14210	4.88385	0.0188861	0.00112267	0.102134	0.0697591
Chr5_93253823	Chr5	93253823	A	G	0.214358	0.978	0.548	0.452	0.25043	0.025694	5.52e-20	95	113	11.6161	0.0487177	185	11.8666	0.0403576	77	12.117	0.0469512	0.0310686	0.0563261	0.0568231	0.144218	21.5428	0.0873947	35.5498	0.497804	0.225196	0.0990676	0.527666	0.472334	0.0473722	0.00247987	4.15e-81	364.9	17779	4.789	0.0189156	32130	4.83637	0.0187369	14230	4.88374	0.018885	0.00111863	0.102116	0.0697764
Chr5_94218086	Chr5	94218086	G	A	0.337719	0.893	0.742667	0.257333	-0.300846	0.0308775	5.27e-20	94.93	208	12.0093	0.0429404	141	11.7085	0.044664	26	11.4076	0.0636609	0.0345946	0.0600766	0.0536236	0.148295	23.3283	0.0946712	36.5418	0.528377	0.233429	0.0986811	0.852742	0.147258	-0.0613946	0.00370253	1.29e-61	275	46953	4.85144	0.0188449	15482	4.79004	0.0190563	1704	4.72865	0.0199642	0.000946645	0.103664	0.0687833
Chr5_94218296	Chr5	94218296	T	A	0.337719	0.896	0.742667	0.257333	-0.300846	0.0308775	5.27e-20	94.93	208	12.0093	0.0429404	141	11.7085	0.044664	26	11.4076	0.0636609	0.0345946	0.0600766	0.0536236	0.148295	23.3283	0.0946712	36.5418	0.528377	0.233429	0.0986811	0.852796	0.147204	-0.0611167	0.00370321	4.69e-61	272.4	46960	4.85136	0.0188449	15475	4.79025	0.0190565	1704	4.72913	0.0199649	0.000937807	0.103662	0.0687913
Chr5_93933366	Chr5	93933366	C	T	0.338556	0.876	0.737333	0.262667	0.283469	0.0291551	7.35e-20	94.53	205	11.6888	0.0413003	143	11.9723	0.0374403	27	12.2558	0.052895	0.0311251	0.0327396	0.0777035	0.141568	21.9859	0.0638647	48.736	0.296439	0.182359	0.102258	0.683071	0.316929	0.0345718	0.00263825	3.53e-39	171.7	29955	4.81687	0.0188766	27713	4.85144	0.0188287	6471	4.88601	0.0191477	0.000517489	0.103098	0.0694777
Chr5_93934849	Chr5	93934849	G	A	0.33204	0.879	0.738667	0.261333	0.283469	0.0291551	7.35e-20	94.53	206	11.6888	0.0413003	142	11.9723	0.0374403	27	12.2558	0.052895	0.0310231	0.0327396	0.0777035	0.141466	21.9297	0.0637627	48.654	0.296439	0.182359	0.102258	0.682689	0.317311	0.0345102	0.00263713	4.46e-39	171.3	29923	4.81683	0.0188775	27728	4.85134	0.0188288	6488	4.88585	0.0191468	0.000515979	0.103106	0.0694728
Chr5_93935905	Chr5	93935905	TA	T	0.338078	0.884	0.736	0.264	0.283469	0.0291551	7.35e-20	94.53	204	11.6888	0.0413003	144	11.9723	0.0374403	27	12.2558	0.052895	0.0312265	0.0327396	0.0777035	0.14167	22.0418	0.0639661	48.8173	0.296439	0.182359	0.102258	0.682104	0.317896	0.0343726	0.00263472	7.55e-39	170.2	29878	4.81694	0.018877	27743	4.85131	0.0188286	6518	4.88568	0.0191462	0.000512378	0.1031	0.0694797
Chr5_93936106	Chr5	93936106	C	T	0.331553	0.885	0.737333	0.262667	0.283469	0.0291551	7.35e-20	94.53	205	11.6888	0.0413003	143	11.9723	0.0374403	27	12.2558	0.052895	0.0311251	0.0327396	0.0777035	0.141568	21.9859	0.0638647	48.736	0.296439	0.182359	0.102258	0.682159	0.317841	0.0344732	0.00263475	4.59e-39	171.2	29882	4.81684	0.0188787	27742	4.85131	0.01883	6515	4.88578	0.0191471	0.000515334	0.103128	0.0694553
Chr5_93936286	Chr5	93936286	C	T	0.331553	0.885	0.737333	0.262667	0.283469	0.0291551	7.35e-20	94.53	205	11.6888	0.0413003	143	11.9723	0.0374403	27	12.2558	0.052895	0.0311251	0.0327396	0.0777035	0.141568	21.9859	0.0638647	48.736	0.296439	0.182359	0.102258	0.682097	0.317903	0.0343114	0.00263459	1.01e-38	169.6	29878	4.81695	0.0188781	27742	4.85126	0.0188295	6519	4.88557	0.0191467	0.000510563	0.103117	0.0694678
Chr5_93936411	Chr5	93936411	G	A	0.331553	0.883	0.737333	0.262667	0.283469	0.0291551	7.35e-20	94.53	205	11.6888	0.0413003	143	11.9723	0.0374403	27	12.2558	0.052895	0.0311251	0.0327396	0.0777035	0.141568	21.9859	0.0638647	48.736	0.296439	0.182359	0.102258	0.682307	0.317693	0.0344899	0.00263575	4.5e-39	171.2	29893	4.81683	0.0188773	27739	4.85132	0.0188285	6507	4.88581	0.019146	0.000515706	0.103102	0.0694756
Chr5_93251894	Chr5	93251894	C	T	0.230273	0.978	0.557333	0.442667	0.255128	0.0262957	7.41e-20	94.13	112	11.6272	0.0493263	194	11.8823	0.0416975	69	12.1375	0.0492666	0.0321174	0.0648572	0.0497376	0.146712	21.8914	0.0969746	33.1193	0.56597	0.237042	0.0983805	0.559379	0.440621	0.0475731	0.00248426	1.69e-81	366.7	20088	4.79301	0.0188907	31580	4.84058	0.0187403	12471	4.88816	0.0189178	0.00111564	0.102179	0.069723
Chr5_93251903	Chr5	93251903	C	T	0.230273	0.981	0.557333	0.442667	0.255128	0.0262957	7.41e-20	94.13	112	11.6272	0.0493263	194	11.8823	0.0416975	69	12.1375	0.0492666	0.0321174	0.0648572	0.0497376	0.146712	21.8914	0.0969746	33.1193	0.56597	0.237042	0.0983805	0.55955	0.44045	0.0476461	0.00248402	9.3e-82	367.9	20105	4.79295	0.0188906	31568	4.84059	0.0187403	12466	4.88824	0.0189178	0.00111897	0.10218	0.0697191
Chr5_93914952	Chr5	93914952	C	T	0.257207	0.871	0.793333	0.206667	0.302521	0.0311961	7.48e-20	94.04	238	11.7226	0.0396252	119	12.0251	0.0390275	18	12.3276	0.0585024	0.0300101	0.0318334	0.0786453	0.140489	21.3612	0.0618435	48.5259	0.28814	0.182139	0.10252	0.830064	0.169936	0.0709537	0.00337493	8.84e-98	442	44485	4.81403	0.0187777	17509	4.88499	0.0188706	2145	4.95594	0.0195545	0.00142029	0.102278	0.0694631
BovineHD0500026470	Chr5	93217076	C	T	0.256485	1	0.573333	0.426667	0.252866	0.0260771	1.44e-19	94.03	120	11.6329	0.0424009	190	11.8858	0.033894	65	12.1386	0.0431254	0.031283	0.0205659	0.0891182	0.140967	22.1917	0.0518489	60.3349	0.187502	0.172989	0.104543	0.621143	0.378857	0.046759	0.00251991	1.19e-76	344.3	24817	4.79982	0.018912	30045	4.84658	0.0188007	9277	4.89334	0.0190255	0.00102903	0.103144	0.0690217
Chr5_93897878	Chr5	93897878	A	G	0.471195	0.818	0.581333	0.418667	-0.267675	0.0277463	1.08e-19	93.07	129	12.1015	0.0492846	178	11.8338	0.0440821	68	11.5662	0.0547467	0.0348769	0.0785474	0.0384576	0.151882	22.9632	0.113424	30.7491	0.671316	0.251693	0.0973681	0.721441	0.278559	-0.071786	0.0029171	4.56e-133	605.6	34168	4.8799	0.018857	24209	4.80811	0.0188235	5762	4.73633	0.0192375	0.00207123	0.103175	0.0683659
Chr5_94596811	Chr5	94596811	T	C	0.289894	0.98	0.556	0.444	-0.244649	0.025458	1.89e-19	92.35	121	12.0934	0.0417525	175	11.8487	0.0355701	79	11.6041	0.0456444	0.0295511	0.028005	0.0825603	0.140116	21.0904	0.0575561	51.3431	0.253289	0.196679	0.103564	0.646307	0.353693	-0.0474686	0.00265305	2.07e-71	320.1	27260	4.87112	0.0189071	28387	4.82365	0.0188386	8492	4.77619	0.0191413	0.00103017	0.103546	0.0687655
Chr5_94600746	Chr5	94600746	G	T	0.289894	0.973	0.556	0.444	-0.244649	0.025458	1.89e-19	92.35	121	12.0934	0.0417525	175	11.8487	0.0355701	79	11.6041	0.0456444	0.0295511	0.028005	0.0825603	0.140116	21.0904	0.0575561	51.3431	0.253289	0.196679	0.103564	0.647149	0.352851	-0.0475207	0.0026552	1.89e-71	320.3	27335	4.8711	0.0189058	28345	4.82358	0.0188377	8459	4.77606	0.0191412	0.00103131	0.103526	0.0687808
Chr5_93923772	Chr5	93923772	T	C	0.262939	0.908	0.792	0.208	0.298829	0.0311839	1.8e-19	91.83	237	11.7251	0.0398781	120	12.0239	0.0393233	18	12.3228	0.0587133	0.0294215	0.0331322	0.0780011	0.140555	20.9324	0.0625537	47.034	0.29813	0.18565	0.10285	0.828614	0.171386	0.0698471	0.00336155	1.46e-95	431.7	44329	4.81413	0.0187808	17635	4.88398	0.0188705	2175	4.95382	0.0195467	0.00138565	0.102313	0.0694606
Chr5_93924431	Chr5	93924431	T	G	0.262939	0.907	0.792	0.208	0.298829	0.0311839	1.8e-19	91.83	237	11.7251	0.0398781	120	12.0239	0.0393233	18	12.3228	0.0587133	0.0294215	0.0331322	0.0780011	0.140555	20.9324	0.0625537	47.034	0.29813	0.18565	0.10285	0.828568	0.171432	0.0694396	0.00336075	1.61e-94	426.9	44324	4.81417	0.0187808	17639	4.88361	0.0188696	2176	4.95305	0.0195446	0.00136983	0.102302	0.0694809
Chr5_93843292	Chr5	93843292	G	A	0.3708	0.938	0.730667	0.269333	-0.28802	0.0301219	2.23e-19	91.43	201	12.0327	0.0454596	146	11.7447	0.0450646	28	11.4567	0.0617229	0.0326501	0.0708459	0.0453088	0.148805	21.9416	0.103496	31.5472	0.609927	0.24934	0.0984432	0.83029	0.16971	-0.0702094	0.00341869	2.09e-93	421.8	44590	4.8598	0.0188081	17328	4.78959	0.0189312	2221	4.71938	0.0196574	0.00138917	0.10294	0.0689937
chr5_94594948	Chr5	94594948	G	T	0.285879	1	0.554667	0.445333	-0.243912	0.0255156	2.66e-19	91.38	120	12.0932	0.0420706	176	11.8493	0.0358852	79	11.6054	0.0459091	0.029391	0.0295334	0.0813911	0.140315	20.9464	0.0589244	49.8792	0.266248	0.199941	0.103541	0.644888	0.355112	-0.04736	0.00265227	3.92e-71	318.8	27144	4.87111	0.0189095	28437	4.82375	0.0188406	8558	4.77639	0.0191426	0.00102731	0.103582	0.0687404
Chr5_94612292	Chr5	94612292	A	G	0.285879	0.956	0.554667	0.445333	-0.243912	0.0255156	2.66e-19	91.38	120	12.0932	0.0420706	176	11.8493	0.0358852	79	11.6054	0.0459091	0.029391	0.0295334	0.0813911	0.140315	20.9464	0.0589244	49.8792	0.266248	0.199941	0.103541	0.643322	0.356678	-0.0480128	0.00264818	2.86e-73	328.7	27023	4.87194	0.0189095	28478	4.82392	0.0188379	8638	4.77591	0.0191361	0.00105791	0.103562	0.0687322
BovineHD0500026635	Chr5	93843392	T	C	0.273772	1	0.766667	0.233333	0.281543	0.0294848	2.32e-19	91.18	223	11.7213	0.0403913	129	12.0028	0.0388851	23	12.2844	0.0559586	0.0283599	0.034937	0.0765281	0.139825	20.2824	0.0632968	44.8046	0.313434	0.191766	0.102731	0.812571	0.187429	0.0623393	0.00323053	1.01e-82	372.4	42684	4.81484	0.0187844	18867	4.87718	0.0188502	2588	4.93952	0.0194597	0.00118373	0.102254	0.0696501
Chr5_93839488	Chr5	93839488	C	T	0.273772	0.987	0.766667	0.233333	0.281543	0.0294848	2.32e-19	91.18	223	11.7213	0.0403913	129	12.0028	0.0388851	23	12.2844	0.0559586	0.0283599	0.034937	0.0765281	0.139825	20.2824	0.0632968	44.8046	0.313434	0.191766	0.102731	0.812041	0.187959	0.0616651	0.00322689	3.62e-81	365.2	42628	4.81491	0.0187842	18911	4.87658	0.0188483	2600	4.93824	0.0194549	0.00116078	0.102235	0.069683
Chr5_93843273	Chr5	93843273	A	G	0.273772	0.995	0.766667	0.233333	0.281543	0.0294848	2.32e-19	91.18	223	11.7213	0.0403913	129	12.0028	0.0388851	23	12.2844	0.0559586	0.0283599	0.034937	0.0765281	0.139825	20.2824	0.0632968	44.8046	0.313434	0.191766	0.102731	0.812384	0.187616	0.0621347	0.00322892	2.82e-82	370.3	42667	4.81488	0.0187841	18877	4.87701	0.0188495	2595	4.93914	0.0194581	0.00117687	0.102246	0.0696616
Chr5_93561213	Chr5	93561213	C	G	0.249547	0.901	0.489333	0.510667	-0.240852	0.0253629	3.51e-19	90.18	91	12.1381	0.0481654	185	11.8973	0.0399669	99	11.6564	0.0464904	0.0289917	0.0532083	0.0606606	0.142861	20.2937	0.0822	35.2697	0.467277	0.230735	0.100567	0.502612	0.497388	-0.054388	0.00243583	5.43e-110	498.6	16263	4.89116	0.0188994	31948	4.83678	0.0187526	15928	4.78239	0.0189208	0.00147899	0.102532	0.0691272
Chr5_93840343	Chr5	93840343	C	T	0.291669	0.981	0.742667	0.257333	0.266399	0.0280595	3.59e-19	90.14	211	11.7197	0.0398643	135	11.9861	0.0377145	29	12.2525	0.0532004	0.0271259	0.031068	0.0802926	0.138486	19.5874	0.0581939	46.613	0.278985	0.18448	0.103594	0.774505	0.225495	0.0565475	0.00295927	3.7e-81	365.1	38592	4.81273	0.0188044	22168	4.86928	0.018824	3379	4.92583	0.0193028	0.00111691	0.102452	0.0695133
BovineHD0500026460	Chr5	93201312	T	C	0.196895	1	0.334667	0.665333	-0.254686	0.0269529	6.08e-19	89.29	41	12.1859	0.0470675	169	11.9313	0.0345965	165	11.6766	0.0403905	0.0288864	0.0212763	0.0896097	0.139772	20.6667	0.0501627	57.5854	0.191875	0.170266	0.105567	0.260957	0.739043	-0.054113	0.00284813	2.94e-80	361	4698	4.92009	0.0192703	24079	4.86597	0.0188426	35362	4.81186	0.0188405	0.00112946	0.103015	0.0690824
Chr5_94127879	Chr5	94127879	A	G	0.306126	0.975	0.796	0.204	-0.315076	0.0333837	5.92e-19	89.08	239	11.9851	0.0421898	119	11.67	0.0465783	17	11.355	0.0691957	0.0322407	0.0581736	0.0566482	0.147063	21.9231	0.0904144	35.6589	0.506643	0.2342	0.100278	0.870781	0.129219	-0.0743214	0.00393307	2.06e-79	357.1	48844	4.85111	0.0187911	14014	4.77679	0.0190627	1281	4.70246	0.0201148	0.00124306	0.102868	0.0692071
BovineHD4100003952	Chr5	93292054	G	A	0.211702	1	0.572	0.428	0.247967	0.0262954	5.93e-19	88.93	120	11.6425	0.0481581	189	11.8905	0.0408844	66	12.1385	0.0490587	0.0301063	0.0588201	0.0561299	0.145056	20.7549	0.0889265	33.8553	0.511702	0.2283	0.100245	0.570908	0.429092	0.0481489	0.00248693	2.95e-83	374.8	20920	4.79399	0.0188845	31395	4.84213	0.0187442	11824	4.89028	0.0189324	0.00113584	0.102246	0.0696505
Chr5_93253952	Chr5	93253952	A	C	0.211702	0.974	0.572	0.428	0.247967	0.0262954	5.93e-19	88.93	120	11.6425	0.0481581	189	11.8905	0.0408844	66	12.1385	0.0490587	0.0301063	0.0588201	0.0561299	0.145056	20.7549	0.0889265	33.8553	0.511702	0.2283	0.100245	0.5697	0.4303	0.0475504	0.00248742	3.2e-81	365.4	20822	4.79435	0.0188831	31436	4.8419	0.0187415	11881	4.88946	0.0189285	0.00110855	0.102189	0.0697179
Chr5_93254239	Chr5	93254239	CAG	C	0.211702	0.976	0.572	0.428	0.247967	0.0262954	5.93e-19	88.93	120	11.6425	0.0481581	189	11.8905	0.0408844	66	12.1385	0.0490587	0.0301063	0.0588201	0.0561299	0.145056	20.7549	0.0889265	33.8553	0.511702	0.2283	0.100245	0.569802	0.430198	0.0476529	0.00248734	1.44e-81	367	20827	4.79424	0.0188839	31439	4.84189	0.0187421	11873	4.88954	0.018929	0.00111327	0.102203	0.0697037
Chr5_93257327	Chr5	93257327	T	G	0.211702	0.984	0.572	0.428	0.247967	0.0262954	5.93e-19	88.93	120	11.6425	0.0481581	189	11.8905	0.0408844	66	12.1385	0.0490587	0.0301063	0.0588201	0.0561299	0.145056	20.7549	0.0889265	33.8553	0.511702	0.2283	0.100245	0.569872	0.430128	0.0475992	0.0024871	2.1e-81	366.3	20833	4.79439	0.0188851	31436	4.84199	0.0187441	11870	4.88959	0.0189316	0.00111072	0.102236	0.0696795
Chr5_93258113	Chr5	93258113	G	A	0.211702	0.985	0.572	0.428	0.247967	0.0262954	5.93e-19	88.93	120	11.6425	0.0481581	189	11.8905	0.0408844	66	12.1385	0.0490587	0.0301063	0.0588201	0.0561299	0.145056	20.7549	0.0889265	33.8553	0.511702	0.2283	0.100245	0.569887	0.430113	0.0475987	0.00248705	2.09e-81	366.3	20835	4.79438	0.0188851	31434	4.84198	0.018744	11870	4.88958	0.0189314	0.00111069	0.102234	0.0696805
Chr5_93260042	Chr5	93260042	G	A	0.211702	0.986	0.572	0.428	0.247967	0.0262954	5.93e-19	88.93	120	11.6425	0.0481581	189	11.8905	0.0408844	66	12.1385	0.0490587	0.0301063	0.0588201	0.0561299	0.145056	20.7549	0.0889265	33.8553	0.511702	0.2283	0.100245	0.569965	0.430035	0.0476553	0.00248735	1.41e-81	367.1	20838	4.79434	0.0188843	31438	4.842	0.0187433	11863	4.88965	0.0189308	0.00111328	0.102222	0.0696882
Chr5_93260264	Chr5	93260264	A	G	0.211702	0.988	0.572	0.428	0.247967	0.0262954	5.93e-19	88.93	120	11.6425	0.0481581	189	11.8905	0.0408844	66	12.1385	0.0490587	0.0301063	0.0588201	0.0561299	0.145056	20.7549	0.0889265	33.8553	0.511702	0.2283	0.100245	0.569965	0.430035	0.047677	0.0024872	1.17e-81	367.5	20842	4.79431	0.0188846	31430	4.84199	0.0187435	11867	4.88966	0.0189309	0.00111429	0.102226	0.0696842
Chr5_93260365	Chr5	93260365	C	G	0.211702	0.988	0.572	0.428	0.247967	0.0262954	5.93e-19	88.93	120	11.6425	0.0481581	189	11.8905	0.0408844	66	12.1385	0.0490587	0.0301063	0.0588201	0.0561299	0.145056	20.7549	0.0889265	33.8553	0.511702	0.2283	0.100245	0.569934	0.430066	0.0476502	0.00248724	1.45e-81	367	20838	4.79432	0.0188847	31434	4.84197	0.0187435	11867	4.88962	0.0189308	0.00111306	0.102226	0.0696856
Chr5_93260795	Chr5	93260795	G	T	0.211702	0.984	0.572	0.428	0.247967	0.0262954	5.93e-19	88.93	120	11.6425	0.0481581	189	11.8905	0.0408844	66	12.1385	0.0490587	0.0301063	0.0588201	0.0561299	0.145056	20.7549	0.0889265	33.8553	0.511702	0.2283	0.100245	0.569989	0.430011	0.04759	0.00248743	2.37e-81	366	20840	4.79441	0.0188846	31437	4.842	0.0187436	11862	4.88959	0.0189312	0.00111021	0.102227	0.0696873
Chr5_93265261	Chr5	93265261	GT	G	0.211702	0.98	0.572	0.428	0.247967	0.0262954	5.93e-19	88.93	120	11.6425	0.0481581	189	11.8905	0.0408844	66	12.1385	0.0490587	0.0301063	0.0588201	0.0561299	0.145056	20.7549	0.0889265	33.8553	0.511702	0.2283	0.100245	0.570106	0.429894	0.0476978	0.00248732	1.02e-81	367.7	20853	4.79431	0.0188859	31426	4.842	0.0187449	11860	4.8897	0.0189324	0.00111517	0.102251	0.0696641
Chr5_93269921	Chr5	93269921	T	A	0.211702	0.963	0.572	0.428	0.247967	0.0262954	5.93e-19	88.93	120	11.6425	0.0481581	189	11.8905	0.0408844	66	12.1385	0.0490587	0.0301063	0.0588201	0.0561299	0.145056	20.7549	0.0889265	33.8553	0.511702	0.2283	0.100245	0.569786	0.430214	0.0474663	0.00248647	5.3e-81	364.4	20831	4.79449	0.0188863	31429	4.84196	0.0187452	11879	4.88942	0.0189324	0.00110458	0.102254	0.0696699
Chr5_93269930	Chr5	93269930	G	A	0.211702	0.964	0.572	0.428	0.247967	0.0262954	5.93e-19	88.93	120	11.6425	0.0481581	189	11.8905	0.0408844	66	12.1385	0.0490587	0.0301063	0.0588201	0.0561299	0.145056	20.7549	0.0889265	33.8553	0.511702	0.2283	0.100245	0.569747	0.430253	0.0474955	0.00248656	4.29e-81	364.8	20827	4.79446	0.0188866	31432	4.84196	0.0187455	11880	4.88945	0.0189327	0.00110596	0.102259	0.0696647
Chr5_93270409	Chr5	93270409	C	T	0.211702	0.974	0.572	0.428	0.247967	0.0262954	5.93e-19	88.93	120	11.6425	0.0481581	189	11.8905	0.0408844	66	12.1385	0.0490587	0.0301063	0.0588201	0.0561299	0.145056	20.7549	0.0889265	33.8553	0.511702	0.2283	0.100245	0.569809	0.430191	0.04748	0.00248667	4.91e-81	364.6	20830	4.79446	0.0188863	31434	4.84194	0.018745	11875	4.88942	0.0189322	0.0011052	0.102251	0.0696715
Chr5_93271936	Chr5	93271936	GA	G	0.211702	0.973	0.572	0.428	0.247967	0.0262954	5.93e-19	88.93	120	11.6425	0.0481581	189	11.8905	0.0408844	66	12.1385	0.0490587	0.0301063	0.0588201	0.0561299	0.145056	20.7549	0.0889265	33.8553	0.511702	0.2283	0.100245	0.569825	0.430175	0.0474679	0.00248658	5.32e-81	364.4	20833	4.79449	0.0188865	31430	4.84196	0.0187454	11876	4.88943	0.0189327	0.00110463	0.102258	0.069667
Chr5_93273572	Chr5	93273572	A	G	0.211702	0.973	0.572	0.428	0.247967	0.0262954	5.93e-19	88.93	120	11.6425	0.0481581	189	11.8905	0.0408844	66	12.1385	0.0490587	0.0301063	0.0588201	0.0561299	0.145056	20.7549	0.0889265	33.8553	0.511702	0.2283	0.100245	0.569833	0.430167	0.0474944	0.00248664	4.38e-81	364.8	20832	4.79446	0.0188866	31433	4.84195	0.0187454	11874	4.88945	0.0189326	0.00110586	0.102257	0.0696661
Chr5_93274074	Chr5	93274074	GGA	G	0.211702	0.954	0.572	0.428	0.247967	0.0262954	5.93e-19	88.93	120	11.6425	0.0481581	189	11.8905	0.0408844	66	12.1385	0.0490587	0.0301063	0.0588201	0.0561299	0.145056	20.7549	0.0889265	33.8553	0.511702	0.2283	0.100245	0.569841	0.430159	0.0477911	0.00248646	4.37e-82	369.4	20830	4.79419	0.0188852	31438	4.84198	0.0187441	11871	4.88977	0.0189314	0.00111971	0.10224	0.0696684
Chr5_93274471	Chr5	93274471	C	T	0.211702	0.96	0.572	0.428	0.247967	0.0262954	5.93e-19	88.93	120	11.6425	0.0481581	189	11.8905	0.0408844	66	12.1385	0.0490587	0.0301063	0.0588201	0.0561299	0.145056	20.7549	0.0889265	33.8553	0.511702	0.2283	0.100245	0.569841	0.430159	0.0476709	0.00248658	1.12e-81	367.5	20828	4.79431	0.0188849	31442	4.84199	0.0187439	11869	4.88966	0.0189312	0.00111409	0.102234	0.0696782
Chr5_93277081	Chr5	93277081	G	T	0.211702	0.953	0.572	0.428	0.247967	0.0262954	5.93e-19	88.93	120	11.6425	0.0481581	189	11.8905	0.0408844	66	12.1385	0.0490587	0.0301063	0.0588201	0.0561299	0.145056	20.7549	0.0889265	33.8553	0.511702	0.2283	0.100245	0.569264	0.430736	0.0474188	0.00248613	7.25e-81	363.8	20786	4.79444	0.0188849	31452	4.84186	0.0187431	11901	4.88927	0.0189297	0.0011027	0.102218	0.0696997
Chr5_93278039	Chr5	93278039	G	A	0.211702	0.963	0.572	0.428	0.247967	0.0262954	5.93e-19	88.93	120	11.6425	0.0481581	189	11.8905	0.0408844	66	12.1385	0.0490587	0.0301063	0.0588201	0.0561299	0.145056	20.7549	0.0889265	33.8553	0.511702	0.2283	0.100245	0.569178	0.430822	0.0474949	0.00248633	4.17e-81	364.9	20776	4.79437	0.0188846	31461	4.84186	0.0187428	11902	4.88936	0.0189295	0.00110629	0.102214	0.0697002
Chr5_93278161	Chr5	93278161	C	T	0.211702	0.951	0.572	0.428	0.247967	0.0262954	5.93e-19	88.93	120	11.6425	0.0481581	189	11.8905	0.0408844	66	12.1385	0.0490587	0.0301063	0.0588201	0.0561299	0.145056	20.7549	0.0889265	33.8553	0.511702	0.2283	0.100245	0.56903	0.43097	0.0476335	0.00248637	1.45e-81	367	20762	4.79421	0.0188842	31470	4.84185	0.0187422	11907	4.88948	0.0189287	0.00111285	0.102205	0.0697018
Chr5_93281331	Chr5	93281331	C	A	0.211702	0.987	0.572	0.428	0.247967	0.0262954	5.93e-19	88.93	120	11.6425	0.0481581	189	11.8905	0.0408844	66	12.1385	0.0490587	0.0301063	0.0588201	0.0561299	0.145056	20.7549	0.0889265	33.8553	0.511702	0.2283	0.100245	0.568001	0.431999	0.0475158	0.00248461	2.76e-81	365.7	20702	4.79421	0.0188861	31458	4.84173	0.0187436	11979	4.88924	0.018929	0.00110799	0.102229	0.0696861
Chr5_93283742	Chr5	93283742	T	C	0.211702	0.988	0.572	0.428	0.247967	0.0262954	5.93e-19	88.93	120	11.6425	0.0481581	189	11.8905	0.0408844	66	12.1385	0.0490587	0.0301063	0.0588201	0.0561299	0.145056	20.7549	0.0889265	33.8553	0.511702	0.2283	0.100245	0.568079	0.431921	0.0473125	0.00248433	1.26e-80	362.7	20713	4.79435	0.0188864	31446	4.84167	0.0187436	11980	4.88898	0.0189286	0.00109849	0.102226	0.0696955
Chr5_93286534	Chr5	93286534	A	T	0.211702	0.992	0.572	0.428	0.247967	0.0262954	5.93e-19	88.93	120	11.6425	0.0481581	189	11.8905	0.0408844	66	12.1385	0.0490587	0.0301063	0.0588201	0.0561299	0.145056	20.7549	0.0889265	33.8553	0.511702	0.2283	0.100245	0.570784	0.429216	0.0477134	0.00248733	9.04e-82	368	20905	4.79427	0.0188871	31409	4.84198	0.018746	11825	4.88969	0.0189334	0.00111547	0.102271	0.069648
Chr5_93291022	Chr5	93291022	A	G	0.211702	0.997	0.572	0.428	0.247967	0.0262954	5.93e-19	88.93	120	11.6425	0.0481581	189	11.8905	0.0408844	66	12.1385	0.0490587	0.0301063	0.0588201	0.0561299	0.145056	20.7549	0.0889265	33.8553	0.511702	0.2283	0.100245	0.570901	0.429099	0.0481571	0.00248696	2.78e-83	375	20919	4.79398	0.0188846	31396	4.84214	0.0187443	11824	4.89029	0.0189324	0.00113623	0.102247	0.0696498
Chr5_93293205	Chr5	93293205	C	A	0.211702	0.99	0.572	0.428	0.247967	0.0262954	5.93e-19	88.93	120	11.6425	0.0481581	189	11.8905	0.0408844	66	12.1385	0.0490587	0.0301063	0.0588201	0.0561299	0.145056	20.7549	0.0889265	33.8553	0.511702	0.2283	0.100245	0.570916	0.429084	0.0481293	0.0024869	3.42e-83	374.5	20920	4.79401	0.0188845	31396	4.84214	0.0187442	11823	4.89027	0.0189324	0.00113492	0.102246	0.0696513
Chr5_93294358	Chr5	93294358	G	T	0.211702	0.989	0.572	0.428	0.247967	0.0262954	5.93e-19	88.93	120	11.6425	0.0481581	189	11.8905	0.0408844	66	12.1385	0.0490587	0.0301063	0.0588201	0.0561299	0.145056	20.7549	0.0889265	33.8553	0.511702	0.2283	0.100245	0.570901	0.429099	0.0481295	0.00248688	3.4e-83	374.6	20919	4.79401	0.0188846	31396	4.84214	0.0187443	11824	4.89027	0.0189325	0.00113494	0.102247	0.0696505
Chr5_93300765	Chr5	93300765	G	T	0.211702	0.992	0.572	0.428	0.247967	0.0262954	5.93e-19	88.93	120	11.6425	0.0481581	189	11.8905	0.0408844	66	12.1385	0.0490587	0.0301063	0.0588201	0.0561299	0.145056	20.7549	0.0889265	33.8553	0.511702	0.2283	0.100245	0.569669	0.430331	0.0477188	0.00248623	7.37e-82	368.4	20821	4.79429	0.0188852	31434	4.84201	0.0187443	11884	4.88972	0.0189318	0.00111644	0.102242	0.0696693
Chr5_93301794	Chr5	93301794	T	C	0.211702	0.992	0.572	0.428	0.247967	0.0262954	5.93e-19	88.93	120	11.6425	0.0481581	189	11.8905	0.0408844	66	12.1385	0.0490587	0.0301063	0.0588201	0.0561299	0.145056	20.7549	0.0889265	33.8553	0.511702	0.2283	0.100245	0.569575	0.430425	0.0478361	0.00248603	2.9e-82	370.3	20815	4.79416	0.0188846	31434	4.842	0.0187436	11890	4.88983	0.0189309	0.00112199	0.102232	0.0696728
Chr5_93302892	Chr5	93302892	G	T	0.211702	0.986	0.572	0.428	0.247967	0.0262954	5.93e-19	88.93	120	11.6425	0.0481581	189	11.8905	0.0408844	66	12.1385	0.0490587	0.0301063	0.0588201	0.0561299	0.145056	20.7549	0.0889265	33.8553	0.511702	0.2283	0.100245	0.569466	0.430534	0.0477299	0.0024857	6.25e-82	368.7	20810	4.79427	0.0188849	31430	4.842	0.018744	11899	4.88973	0.0189313	0.00111709	0.102237	0.0696723
Chr5_93302968	Chr5	93302968	A	G	0.211702	0.987	0.572	0.428	0.247967	0.0262954	5.93e-19	88.93	120	11.6425	0.0481581	189	11.8905	0.0408844	66	12.1385	0.0490587	0.0301063	0.0588201	0.0561299	0.145056	20.7549	0.0889265	33.8553	0.511702	0.2283	0.100245	0.569435	0.430565	0.0476868	0.00248563	8.63e-82	368.1	20808	4.79432	0.0188848	31430	4.842	0.018744	11901	4.88969	0.0189313	0.00111509	0.102235	0.0696756
Chr5_93303758	Chr5	93303758	C	CA	0.211702	0	0.572	0.428	0.247967	0.0262954	5.93e-19	88.93	120	11.6425	0.0481581	189	11.8905	0.0408844	66	12.1385	0.0490587	0.0301063	0.0588201	0.0561299	0.145056	20.7549	0.0889265	33.8553	0.511702	0.2283	0.100245	0.56942	0.43058	0.0476697	0.00248589	1.02e-81	367.7	20805	4.79431	0.0188842	31434	4.84198	0.0187432	11900	4.88965	0.0189305	0.0011143	0.102222	0.0696868
Chr5_93304522	Chr5	93304522	C	T	0.211702	0.99	0.572	0.428	0.247967	0.0262954	5.93e-19	88.93	120	11.6425	0.0481581	189	11.8905	0.0408844	66	12.1385	0.0490587	0.0301063	0.0588201	0.0561299	0.145056	20.7549	0.0889265	33.8553	0.511702	0.2283	0.100245	0.569716	0.430284	0.0480385	0.0024858	5.86e-83	373.5	20828	4.79408	0.0188819	31426	4.84212	0.0187417	11885	4.89016	0.0189297	0.00113142	0.1022	0.0696899
Chr5_93306869	Chr5	93306869	G	C	0.211702	0.991	0.572	0.428	0.247967	0.0262954	5.93e-19	88.93	120	11.6425	0.0481581	189	11.8905	0.0408844	66	12.1385	0.0490587	0.0301063	0.0588201	0.0561299	0.145056	20.7549	0.0889265	33.8553	0.511702	0.2283	0.100245	0.56963	0.43037	0.0477618	0.002486	5.12e-82	369.1	20821	4.79425	0.0188826	31429	4.84202	0.0187417	11889	4.88978	0.0189292	0.00111847	0.102197	0.0697028
Chr5_93307574	Chr5	93307574	G	A	0.211702	0.993	0.572	0.428	0.247967	0.0262954	5.93e-19	88.93	120	11.6425	0.0481581	189	11.8905	0.0408844	66	12.1385	0.0490587	0.0301063	0.0588201	0.0561299	0.145056	20.7549	0.0889265	33.8553	0.511702	0.2283	0.100245	0.569583	0.430417	0.0477659	0.002486	4.96e-82	369.2	20818	4.79425	0.0188824	31429	4.84202	0.0187416	11892	4.88978	0.0189291	0.0011187	0.102194	0.0697051
Chr5_93308923	Chr5	93308923	G	A	0.211702	0.994	0.572	0.428	0.247967	0.0262954	5.93e-19	88.93	120	11.6425	0.0481581	189	11.8905	0.0408844	66	12.1385	0.0490587	0.0301063	0.0588201	0.0561299	0.145056	20.7549	0.0889265	33.8553	0.511702	0.2283	0.100245	0.569591	0.430409	0.0477512	0.00248591	5.48e-82	369	20819	4.79425	0.0188824	31428	4.842	0.0187415	11892	4.88975	0.0189289	0.00111801	0.102194	0.069706
Chr5_93309821	Chr5	93309821	A	T	0.211702	0.993	0.572	0.428	0.247967	0.0262954	5.93e-19	88.93	120	11.6425	0.0481581	189	11.8905	0.0408844	66	12.1385	0.0490587	0.0301063	0.0588201	0.0561299	0.145056	20.7549	0.0889265	33.8553	0.511702	0.2283	0.100245	0.569536	0.430464	0.0477358	0.00248591	6.16e-82	368.7	20814	4.79427	0.0188827	31431	4.842	0.0187418	11894	4.88974	0.0189292	0.00111732	0.102199	0.0697025
Chr5_93310846	Chr5	93310846	T	A	0.211702	0.991	0.572	0.428	0.247967	0.0262954	5.93e-19	88.93	120	11.6425	0.0481581	189	11.8905	0.0408844	66	12.1385	0.0490587	0.0301063	0.0588201	0.0561299	0.145056	20.7549	0.0889265	33.8553	0.511702	0.2283	0.100245	0.569638	0.430362	0.0477427	0.0024858	5.75e-82	368.9	20824	4.79425	0.0188823	31424	4.84199	0.0187414	11891	4.88973	0.0189287	0.00111757	0.102191	0.0697083
Chr5_93310873	Chr5	93310873	A	G	0.211702	0.98	0.572	0.428	0.247967	0.0262954	5.93e-19	88.93	120	11.6425	0.0481581	189	11.8905	0.0408844	66	12.1385	0.0490587	0.0301063	0.0588201	0.0561299	0.145056	20.7549	0.0889265	33.8553	0.511702	0.2283	0.100245	0.569739	0.430261	0.0478061	0.00248578	3.52e-82	369.9	20832	4.7942	0.018882	31421	4.84201	0.0187412	11886	4.88981	0.0189285	0.00112048	0.102188	0.0697082
Chr5_93310901	Chr5	93310901	A	G	0.211702	0.987	0.572	0.428	0.247967	0.0262954	5.93e-19	88.93	120	11.6425	0.0481581	189	11.8905	0.0408844	66	12.1385	0.0490587	0.0301063	0.0588201	0.0561299	0.145056	20.7549	0.0889265	33.8553	0.511702	0.2283	0.100245	0.569685	0.430315	0.0477505	0.00248579	5.41e-82	369	20829	4.79424	0.0188825	31420	4.84199	0.0187416	11890	4.88974	0.0189289	0.00111791	0.102194	0.0697055
Chr5_93310959	Chr5	93310959	C	G	0.211702	0.989	0.572	0.428	0.247967	0.0262954	5.93e-19	88.93	120	11.6425	0.0481581	189	11.8905	0.0408844	66	12.1385	0.0490587	0.0301063	0.0588201	0.0561299	0.145056	20.7549	0.0889265	33.8553	0.511702	0.2283	0.100245	0.569646	0.430354	0.0478702	0.00248568	2.11e-82	370.9	20824	4.79414	0.018882	31425	4.84201	0.0187411	11890	4.88988	0.0189284	0.00112355	0.102188	0.0697059
Chr5_93311193	Chr5	93311193	A	G	0.211702	0.987	0.572	0.428	0.247967	0.0262954	5.93e-19	88.93	120	11.6425	0.0481581	189	11.8905	0.0408844	66	12.1385	0.0490587	0.0301063	0.0588201	0.0561299	0.145056	20.7549	0.0889265	33.8553	0.511702	0.2283	0.100245	0.569724	0.430276	0.0478476	0.00248586	2.59e-82	370.5	20828	4.79424	0.018882	31427	4.84209	0.0187417	11884	4.88994	0.0189296	0.00112244	0.102198	0.0696993
Chr5_93311195	Chr5	93311195	T	A	0.211702	0.987	0.572	0.428	0.247967	0.0262954	5.93e-19	88.93	120	11.6425	0.0481581	189	11.8905	0.0408844	66	12.1385	0.0490587	0.0301063	0.0588201	0.0561299	0.145056	20.7549	0.0889265	33.8553	0.511702	0.2283	0.100245	0.569724	0.430276	0.0478067	0.00248565	3.44e-82	369.9	20830	4.79428	0.0188818	31423	4.84209	0.0187415	11886	4.8899	0.0189294	0.00112052	0.102194	0.0697038
Chr5_93311519	Chr5	93311519	A	G	0.211702	0.988	0.572	0.428	0.247967	0.0262954	5.93e-19	88.93	120	11.6425	0.0481581	189	11.8905	0.0408844	66	12.1385	0.0490587	0.0301063	0.0588201	0.0561299	0.145056	20.7549	0.0889265	33.8553	0.511702	0.2283	0.100245	0.569755	0.430245	0.0476755	0.00248572	9.54e-82	367.9	20836	4.79437	0.0188828	31415	4.84205	0.0187422	11888	4.88972	0.0189299	0.00111436	0.102204	0.0697004
Chr5_93311667	Chr5	93311667	T	C	0.211702	0.985	0.572	0.428	0.247967	0.0262954	5.93e-19	88.93	120	11.6425	0.0481581	189	11.8905	0.0408844	66	12.1385	0.0490587	0.0301063	0.0588201	0.0561299	0.145056	20.7549	0.0889265	33.8553	0.511702	0.2283	0.100245	0.569739	0.430261	0.0477947	0.00248563	3.75e-82	369.7	20833	4.79427	0.0188819	31419	4.84207	0.0187414	11887	4.88986	0.0189292	0.00111995	0.102192	0.0697052
Chr5_93311673	Chr5	93311673	G	A	0.211702	0.985	0.572	0.428	0.247967	0.0262954	5.93e-19	88.93	120	11.6425	0.0481581	189	11.8905	0.0408844	66	12.1385	0.0490587	0.0301063	0.0588201	0.0561299	0.145056	20.7549	0.0889265	33.8553	0.511702	0.2283	0.100245	0.569731	0.430269	0.0478182	0.00248578	3.2e-82	370.1	20831	4.79426	0.0188818	31422	4.84208	0.0187414	11886	4.8899	0.0189293	0.00112105	0.102192	0.0697044
Chr5_93311728	Chr5	93311728	T	C	0.211702	0.989	0.572	0.428	0.247967	0.0262954	5.93e-19	88.93	120	11.6425	0.0481581	189	11.8905	0.0408844	66	12.1385	0.0490587	0.0301063	0.0588201	0.0561299	0.145056	20.7549	0.0889265	33.8553	0.511702	0.2283	0.100245	0.569724	0.430276	0.0476903	0.002486	8.88e-82	368	20832	4.79429	0.0188826	31419	4.84198	0.0187415	11888	4.88967	0.0189288	0.00111507	0.102193	0.0697091
Chr5_93311802	Chr5	93311802	G	T	0.211702	0.989	0.572	0.428	0.247967	0.0262954	5.93e-19	88.93	120	11.6425	0.0481581	189	11.8905	0.0408844	66	12.1385	0.0490587	0.0301063	0.0588201	0.0561299	0.145056	20.7549	0.0889265	33.8553	0.511702	0.2283	0.100245	0.569724	0.430276	0.047747	0.00248574	5.51e-82	369	20833	4.79424	0.018883	31417	4.84199	0.0187421	11889	4.88973	0.0189293	0.00111772	0.102203	0.0696986
Chr5_93311863	Chr5	93311863	T	C	0.211702	0.988	0.572	0.428	0.247967	0.0262954	5.93e-19	88.93	120	11.6425	0.0481581	189	11.8905	0.0408844	66	12.1385	0.0490587	0.0301063	0.0588201	0.0561299	0.145056	20.7549	0.0889265	33.8553	0.511702	0.2283	0.100245	0.5697	0.4303	0.0477844	0.00248571	4.12e-82	369.5	20830	4.79423	0.0188823	31420	4.84201	0.0187415	11889	4.88979	0.0189289	0.00111949	0.102194	0.0697046
Chr5_93312324	Chr5	93312324	T	G	0.211702	0.988	0.572	0.428	0.247967	0.0262954	5.93e-19	88.93	120	11.6425	0.0481581	189	11.8905	0.0408844	66	12.1385	0.0490587	0.0301063	0.0588201	0.0561299	0.145056	20.7549	0.0889265	33.8553	0.511702	0.2283	0.100245	0.569778	0.430222	0.0477817	0.00248593	4.35e-82	369.4	20835	4.7942	0.0188829	31420	4.84198	0.0187419	11884	4.88977	0.0189291	0.00111931	0.102201	0.0696995
Chr5_93312387	Chr5	93312387	G	A	0.211702	0.989	0.572	0.428	0.247967	0.0262954	5.93e-19	88.93	120	11.6425	0.0481581	189	11.8905	0.0408844	66	12.1385	0.0490587	0.0301063	0.0588201	0.0561299	0.145056	20.7549	0.0889265	33.8553	0.511702	0.2283	0.100245	0.569763	0.430237	0.0477312	0.00248596	6.43e-82	368.7	20835	4.79425	0.0188832	31418	4.84198	0.0187422	11886	4.88971	0.0189294	0.00111696	0.102205	0.069698
Chr5_93312533	Chr5	93312533	C	T	0.211702	0.988	0.572	0.428	0.247967	0.0262954	5.93e-19	88.93	120	11.6425	0.0481581	189	11.8905	0.0408844	66	12.1385	0.0490587	0.0301063	0.0588201	0.0561299	0.145056	20.7549	0.0889265	33.8553	0.511702	0.2283	0.100245	0.569747	0.430253	0.0477503	0.0024861	5.67e-82	368.9	20833	4.79423	0.0188829	31420	4.84198	0.0187418	11886	4.88973	0.0189291	0.00111786	0.102199	0.0697021
Chr5_93312889	Chr5	93312889	T	C	0.211702	0.986	0.572	0.428	0.247967	0.0262954	5.93e-19	88.93	120	11.6425	0.0481581	189	11.8905	0.0408844	66	12.1385	0.0490587	0.0301063	0.0588201	0.0561299	0.145056	20.7549	0.0889265	33.8553	0.511702	0.2283	0.100245	0.569786	0.430214	0.0478235	0.00248591	3.14e-82	370.1	20836	4.79415	0.0188827	31419	4.84197	0.0187416	11884	4.8898	0.0189287	0.00112127	0.102196	0.0697018
Chr5_93313429	Chr5	93313429	A	G	0.211702	0.972	0.572	0.428	0.247967	0.0262954	5.93e-19	88.93	120	11.6425	0.0481581	189	11.8905	0.0408844	66	12.1385	0.0490587	0.0301063	0.0588201	0.0561299	0.145056	20.7549	0.0889265	33.8553	0.511702	0.2283	0.100245	0.569739	0.430261	0.0477842	0.00248584	4.21e-82	369.5	20833	4.79419	0.0188834	31419	4.84197	0.0187423	11887	4.88976	0.0189294	0.00111945	0.102207	0.0696939
Chr5_93313432	Chr5	93313432	G	T	0.211702	0.972	0.572	0.428	0.247967	0.0262954	5.93e-19	88.93	120	11.6425	0.0481581	189	11.8905	0.0408844	66	12.1385	0.0490587	0.0301063	0.0588201	0.0561299	0.145056	20.7549	0.0889265	33.8553	0.511702	0.2283	0.100245	0.569763	0.430237	0.0477515	0.00248577	5.35e-82	369	20835	4.79422	0.0188829	31418	4.84198	0.0187418	11886	4.88973	0.018929	0.00111791	0.102199	0.0697016
Chr5_93313638	Chr5	93313638	G	T	0.211702	0.985	0.572	0.428	0.247967	0.0262954	5.93e-19	88.93	120	11.6425	0.0481581	189	11.8905	0.0408844	66	12.1385	0.0490587	0.0301063	0.0588201	0.0561299	0.145056	20.7549	0.0889265	33.8553	0.511702	0.2283	0.100245	0.569794	0.430206	0.0477714	0.00248594	4.71e-82	369.3	20837	4.79422	0.0188832	31418	4.84199	0.0187421	11884	4.88976	0.0189294	0.00111882	0.102205	0.0696964
Chr5_93313944	Chr5	93313944	G	A	0.211702	0.988	0.572	0.428	0.247967	0.0262954	5.93e-19	88.93	120	11.6425	0.0481581	189	11.8905	0.0408844	66	12.1385	0.0490587	0.0301063	0.0588201	0.0561299	0.145056	20.7549	0.0889265	33.8553	0.511702	0.2283	0.100245	0.569802	0.430198	0.0477702	0.00248594	4.75e-82	369.3	20838	4.79422	0.018883	31417	4.84199	0.0187419	11884	4.88976	0.0189292	0.00111876	0.102201	0.0696993
Chr5_93316959	Chr5	93316959	G	A	0.211702	0.989	0.572	0.428	0.247967	0.0262954	5.93e-19	88.93	120	11.6425	0.0481581	189	11.8905	0.0408844	66	12.1385	0.0490587	0.0301063	0.0588201	0.0561299	0.145056	20.7549	0.0889265	33.8553	0.511702	0.2283	0.100245	0.569794	0.430206	0.0478103	0.002486	3.52e-82	369.9	20836	4.79417	0.0188827	31420	4.84198	0.0187417	11883	4.88979	0.0189289	0.00112064	0.102197	0.0697012
Chr5_93321480	Chr5	93321480	C	T	0.211702	0.988	0.572	0.428	0.247967	0.0262954	5.93e-19	88.93	120	11.6425	0.0481581	189	11.8905	0.0408844	66	12.1385	0.0490587	0.0301063	0.0588201	0.0561299	0.145056	20.7549	0.0889265	33.8553	0.511702	0.2283	0.100245	0.569731	0.430269	0.0478243	0.00248577	3.06e-82	370.1	20833	4.79418	0.0188827	31418	4.84201	0.0187418	11888	4.88983	0.0189291	0.00112134	0.1022	0.0696985
Chr5_93328130	Chr5	93328130	C	T	0.211702	0.979	0.572	0.428	0.247967	0.0262954	5.93e-19	88.93	120	11.6425	0.0481581	189	11.8905	0.0408844	66	12.1385	0.0490587	0.0301063	0.0588201	0.0561299	0.145056	20.7549	0.0889265	33.8553	0.511702	0.2283	0.100245	0.569747	0.430253	0.0476157	0.0024862	1.62e-81	366.8	20827	4.79441	0.0188824	31432	4.84203	0.0187417	11880	4.88964	0.0189294	0.00111157	0.102194	0.0697109
Chr5_93329063	Chr5	93329063	T	C	0.211702	0.917	0.572	0.428	0.247967	0.0262954	5.93e-19	88.93	120	11.6425	0.0481581	189	11.8905	0.0408844	66	12.1385	0.0490587	0.0301063	0.0588201	0.0561299	0.145056	20.7549	0.0889265	33.8553	0.511702	0.2283	0.100245	0.569996	0.430004	0.047668	0.0024865	1.13e-81	367.5	20842	4.79439	0.018882	31434	4.84206	0.0187415	11863	4.88973	0.0189294	0.00111385	0.10219	0.0697123
Chr5_93329401	Chr5	93329401	G	A	0.211702	0.981	0.572	0.428	0.247967	0.0262954	5.93e-19	88.93	120	11.6425	0.0481581	189	11.8905	0.0408844	66	12.1385	0.0490587	0.0301063	0.0588201	0.0561299	0.145056	20.7549	0.0889265	33.8553	0.511702	0.2283	0.100245	0.569786	0.430214	0.0476965	0.00248621	8.72e-82	368	20829	4.79436	0.018882	31433	4.84206	0.0187415	11877	4.88975	0.0189293	0.00111532	0.102192	0.0697099
Chr5_94311738	Chr5	94311738	C	CTCTTCTAGAACATGGTA	0.317402	0	0.385333	0.614667	0.255226	0.0270786	5.89e-19	88.84	60	11.5315	0.0574204	169	11.7867	0.0448272	146	12.0419	0.0467799	0.0308573	0.0769026	0.0408341	0.148594	20.7662	0.10776	28.6352	0.653174	0.251637	0.098511	0.290744	0.709256	0.0400692	0.00274495	3.52e-48	213.1	5492	4.77891	0.0192468	26312	4.81898	0.0188549	32335	4.85905	0.0188586	0.000662161	0.103201	0.0692961
Chr5_94619715	Chr5	94619715	G	A	0.280611	0.972	0.552	0.448	-0.241184	0.0255967	8.08e-19	88.78	119	12.0957	0.0422159	176	11.8545	0.0356375	80	11.6133	0.045478	0.0287704	0.0280851	0.0833636	0.140219	20.5182	0.0568555	50.6027	0.252	0.195417	0.104427	0.639221	0.360779	-0.048914	0.0026362	1.22e-76	344.3	26701	4.87304	0.0189078	28596	4.82413	0.0188332	8842	4.77521	0.0191252	0.00110354	0.103516	0.0687304
Chr5_93955893	Chr5	93955893	C	T	0.359444	0.562	0.314667	0.685333	-0.267046	0.0283503	9.15e-19	88.73	42	12.2376	0.0543358	152	11.9706	0.040207	181	11.7035	0.0434547	0.0307578	0.0479418	0.0655917	0.144291	21.3164	0.0786996	39.0825	0.42227	0.206537	0.101548	0.374078	0.625922	-0.054781	0.00260228	4.98e-98	443.2	8412	4.90635	0.0190188	31162	4.85157	0.0187548	24565	4.79679	0.0188498	0.00140531	0.102341	0.0694109
Chr5_93294123	Chr5	93294123	G	A	0.229528	0.991	0.56	0.44	0.243856	0.0259107	7.07e-19	88.57	118	11.6322	0.0486341	184	11.876	0.0407145	73	12.1199	0.0478831	0.0293047	0.0577176	0.0571611	0.144183	20.3246	0.0870224	33.6749	0.502422	0.227534	0.100449	0.555512	0.444488	0.0484389	0.00248092	1.23e-84	381.2	19797	4.79247	0.0188866	31666	4.84091	0.0187386	12676	4.88935	0.0189176	0.00115871	0.102162	0.069701
Chr5_93226909	Chr5	93226909	T	C	0.187439	0.94	0.554667	0.445333	0.254524	0.027086	7.89e-19	88.3	107	11.6249	0.0487889	202	11.8794	0.0403584	66	12.134	0.0484205	0.0320041	0.0554946	0.0591403	0.146639	21.8251	0.0874987	36.5767	0.484099	0.221246	0.100761	0.551186	0.448814	0.0365619	0.00248234	5.12e-49	216.9	19428	4.80168	0.0189359	31849	4.83824	0.0187691	12862	4.8748	0.0189293	0.000661382	0.10254	0.0698047
Chr5_93831607	Chr5	93831607	T	C	0.311292	0.943	0.794667	0.205333	-0.325656	0.0346607	7.67e-19	88.28	237	11.9821	0.0462203	122	11.6564	0.0510835	16	11.3307	0.0740638	0.0346092	0.0863049	0.0331264	0.154041	22.4676	0.120914	28.623	0.722632	0.264396	0.0978551	0.880821	0.119179	-0.0738014	0.00405684	9.43e-74	330.9	49973	4.85171	0.0187942	13044	4.7779	0.0190749	1122	4.7041	0.0201841	0.00114352	0.102857	0.0692786
Chr5_94180802	Chr5	94180802	T	C	0.350093	0.853	0.686667	0.313333	-0.278683	0.0296858	1.18e-18	88.13	178	12.0185	0.0423836	159	11.7398	0.0426225	38	11.4612	0.0599957	0.0334198	0.0522187	0.0620146	0.147653	22.634	0.0856385	39.0243	0.457123	0.220233	0.101179	0.807348	0.192652	-0.0563409	0.00332197	2.28e-64	287.6	42031	4.85513	0.0187593	19503	4.79879	0.0188804	2605	4.74244	0.0195728	0.000987442	0.101991	0.0700621
Chr5_93803600	Chr5	93803600	C	T	0.308644	0.926	0.797333	0.202667	-0.32581	0.0347668	9.29e-19	87.82	238	11.9802	0.0463355	122	11.6543	0.0513579	15	11.3285	0.0744698	0.0343069	0.0873565	0.032362	0.154025	22.2735	0.121663	28.1982	0.729682	0.265075	0.0978794	0.884368	0.115632	-0.0737079	0.00411512	1.47e-71	320.8	50372	4.85111	0.0187883	12701	4.7774	0.0190841	1066	4.70369	0.0202305	0.00111114	0.102757	0.0693815
Chr5_93806263	Chr5	93806263	T	G	0.308644	0.927	0.797333	0.202667	-0.32581	0.0347668	9.29e-19	87.82	238	11.9802	0.0463355	122	11.6543	0.0513579	15	11.3285	0.0744698	0.0343069	0.0873565	0.032362	0.154025	22.2735	0.121663	28.1982	0.729682	0.265075	0.0978794	0.884376	0.115624	-0.0735838	0.00411605	2.71e-71	319.6	50374	4.85108	0.018788	12698	4.7775	0.019084	1067	4.70391	0.020231	0.00110734	0.102751	0.0693892
Chr5_93574757	Chr5	93574757	G	C	0.216474	0.921	0.472	0.528	-0.236605	0.025256	9.17e-19	87.76	84	12.1303	0.0489716	186	11.8937	0.041247	105	11.6571	0.0477508	0.0279032	0.0608719	0.0546543	0.143429	19.4543	0.0887751	31.4313	0.52691	0.239989	0.100308	0.463104	0.536896	-0.0502685	0.00246376	3.19e-92	416.3	13774	4.89168	0.018934	31858	4.84141	0.0187551	18507	4.79114	0.0188984	0.00125658	0.102487	0.0693617
Chr5_93226905	Chr5	93226905	A	G	0.192845	0.94	0.553333	0.446667	0.253879	0.0271121	1.01e-18	87.69	106	11.6253	0.0486801	203	11.8792	0.040194	66	12.1331	0.0482856	0.0318605	0.0543858	0.0602473	0.146494	21.7488	0.0862463	36.9413	0.474434	0.219577	0.101037	0.551092	0.448908	0.0364676	0.00248306	9.54e-49	215.7	19414	4.80178	0.018937	31865	4.83824	0.0187701	12860	4.87471	0.0189304	0.000657998	0.102556	0.0697948
Chr5_93951828	Chr5	93951828	A	G	0.325679	0.299	0.817333	0.182667	-0.344929	0.0368385	1.07e-18	87.67	242	11.9887	0.0405421	129	11.6437	0.0465017	4	11.2988	0.0734527	0.0355261	0.0466924	0.066944	0.149162	23.8171	0.0822185	43.2094	0.410893	0.218785	0.101963	0.880198	0.119802	-0.0804483	0.00394655	4.65e-92	415.5	49235	4.85293	0.0187234	14440	4.77248	0.0189891	464	4.69203	0.0200439	0.00136492	0.101703	0.0699774
Chr5_94175528	Chr5	94175528	C	A	0.267561	0.914	0.492	0.508	-0.234917	0.025142	1.1e-18	87.3	91	12.0888	0.0417134	187	11.8539	0.0353789	97	11.619	0.0450285	0.0275859	0.0264983	0.0852017	0.139286	19.8052	0.0540842	51.0055	0.237227	0.188253	0.105075	0.556003	0.443997	-0.0356384	0.00246769	3.37e-47	208.6	19864	4.86907	0.0189115	31595	4.83343	0.0187972	12680	4.79779	0.0190053	0.00062708	0.102966	0.069491
Chr5_93849870	Chr5	93849870	C	T	0.264579	0.986	0.790667	0.209333	0.289862	0.0310443	1.17e-18	87.18	237	11.7288	0.0403196	119	12.0187	0.0396843	19	12.3085	0.0587497	0.0278129	0.0349612	0.0774899	0.140264	19.8289	0.062774	44.3063	0.310901	0.189466	0.103711	0.829924	0.170076	0.0703992	0.0033715	1.74e-96	436	44472	4.81428	0.018779	17517	4.88468	0.0188722	2150	4.95508	0.0195551	0.00139909	0.102299	0.0694607
Chr5_94750885	Chr5	94750885	C	T	0.297334	0.84	0.784	0.216	-0.289674	0.0310265	1.18e-18	87.17	237	11.9829	0.0433616	114	11.6932	0.0466694	24	11.4036	0.066341	0.0284197	0.0658228	0.0505804	0.144823	19.6238	0.0942425	30.1559	0.565472	0.240881	0.0999474	0.874148	0.125852	-0.0708368	0.00390148	1.79e-73	329.7	49269	4.85152	0.0188449	13596	4.78069	0.0191007	1274	4.70985	0.0201243	0.00110406	0.103765	0.0685711
Chr5_93252463	Chr5	93252463	G	C	0.212121	0.977	0.570667	0.429333	0.246189	0.0263928	1.29e-18	87.01	119	11.6429	0.0481486	190	11.8891	0.0407227	66	12.1353	0.0489035	0.0296991	0.0575225	0.0577094	0.144931	20.4919	0.0872216	34.0501	0.499189	0.225382	0.100851	0.569342	0.430658	0.0473606	0.00248689	1.26e-80	362.7	20797	4.79435	0.0188863	31440	4.84171	0.0187434	11902	4.88907	0.0189291	0.00109994	0.102223	0.0696983
BovineHD0500026624	Chr5	93807981	T	G	0.292221	1	0.404	0.596	0.254041	0.0273204	1.62e-18	86.46	63	11.5322	0.0565616	177	11.7862	0.0434109	135	12.0402	0.045416	0.0310788	0.0665512	0.0501335	0.147763	21.0328	0.09763	31.8333	0.57035	0.249321	0.100047	0.308502	0.691498	0.0412722	0.00277529	6.19e-50	221.2	6627	4.7816	0.0191722	26320	4.82287	0.0188146	31192	4.86415	0.018863	0.000726765	0.102821	0.0695744
Chr5_93811828	Chr5	93811828	T	C	0.292221	0.983	0.404	0.596	0.254041	0.0273204	1.62e-18	86.46	63	11.5322	0.0565616	177	11.7862	0.0434109	135	12.0402	0.045416	0.0310788	0.0665512	0.0501335	0.147763	21.0328	0.09763	31.8333	0.57035	0.249321	0.100047	0.308315	0.691685	0.0411606	0.00277548	1.14e-49	219.9	6617	4.78173	0.019173	26316	4.82289	0.0188151	31206	4.86405	0.0188632	0.000722596	0.102827	0.0695727
Chr5_93278492	Chr5	93278492	C	T	0.208209	0.71	0.574667	0.425333	0.245185	0.0264674	2.12e-18	85.82	121	11.6473	0.0481242	189	11.8925	0.0408845	65	12.1376	0.0492768	0.0293875	0.0582958	0.0573372	0.145021	20.2644	0.0876833	33.5156	0.504145	0.227013	0.101059	0.577059	0.422941	0.0480243	0.00251507	4.83e-81	364.6	20982	4.79514	0.0188826	32060	4.84316	0.0187464	11097	4.89119	0.018946	0.00112578	0.102263	0.0696622
Chr5_94159666	Chr5	94159666	C	T	0.299808	0.981	0.596	0.404	0.257257	0.0278991	3.11e-18	85.03	135	11.6349	0.0507157	177	11.8921	0.0429979	63	12.1494	0.0517907	0.0318707	0.0718567	0.0459953	0.149723	21.2865	0.103727	30.7254	0.60972	0.241749	0.0998878	0.446554	0.553446	0.0434474	0.00261522	7.64e-62	276	13814	4.78898	0.019021	29655	4.83243	0.0187884	20670	4.87587	0.018918	0.000933052	0.102876	0.0693972
Chr5_93491553	Chr5	93491553	C	T	0.225031	0.98	0.518667	0.481333	0.226123	0.0245395	2.9e-18	84.91	107	11.6616	0.0468587	175	11.8877	0.0402654	93	12.1138	0.0474473	0.0255301	0.0543716	0.0609412	0.140843	18.1266	0.0799017	31.9519	0.471514	0.234207	0.10172	0.52387	0.47613	0.0511831	0.00245023	1.47e-96	436.4	17634	4.79167	0.0189018	31933	4.84286	0.0187687	14572	4.89404	0.018954	0.00130687	0.102738	0.0691168
Chr5_93491569	Chr5	93491569	T	C	0.225031	0.98	0.518667	0.481333	0.226123	0.0245395	2.9e-18	84.91	107	11.6616	0.0468587	175	11.8877	0.0402654	93	12.1138	0.0474473	0.0255301	0.0543716	0.0609412	0.140843	18.1266	0.0799017	31.9519	0.471514	0.234207	0.10172	0.523862	0.476138	0.0511764	0.00245027	1.57e-96	436.2	17633	4.79167	0.0189022	31934	4.84285	0.018769	14572	4.89402	0.0189543	0.00130653	0.102744	0.0691125
Chr5_93550057	Chr5	93550057	A	G	0.224924	0.932	0.482667	0.517333	-0.231074	0.0250819	2.94e-18	84.88	89	12.1199	0.0494761	184	11.8888	0.0422668	102	11.6578	0.0488189	0.0266654	0.0670463	0.0501007	0.143812	18.5418	0.0937117	28.4547	0.572326	0.246669	0.100385	0.467095	0.532905	-0.0498979	0.00246273	5.64e-91	410.5	14044	4.89091	0.0189279	31830	4.84102	0.0187515	18265	4.79112	0.0188972	0.00123951	0.102421	0.0694275
Chr5_93850008	Chr5	93850008	AAGTTC	A	0.263686	0.97	0.789333	0.210667	0.285505	0.0310762	3.59e-18	84.41	236	11.7309	0.0403746	120	12.0164	0.0397219	19	12.3019	0.0587964	0.0271091	0.0347783	0.0783484	0.140236	19.3311	0.0618874	43.8039	0.307428	0.18828	0.104432	0.829659	0.170341	0.0699791	0.00336928	1.74e-95	431.4	44442	4.81439	0.0187791	17543	4.88437	0.0188719	2154	4.95435	0.0195536	0.00138416	0.102295	0.0694754
Chr5_93879280	Chr5	93879280	A	G	0.265195	0.973	0.781333	0.218667	0.28399	0.0309236	3.67e-18	84.34	230	11.7252	0.0410072	126	12.0092	0.0398155	19	12.2932	0.0583224	0.0275584	0.0370062	0.0763589	0.140924	19.5556	0.0645646	42.6835	0.326433	0.192102	0.104114	0.821349	0.178651	0.0694834	0.00331183	2.19e-97	440.2	43614	4.81336	0.0187791	18133	4.88284	0.0188586	2392	4.95232	0.0195084	0.00141685	0.102262	0.0694799
BovineHD0500026545	Chr5	93509813	A	G	0.208169	1	0.473333	0.526667	-0.228714	0.0249069	3.69e-18	84.32	88	12.1189	0.0497198	179	11.8902	0.042576	108	11.6614	0.0489293	0.0260808	0.0689706	0.0486054	0.143657	18.1549	0.0950514	27.4386	0.586604	0.248956	0.100333	0.451285	0.548715	-0.0487321	0.00247135	2.77e-86	388.8	13186	4.89291	0.0189588	31518	4.84417	0.01876	19435	4.79544	0.0188853	0.00117614	0.102517	0.0694045
BovineHD0500026546	Chr5	93510958	C	A	0.208169	1	0.473333	0.526667	-0.228714	0.0249069	3.69e-18	84.32	88	12.1189	0.0497198	179	11.8902	0.042576	108	11.6614	0.0489293	0.0260808	0.0689706	0.0486054	0.143657	18.1549	0.0950514	27.4386	0.586604	0.248956	0.100333	0.451285	0.548715	-0.0488226	0.00247103	1.28e-86	390.4	13184	4.89302	0.01896	31522	4.8442	0.0187612	19433	4.79538	0.0188864	0.00118051	0.10254	0.0693829
BovineHD4100003953	Chr5	93514025	A	C	0.208169	1	0.473333	0.526667	-0.228714	0.0249069	3.69e-18	84.32	88	12.1189	0.0497198	179	11.8902	0.042576	108	11.6614	0.0489293	0.0260808	0.0689706	0.0486054	0.143657	18.1549	0.0950514	27.4386	0.586604	0.248956	0.100333	0.451816	0.548184	-0.0487988	0.00247001	1.32e-86	390.3	13212	4.893	0.01896	31534	4.8442	0.0187613	19393	4.7954	0.0188863	0.0011796	0.102542	0.0693817
Chr5_93492813	Chr5	93492813	G	A	0.208169	0.99	0.473333	0.526667	-0.228714	0.0249069	3.69e-18	84.32	88	12.1189	0.0497198	179	11.8902	0.042576	108	11.6614	0.0489293	0.0260808	0.0689706	0.0486054	0.143657	18.1549	0.0950514	27.4386	0.586604	0.248956	0.100333	0.452018	0.547982	-0.0485657	0.00247076	9.44e-86	386.4	13219	4.89272	0.0189611	31546	4.84416	0.0187624	19374	4.79559	0.0188876	0.00116846	0.102557	0.0693793
Chr5_93493137	Chr5	93493137	G	T	0.208169	0.989	0.473333	0.526667	-0.228714	0.0249069	3.69e-18	84.32	88	12.1189	0.0497198	179	11.8902	0.042576	108	11.6614	0.0489293	0.0260808	0.0689706	0.0486054	0.143657	18.1549	0.0950514	27.4386	0.586604	0.248956	0.100333	0.45201	0.54799	-0.0485546	0.00247056	9.99e-86	386.3	13221	4.89272	0.0189611	31541	4.84416	0.0187624	19377	4.79561	0.0188876	0.00116792	0.102557	0.0693796
Chr5_93497491	Chr5	93497491	A	C	0.208169	0.987	0.473333	0.526667	-0.228714	0.0249069	3.69e-18	84.32	88	12.1189	0.0497198	179	11.8902	0.042576	108	11.6614	0.0489293	0.0260808	0.0689706	0.0486054	0.143657	18.1549	0.0950514	27.4386	0.586604	0.248956	0.100333	0.451925	0.548075	-0.0486923	0.00247042	3.28e-86	388.5	13213	4.89287	0.0189598	31546	4.84418	0.0187611	19380	4.79548	0.0188863	0.00117451	0.102537	0.0693898
Chr5_93499193	Chr5	93499193	C	T	0.208169	0.994	0.473333	0.526667	-0.228714	0.0249069	3.69e-18	84.32	88	12.1189	0.0497198	179	11.8902	0.042576	108	11.6614	0.0489293	0.0260808	0.0689706	0.0486054	0.143657	18.1549	0.0950514	27.4386	0.586604	0.248956	0.100333	0.451948	0.548052	-0.0486452	0.00247066	4.95e-86	387.7	13213	4.89281	0.0189602	31549	4.84417	0.0187615	19377	4.79552	0.0188867	0.00117225	0.102543	0.0693869
Chr5_93500409	Chr5	93500409	A	G	0.208169	0.995	0.526667	0.473333	0.228715	0.0249069	3.69e-18	84.32	108	11.6614	0.0489293	179	11.8902	0.042576	88	12.1189	0.0497198	0.0260808	0.0689706	0.0486054	0.143657	18.1549	0.0950514	27.4386	0.586604	0.248956	0.100333	0.548052	0.451948	0.0487194	0.00247063	2.73e-86	388.9	19379	4.79545	0.0188868	31545	4.84417	0.0187615	13215	4.89289	0.0189602	0.00117583	0.102545	0.0693827
Chr5_93501824	Chr5	93501824	G	A	0.208169	0.994	0.526667	0.473333	0.228715	0.0249069	3.69e-18	84.32	108	11.6614	0.0489293	179	11.8902	0.042576	88	12.1189	0.0497198	0.0260808	0.0689706	0.0486054	0.143657	18.1549	0.0950514	27.4386	0.586604	0.248956	0.100333	0.548099	0.451901	0.0485654	0.00247084	9.59e-86	386.3	19379	4.79557	0.0188862	31551	4.84414	0.0187608	13209	4.8927	0.0189594	0.00116839	0.102529	0.0694013
Chr5_93505311	Chr5	93505311	A	C	0.208169	0.993	0.473333	0.526667	-0.228714	0.0249069	3.69e-18	84.32	88	12.1189	0.0497198	179	11.8902	0.042576	108	11.6614	0.0489293	0.0260808	0.0689706	0.0486054	0.143657	18.1549	0.0950514	27.4386	0.586604	0.248956	0.100333	0.452042	0.547958	-0.0486133	0.00247061	6.33e-86	387.2	13224	4.89271	0.0189599	31539	4.8441	0.0187616	19376	4.79548	0.0188873	0.00117075	0.102546	0.0693861
Chr5_93505317	Chr5	93505317	A	G	0.208169	0.993	0.473333	0.526667	-0.228714	0.0249069	3.69e-18	84.32	88	12.1189	0.0497198	179	11.8902	0.042576	108	11.6614	0.0489293	0.0260808	0.0689706	0.0486054	0.143657	18.1549	0.0950514	27.4386	0.586604	0.248956	0.100333	0.452034	0.547966	-0.0485803	0.00247055	8.14e-86	386.7	13223	4.89268	0.0189605	31540	4.8441	0.0187623	19376	4.79552	0.0188878	0.00116917	0.102556	0.0693794
Chr5_93505385	Chr5	93505385	T	C	0.208169	0.993	0.473333	0.526667	-0.228714	0.0249069	3.69e-18	84.32	88	12.1189	0.0497198	179	11.8902	0.042576	108	11.6614	0.0489293	0.0260808	0.0689706	0.0486054	0.143657	18.1549	0.0950514	27.4386	0.586604	0.248956	0.100333	0.452018	0.547982	-0.0485528	0.00247058	1.02e-85	386.2	13224	4.89264	0.0189602	31536	4.84409	0.0187619	19379	4.79554	0.0188876	0.00116783	0.10255	0.0693851
Chr5_93505400	Chr5	93505400	G	A	0.208169	0.993	0.473333	0.526667	-0.228714	0.0249069	3.69e-18	84.32	88	12.1189	0.0497198	179	11.8902	0.042576	108	11.6614	0.0489293	0.0260808	0.0689706	0.0486054	0.143657	18.1549	0.0950514	27.4386	0.586604	0.248956	0.100333	0.452081	0.547919	-0.048516	0.00247058	1.36e-85	385.6	13226	4.89259	0.0189601	31540	4.84408	0.018762	19373	4.79556	0.0188877	0.00116609	0.10255	0.0693866
Chr5_93505431	Chr5	93505431	C	T	0.208169	0.983	0.473333	0.526667	-0.228714	0.0249069	3.69e-18	84.32	88	12.1189	0.0497198	179	11.8902	0.042576	108	11.6614	0.0489293	0.0260808	0.0689706	0.0486054	0.143657	18.1549	0.0950514	27.4386	0.586604	0.248956	0.100333	0.452018	0.547982	-0.0486018	0.00247066	6.99e-86	387	13222	4.89271	0.0189608	31540	4.84411	0.0187625	19377	4.7955	0.0188881	0.00117019	0.10256	0.0693752
Chr5_93505444	Chr5	93505444	T	C	0.208169	0.993	0.473333	0.526667	-0.228714	0.0249069	3.69e-18	84.32	88	12.1189	0.0497198	179	11.8902	0.042576	108	11.6614	0.0489293	0.0260808	0.0689706	0.0486054	0.143657	18.1549	0.0950514	27.4386	0.586604	0.248956	0.100333	0.452081	0.547919	-0.0486008	0.00247053	6.9e-86	387	13226	4.89268	0.0189602	31540	4.84408	0.0187621	19373	4.79548	0.0188878	0.00117017	0.102554	0.0693801
Chr5_93505518	Chr5	93505518	TG	CA	0.208169	0	0.473333	0.526667	-0.228714	0.0249069	3.69e-18	84.32	88	12.1189	0.0497198	179	11.8902	0.042576	108	11.6614	0.0489293	0.0260808	0.0689706	0.0486054	0.143657	18.1549	0.0950514	27.4386	0.586604	0.248956	0.100333	0.451933	0.548067	-0.0485531	0.00247016	9.51e-86	386.4	13224	4.8926	0.0189601	31525	4.84405	0.0187623	19390	4.79549	0.0188881	0.00116781	0.102556	0.06938
Chr5_93505522	Chr5	93505522	G	C	0.208169	0.927	0.473333	0.526667	-0.228714	0.0249069	3.69e-18	84.32	88	12.1189	0.0497198	179	11.8902	0.042576	108	11.6614	0.0489293	0.0260808	0.0689706	0.0486054	0.143657	18.1549	0.0950514	27.4386	0.586604	0.248956	0.100333	0.45194	0.54806	-0.048598	0.0024703	6.8e-86	387	13222	4.89265	0.0189603	31530	4.84406	0.0187624	19387	4.79546	0.0188883	0.00116997	0.10256	0.0693756
Chr5_93505618	Chr5	93505618	C	T	0.208169	0.954	0.473333	0.526667	-0.228714	0.0249069	3.69e-18	84.32	88	12.1189	0.0497198	179	11.8902	0.042576	108	11.6614	0.0489293	0.0260808	0.0689706	0.0486054	0.143657	18.1549	0.0950514	27.4386	0.586604	0.248956	0.100333	0.451753	0.548247	-0.0485467	0.00247065	1.08e-85	386.1	13207	4.89266	0.0189609	31536	4.84411	0.0187626	19396	4.79557	0.018888	0.00116742	0.10256	0.0693774
Chr5_93505662	Chr5	93505662	G	A	0.208169	0.994	0.473333	0.526667	-0.228714	0.0249069	3.69e-18	84.32	88	12.1189	0.0497198	179	11.8902	0.042576	108	11.6614	0.0489293	0.0260808	0.0689706	0.0486054	0.143657	18.1549	0.0950514	27.4386	0.586604	0.248956	0.100333	0.451714	0.548286	-0.0486114	0.00247045	6.27e-86	387.2	13205	4.89279	0.0189612	31535	4.84417	0.0187625	19399	4.79556	0.0188876	0.00117052	0.10256	0.0693751
Chr5_93505699	Chr5	93505699	C	T	0.208169	0.993	0.473333	0.526667	-0.228714	0.0249069	3.69e-18	84.32	88	12.1189	0.0497198	179	11.8902	0.042576	108	11.6614	0.0489293	0.0260808	0.0689706	0.0486054	0.143657	18.1549	0.0950514	27.4386	0.586604	0.248956	0.100333	0.451714	0.548286	-0.0485822	0.00247049	7.94e-86	386.7	13205	4.89275	0.0189609	31535	4.84417	0.0187621	19399	4.79559	0.0188873	0.00116911	0.102553	0.0693815
Chr5_93506044	Chr5	93506044	A	G	0.208169	0.98	0.473333	0.526667	-0.228714	0.0249069	3.69e-18	84.32	88	12.1189	0.0497198	179	11.8902	0.042576	108	11.6614	0.0489293	0.0260808	0.0689706	0.0486054	0.143657	18.1549	0.0950514	27.4386	0.586604	0.248956	0.100333	0.451013	0.548987	-0.0488402	0.0024717	1.24e-86	390.4	13159	4.89297	0.0189587	31537	4.84413	0.0187602	19443	4.79529	0.0188859	0.00118123	0.102524	0.0693956
Chr5_93506052	Chr5	93506052	T	C	0.208169	0.981	0.473333	0.526667	-0.228714	0.0249069	3.69e-18	84.32	88	12.1189	0.0497198	179	11.8902	0.042576	108	11.6614	0.0489293	0.0260808	0.0689706	0.0486054	0.143657	18.1549	0.0950514	27.4386	0.586604	0.248956	0.100333	0.451699	0.548301	-0.0485641	0.00247035	8.98e-86	386.5	13205	4.89272	0.0189607	31533	4.84416	0.0187621	19401	4.79559	0.0188873	0.00116823	0.102553	0.0693824
Chr5_93506075	Chr5	93506075	T	C	0.208169	0.992	0.473333	0.526667	-0.228714	0.0249069	3.69e-18	84.32	88	12.1189	0.0497198	179	11.8902	0.042576	108	11.6614	0.0489293	0.0260808	0.0689706	0.0486054	0.143657	18.1549	0.0950514	27.4386	0.586604	0.248956	0.100333	0.451044	0.548956	-0.0488208	0.00247177	1.46e-86	390.1	13162	4.89296	0.0189588	31535	4.84414	0.0187603	19442	4.79532	0.0188859	0.00118031	0.102524	0.069396
Chr5_93506523	Chr5	93506523	G	A	0.208169	0.992	0.473333	0.526667	-0.228714	0.0249069	3.69e-18	84.32	88	12.1189	0.0497198	179	11.8902	0.042576	108	11.6614	0.0489293	0.0260808	0.0689706	0.0486054	0.143657	18.1549	0.0950514	27.4386	0.586604	0.248956	0.100333	0.451223	0.548777	-0.048788	0.00247114	1.71e-86	389.8	13179	4.89289	0.0189591	31524	4.8441	0.0187609	19436	4.79531	0.0188867	0.00117881	0.102535	0.0693885
Chr5_93507161	Chr5	93507161	G	A	0.208169	0.993	0.473333	0.526667	-0.228714	0.0249069	3.69e-18	84.32	88	12.1189	0.0497198	179	11.8902	0.042576	108	11.6614	0.0489293	0.0260808	0.0689706	0.0486054	0.143657	18.1549	0.0950514	27.4386	0.586604	0.248956	0.100333	0.451223	0.548777	-0.0487858	0.00247117	1.75e-86	389.7	13178	4.89289	0.0189597	31526	4.8441	0.0187615	19435	4.79532	0.0188873	0.0011787	0.102546	0.06938
Chr5_93507263	Chr5	93507263	A	G	0.208169	0.992	0.473333	0.526667	-0.228714	0.0249069	3.69e-18	84.32	88	12.1189	0.0497198	179	11.8902	0.042576	108	11.6614	0.0489293	0.0260808	0.0689706	0.0486054	0.143657	18.1549	0.0950514	27.4386	0.586604	0.248956	0.100333	0.4512	0.5488	-0.0488068	0.0024711	1.47e-86	390.1	13179	4.89292	0.0189594	31521	4.84411	0.0187612	19439	4.79531	0.0188869	0.00117971	0.10254	0.0693835
Chr5_93507968	Chr5	93507968	A	T	0.208169	0.993	0.473333	0.526667	-0.228714	0.0249069	3.69e-18	84.32	88	12.1189	0.0497198	179	11.8902	0.042576	108	11.6614	0.0489293	0.0260808	0.0689706	0.0486054	0.143657	18.1549	0.0950514	27.4386	0.586604	0.248956	0.100333	0.451239	0.548761	-0.0488671	0.00247116	9.17e-87	391	13181	4.89306	0.0189594	31522	4.84419	0.0187606	19436	4.79532	0.0188859	0.00118264	0.102531	0.0693887
Chr5_93507976	Chr5	93507976	G	A	0.208169	0.993	0.473333	0.526667	-0.228714	0.0249069	3.69e-18	84.32	88	12.1189	0.0497198	179	11.8902	0.042576	108	11.6614	0.0489293	0.0260808	0.0689706	0.0486054	0.143657	18.1549	0.0950514	27.4386	0.586604	0.248956	0.100333	0.451231	0.548769	-0.0487227	0.00247133	2.97e-86	388.7	13178	4.8929	0.0189599	31527	4.84418	0.0187611	19434	4.79546	0.0188863	0.00117566	0.102536	0.0693899
Chr5_93508189	Chr5	93508189	C	G	0.208169	0.993	0.473333	0.526667	-0.228714	0.0249069	3.69e-18	84.32	88	12.1189	0.0497198	179	11.8902	0.042576	108	11.6614	0.0489293	0.0260808	0.0689706	0.0486054	0.143657	18.1549	0.0950514	27.4386	0.586604	0.248956	0.100333	0.451215	0.548785	-0.0487562	0.00247166	2.4e-86	389.1	13177	4.89292	0.0189599	31527	4.84416	0.0187612	19435	4.79541	0.0188866	0.00117727	0.102539	0.0693867
Chr5_93508818	Chr5	93508818	G	A	0.208169	0.995	0.473333	0.526667	-0.228714	0.0249069	3.69e-18	84.32	88	12.1189	0.0497198	179	11.8902	0.042576	108	11.6614	0.0489293	0.0260808	0.0689706	0.0486054	0.143657	18.1549	0.0950514	27.4386	0.586604	0.248956	0.100333	0.451434	0.548566	-0.0486832	0.00247127	4.03e-86	388.1	13193	4.89282	0.0189593	31523	4.84414	0.0187608	19423	4.79545	0.0188863	0.00117384	0.102531	0.0693958
Chr5_93509157	Chr5	93509157	C	A	0.208169	0.995	0.473333	0.526667	-0.228714	0.0249069	3.69e-18	84.32	88	12.1189	0.0497198	179	11.8902	0.042576	108	11.6614	0.0489293	0.0260808	0.0689706	0.0486054	0.143657	18.1549	0.0950514	27.4386	0.586604	0.248956	0.100333	0.451426	0.548574	-0.0486839	0.00247122	3.97e-86	388.1	13194	4.89283	0.0189592	31520	4.84414	0.0187606	19425	4.79546	0.0188861	0.00117388	0.102528	0.0693977
Chr5_93509234	Chr5	93509234	G	A	0.208169	0.994	0.473333	0.526667	-0.228714	0.0249069	3.69e-18	84.32	88	12.1189	0.0497198	179	11.8902	0.042576	108	11.6614	0.0489293	0.0260808	0.0689706	0.0486054	0.143657	18.1549	0.0950514	27.4386	0.586604	0.248956	0.100333	0.45134	0.54866	-0.0487393	0.0024713	2.59e-86	389	13189	4.8929	0.018959	31519	4.84416	0.0187603	19431	4.79542	0.0188856	0.00117651	0.102522	0.0694003
Chr5_93509407	Chr5	93509407	A	C	0.208169	0.991	0.473333	0.526667	-0.228714	0.0249069	3.69e-18	84.32	88	12.1189	0.0497198	179	11.8902	0.042576	108	11.6614	0.0489293	0.0260808	0.0689706	0.0486054	0.143657	18.1549	0.0950514	27.4386	0.586604	0.248956	0.100333	0.451332	0.548668	-0.0486947	0.00247136	3.73e-86	388.2	13187	4.89286	0.0189589	31522	4.84416	0.0187602	19430	4.79547	0.0188855	0.00117435	0.10252	0.0694036
Chr5_93509448	Chr5	93509448	C	T	0.208169	0.994	0.473333	0.526667	-0.228714	0.0249069	3.69e-18	84.32	88	12.1189	0.0497198	179	11.8902	0.042576	108	11.6614	0.0489293	0.0260808	0.0689706	0.0486054	0.143657	18.1549	0.0950514	27.4386	0.586604	0.248956	0.100333	0.451324	0.548676	-0.0487404	0.00247127	2.56e-86	389	13188	4.89291	0.0189587	31519	4.84417	0.01876	19432	4.79543	0.0188853	0.00117655	0.102517	0.0694042
Chr5_93509455	Chr5	93509455	A	G	0.208169	0.994	0.473333	0.526667	-0.228714	0.0249069	3.69e-18	84.32	88	12.1189	0.0497198	179	11.8902	0.042576	108	11.6614	0.0489293	0.0260808	0.0689706	0.0486054	0.143657	18.1549	0.0950514	27.4386	0.586604	0.248956	0.100333	0.451324	0.548676	-0.0487404	0.00247127	2.56e-86	389	13188	4.89291	0.0189587	31519	4.84417	0.01876	19432	4.79543	0.0188853	0.00117655	0.102517	0.0694042
Chr5_93509471	Chr5	93509471	T	C	0.208169	0.994	0.473333	0.526667	-0.228714	0.0249069	3.69e-18	84.32	88	12.1189	0.0497198	179	11.8902	0.042576	108	11.6614	0.0489293	0.0260808	0.0689706	0.0486054	0.143657	18.1549	0.0950514	27.4386	0.586604	0.248956	0.100333	0.451317	0.548683	-0.0487575	0.00247126	2.23e-86	389.3	13188	4.89293	0.0189587	31518	4.84417	0.01876	19433	4.79541	0.0188853	0.00117738	0.102518	0.0694029
Chr5_93509607	Chr5	93509607	C	T	0.208169	0.996	0.473333	0.526667	-0.228714	0.0249069	3.69e-18	84.32	88	12.1189	0.0497198	179	11.8902	0.042576	108	11.6614	0.0489293	0.0260808	0.0689706	0.0486054	0.143657	18.1549	0.0950514	27.4386	0.586604	0.248956	0.100333	0.451309	0.548691	-0.0487303	0.00247128	2.77e-86	388.8	13187	4.8929	0.0189588	31519	4.84417	0.01876	19433	4.79544	0.0188853	0.00117606	0.102518	0.0694042
Chr5_93509693	Chr5	93509693	G	A	0.208169	0.98	0.473333	0.526667	-0.228714	0.0249069	3.69e-18	84.32	88	12.1189	0.0497198	179	11.8902	0.042576	108	11.6614	0.0489293	0.0260808	0.0689706	0.0486054	0.143657	18.1549	0.0950514	27.4386	0.586604	0.248956	0.100333	0.451285	0.548715	-0.0487523	0.00247126	2.32e-86	389.2	13187	4.89295	0.0189589	31516	4.8442	0.01876	19436	4.79545	0.0188851	0.00117711	0.102517	0.069404
Chr5_93509712	Chr5	93509712	C	T	0.208169	0.98	0.473333	0.526667	-0.228714	0.0249069	3.69e-18	84.32	88	12.1189	0.0497198	179	11.8902	0.042576	108	11.6614	0.0489293	0.0260808	0.0689706	0.0486054	0.143657	18.1549	0.0950514	27.4386	0.586604	0.248956	0.100333	0.451278	0.548722	-0.0487358	0.00247131	2.67e-86	388.9	13186	4.89294	0.018959	31517	4.8442	0.01876	19436	4.79547	0.0188851	0.00117631	0.102517	0.0694041
Chr5_93509717	Chr5	93509717	A	AAACAAC	0.208169	0	0.473333	0.526667	-0.228714	0.0249069	3.69e-18	84.32	88	12.1189	0.0497198	179	11.8902	0.042576	108	11.6614	0.0489293	0.0260808	0.0689706	0.0486054	0.143657	18.1549	0.0950514	27.4386	0.586604	0.248956	0.100333	0.451285	0.548715	-0.048733	0.00247124	2.7e-86	388.9	13187	4.89294	0.018959	31516	4.8442	0.0187601	19436	4.79547	0.0188851	0.00117618	0.102518	0.0694038
Chr5_93509757	Chr5	93509757	G	A	0.208169	0.998	0.473333	0.526667	-0.228714	0.0249069	3.69e-18	84.32	88	12.1189	0.0497198	179	11.8902	0.042576	108	11.6614	0.0489293	0.0260808	0.0689706	0.0486054	0.143657	18.1549	0.0950514	27.4386	0.586604	0.248956	0.100333	0.451293	0.548707	-0.0487412	0.00247134	2.57e-86	389	13186	4.89291	0.0189586	31519	4.84417	0.0187598	19434	4.79543	0.0188852	0.00117658	0.102515	0.0694062
Chr5_93509937	Chr5	93509937	T	C	0.208169	0.997	0.473333	0.526667	-0.228714	0.0249069	3.69e-18	84.32	88	12.1189	0.0497198	179	11.8902	0.042576	108	11.6614	0.0489293	0.0260808	0.0689706	0.0486054	0.143657	18.1549	0.0950514	27.4386	0.586604	0.248956	0.100333	0.451301	0.548699	-0.0487063	0.00247128	3.36e-86	388.4	13187	4.89288	0.0189588	31518	4.84417	0.01876	19434	4.79547	0.0188853	0.0011749	0.102517	0.0694057
Chr5_93509989	Chr5	93509989	T	C	0.208169	0.993	0.473333	0.526667	-0.228714	0.0249069	3.69e-18	84.32	88	12.1189	0.0497198	179	11.8902	0.042576	108	11.6614	0.0489293	0.0260808	0.0689706	0.0486054	0.143657	18.1549	0.0950514	27.4386	0.586604	0.248956	0.100333	0.451301	0.548699	-0.0487039	0.00247128	3.42e-86	388.4	13187	4.8929	0.0189587	31518	4.8442	0.0187598	19434	4.79549	0.0188849	0.00117478	0.102513	0.0694088
Chr5_93510077	Chr5	93510077	G	A	0.208169	0.997	0.473333	0.526667	-0.228714	0.0249069	3.69e-18	84.32	88	12.1189	0.0497198	179	11.8902	0.042576	108	11.6614	0.0489293	0.0260808	0.0689706	0.0486054	0.143657	18.1549	0.0950514	27.4386	0.586604	0.248956	0.100333	0.451605	0.548395	-0.0486029	0.00247092	7.21e-86	386.9	13205	4.89273	0.0189591	31521	4.84412	0.0187606	19413	4.79552	0.0188861	0.00117006	0.102527	0.0694012
Chr5_93510105	Chr5	93510105	G	C	0.208169	0.997	0.473333	0.526667	-0.228714	0.0249069	3.69e-18	84.32	88	12.1189	0.0497198	179	11.8902	0.042576	108	11.6614	0.0489293	0.0260808	0.0689706	0.0486054	0.143657	18.1549	0.0950514	27.4386	0.586604	0.248956	0.100333	0.451582	0.548418	-0.0486493	0.00247102	5.07e-86	387.6	13202	4.89277	0.018959	31524	4.84412	0.0187605	19413	4.79548	0.0188861	0.00117228	0.102526	0.0694005
Chr5_93510239	Chr5	93510239	G	A	0.208169	0.988	0.473333	0.526667	-0.228714	0.0249069	3.69e-18	84.32	88	12.1189	0.0497198	179	11.8902	0.042576	108	11.6614	0.0489293	0.0260808	0.0689706	0.0486054	0.143657	18.1549	0.0950514	27.4386	0.586604	0.248956	0.100333	0.45159	0.54841	-0.0486573	0.00247096	4.71e-86	387.8	13204	4.89278	0.0189593	31521	4.84412	0.0187609	19414	4.79547	0.0188864	0.00117267	0.102533	0.069395
Chr5_93510260	Chr5	93510260	C	T	0.208169	0.988	0.473333	0.526667	-0.228714	0.0249069	3.69e-18	84.32	88	12.1189	0.0497198	179	11.8902	0.042576	108	11.6614	0.0489293	0.0260808	0.0689706	0.0486054	0.143657	18.1549	0.0950514	27.4386	0.586604	0.248956	0.100333	0.451301	0.548699	-0.0487332	0.00247123	2.69e-86	388.9	13187	4.89289	0.0189587	31518	4.84416	0.01876	19434	4.79543	0.0188854	0.0011762	0.102518	0.0694033
Chr5_93510358	Chr5	93510358	C	A	0.208169	0.997	0.473333	0.526667	-0.228714	0.0249069	3.69e-18	84.32	88	12.1189	0.0497198	179	11.8902	0.042576	108	11.6614	0.0489293	0.0260808	0.0689706	0.0486054	0.143657	18.1549	0.0950514	27.4386	0.586604	0.248956	0.100333	0.451597	0.548403	-0.0486358	0.0024709	5.54e-86	387.4	13204	4.89277	0.0189593	31522	4.84413	0.0187609	19413	4.79549	0.0188863	0.00117164	0.102532	0.0693966
Chr5_93510462	Chr5	93510462	G	A	0.208169	0.991	0.473333	0.526667	-0.228714	0.0249069	3.69e-18	84.32	88	12.1189	0.0497198	179	11.8902	0.042576	108	11.6614	0.0489293	0.0260808	0.0689706	0.0486054	0.143657	18.1549	0.0950514	27.4386	0.586604	0.248956	0.100333	0.451496	0.548504	-0.048693	0.00247087	3.5e-86	388.4	13198	4.89284	0.0189589	31521	4.84415	0.0187603	19420	4.79546	0.0188857	0.00117435	0.102522	0.0694015
Chr5_93510472	Chr5	93510472	G	C	0.208169	0.991	0.473333	0.526667	-0.228714	0.0249069	3.69e-18	84.32	88	12.1189	0.0497198	179	11.8902	0.042576	108	11.6614	0.0489293	0.0260808	0.0689706	0.0486054	0.143657	18.1549	0.0950514	27.4386	0.586604	0.248956	0.100333	0.45148	0.54852	-0.0486733	0.00247102	4.19e-86	388	13196	4.89282	0.0189586	31523	4.84415	0.01876	19420	4.79548	0.0188853	0.00117339	0.102516	0.0694073
Chr5_93510557	Chr5	93510557	A	G	0.208169	0.986	0.473333	0.526667	-0.228714	0.0249069	3.69e-18	84.32	88	12.1189	0.0497198	179	11.8902	0.042576	108	11.6614	0.0489293	0.0260808	0.0689706	0.0486054	0.143657	18.1549	0.0950514	27.4386	0.586604	0.248956	0.100333	0.451551	0.548449	-0.0486883	0.00247107	3.75e-86	388.2	13198	4.89283	0.0189585	31528	4.84414	0.01876	19413	4.79545	0.0188854	0.00117415	0.102516	0.0694066
Chr5_93510599	Chr5	93510599	A	G	0.208169	0.998	0.473333	0.526667	-0.228714	0.0249069	3.69e-18	84.32	88	12.1189	0.0497198	179	11.8902	0.042576	108	11.6614	0.0489293	0.0260808	0.0689706	0.0486054	0.143657	18.1549	0.0950514	27.4386	0.586604	0.248956	0.100333	0.45159	0.54841	-0.0487233	0.00247092	2.77e-86	388.8	13203	4.89286	0.0189588	31523	4.84414	0.0187604	19413	4.79542	0.0188858	0.00117585	0.102524	0.069399
Chr5_93510606	Chr5	93510606	G	A	0.208169	0.998	0.473333	0.526667	-0.228714	0.0249069	3.69e-18	84.32	88	12.1189	0.0497198	179	11.8902	0.042576	108	11.6614	0.0489293	0.0260808	0.0689706	0.0486054	0.143657	18.1549	0.0950514	27.4386	0.586604	0.248956	0.100333	0.451613	0.548387	-0.048681	0.00247087	3.85e-86	388.2	13205	4.89283	0.0189593	31522	4.84414	0.0187607	19412	4.79546	0.0188862	0.00117382	0.10253	0.0693959
Chr5_93510682	Chr5	93510682	G	A	0.208169	0.99	0.473333	0.526667	-0.228714	0.0249069	3.69e-18	84.32	88	12.1189	0.0497198	179	11.8902	0.042576	108	11.6614	0.0489293	0.0260808	0.0689706	0.0486054	0.143657	18.1549	0.0950514	27.4386	0.586604	0.248956	0.100333	0.451597	0.548403	-0.0486494	0.00247073	4.84e-86	387.7	13206	4.89278	0.0189594	31518	4.84413	0.0187609	19415	4.79548	0.0188864	0.00117229	0.102533	0.0693946
Chr5_93510710	Chr5	93510710	C	G	0.208169	0.992	0.473333	0.526667	-0.228714	0.0249069	3.69e-18	84.32	88	12.1189	0.0497198	179	11.8902	0.042576	108	11.6614	0.0489293	0.0260808	0.0689706	0.0486054	0.143657	18.1549	0.0950514	27.4386	0.586604	0.248956	0.100333	0.451597	0.548403	-0.0486837	0.00247073	3.69e-86	388.3	13205	4.89282	0.0189594	31520	4.84414	0.0187609	19414	4.79546	0.0188864	0.00117395	0.102534	0.0693929
Chr5_93510801	Chr5	93510801	C	A	0.208169	0.995	0.473333	0.526667	-0.228714	0.0249069	3.69e-18	84.32	88	12.1189	0.0497198	179	11.8902	0.042576	108	11.6614	0.0489293	0.0260808	0.0689706	0.0486054	0.143657	18.1549	0.0950514	27.4386	0.586604	0.248956	0.100333	0.451293	0.548707	-0.0487719	0.00247106	1.92e-86	389.6	13184	4.89297	0.0189603	31523	4.8442	0.0187614	19432	4.79543	0.0188865	0.00117806	0.102543	0.0693827
Chr5_93510868	Chr5	93510868	C	T	0.208169	0.996	0.473333	0.526667	-0.228714	0.0249069	3.69e-18	84.32	88	12.1189	0.0497198	179	11.8902	0.042576	108	11.6614	0.0489293	0.0260808	0.0689706	0.0486054	0.143657	18.1549	0.0950514	27.4386	0.586604	0.248956	0.100333	0.451301	0.548699	-0.0487708	0.00247101	1.93e-86	389.6	13185	4.89297	0.0189603	31522	4.8442	0.0187615	19432	4.79543	0.0188866	0.00117801	0.102544	0.0693818
Chr5_93510878	Chr5	93510878	A	C	0.208169	0.998	0.473333	0.526667	-0.228714	0.0249069	3.69e-18	84.32	88	12.1189	0.0497198	179	11.8902	0.042576	108	11.6614	0.0489293	0.0260808	0.0689706	0.0486054	0.143657	18.1549	0.0950514	27.4386	0.586604	0.248956	0.100333	0.451301	0.548699	-0.0487628	0.00247108	2.07e-86	389.4	13185	4.89296	0.0189604	31522	4.84419	0.0187615	19432	4.79543	0.0188867	0.00117763	0.102545	0.0693813
Chr5_93511000	Chr5	93511000	G	T	0.208169	0.999	0.473333	0.526667	-0.228714	0.0249069	3.69e-18	84.32	88	12.1189	0.0497198	179	11.8902	0.042576	108	11.6614	0.0489293	0.0260808	0.0689706	0.0486054	0.143657	18.1549	0.0950514	27.4386	0.586604	0.248956	0.100333	0.451285	0.548715	-0.0488226	0.00247103	1.28e-86	390.4	13184	4.89302	0.01896	31522	4.8442	0.0187612	19433	4.79538	0.0188864	0.00118051	0.10254	0.0693829
Chr5_93511030	Chr5	93511030	T	C	0.208169	0.998	0.473333	0.526667	-0.228714	0.0249069	3.69e-18	84.32	88	12.1189	0.0497198	179	11.8902	0.042576	108	11.6614	0.0489293	0.0260808	0.0689706	0.0486054	0.143657	18.1549	0.0950514	27.4386	0.586604	0.248956	0.100333	0.451496	0.548504	-0.0487332	0.002471	2.59e-86	389	13197	4.8929	0.0189594	31523	4.84417	0.0187608	19419	4.79543	0.0188861	0.00117629	0.102531	0.0693932
Chr5_93511064	Chr5	93511064	C	T	0.208169	0.998	0.473333	0.526667	-0.228714	0.0249069	3.69e-18	84.32	88	12.1189	0.0497198	179	11.8902	0.042576	108	11.6614	0.0489293	0.0260808	0.0689706	0.0486054	0.143657	18.1549	0.0950514	27.4386	0.586604	0.248956	0.100333	0.451473	0.548527	-0.0487599	0.0024711	2.13e-86	389.4	13195	4.89294	0.0189598	31524	4.84418	0.0187611	19420	4.79542	0.0188864	0.00117756	0.102537	0.0693877
Chr5_93511111	Chr5	93511111	G	A	0.208169	0.998	0.473333	0.526667	-0.228714	0.0249069	3.69e-18	84.32	88	12.1189	0.0497198	179	11.8902	0.042576	108	11.6614	0.0489293	0.0260808	0.0689706	0.0486054	0.143657	18.1549	0.0950514	27.4386	0.586604	0.248956	0.100333	0.451488	0.548512	-0.0487425	0.00247111	2.45e-86	389.1	13195	4.89292	0.0189596	31526	4.84417	0.0187608	19418	4.79543	0.0188861	0.00117673	0.102532	0.0693921
Chr5_93511176	Chr5	93511176	G	T	0.208169	0.998	0.473333	0.526667	-0.228714	0.0249069	3.69e-18	84.32	88	12.1189	0.0497198	179	11.8902	0.042576	108	11.6614	0.0489293	0.0260808	0.0689706	0.0486054	0.143657	18.1549	0.0950514	27.4386	0.586604	0.248956	0.100333	0.451473	0.548527	-0.0487897	0.00247113	1.69e-86	389.8	13194	4.89298	0.0189593	31526	4.84419	0.0187606	19419	4.7954	0.0188858	0.001179	0.102528	0.0693935
Chr5_93511211	Chr5	93511211	A	C	0.208169	0.997	0.473333	0.526667	-0.228714	0.0249069	3.69e-18	84.32	88	12.1189	0.0497198	179	11.8902	0.042576	108	11.6614	0.0489293	0.0260808	0.0689706	0.0486054	0.143657	18.1549	0.0950514	27.4386	0.586604	0.248956	0.100333	0.451473	0.548527	-0.0487721	0.00247115	1.95e-86	389.5	13194	4.89296	0.0189597	31526	4.84418	0.0187609	19419	4.79541	0.0188861	0.00117816	0.102534	0.0693897
Chr5_93511277	Chr5	93511277	C	T	0.208169	0.998	0.473333	0.526667	-0.228714	0.0249069	3.69e-18	84.32	88	12.1189	0.0497198	179	11.8902	0.042576	108	11.6614	0.0489293	0.0260808	0.0689706	0.0486054	0.143657	18.1549	0.0950514	27.4386	0.586604	0.248956	0.100333	0.45148	0.54852	-0.048735	0.00247106	2.58e-86	389	13195	4.89291	0.0189596	31525	4.84417	0.0187608	19419	4.79544	0.0188861	0.00117637	0.102532	0.0693922
Chr5_93511281	Chr5	93511281	G	C	0.208169	0.998	0.473333	0.526667	-0.228714	0.0249069	3.69e-18	84.32	88	12.1189	0.0497198	179	11.8902	0.042576	108	11.6614	0.0489293	0.0260808	0.0689706	0.0486054	0.143657	18.1549	0.0950514	27.4386	0.586604	0.248956	0.100333	0.451496	0.548504	-0.0487768	0.002471	1.83e-86	389.7	13196	4.89295	0.0189593	31525	4.84417	0.0187606	19418	4.7954	0.0188859	0.00117839	0.10253	0.0693927
Chr5_93511327	Chr5	93511327	T	G	0.208169	0.982	0.473333	0.526667	-0.228714	0.0249069	3.69e-18	84.32	88	12.1189	0.0497198	179	11.8902	0.042576	108	11.6614	0.0489293	0.0260808	0.0689706	0.0486054	0.143657	18.1549	0.0950514	27.4386	0.586604	0.248956	0.100333	0.451488	0.548512	-0.0487301	0.00247099	2.66e-86	388.9	13196	4.8929	0.0189594	31524	4.84417	0.0187607	19419	4.79544	0.018886	0.00117613	0.10253	0.0693939
Chr5_93511335	Chr5	93511335	C	T	0.208169	0.982	0.473333	0.526667	-0.228714	0.0249069	3.69e-18	84.32	88	12.1189	0.0497198	179	11.8902	0.042576	108	11.6614	0.0489293	0.0260808	0.0689706	0.0486054	0.143657	18.1549	0.0950514	27.4386	0.586604	0.248956	0.100333	0.451504	0.548496	-0.0487395	0.00247106	2.49e-86	389	13196	4.89291	0.0189596	31526	4.84417	0.0187609	19417	4.79543	0.0188862	0.00117659	0.102534	0.0693908
Chr5_93511340	Chr5	93511340	C	T	0.208169	0.982	0.473333	0.526667	-0.228714	0.0249069	3.69e-18	84.32	88	12.1189	0.0497198	179	11.8902	0.042576	108	11.6614	0.0489293	0.0260808	0.0689706	0.0486054	0.143657	18.1549	0.0950514	27.4386	0.586604	0.248956	0.100333	0.451496	0.548504	-0.0487257	0.00247099	2.75e-86	388.8	13198	4.89289	0.0189596	31521	4.84417	0.0187609	19420	4.79544	0.0188862	0.00117593	0.102534	0.0693914
Chr5_93511365	Chr5	93511365	AGTCC	TCT	0.208169	0	0.473333	0.526667	-0.228714	0.0249069	3.69e-18	84.32	88	12.1189	0.0497198	179	11.8902	0.042576	108	11.6614	0.0489293	0.0260808	0.0689706	0.0486054	0.143657	18.1549	0.0950514	27.4386	0.586604	0.248956	0.100333	0.451519	0.548481	-0.0487426	0.00247091	2.37e-86	389.1	13199	4.8929	0.0189591	31522	4.84416	0.0187605	19418	4.79542	0.0188859	0.00117675	0.102527	0.0693964
Chr5_93511398	Chr5	93511398	C	T	0.208169	0.998	0.473333	0.526667	-0.228714	0.0249069	3.69e-18	84.32	88	12.1189	0.0497198	179	11.8902	0.042576	108	11.6614	0.0489293	0.0260808	0.0689706	0.0486054	0.143657	18.1549	0.0950514	27.4386	0.586604	0.248956	0.100333	0.451504	0.548496	-0.0487697	0.00247104	1.95e-86	389.5	13197	4.89293	0.0189595	31524	4.84416	0.0187609	19418	4.7954	0.0188862	0.00117805	0.102534	0.0693898
Chr5_93511413	Chr5	93511413	C	A	0.208169	0.993	0.473333	0.526667	-0.228714	0.0249069	3.69e-18	84.32	88	12.1189	0.0497198	179	11.8902	0.042576	108	11.6614	0.0489293	0.0260808	0.0689706	0.0486054	0.143657	18.1549	0.0950514	27.4386	0.586604	0.248956	0.100333	0.451504	0.548496	-0.0487367	0.00247104	2.54e-86	389	13197	4.89285	0.0189592	31524	4.84411	0.0187609	19418	4.79537	0.0188866	0.00117646	0.102534	0.0693908
Chr5_93511443	Chr5	93511443	G	A	0.208169	0.989	0.473333	0.526667	-0.228714	0.0249069	3.69e-18	84.32	88	12.1189	0.0497198	179	11.8902	0.042576	108	11.6614	0.0489293	0.0260808	0.0689706	0.0486054	0.143657	18.1549	0.0950514	27.4386	0.586604	0.248956	0.100333	0.451519	0.548481	-0.0487027	0.00247106	3.34e-86	388.5	13197	4.89279	0.0189593	31526	4.84409	0.0187611	19416	4.79539	0.0188869	0.00117483	0.102537	0.0693901
Chr5_93511480	Chr5	93511480	TGAA	CG	0.208169	0	0.473333	0.526667	-0.228714	0.0249069	3.69e-18	84.32	88	12.1189	0.0497198	179	11.8902	0.042576	108	11.6614	0.0489293	0.0260808	0.0689706	0.0486054	0.143657	18.1549	0.0950514	27.4386	0.586604	0.248956	0.100333	0.451574	0.548426	-0.0485763	0.00247081	8.75e-86	386.5	13203	4.89253	0.0189574	31521	4.84396	0.01876	19415	4.79538	0.0188866	0.00116876	0.102519	0.069409
Chr5_93511496	Chr5	93511496	T	G	0.208169	0.924	0.473333	0.526667	-0.228714	0.0249069	3.69e-18	84.32	88	12.1189	0.0497198	179	11.8902	0.042576	108	11.6614	0.0489293	0.0260808	0.0689706	0.0486054	0.143657	18.1549	0.0950514	27.4386	0.586604	0.248956	0.100333	0.451636	0.548364	-0.0487158	0.00247071	2.85e-86	388.8	13205	4.89277	0.0189582	31525	4.84405	0.0187603	19409	4.79534	0.0188864	0.00117551	0.102525	0.0693985
Chr5_93511550	Chr5	93511550	A	G	0.208169	0.983	0.473333	0.526667	-0.228714	0.0249069	3.69e-18	84.32	88	12.1189	0.0497198	179	11.8902	0.042576	108	11.6614	0.0489293	0.0260808	0.0689706	0.0486054	0.143657	18.1549	0.0950514	27.4386	0.586604	0.248956	0.100333	0.451535	0.548465	-0.0487335	0.00247088	2.54e-86	389	13200	4.89283	0.0189587	31522	4.8441	0.0187605	19417	4.79536	0.0188862	0.00117632	0.102527	0.0693965
Chr5_93511558	Chr5	93511558	A	T	0.208169	0.983	0.473333	0.526667	-0.228714	0.0249069	3.69e-18	84.32	88	12.1189	0.0497198	179	11.8902	0.042576	108	11.6614	0.0489293	0.0260808	0.0689706	0.0486054	0.143657	18.1549	0.0950514	27.4386	0.586604	0.248956	0.100333	0.451527	0.548473	-0.0487088	0.00247085	3.07e-86	388.6	13200	4.8928	0.0189589	31521	4.84409	0.0187607	19418	4.79538	0.0188865	0.00117512	0.102531	0.069394
Chr5_93511596	Chr5	93511596	T	C	0.208169	0.901	0.473333	0.526667	-0.228714	0.0249069	3.69e-18	84.32	88	12.1189	0.0497198	179	11.8902	0.042576	108	11.6614	0.0489293	0.0260808	0.0689706	0.0486054	0.143657	18.1549	0.0950514	27.4386	0.586604	0.248956	0.100333	0.451683	0.548317	-0.0487412	0.00247067	2.31e-86	389.2	13209	4.89274	0.0189577	31523	4.844	0.0187601	19407	4.79526	0.0188865	0.00117676	0.102523	0.0693994
Chr5_93511599	Chr5	93511599	CA	GT	0.208169	0	0.473333	0.526667	-0.228714	0.0249069	3.69e-18	84.32	88	12.1189	0.0497198	179	11.8902	0.042576	108	11.6614	0.0489293	0.0260808	0.0689706	0.0486054	0.143657	18.1549	0.0950514	27.4386	0.586604	0.248956	0.100333	0.451691	0.548309	-0.0487509	0.0024707	2.15e-86	389.3	13209	4.89276	0.0189573	31524	4.84401	0.0187597	19406	4.79526	0.018886	0.00117723	0.102515	0.0694049
Chr5_93511614	Chr5	93511614	CA	GT	0.208169	0	0.473333	0.526667	-0.228714	0.0249069	3.69e-18	84.32	88	12.1189	0.0497198	179	11.8902	0.042576	108	11.6614	0.0489293	0.0260808	0.0689706	0.0486054	0.143657	18.1549	0.0950514	27.4386	0.586604	0.248956	0.100333	0.451605	0.548395	-0.0487659	0.0024709	1.97e-86	389.5	13204	4.89284	0.018958	31523	4.84407	0.01876	19412	4.79531	0.0188859	0.00117792	0.102519	0.0694016
Chr5_93511841	Chr5	93511841	T	C	0.208169	0.996	0.473333	0.526667	-0.228714	0.0249069	3.69e-18	84.32	88	12.1189	0.0497198	179	11.8902	0.042576	108	11.6614	0.0489293	0.0260808	0.0689706	0.0486054	0.143657	18.1549	0.0950514	27.4386	0.586604	0.248956	0.100333	0.451543	0.548457	-0.0487613	0.00247082	2.02e-86	389.5	13200	4.89294	0.0189585	31523	4.84418	0.0187598	19416	4.79542	0.0188851	0.00117767	0.102515	0.0694048
Chr5_93511863	Chr5	93511863	GA	AG	0.208169	0	0.473333	0.526667	-0.228714	0.0249069	3.69e-18	84.32	88	12.1189	0.0497198	179	11.8902	0.042576	108	11.6614	0.0489293	0.0260808	0.0689706	0.0486054	0.143657	18.1549	0.0950514	27.4386	0.586604	0.248956	0.100333	0.451543	0.548457	-0.0487688	0.00247073	1.87e-86	389.6	13200	4.89294	0.0189589	31523	4.84417	0.0187603	19416	4.7954	0.0188855	0.00117803	0.102523	0.069398
Chr5_93511915	Chr5	93511915	T	C	0.208169	0.996	0.473333	0.526667	-0.228714	0.0249069	3.69e-18	84.32	88	12.1189	0.0497198	179	11.8902	0.042576	108	11.6614	0.0489293	0.0260808	0.0689706	0.0486054	0.143657	18.1549	0.0950514	27.4386	0.586604	0.248956	0.100333	0.451551	0.548449	-0.0487924	0.00247083	1.58e-86	390	13200	4.89297	0.0189587	31524	4.84418	0.01876	19415	4.79539	0.0188852	0.00117917	0.102518	0.0694008
Chr5_93511952	Chr5	93511952	A	G	0.208169	0.996	0.473333	0.526667	-0.228714	0.0249069	3.69e-18	84.32	88	12.1189	0.0497198	179	11.8902	0.042576	108	11.6614	0.0489293	0.0260808	0.0689706	0.0486054	0.143657	18.1549	0.0950514	27.4386	0.586604	0.248956	0.100333	0.451535	0.548465	-0.0487271	0.00247082	2.65e-86	388.9	13199	4.8929	0.0189594	31524	4.84418	0.0187607	19416	4.79545	0.0188859	0.00117601	0.102529	0.0693947
Chr5_93511973	Chr5	93511973	A	G	0.208169	0.995	0.473333	0.526667	-0.228714	0.0249069	3.69e-18	84.32	88	12.1189	0.0497198	179	11.8902	0.042576	108	11.6614	0.0489293	0.0260808	0.0689706	0.0486054	0.143657	18.1549	0.0950514	27.4386	0.586604	0.248956	0.100333	0.451519	0.548481	-0.0487587	0.00247079	2.05e-86	389.4	13200	4.89293	0.0189589	31520	4.84417	0.0187603	19419	4.79541	0.0188856	0.00117753	0.102524	0.0693981
Chr5_93511984	Chr5	93511984	C	A	0.208169	0.995	0.473333	0.526667	-0.228714	0.0249069	3.69e-18	84.32	88	12.1189	0.0497198	179	11.8902	0.042576	108	11.6614	0.0489293	0.0260808	0.0689706	0.0486054	0.143657	18.1549	0.0950514	27.4386	0.586604	0.248956	0.100333	0.451504	0.548496	-0.0487705	0.00247068	1.83e-86	389.7	13198	4.89294	0.0189593	31522	4.84417	0.0187607	19419	4.7954	0.018886	0.00117809	0.102531	0.069392
Chr5_93512100	Chr5	93512100	A	G	0.208169	0.987	0.473333	0.526667	-0.228714	0.0249069	3.69e-18	84.32	88	12.1189	0.0497198	179	11.8902	0.042576	108	11.6614	0.0489293	0.0260808	0.0689706	0.0486054	0.143657	18.1549	0.0950514	27.4386	0.586604	0.248956	0.100333	0.451894	0.548106	-0.0486315	0.00247	4.98e-86	387.7	13218	4.89276	0.0189599	31532	4.84413	0.0187616	19389	4.7955	0.018887	0.00117156	0.102545	0.0693856
Chr5_93512108	Chr5	93512108	T	C	0.208169	0.987	0.473333	0.526667	-0.228714	0.0249069	3.69e-18	84.32	88	12.1189	0.0497198	179	11.8902	0.042576	108	11.6614	0.0489293	0.0260808	0.0689706	0.0486054	0.143657	18.1549	0.0950514	27.4386	0.586604	0.248956	0.100333	0.451847	0.548153	-0.0486972	0.00246998	2.95e-86	388.7	13217	4.89283	0.0189597	31528	4.84413	0.0187614	19394	4.79543	0.0188868	0.00117471	0.102542	0.0693855
Chr5_93512110	Chr5	93512110	G	A	0.208169	0.987	0.473333	0.526667	-0.228714	0.0249069	3.69e-18	84.32	88	12.1189	0.0497198	179	11.8902	0.042576	108	11.6614	0.0489293	0.0260808	0.0689706	0.0486054	0.143657	18.1549	0.0950514	27.4386	0.586604	0.248956	0.100333	0.451909	0.548091	-0.0487179	0.00246983	2.44e-86	389.1	13222	4.89285	0.0189596	31526	4.84413	0.0187613	19391	4.79541	0.0188867	0.00117574	0.102541	0.0693851
Chr5_93512148	Chr5	93512148	T	C	0.208169	0.981	0.473333	0.526667	-0.228714	0.0249069	3.69e-18	84.32	88	12.1189	0.0497198	179	11.8902	0.042576	108	11.6614	0.0489293	0.0260808	0.0689706	0.0486054	0.143657	18.1549	0.0950514	27.4386	0.586604	0.248956	0.100333	0.451987	0.548013	-0.0486101	0.00246992	5.83e-86	387.3	13225	4.8927	0.0189603	31530	4.84409	0.0187623	19384	4.79548	0.0188879	0.00117058	0.102557	0.069377
Chr5_93512155	Chr5	93512155	A	G	0.208169	0.981	0.473333	0.526667	-0.228714	0.0249069	3.69e-18	84.32	88	12.1189	0.0497198	179	11.8902	0.042576	108	11.6614	0.0489293	0.0260808	0.0689706	0.0486054	0.143657	18.1549	0.0950514	27.4386	0.586604	0.248956	0.100333	0.451964	0.548036	-0.048667	0.00246974	3.6e-86	388.3	13225	4.89277	0.0189597	31527	4.84411	0.0187615	19387	4.79544	0.0188871	0.00117331	0.102545	0.0693839
Chr5_93512161	Chr5	93512161	GC	TTGA	0.208169	0	0.473333	0.526667	-0.228714	0.0249069	3.69e-18	84.32	88	12.1189	0.0497198	179	11.8902	0.042576	108	11.6614	0.0489293	0.0260808	0.0689706	0.0486054	0.143657	18.1549	0.0950514	27.4386	0.586604	0.248956	0.100333	0.452018	0.547982	-0.0485191	0.00246954	1.13e-85	386	13230	4.89259	0.0189597	31524	4.84407	0.0187617	19385	4.79555	0.0188873	0.00116621	0.102545	0.0693892
Chr5_93512204	Chr5	93512204	C	A	0.208169	0.928	0.473333	0.526667	-0.228714	0.0249069	3.69e-18	84.32	88	12.1189	0.0497198	179	11.8902	0.042576	108	11.6614	0.0489293	0.0260808	0.0689706	0.0486054	0.143657	18.1549	0.0950514	27.4386	0.586604	0.248956	0.100333	0.451987	0.548013	-0.048614	0.00246969	5.45e-86	387.5	13225	4.89269	0.0189592	31530	4.84408	0.0187613	19384	4.79546	0.0188869	0.00117077	0.10254	0.0693902
Chr5_93512219	Chr5	93512219	T	C	0.208169	0.977	0.473333	0.526667	-0.228714	0.0249069	3.69e-18	84.32	88	12.1189	0.0497198	179	11.8902	0.042576	108	11.6614	0.0489293	0.0260808	0.0689706	0.0486054	0.143657	18.1549	0.0950514	27.4386	0.586604	0.248956	0.100333	0.451909	0.548091	-0.0486485	0.0024699	4.28e-86	388	13219	4.89281	0.0189606	31532	4.84416	0.0187622	19388	4.79551	0.0188874	0.00117239	0.102555	0.0693772
Chr5_93512224	Chr5	93512224	G	A	0.208169	0.977	0.473333	0.526667	-0.228714	0.0249069	3.69e-18	84.32	88	12.1189	0.0497198	179	11.8902	0.042576	108	11.6614	0.0489293	0.0260808	0.0689706	0.0486054	0.143657	18.1549	0.0950514	27.4386	0.586604	0.248956	0.100333	0.451909	0.548091	-0.0485728	0.00246987	7.78e-86	386.8	13218	4.89274	0.0189609	31534	4.84417	0.0187623	19387	4.79559	0.0188874	0.00116874	0.102556	0.0693795
Chr5_93512232	Chr5	93512232	G	A	0.208169	0.981	0.473333	0.526667	-0.228714	0.0249069	3.69e-18	84.32	88	12.1189	0.0497198	179	11.8902	0.042576	108	11.6614	0.0489293	0.0260808	0.0689706	0.0486054	0.143657	18.1549	0.0950514	27.4386	0.586604	0.248956	0.100333	0.451894	0.548106	-0.0486094	0.00246999	5.92e-86	387.3	13218	4.89274	0.0189604	31532	4.84413	0.0187621	19389	4.79552	0.0188874	0.0011705	0.102553	0.0693805
Chr5_93513089	Chr5	93513089	T	C	0.208169	0.997	0.473333	0.526667	-0.228714	0.0249069	3.69e-18	84.32	88	12.1189	0.0497198	179	11.8902	0.042576	108	11.6614	0.0489293	0.0260808	0.0689706	0.0486054	0.143657	18.1549	0.0950514	27.4386	0.586604	0.248956	0.100333	0.451933	0.548067	-0.0486548	0.00246992	4.08e-86	388	13219	4.8928	0.0189604	31535	4.84415	0.018762	19385	4.79549	0.0188873	0.00117271	0.102552	0.0693793
Chr5_93513168	Chr5	93513168	G	A	0.208169	0.997	0.473333	0.526667	-0.228714	0.0249069	3.69e-18	84.32	88	12.1189	0.0497198	179	11.8902	0.042576	108	11.6614	0.0489293	0.0260808	0.0689706	0.0486054	0.143657	18.1549	0.0950514	27.4386	0.586604	0.248956	0.100333	0.451948	0.548052	-0.0486423	0.00246994	4.53e-86	387.8	13220	4.8928	0.0189606	31535	4.84416	0.0187621	19384	4.79552	0.0188873	0.00117211	0.102554	0.0693779
Chr5_93517198	Chr5	93517198	A	G	0.208169	0.992	0.473333	0.526667	-0.228714	0.0249069	3.69e-18	84.32	88	12.1189	0.0497198	179	11.8902	0.042576	108	11.6614	0.0489293	0.0260808	0.0689706	0.0486054	0.143657	18.1549	0.0950514	27.4386	0.586604	0.248956	0.100333	0.451855	0.548145	-0.048585	0.00247025	7.48e-86	386.8	13214	4.89265	0.0189599	31535	4.84407	0.018762	19390	4.79548	0.0188877	0.00116931	0.102551	0.0693827
Chr5_93517261	Chr5	93517261	C	T	0.208169	0.993	0.473333	0.526667	-0.228714	0.0249069	3.69e-18	84.32	88	12.1189	0.0497198	179	11.8902	0.042576	108	11.6614	0.0489293	0.0260808	0.0689706	0.0486054	0.143657	18.1549	0.0950514	27.4386	0.586604	0.248956	0.100333	0.451878	0.548122	-0.0485757	0.00247023	8.04e-86	386.7	13216	4.89265	0.0189597	31534	4.84407	0.0187617	19389	4.7955	0.0188874	0.00116887	0.102546	0.0693871
Chr5_93517827	Chr5	93517827	G	A	0.208169	0.986	0.473333	0.526667	-0.228714	0.0249069	3.69e-18	84.32	88	12.1189	0.0497198	179	11.8902	0.042576	108	11.6614	0.0489293	0.0260808	0.0689706	0.0486054	0.143657	18.1549	0.0950514	27.4386	0.586604	0.248956	0.100333	0.451847	0.548153	-0.0485221	0.00247015	1.21e-85	385.9	13216	4.89258	0.0189596	31530	4.84406	0.0187616	19393	4.79554	0.0188874	0.00116628	0.102544	0.0693904
Chr5_93518306	Chr5	93518306	C	A	0.208169	0.993	0.473333	0.526667	-0.228714	0.0249069	3.69e-18	84.32	88	12.1189	0.0497198	179	11.8902	0.042576	108	11.6614	0.0489293	0.0260808	0.0689706	0.0486054	0.143657	18.1549	0.0950514	27.4386	0.586604	0.248956	0.100333	0.451878	0.548122	-0.0485603	0.00247026	9.12e-86	386.4	13216	4.89262	0.0189606	31534	4.84406	0.0187626	19389	4.7955	0.0188884	0.00116813	0.102562	0.069375
Chr5_93518362	Chr5	93518362	A	G	0.208169	0.981	0.473333	0.526667	-0.228714	0.0249069	3.69e-18	84.32	88	12.1189	0.0497198	179	11.8902	0.042576	108	11.6614	0.0489293	0.0260808	0.0689706	0.0486054	0.143657	18.1549	0.0950514	27.4386	0.586604	0.248956	0.100333	0.451855	0.548145	-0.0485277	0.00247025	1.18e-85	385.9	13215	4.89255	0.0189595	31533	4.84403	0.0187618	19391	4.7955	0.0188878	0.00116655	0.102547	0.0693878
Chr5_93518846	Chr5	93518846	T	C	0.208169	0.993	0.473333	0.526667	-0.228714	0.0249069	3.69e-18	84.32	88	12.1189	0.0497198	179	11.8902	0.042576	108	11.6614	0.0489293	0.0260808	0.0689706	0.0486054	0.143657	18.1549	0.0950514	27.4386	0.586604	0.248956	0.100333	0.451816	0.548184	-0.0486045	0.00247053	6.7e-86	387.1	13211	4.89268	0.0189606	31536	4.84408	0.0187625	19392	4.79547	0.0188883	0.00117023	0.102561	0.0693746
Chr5_93520599	Chr5	93520599	T	G	0.208169	0.99	0.473333	0.526667	-0.228714	0.0249069	3.69e-18	84.32	88	12.1189	0.0497198	179	11.8902	0.042576	108	11.6614	0.0489293	0.0260808	0.0689706	0.0486054	0.143657	18.1549	0.0950514	27.4386	0.586604	0.248956	0.100333	0.451675	0.548325	-0.0487137	0.00247086	2.96e-86	388.7	13205	4.89274	0.0189593	31530	4.84403	0.0187616	19404	4.79532	0.0188877	0.00117543	0.102547	0.0693818
Chr5_93520671	Chr5	93520671	T	C	0.208169	0.985	0.473333	0.526667	-0.228714	0.0249069	3.69e-18	84.32	88	12.1189	0.0497198	179	11.8902	0.042576	108	11.6614	0.0489293	0.0260808	0.0689706	0.0486054	0.143657	18.1549	0.0950514	27.4386	0.586604	0.248956	0.100333	0.451644	0.548356	-0.048706	0.00247079	3.12e-86	388.6	13204	4.89273	0.0189588	31528	4.84403	0.0187611	19407	4.79532	0.0188873	0.00117504	0.102539	0.0693883
Chr5_93899874	Chr5	93899874	G	A	0.253217	0.778	0.793333	0.206667	0.286223	0.0313449	5.54e-18	83.38	239	11.7304	0.0399352	117	12.0166	0.0392768	19	12.3028	0.0587836	0.0268637	0.0317086	0.0813938	0.139966	19.193	0.0585722	45.8642	0.280353	0.181499	0.105175	0.831436	0.168564	0.0716506	0.00339127	9.94e-99	446.4	44604	4.81393	0.0187767	17447	4.88558	0.0188717	2088	4.95723	0.0195631	0.00143901	0.102266	0.0694618
BovineHD0500026645	Chr5	93875727	T	G	0.251541	1	0.794667	0.205333	0.288066	0.0316431	6.8e-18	82.88	239	11.7306	0.0402589	118	12.0187	0.0396837	18	12.3067	0.0594256	0.0270806	0.0334423	0.0799448	0.140468	19.2789	0.0605229	44.7444	0.294939	0.185574	0.105027	0.832575	0.167425	0.0727057	0.00339532	2.36e-101	458.5	44754	4.81425	0.018779	17293	4.88696	0.0188799	2092	4.95966	0.0195782	0.00147371	0.102352	0.0693651
Chr5_93867217	Chr5	93867217	C	T	0.251541	0.983	0.794667	0.205333	0.288066	0.0316431	6.8e-18	82.88	239	11.7306	0.0402589	118	12.0187	0.0396837	18	12.3067	0.0594256	0.0270806	0.0334423	0.0799448	0.140468	19.2789	0.0605229	44.7444	0.294939	0.185574	0.105027	0.832193	0.167807	0.0723587	0.003392	1.33e-100	455.1	44712	4.8143	0.0187777	17328	4.88666	0.0188778	2099	4.95902	0.0195743	0.00146233	0.102323	0.0693964
Chr5_93874725	Chr5	93874725	C	T	0.251541	0.995	0.794667	0.205333	0.288066	0.0316431	6.8e-18	82.88	239	11.7306	0.0402589	118	12.0187	0.0396837	18	12.3067	0.0594256	0.0270806	0.0334423	0.0799448	0.140468	19.2789	0.0605229	44.7444	0.294939	0.185574	0.105027	0.832419	0.167581	0.0727261	0.00339396	1.73e-101	459.2	44738	4.81421	0.0187785	17305	4.88694	0.018879	2096	4.95966	0.0195765	0.00147563	0.102342	0.0693713
Chr5_93879230	Chr5	93879230	C	G	0.251541	0.971	0.794667	0.205333	0.288066	0.0316431	6.8e-18	82.88	239	11.7306	0.0402589	118	12.0187	0.0396837	18	12.3067	0.0594256	0.0270806	0.0334423	0.0799448	0.140468	19.2789	0.0605229	44.7444	0.294939	0.185574	0.105027	0.832232	0.167768	0.0724934	0.00339178	5.56e-101	456.8	44718	4.81416	0.0187783	17321	4.88666	0.0188776	2100	4.95915	0.0195733	0.00146751	0.102331	0.0693856
Chr5_93879251	Chr5	93879251	A	G	0.251541	0.971	0.794667	0.205333	0.288066	0.0316431	6.8e-18	82.88	239	11.7306	0.0402589	118	12.0187	0.0396837	18	12.3067	0.0594256	0.0270806	0.0334423	0.0799448	0.140468	19.2789	0.0605229	44.7444	0.294939	0.185574	0.105027	0.832224	0.167776	0.0725896	0.00339168	3e-101	458.1	44718	4.81413	0.018778	17320	4.88672	0.0188773	2101	4.95931	0.0195729	0.00147146	0.102326	0.0693867
Chr5_93879656	Chr5	93879656	G	A	0.251541	0.986	0.794667	0.205333	0.288066	0.0316431	6.8e-18	82.88	239	11.7306	0.0402589	118	12.0187	0.0396837	18	12.3067	0.0594256	0.0270806	0.0334423	0.0799448	0.140468	19.2789	0.0605229	44.7444	0.294939	0.185574	0.105027	0.832185	0.167815	0.0724587	0.0033908	6.06e-101	456.6	44715	4.81415	0.0187773	17321	4.88661	0.0188764	2103	4.95907	0.0195716	0.00146643	0.102312	0.0694009
Chr5_93882068	Chr5	93882068	A	T	0.251541	0.965	0.794667	0.205333	0.288066	0.0316431	6.8e-18	82.88	239	11.7306	0.0402589	118	12.0187	0.0396837	18	12.3067	0.0594256	0.0270806	0.0334423	0.0799448	0.140468	19.2789	0.0605229	44.7444	0.294939	0.185574	0.105027	0.831873	0.168127	0.0723873	0.00338848	6.95e-101	456.4	44681	4.81411	0.0187776	17349	4.8865	0.0188761	2109	4.95888	0.0195698	0.00146571	0.102316	0.0693988
Chr5_93883456	Chr5	93883456	C	T	0.251541	0.962	0.794667	0.205333	0.288066	0.0316431	6.8e-18	82.88	239	11.7306	0.0402589	118	12.0187	0.0396837	18	12.3067	0.0594256	0.0270806	0.0334423	0.0799448	0.140468	19.2789	0.0605229	44.7444	0.294939	0.185574	0.105027	0.831865	0.168135	0.0724666	0.00338906	4.57e-101	457.2	44677	4.81406	0.0187782	17356	4.88652	0.0188764	2106	4.95899	0.0195701	0.00146898	0.102324	0.0693899
Chr5_93884955	Chr5	93884955	G	A	0.251541	0.942	0.794667	0.205333	0.288066	0.0316431	6.8e-18	82.88	239	11.7306	0.0402589	118	12.0187	0.0396837	18	12.3067	0.0594256	0.0270806	0.0334423	0.0799448	0.140468	19.2789	0.0605229	44.7444	0.294939	0.185574	0.105027	0.831959	0.168041	0.0722315	0.00338946	2.1e-100	454.1	44688	4.81427	0.0187791	17346	4.8865	0.0188784	2105	4.95874	0.0195733	0.00145882	0.102344	0.0693823
Chr5_93897904	Chr5	93897904	G	T	0.251541	0.767	0.794667	0.205333	0.288066	0.0316431	6.8e-18	82.88	239	11.7306	0.0402589	118	12.0187	0.0396837	18	12.3067	0.0594256	0.0270806	0.0334423	0.0799448	0.140468	19.2789	0.0605229	44.7444	0.294939	0.185574	0.105027	0.831023	0.168977	0.0720337	0.00338231	2.8e-100	453.6	44587	4.81376	0.0187804	17428	4.88579	0.0188744	2124	4.95783	0.0195619	0.00145727	0.102339	0.0693873
BovineHD0500026539	Chr5	93500071	C	T	0.202926	1	0.466667	0.533333	-0.225765	0.0249028	8.94e-18	82.19	87	12.1186	0.0492052	176	11.8929	0.0417807	112	11.6671	0.0480666	0.0253716	0.063393	0.0538707	0.142635	17.7877	0.0887645	28.583	0.540602	0.242147	0.101415	0.443326	0.556674	-0.0486242	0.00247389	9.68e-86	386.3	12706	4.89364	0.0189683	31457	4.84501	0.0187635	19976	4.79639	0.0188834	0.00116697	0.102565	0.0693735
Chr5_93497990	Chr5	93497990	A	G	0.202926	0.987	0.466667	0.533333	-0.225765	0.0249028	8.94e-18	82.19	87	12.1186	0.0492052	176	11.8929	0.0417807	112	11.6671	0.0480666	0.0253716	0.063393	0.0538707	0.142635	17.7877	0.0887645	28.583	0.540602	0.242147	0.101415	0.443724	0.556276	-0.0485296	0.00247336	1.88e-85	385	12720	4.8936	0.01897	31480	4.84507	0.0187648	19939	4.79654	0.0188842	0.00116264	0.102585	0.0693605
Chr5_93498356	Chr5	93498356	C	T	0.202926	0.992	0.466667	0.533333	-0.225765	0.0249028	8.94e-18	82.19	87	12.1186	0.0492052	176	11.8929	0.0417807	112	11.6671	0.0480666	0.0253716	0.063393	0.0538707	0.142635	17.7877	0.0887645	28.583	0.540602	0.242147	0.101415	0.443529	0.556471	-0.048587	0.00247325	1.18e-85	385.9	12712	4.89368	0.0189696	31471	4.84509	0.0187643	19956	4.7965	0.0188836	0.00116529	0.102577	0.0693643
Chr5_93499234	Chr5	93499234	T	C	0.202926	0.984	0.466667	0.533333	-0.225765	0.0249028	8.94e-18	82.19	87	12.1186	0.0492052	176	11.8929	0.0417807	112	11.6671	0.0480666	0.0253716	0.063393	0.0538707	0.142635	17.7877	0.0887645	28.583	0.540602	0.242147	0.101415	0.443544	0.556456	-0.0485847	0.00247322	1.19e-85	385.9	12713	4.89367	0.0189697	31471	4.84509	0.0187645	19955	4.7965	0.0188837	0.00116519	0.10258	0.0693626
Chr5_93499707	Chr5	93499707	G	C	0.202926	0.996	0.466667	0.533333	-0.225765	0.0249028	8.94e-18	82.19	87	12.1186	0.0492052	176	11.8929	0.0417807	112	11.6671	0.0480666	0.0253716	0.063393	0.0538707	0.142635	17.7877	0.0887645	28.583	0.540602	0.242147	0.101415	0.443264	0.556736	-0.0486842	0.0024739	6.02e-86	387.3	12697	4.89375	0.0189682	31467	4.84507	0.0187631	19975	4.79638	0.0188827	0.00116982	0.102557	0.0693768
Chr5_93500748	Chr5	93500748	C	T	0.202926	0.997	0.466667	0.533333	-0.225765	0.0249028	8.94e-18	82.19	87	12.1186	0.0492052	176	11.8929	0.0417807	112	11.6671	0.0480666	0.0253716	0.063393	0.0538707	0.142635	17.7877	0.0887645	28.583	0.540602	0.242147	0.101415	0.443053	0.556947	-0.0487382	0.00247443	4.27e-86	388	12684	4.89376	0.0189676	31466	4.84502	0.0187627	19989	4.79628	0.0188827	0.0011723	0.102553	0.0693789
Chr5_93500758	Chr5	93500758	G	A	0.202926	0.997	0.533333	0.466667	0.225765	0.0249028	8.94e-18	82.19	112	11.6671	0.0480666	176	11.8929	0.0417807	87	12.1186	0.0492052	0.0253716	0.063393	0.0538707	0.142635	17.7877	0.0887645	28.583	0.540602	0.242147	0.101415	0.556931	0.443069	0.0487488	0.00247452	3.97e-86	388.1	19988	4.79628	0.0188825	31466	4.84503	0.0187626	12685	4.89378	0.0189675	0.00117282	0.10255	0.0693802
Chr5_93500786	Chr5	93500786	G	A	0.202926	0.997	0.533333	0.466667	0.225765	0.0249028	8.94e-18	82.19	112	11.6671	0.0480666	176	11.8929	0.0417807	87	12.1186	0.0492052	0.0253716	0.063393	0.0538707	0.142635	17.7877	0.0887645	28.583	0.540602	0.242147	0.101415	0.556993	0.443007	0.0487107	0.0024744	5.28e-86	387.5	19994	4.79632	0.0188826	31462	4.84503	0.0187628	12683	4.89374	0.0189677	0.00117095	0.102553	0.0693799
Chr5_93500848	Chr5	93500848	G	T	0.202926	0.991	0.533333	0.466667	0.225765	0.0249028	8.94e-18	82.19	112	11.6671	0.0480666	176	11.8929	0.0417807	87	12.1186	0.0492052	0.0253716	0.063393	0.0538707	0.142635	17.7877	0.0887645	28.583	0.540602	0.242147	0.101415	0.557103	0.442897	0.0487194	0.00247443	4.95e-86	387.7	20002	4.79631	0.0188829	31460	4.84503	0.018763	12677	4.89375	0.018968	0.00117131	0.102557	0.0693758
Chr5_93500933	Chr5	93500933	G	T	0.202926	0.997	0.533333	0.466667	0.225765	0.0249028	8.94e-18	82.19	112	11.6671	0.0480666	176	11.8929	0.0417807	87	12.1186	0.0492052	0.0253716	0.063393	0.0538707	0.142635	17.7877	0.0887645	28.583	0.540602	0.242147	0.101415	0.55711	0.44289	0.0486908	0.00247452	6.3e-86	387.2	20001	4.79635	0.018883	31463	4.84504	0.0187632	12675	4.89373	0.0189682	0.00116993	0.102559	0.0693754
Chr5_93501545	Chr5	93501545	A	G	0.202926	0.979	0.466667	0.533333	-0.225765	0.0249028	8.94e-18	82.19	87	12.1186	0.0492052	176	11.8929	0.0417807	112	11.6671	0.0480666	0.0253716	0.063393	0.0538707	0.142635	17.7877	0.0887645	28.583	0.540602	0.242147	0.101415	0.442968	0.557032	-0.0486444	0.00247451	9.09e-86	386.4	12681	4.89364	0.0189696	31461	4.84499	0.0187649	19997	4.79635	0.018885	0.00116774	0.102589	0.0693538
Chr5_93501553	Chr5	93501553	A	G	0.19979	0.979	0.465333	0.534667	-0.225538	0.0249495	1.08e-17	81.72	86	12.119	0.0493435	177	11.8935	0.0418736	112	11.6679	0.0481348	0.0253115	0.0639024	0.0535537	0.142768	17.7292	0.0892139	28.3717	0.544054	0.24275	0.10148	0.442944	0.557056	-0.0486142	0.0024744	1.13e-85	386	12680	4.89362	0.0189699	31460	4.845	0.0187651	19999	4.79639	0.0188851	0.00116628	0.102592	0.0693524
Chr5_93501595	Chr5	93501595	C	T	0.19979	0.997	0.465333	0.534667	-0.225538	0.0249495	1.08e-17	81.72	86	12.119	0.0493435	177	11.8935	0.0418736	112	11.6679	0.0481348	0.0253115	0.0639024	0.0535537	0.142768	17.7292	0.0892139	28.3717	0.544054	0.24275	0.10148	0.442749	0.557251	-0.0485615	0.00247481	1.83e-85	385	12665	4.89364	0.0189705	31465	4.84507	0.0187651	20009	4.79651	0.0188846	0.00116365	0.102591	0.0693561
Chr5_93501656	Chr5	93501656	A	G	0.19979	0.989	0.534667	0.465333	0.225538	0.0249495	1.08e-17	81.72	112	11.6679	0.0481348	177	11.8935	0.0418736	86	12.119	0.0493435	0.0253115	0.0639024	0.0535537	0.142768	17.7292	0.0892139	28.3717	0.544054	0.24275	0.10148	0.556627	0.443373	0.048392	0.0024736	5.79e-85	382.7	19967	4.79672	0.0188859	31469	4.84511	0.0187669	12703	4.8935	0.0189725	0.00115587	0.102619	0.0693394
Chr5_93550979	Chr5	93550979	A	G	0.212622	0.936	0.469333	0.530667	-0.229986	0.0254636	1.14e-17	81.58	83	12.1251	0.0494623	186	11.8951	0.0415741	106	11.6651	0.048032	0.0263472	0.0619189	0.0552821	0.143548	18.3543	0.0882661	29.8498	0.528314	0.240619	0.101721	0.457857	0.542143	-0.0494851	0.00246551	2.58e-89	402.8	13481	4.89166	0.0189402	31771	4.84218	0.0187558	18887	4.79269	0.018894	0.00121569	0.102479	0.0694002
Chr5_93496175	Chr5	93496175	C	T	0.19982	0.994	0.461333	0.538667	-0.227764	0.0252335	1.2e-17	81.47	83	12.1235	0.0495252	180	11.8957	0.0417564	112	11.668	0.0480407	0.0257831	0.0630566	0.0543361	0.143176	18.008	0.0888397	29.0221	0.537142	0.242023	0.101629	0.442289	0.557711	-0.0486422	0.00247492	9.85e-86	386.3	12631	4.89394	0.0189718	31474	4.8453	0.018765	20034	4.79666	0.0188831	0.00116727	0.102587	0.0693562
Chr5_93550323	Chr5	93550323	G	A	0.209377	0.933	0.468	0.532	-0.230697	0.0255603	1.2e-17	81.46	82	12.126	0.0495352	187	11.8953	0.0415815	106	11.6646	0.0480726	0.0265015	0.061942	0.0552911	0.143735	18.4378	0.0884434	29.9643	0.528366	0.240519	0.101748	0.457452	0.542548	-0.0498149	0.00246535	1.72e-90	408.3	13452	4.89197	0.0189391	31777	4.84215	0.018755	18910	4.79234	0.0188936	0.00123178	0.102472	0.0693926
Chr5_93956194	Chr5	93956194	G	A	0.304087	0.539	0.512	0.488	-0.243536	0.0270111	1.32e-17	81.29	92	12.1126	0.0430745	200	11.8691	0.0345222	83	11.6255	0.0445796	0.0296379	0.0217526	0.0911845	0.142575	20.7876	0.0513905	57.6719	0.192608	0.171958	0.107499	0.614852	0.385148	-0.0463987	0.00260937	1.48e-70	316.2	23592	4.87084	0.0188398	31688	4.82444	0.0187694	8859	4.77804	0.0190593	0.00101962	0.102347	0.0697142
BovineHD0500026534	Chr5	93493886	T	C	0.196697	1	0.46	0.54	-0.227577	0.0252835	1.44e-17	81.02	82	12.1239	0.0496708	181	11.8963	0.0418544	112	11.6688	0.0481135	0.02573	0.0635969	0.0539887	0.143316	17.9534	0.089327	28.8043	0.540856	0.242666	0.101686	0.442048	0.557952	-0.048405	0.00247526	6.75e-85	382.4	12620	4.89367	0.0189742	31465	4.84527	0.0187674	20054	4.79686	0.0188855	0.00115578	0.102624	0.0693363
BovineHD0500026535	Chr5	93495156	A	C	0.196697	1	0.46	0.54	-0.227577	0.0252835	1.44e-17	81.02	82	12.1239	0.0496708	181	11.8963	0.0418544	112	11.6688	0.0481135	0.02573	0.0635969	0.0539887	0.143316	17.9534	0.089327	28.8043	0.540856	0.242666	0.101686	0.441946	0.558054	-0.048532	0.0024755	2.57e-85	384.4	12607	4.8938	0.0189729	31478	4.84527	0.0187661	20054	4.79673	0.0188844	0.0011618	0.102604	0.0693473
BovineHD0500026541	Chr5	93502844	G	A	0.196697	1	0.46	0.54	-0.227577	0.0252835	1.44e-17	81.02	82	12.1239	0.0496708	181	11.8963	0.0418544	112	11.6688	0.0481135	0.02573	0.0635969	0.0539887	0.143316	17.9534	0.089327	28.8043	0.540856	0.242666	0.101686	0.441868	0.558132	-0.0483852	0.00247533	7.98e-85	382.1	12609	4.89364	0.0189745	31464	4.84526	0.0187677	20066	4.79687	0.0188858	0.00115474	0.102629	0.0693332
BovineHD0500026542	Chr5	93503575	G	A	0.196697	1	0.46	0.54	-0.227577	0.0252835	1.44e-17	81.02	82	12.1239	0.0496708	181	11.8963	0.0418544	112	11.6688	0.0481135	0.02573	0.0635969	0.0539887	0.143316	17.9534	0.089327	28.8043	0.540856	0.242666	0.101686	0.441432	0.558568	-0.0485533	0.00247581	2.28e-85	384.6	12588	4.8939	0.0189739	31450	4.84535	0.0187666	20101	4.79679	0.0188844	0.00116254	0.102612	0.0693407
BovineHD0500026544	Chr5	93506085	G	A	0.196697	1	0.46	0.54	-0.227577	0.0252835	1.44e-17	81.02	82	12.1239	0.0496708	181	11.8963	0.0418544	112	11.6688	0.0481135	0.02573	0.0635969	0.0539887	0.143316	17.9534	0.089327	28.8043	0.540856	0.242666	0.101686	0.441245	0.558755	-0.0486108	0.00247626	1.55e-85	385.4	12575	4.89389	0.018973	31452	4.84528	0.0187661	20112	4.79667	0.0188844	0.00116519	0.102605	0.0693441
BovineHD0500026548	Chr5	93515814	G	A	0.196697	1	0.46	0.54	-0.227577	0.0252835	1.44e-17	81.02	82	12.1239	0.0496708	181	11.8963	0.0418544	112	11.6688	0.0481135	0.02573	0.0635969	0.0539887	0.143316	17.9534	0.089327	28.8043	0.540856	0.242666	0.101686	0.441907	0.558093	-0.0483529	0.00247463	9.23e-85	381.8	12615	4.89362	0.0189739	31457	4.84527	0.0187671	20067	4.79691	0.0188851	0.00115322	0.102619	0.0693416
BovineHD0500026551	Chr5	93529135	T	C	0.196697	1	0.46	0.54	-0.227577	0.0252835	1.44e-17	81.02	82	12.1239	0.0496708	181	11.8963	0.0418544	112	11.6688	0.0481135	0.02573	0.0635969	0.0539887	0.143316	17.9534	0.089327	28.8043	0.540856	0.242666	0.101686	0.44119	0.55881	-0.0487414	0.0024763	5.57e-86	387.4	12573	4.89403	0.0189717	31449	4.84528	0.0187649	20117	4.79654	0.0188833	0.00117143	0.102585	0.0693546
Chr5_93491737	Chr5	93491737	T	C	0.196697	0.983	0.54	0.46	0.227577	0.0252835	1.44e-17	81.02	112	11.6688	0.0481135	181	11.8963	0.0418544	82	12.1239	0.0496708	0.02573	0.0635969	0.0539887	0.143316	17.9534	0.089327	28.8043	0.540856	0.242666	0.101686	0.557905	0.442095	0.0483918	0.00247518	7.4e-85	382.2	20052	4.79687	0.0188855	31463	4.84526	0.0187673	12624	4.89365	0.0189741	0.00115518	0.102624	0.069337
Chr5_93492431	Chr5	93492431	T	C	0.196697	0.953	0.46	0.54	-0.227577	0.0252835	1.44e-17	81.02	82	12.1239	0.0496708	181	11.8963	0.0418544	112	11.6688	0.0481135	0.02573	0.0635969	0.0539887	0.143316	17.9534	0.089327	28.8043	0.540856	0.242666	0.101686	0.442087	0.557913	-0.0484004	0.00247517	6.9e-85	382.4	12622	4.89366	0.0189744	31466	4.84526	0.0187676	20051	4.79686	0.0188857	0.00115559	0.102628	0.0693333
Chr5_93493832	Chr5	93493832	C	A	0.196697	0.993	0.46	0.54	-0.227577	0.0252835	1.44e-17	81.02	82	12.1239	0.0496708	181	11.8963	0.0418544	112	11.6688	0.0481135	0.02573	0.0635969	0.0539887	0.143316	17.9534	0.089327	28.8043	0.540856	0.242666	0.101686	0.442001	0.557999	-0.0484063	0.00247532	6.75e-85	382.4	12618	4.89366	0.0189738	31463	4.84525	0.018767	20058	4.79684	0.0188853	0.00115582	0.102619	0.0693407
Chr5_93501993	Chr5	93501993	G	C	0.196697	0.97	0.54	0.46	0.227577	0.0252835	1.44e-17	81.02	112	11.6688	0.0481135	181	11.8963	0.0418544	82	12.1239	0.0496708	0.02573	0.0635969	0.0539887	0.143316	17.9534	0.089327	28.8043	0.540856	0.242666	0.101686	0.557983	0.442017	0.0486095	0.00247594	1.49e-85	385.4	20053	4.79657	0.0188849	31471	4.84518	0.018766	12615	4.89379	0.0189722	0.00116555	0.102604	0.0693444
Chr5_93502297	Chr5	93502297	A	G	0.196697	0.974	0.54	0.46	0.227577	0.0252835	1.44e-17	81.02	112	11.6688	0.0481135	181	11.8963	0.0418544	82	12.1239	0.0496708	0.02573	0.0635969	0.0539887	0.143316	17.9534	0.089327	28.8043	0.540856	0.242666	0.101686	0.558038	0.441962	0.0486629	0.00247557	9.25e-86	386.4	20062	4.79655	0.0188833	31460	4.84522	0.0187646	12617	4.89388	0.018971	0.00116809	0.102581	0.0693605
Chr5_93502466	Chr5	93502466	G	A	0.196697	0.998	0.54	0.46	0.227577	0.0252835	1.44e-17	81.02	112	11.6688	0.0481135	181	11.8963	0.0418544	82	12.1239	0.0496708	0.02573	0.0635969	0.0539887	0.143316	17.9534	0.089327	28.8043	0.540856	0.242666	0.101686	0.557664	0.442336	0.0484056	0.00247493	6.39e-85	382.5	20034	4.79686	0.0188858	31468	4.84526	0.0187677	12637	4.89367	0.0189744	0.00115597	0.10263	0.0693318
Chr5_93502502	Chr5	93502502	A	G	0.196697	0.998	0.54	0.46	0.227577	0.0252835	1.44e-17	81.02	112	11.6688	0.0481135	181	11.8963	0.0418544	82	12.1239	0.0496708	0.02573	0.0635969	0.0539887	0.143316	17.9534	0.089327	28.8043	0.540856	0.242666	0.101686	0.557874	0.442126	0.048354	0.00247518	9.95e-85	381.6	20047	4.79689	0.018886	31469	4.84524	0.0187677	12623	4.89359	0.0189744	0.00115339	0.10263	0.0693335
Chr5_93502558	Chr5	93502558	AT	A	0.196697	0.998	0.54	0.46	0.227577	0.0252835	1.44e-17	81.02	112	11.6688	0.0481135	181	11.8963	0.0418544	82	12.1239	0.0496708	0.02573	0.0635969	0.0539887	0.143316	17.9534	0.089327	28.8043	0.540856	0.242666	0.101686	0.557882	0.442118	0.0483562	0.00247529	9.95e-85	381.6	20047	4.79688	0.0188861	31470	4.84524	0.0187679	12622	4.8936	0.0189746	0.0011535	0.102632	0.0693319
Chr5_93503053	Chr5	93503053	C	G	0.196697	0.998	0.46	0.54	-0.227577	0.0252835	1.44e-17	81.02	82	12.1239	0.0496708	181	11.8963	0.0418544	112	11.6688	0.0481135	0.02573	0.0635969	0.0539887	0.143316	17.9534	0.089327	28.8043	0.540856	0.242666	0.101686	0.442133	0.557867	-0.048309	0.00247509	1.4e-84	381	12625	4.89356	0.0189747	31466	4.84525	0.0187679	20048	4.79694	0.018886	0.00115125	0.102632	0.0693337
Chr5_93503320	Chr5	93503320	T	C	0.196697	0.999	0.46	0.54	-0.227577	0.0252835	1.44e-17	81.02	82	12.1239	0.0496708	181	11.8963	0.0418544	112	11.6688	0.0481135	0.02573	0.0635969	0.0539887	0.143316	17.9534	0.089327	28.8043	0.540856	0.242666	0.101686	0.441502	0.558498	-0.0485954	0.00247622	1.75e-85	385.1	12586	4.89383	0.0189728	31463	4.84524	0.0187661	20090	4.79664	0.0188847	0.0011646	0.102606	0.0693439
Chr5_93503355	Chr5	93503355	A	G	0.196697	0.998	0.46	0.54	-0.227577	0.0252835	1.44e-17	81.02	82	12.1239	0.0496708	181	11.8963	0.0418544	112	11.6688	0.0481135	0.02573	0.0635969	0.0539887	0.143316	17.9534	0.089327	28.8043	0.540856	0.242666	0.101686	0.442118	0.557882	-0.0483118	0.00247519	1.39e-84	381	12624	4.89355	0.0189745	31466	4.84524	0.0187678	20049	4.79693	0.018886	0.00115138	0.102631	0.0693346
Chr5_93503691	Chr5	93503691	A	G	0.196697	0.998	0.46	0.54	-0.227577	0.0252835	1.44e-17	81.02	82	12.1239	0.0496708	181	11.8963	0.0418544	112	11.6688	0.0481135	0.02573	0.0635969	0.0539887	0.143316	17.9534	0.089327	28.8043	0.540856	0.242666	0.101686	0.441525	0.558475	-0.048545	0.00247617	2.58e-85	384.3	12589	4.89376	0.0189732	31460	4.84521	0.0187667	20090	4.79667	0.0188854	0.00116219	0.102615	0.0693384
Chr5_93504199	Chr5	93504199	T	C	0.196697	0.998	0.46	0.54	-0.227577	0.0252835	1.44e-17	81.02	82	12.1239	0.0496708	181	11.8963	0.0418544	112	11.6688	0.0481135	0.02573	0.0635969	0.0539887	0.143316	17.9534	0.089327	28.8043	0.540856	0.242666	0.101686	0.441518	0.558482	-0.0485345	0.00247612	2.78e-85	384.2	12589	4.89375	0.0189732	31459	4.84521	0.0187667	20091	4.79668	0.0188853	0.00116169	0.102615	0.0693393
Chr5_93504206	Chr5	93504206	G	A	0.196697	0.989	0.46	0.54	-0.227577	0.0252835	1.44e-17	81.02	82	12.1239	0.0496708	181	11.8963	0.0418544	112	11.6688	0.0481135	0.02573	0.0635969	0.0539887	0.143316	17.9534	0.089327	28.8043	0.540856	0.242666	0.101686	0.441525	0.558475	-0.048545	0.00247617	2.58e-85	384.3	12589	4.89376	0.0189732	31460	4.84521	0.0187667	20090	4.79667	0.0188854	0.00116219	0.102615	0.0693384
Chr5_93505510	Chr5	93505510	G	A	0.196697	0.929	0.46	0.54	-0.227577	0.0252835	1.44e-17	81.02	82	12.1239	0.0496708	181	11.8963	0.0418544	112	11.6688	0.0481135	0.02573	0.0635969	0.0539887	0.143316	17.9534	0.089327	28.8043	0.540856	0.242666	0.101686	0.441939	0.558061	-0.0484334	0.00247496	5.16e-85	383	12617	4.89363	0.0189738	31457	4.8452	0.0187675	20065	4.79677	0.018886	0.00115708	0.102628	0.0693318
Chr5_93505528	Chr5	93505528	A	T	0.196697	0.929	0.46	0.54	-0.227577	0.0252835	1.44e-17	81.02	82	12.1239	0.0496708	181	11.8963	0.0418544	112	11.6688	0.0481135	0.02573	0.0635969	0.0539887	0.143316	17.9534	0.089327	28.8043	0.540856	0.242666	0.101686	0.441268	0.558732	-0.0487062	0.0024761	7.14e-86	386.9	12575	4.8939	0.0189718	31455	4.84519	0.0187656	20109	4.79649	0.0188845	0.00116978	0.102599	0.0693453
Chr5_93505679	Chr5	93505679	T	C	0.196697	0.997	0.46	0.54	-0.227577	0.0252835	1.44e-17	81.02	82	12.1239	0.0496708	181	11.8963	0.0418544	112	11.6688	0.0481135	0.02573	0.0635969	0.0539887	0.143316	17.9534	0.089327	28.8043	0.540856	0.242666	0.101686	0.441128	0.558872	-0.0486706	0.00247611	9.47e-86	386.4	12568	4.89396	0.018973	31451	4.84529	0.0187661	20120	4.79662	0.0188843	0.00116799	0.102605	0.0693417
Chr5_93506186	Chr5	93506186	A	G	0.196697	0.996	0.46	0.54	-0.227577	0.0252835	1.44e-17	81.02	82	12.1239	0.0496708	181	11.8963	0.0418544	112	11.6688	0.0481135	0.02573	0.0635969	0.0539887	0.143316	17.9534	0.089327	28.8043	0.540856	0.242666	0.101686	0.441245	0.558755	-0.0486108	0.00247626	1.55e-85	385.4	12575	4.89389	0.018973	31452	4.84528	0.0187661	20112	4.79667	0.0188844	0.00116519	0.102605	0.0693441
Chr5_93508186	Chr5	93508186	T	G	0.196697	0.995	0.46	0.54	-0.227577	0.0252835	1.44e-17	81.02	82	12.1239	0.0496708	181	11.8963	0.0418544	112	11.6688	0.0481135	0.02573	0.0635969	0.0539887	0.143316	17.9534	0.089327	28.8043	0.540856	0.242666	0.101686	0.441253	0.558747	-0.0486335	0.00247638	1.32e-85	385.7	12576	4.89397	0.0189731	31451	4.84534	0.0187658	20112	4.79671	0.0188838	0.00116628	0.102599	0.0693478
Chr5_93509214	Chr5	93509214	C	A	0.196697	0.993	0.46	0.54	-0.227577	0.0252835	1.44e-17	81.02	82	12.1239	0.0496708	181	11.8963	0.0418544	112	11.6688	0.0481135	0.02573	0.0635969	0.0539887	0.143316	17.9534	0.089327	28.8043	0.540856	0.242666	0.101686	0.441221	0.558779	-0.0486995	0.00247655	8.07e-86	386.7	12575	4.89405	0.0189719	31449	4.84535	0.0187646	20115	4.79665	0.0188825	0.00116943	0.102578	0.069362
Chr5_93510420	Chr5	93510420	G	C	0.196697	0.995	0.46	0.54	-0.227577	0.0252835	1.44e-17	81.02	82	12.1239	0.0496708	181	11.8963	0.0418544	112	11.6688	0.0481135	0.02573	0.0635969	0.0539887	0.143316	17.9534	0.089327	28.8043	0.540856	0.242666	0.101686	0.441533	0.558467	-0.0485906	0.00247572	1.68e-85	385.2	12596	4.89387	0.0189718	31447	4.84528	0.0187649	20096	4.79669	0.0188831	0.00116438	0.102583	0.0693618
Chr5_93510901	Chr5	93510901	G	C	0.196697	0.996	0.46	0.54	-0.227577	0.0252835	1.44e-17	81.02	82	12.1239	0.0496708	181	11.8963	0.0418544	112	11.6688	0.0481135	0.02573	0.0635969	0.0539887	0.143316	17.9534	0.089327	28.8043	0.540856	0.242666	0.101686	0.441471	0.558529	-0.0485823	0.00247592	1.85e-85	385	12590	4.89388	0.0189727	31451	4.8453	0.0187657	20098	4.79672	0.0188838	0.00116395	0.102596	0.0693518
Chr5_93511812	Chr5	93511812	G	A	0.196697	0.994	0.46	0.54	-0.227577	0.0252835	1.44e-17	81.02	82	12.1239	0.0496708	181	11.8963	0.0418544	112	11.6688	0.0481135	0.02573	0.0635969	0.0539887	0.143316	17.9534	0.089327	28.8043	0.540856	0.242666	0.101686	0.44151	0.55849	-0.0486045	0.00247583	1.53e-85	385.4	12591	4.8939	0.0189716	31454	4.8453	0.0187647	20094	4.79669	0.0188828	0.00116504	0.102579	0.0693642
Chr5_93512289	Chr5	93512289	A	T	0.196697	0.995	0.46	0.54	-0.227577	0.0252835	1.44e-17	81.02	82	12.1239	0.0496708	181	11.8963	0.0418544	112	11.6688	0.0481135	0.02573	0.0635969	0.0539887	0.143316	17.9534	0.089327	28.8043	0.540856	0.242666	0.101686	0.441946	0.558054	-0.0484285	0.00247466	5.11e-85	383	12616	4.89374	0.0189743	31460	4.84531	0.0187673	20063	4.79689	0.018885	0.00115685	0.102622	0.0693362
Chr5_93513051	Chr5	93513051	G	T	0.196697	0.996	0.46	0.54	-0.227577	0.0252835	1.44e-17	81.02	82	12.1239	0.0496708	181	11.8963	0.0418544	112	11.6688	0.0481135	0.02573	0.0635969	0.0539887	0.143316	17.9534	0.089327	28.8043	0.540856	0.242666	0.101686	0.441923	0.558077	-0.0484911	0.00247458	3.08e-85	384	12614	4.89382	0.0189742	31461	4.84533	0.0187672	20064	4.79684	0.0188849	0.00115983	0.102621	0.0693346
Chr5_93514476	Chr5	93514476	C	T	0.196697	0.994	0.46	0.54	-0.227577	0.0252835	1.44e-17	81.02	82	12.1239	0.0496708	181	11.8963	0.0418544	112	11.6688	0.0481135	0.02573	0.0635969	0.0539887	0.143316	17.9534	0.089327	28.8043	0.540856	0.242666	0.101686	0.441884	0.558116	-0.0484237	0.00247457	5.24e-85	382.9	12614	4.89374	0.0189737	31456	4.84532	0.0187666	20069	4.7969	0.0188843	0.00115659	0.10261	0.0693462
Chr5_93514857	Chr5	93514857	G	A	0.196697	0.997	0.46	0.54	-0.227577	0.0252835	1.44e-17	81.02	82	12.1239	0.0496708	181	11.8963	0.0418544	112	11.6688	0.0481135	0.02573	0.0635969	0.0539887	0.143316	17.9534	0.089327	28.8043	0.540856	0.242666	0.101686	0.441868	0.558132	-0.0484652	0.00247469	3.85e-85	383.5	12610	4.8938	0.018974	31462	4.84534	0.0187668	20067	4.79687	0.0188845	0.00115856	0.102615	0.0693407
Chr5_93514883	Chr5	93514883	C	T	0.196697	0.998	0.46	0.54	-0.227577	0.0252835	1.44e-17	81.02	82	12.1239	0.0496708	181	11.8963	0.0418544	112	11.6688	0.0481135	0.02573	0.0635969	0.0539887	0.143316	17.9534	0.089327	28.8043	0.540856	0.242666	0.101686	0.441868	0.558132	-0.0484198	0.00247465	5.47e-85	382.8	12612	4.89374	0.0189739	31458	4.84532	0.0187668	20069	4.7969	0.0188845	0.00115639	0.102614	0.0693435
Chr5_93515080	Chr5	93515080	G	GA	0.196697	0	0.46	0.54	-0.227577	0.0252835	1.44e-17	81.02	82	12.1239	0.0496708	181	11.8963	0.0418544	112	11.6688	0.0481135	0.02573	0.0635969	0.0539887	0.143316	17.9534	0.089327	28.8043	0.540856	0.242666	0.101686	0.441829	0.558171	-0.0484123	0.00247459	5.75e-85	382.7	12610	4.89369	0.0189732	31457	4.84528	0.0187663	20072	4.79687	0.0188843	0.00115601	0.102606	0.0693498
Chr5_93515158	Chr5	93515158	T	C	0.196697	0.997	0.46	0.54	-0.227577	0.0252835	1.44e-17	81.02	82	12.1239	0.0496708	181	11.8963	0.0418544	112	11.6688	0.0481135	0.02573	0.0635969	0.0539887	0.143316	17.9534	0.089327	28.8043	0.540856	0.242666	0.101686	0.441845	0.558155	-0.0484122	0.00247476	5.9e-85	382.7	12610	4.89371	0.0189736	31459	4.8453	0.0187667	20070	4.79689	0.0188845	0.00115602	0.102611	0.0693456
Chr5_93515359	Chr5	93515359	T	G	0.196697	0.997	0.46	0.54	-0.227577	0.0252835	1.44e-17	81.02	82	12.1239	0.0496708	181	11.8963	0.0418544	112	11.6688	0.0481135	0.02573	0.0635969	0.0539887	0.143316	17.9534	0.089327	28.8043	0.540856	0.242666	0.101686	0.441814	0.558186	-0.0484601	0.00247469	4.01e-85	383.5	12610	4.89376	0.0189739	31455	4.8453	0.018767	20074	4.79684	0.0188848	0.00115829	0.102618	0.0693385
Chr5_93515650	Chr5	93515650	T	C	0.196697	0.972	0.46	0.54	-0.227577	0.0252835	1.44e-17	81.02	82	12.1239	0.0496708	181	11.8963	0.0418544	112	11.6688	0.0481135	0.02573	0.0635969	0.0539887	0.143316	17.9534	0.089327	28.8043	0.540856	0.242666	0.101686	0.442063	0.557937	-0.0482753	0.00247423	1.6e-84	380.7	12626	4.89353	0.0189737	31455	4.84526	0.0187669	20058	4.79698	0.0188849	0.00114961	0.102615	0.0693479
Chr5_93515829	Chr5	93515829	T	G	0.196697	0.996	0.46	0.54	-0.227577	0.0252835	1.44e-17	81.02	82	12.1239	0.0496708	181	11.8963	0.0418544	112	11.6688	0.0481135	0.02573	0.0635969	0.0539887	0.143316	17.9534	0.089327	28.8043	0.540856	0.242666	0.101686	0.441915	0.558085	-0.0483529	0.00247463	9.23e-85	381.8	12616	4.89362	0.0189739	31456	4.84527	0.0187671	20067	4.79691	0.0188851	0.00115322	0.102619	0.0693416
Chr5_93516242	Chr5	93516242	G	A	0.196697	0.998	0.46	0.54	-0.227577	0.0252835	1.44e-17	81.02	82	12.1239	0.0496708	181	11.8963	0.0418544	112	11.6688	0.0481135	0.02573	0.0635969	0.0539887	0.143316	17.9534	0.089327	28.8043	0.540856	0.242666	0.101686	0.441915	0.558085	-0.0483529	0.00247463	9.23e-85	381.8	12616	4.89362	0.0189739	31456	4.84527	0.0187671	20067	4.79691	0.0188851	0.00115322	0.102619	0.0693416
Chr5_93516681	Chr5	93516681	A	G	0.196697	0.996	0.46	0.54	-0.227577	0.0252835	1.44e-17	81.02	82	12.1239	0.0496708	181	11.8963	0.0418544	112	11.6688	0.0481135	0.02573	0.0635969	0.0539887	0.143316	17.9534	0.089327	28.8043	0.540856	0.242666	0.101686	0.441868	0.558132	-0.0484157	0.00247476	5.75e-85	382.7	12613	4.89365	0.0189733	31456	4.84523	0.0187668	20070	4.79682	0.0188851	0.0011562	0.102615	0.069343
Chr5_93520850	Chr5	93520850	T	G	0.196697	0.987	0.46	0.54	-0.227577	0.0252835	1.44e-17	81.02	82	12.1239	0.0496708	181	11.8963	0.0418544	112	11.6688	0.0481135	0.02573	0.0635969	0.0539887	0.143316	17.9534	0.089327	28.8043	0.540856	0.242666	0.101686	0.441494	0.558506	-0.0485	0.00247571	3.42e-85	383.8	12590	4.89366	0.0189719	31454	4.84516	0.0187658	20095	4.79666	0.0188847	0.00116002	0.102599	0.0693526
Chr5_93520929	Chr5	93520929	C	T	0.196697	0.987	0.46	0.54	-0.227577	0.0252835	1.44e-17	81.02	82	12.1239	0.0496708	181	11.8963	0.0418544	112	11.6688	0.0481135	0.02573	0.0635969	0.0539887	0.143316	17.9534	0.089327	28.8043	0.540856	0.242666	0.101686	0.441463	0.558537	-0.0485512	0.00247586	2.34e-85	384.5	12588	4.89375	0.0189718	31454	4.8452	0.0187654	20097	4.79665	0.0188842	0.00116245	0.102594	0.069355
Chr5_93520936	Chr5	93520936	T	C	0.196697	0.987	0.46	0.54	-0.227577	0.0252835	1.44e-17	81.02	82	12.1239	0.0496708	181	11.8963	0.0418544	112	11.6688	0.0481135	0.02573	0.0635969	0.0539887	0.143316	17.9534	0.089327	28.8043	0.540856	0.242666	0.101686	0.441471	0.558529	-0.0485169	0.00247578	3.03e-85	384	12589	4.8937	0.0189726	31453	4.84519	0.0187663	20097	4.79667	0.0188851	0.00116082	0.102609	0.0693444
Chr5_93520953	Chr5	93520953	G	A	0.196697	0.968	0.46	0.54	-0.227577	0.0252835	1.44e-17	81.02	82	12.1239	0.0496708	181	11.8963	0.0418544	112	11.6688	0.0481135	0.02573	0.0635969	0.0539887	0.143316	17.9534	0.089327	28.8043	0.540856	0.242666	0.101686	0.441486	0.558514	-0.0485396	0.00247609	2.66e-85	384.3	12589	4.89372	0.0189716	31455	4.84518	0.0187653	20095	4.79664	0.0188842	0.00116191	0.10259	0.0693582
Chr5_93520957	Chr5	93520957	C	G	0.196697	0.966	0.46	0.54	-0.227577	0.0252835	1.44e-17	81.02	82	12.1239	0.0496708	181	11.8963	0.0418544	112	11.6688	0.0481135	0.02573	0.0635969	0.0539887	0.143316	17.9534	0.089327	28.8043	0.540856	0.242666	0.101686	0.441455	0.558545	-0.0486093	0.00247598	1.51e-85	385.4	12587	4.89379	0.0189718	31455	4.84518	0.0187655	20097	4.79657	0.0188845	0.00116523	0.102597	0.0693503
Chr5_93523512	Chr5	93523512	C	T	0.196697	0.984	0.46	0.54	-0.227577	0.0252835	1.44e-17	81.02	82	12.1239	0.0496708	181	11.8963	0.0418544	112	11.6688	0.0481135	0.02573	0.0635969	0.0539887	0.143316	17.9534	0.089327	28.8043	0.540856	0.242666	0.101686	0.441424	0.558576	-0.0487383	0.0024761	5.54e-86	387.4	12583	4.89397	0.0189711	31459	4.84523	0.0187646	20097	4.7965	0.0188833	0.00117141	0.102582	0.0693572
Chr5_93536273	Chr5	93536273	C	T	0.196697	0.981	0.54	0.46	0.227577	0.0252835	1.44e-17	81.02	112	11.6688	0.0481135	181	11.8963	0.0418544	82	12.1239	0.0496708	0.02573	0.0635969	0.0539887	0.143316	17.9534	0.089327	28.8043	0.540856	0.242666	0.101686	0.558701	0.441299	0.0484868	0.00247647	4.27e-85	383.3	20104	4.79671	0.0188841	31461	4.8452	0.0187653	12574	4.89369	0.0189719	0.00115928	0.10259	0.0693604
Chr5_93846280	Chr5	93846280	C	G	0.257207	0.961	0.793333	0.206667	0.284473	0.0316245	1.51e-17	80.92	238	11.733	0.040504	119	12.0175	0.0399715	18	12.3019	0.0596245	0.0265361	0.0347512	0.0792579	0.140545	18.8809	0.0612873	43.2979	0.304811	0.188972	0.105321	0.8322	0.1678	0.0721888	0.00339331	4.58e-100	452.6	44714	4.81423	0.0187751	17325	4.88642	0.0188743	2100	4.9586	0.0195704	0.00145542	0.102268	0.0694454
Chr5_93846958	Chr5	93846958	C	T	0.257207	0.992	0.793333	0.206667	0.284473	0.0316245	1.51e-17	80.92	238	11.733	0.040504	119	12.0175	0.0399715	18	12.3019	0.0596245	0.0265361	0.0347512	0.0792579	0.140545	18.8809	0.0612873	43.2979	0.304811	0.188972	0.105321	0.832161	0.167839	0.0722915	0.00339256	2.18e-100	454.1	44711	4.81409	0.0187759	17326	4.88639	0.0188742	2102	4.95868	0.0195692	0.00145984	0.102278	0.0694335
Chr5_93847224	Chr5	93847224	TC	T	0.257207	0.993	0.793333	0.206667	0.284473	0.0316245	1.51e-17	80.92	238	11.733	0.040504	119	12.0175	0.0399715	18	12.3019	0.0596245	0.0265361	0.0347512	0.0792579	0.140545	18.8809	0.0612873	43.2979	0.304811	0.188972	0.105321	0.832115	0.167885	0.0721891	0.00339205	3.87e-100	452.9	44706	4.81409	0.0187767	17330	4.88628	0.0188746	2103	4.95847	0.0195691	0.00145603	0.10229	0.0694273
Chr5_93854041	Chr5	93854041	C	T	0.257207	0.988	0.793333	0.206667	0.284473	0.0316245	1.51e-17	80.92	238	11.733	0.040504	119	12.0175	0.0399715	18	12.3019	0.0596245	0.0265361	0.0347512	0.0792579	0.140545	18.8809	0.0612873	43.2979	0.304811	0.188972	0.105321	0.832099	0.167901	0.0723655	0.00339213	1.3e-100	455.1	44702	4.81407	0.0187771	17336	4.88644	0.0188754	2101	4.9588	0.0195702	0.00146326	0.102302	0.0694128
Chr5_93521617	Chr5	93521617	A	T	0.195749	0.946	0.534667	0.465333	-0.22555	0.0251203	1.69e-17	80.62	113	12.0714	0.0466775	175	11.8458	0.041885	87	11.6203	0.0509114	0.025314	0.0626013	0.054939	0.142854	17.7202	0.0879154	28.7936	0.532595	0.24479	0.10189	0.525273	0.474727	-0.0446421	0.00246072	2.33e-73	329.1	17721	4.88119	0.0189212	31939	4.83655	0.0187755	14479	4.79191	0.018951	0.000993912	0.102761	0.0693581
Chr5_93525088	Chr5	93525088	GTA	G	0.195749	0.933	0.534667	0.465333	-0.22555	0.0251203	1.69e-17	80.62	113	12.0714	0.0466775	175	11.8458	0.041885	87	11.6203	0.0509114	0.025314	0.0626013	0.054939	0.142854	17.7202	0.0879154	28.7936	0.532595	0.24479	0.10189	0.524829	0.475171	-0.0444501	0.00246019	8.87e-73	326.4	17696	4.88111	0.0189231	31932	4.83666	0.0187768	14511	4.79221	0.0189515	0.000985469	0.102782	0.0693485
Chr5_93502360	Chr5	93502360	G	A	0.19982	0.994	0.538667	0.461333	0.226367	0.0252208	1.74e-17	80.56	112	11.6695	0.0479859	180	11.8959	0.0417173	83	12.1222	0.0494995	0.0254677	0.0626494	0.0549126	0.14303	17.8059	0.0881172	28.9021	0.532905	0.241658	0.1019	0.558256	0.441744	0.0486203	0.00247607	1.4e-85	385.6	20074	4.7966	0.0188848	31464	4.84522	0.0187661	12601	4.89384	0.0189726	0.00116592	0.102607	0.0693424
Chr5_93850151	Chr5	93850151	C	A	0.271973	0.84	0.777333	0.222667	0.275067	0.0306749	1.83e-17	80.41	228	11.7293	0.0409782	127	12.0044	0.0397401	20	12.2794	0.0579762	0.0261921	0.0363575	0.0779381	0.140488	18.6437	0.0625496	41.8741	0.318101	0.19014	0.105206	0.821177	0.178823	0.0682847	0.00331239	4.22e-94	425	43576	4.81363	0.0187768	18187	4.88191	0.0188551	2376	4.9502	0.0195038	0.00136942	0.102198	0.0695671
Chr5_93225609	Chr5	93225609	T	C	0.229321	0.936	0.390667	0.609333	-0.241722	0.0269896	2.45e-17	80.21	55	12.1457	0.0478333	183	11.904	0.0377427	137	11.6623	0.0449207	0.0278179	0.038329	0.076218	0.142365	19.5398	0.0661469	42.0547	0.334614	0.197308	0.104965	0.357138	0.642862	-0.0477146	0.00256044	2.73e-77	347.3	8162	4.89637	0.0190535	29489	4.84865	0.0188079	26488	4.80094	0.0189089	0.00104541	0.103224	0.0689519
Chr5_94174285	Chr5	94174285	G	A	0.3031	0.928	0.404	0.596	-0.235829	0.0263505	2.18e-17	80.1	62	12.1226	0.0433547	179	11.8867	0.0338147	134	11.6509	0.0423785	0.0267827	0.0181689	0.0949292	0.139881	19.1468	0.0449515	59.5812	0.160647	0.166461	0.108556	0.475888	0.524112	-0.0385291	0.00247097	1.04e-54	243.1	14512	4.87839	0.018934	32022	4.83986	0.0187615	17605	4.80133	0.0189131	0.000740521	0.102429	0.0698272
Chr5_94063352	Chr5	94063352	C	T	0.295797	0.994	0.802667	0.197333	-0.305009	0.0341083	2.47e-17	79.97	243	11.9793	0.0418603	116	11.6743	0.0466538	16	11.3693	0.070197	0.0294706	0.0546403	0.0619442	0.146055	20.1778	0.0841109	35.0378	0.468675	0.227028	0.102924	0.881585	0.118415	-0.0718358	0.00405911	6.59e-70	313.2	50025	4.84853	0.0188027	13038	4.7767	0.0191177	1076	4.70486	0.0202579	0.00107741	0.103086	0.0691426
Chr5_94066845	Chr5	94066845	G	T	0.295797	0.994	0.802667	0.197333	-0.305009	0.0341083	2.47e-17	79.97	243	11.9793	0.0418603	116	11.6743	0.0466538	16	11.3693	0.070197	0.0294706	0.0546403	0.0619442	0.146055	20.1778	0.0841109	35.0378	0.468675	0.227028	0.102924	0.88157	0.11843	-0.0718423	0.00405853	6.13e-70	313.3	50024	4.84854	0.018803	13038	4.7767	0.0191178	1077	4.70486	0.0202576	0.00107773	0.103091	0.0691381
Chr5_94077271	Chr5	94077271	T	C	0.295797	0.985	0.802667	0.197333	-0.305009	0.0341083	2.47e-17	79.97	243	11.9793	0.0418603	116	11.6743	0.0466538	16	11.3693	0.070197	0.0294706	0.0546403	0.0619442	0.146055	20.1778	0.0841109	35.0378	0.468675	0.227028	0.102924	0.88157	0.11843	-0.0717723	0.00405806	8.01e-70	312.8	50025	4.84853	0.0188026	13036	4.77676	0.0191173	1078	4.70499	0.0202569	0.00107563	0.103084	0.0691452
Chr5_94080342	Chr5	94080342	C	A	0.295797	0.977	0.802667	0.197333	-0.305009	0.0341083	2.47e-17	79.97	243	11.9793	0.0418603	116	11.6743	0.0466538	16	11.3693	0.070197	0.0294706	0.0546403	0.0619442	0.146055	20.1778	0.0841109	35.0378	0.468675	0.227028	0.102924	0.881726	0.118274	-0.0720895	0.00406089	2.5e-70	315.1	50043	4.84846	0.0188018	13020	4.77637	0.0191183	1076	4.70428	0.0202607	0.00108392	0.103074	0.0691471
Chr5_94101379	Chr5	94101379	G	A	0.295797	0.966	0.802667	0.197333	-0.305009	0.0341083	2.47e-17	79.97	243	11.9793	0.0418603	116	11.6743	0.0466538	16	11.3693	0.070197	0.0294706	0.0546403	0.0619442	0.146055	20.1778	0.0841109	35.0378	0.468675	0.227028	0.102924	0.881952	0.118048	-0.0716818	0.0040654	2.08e-69	310.9	50071	4.84824	0.0188021	12993	4.77655	0.0191214	1075	4.70487	0.0202679	0.00106992	0.103081	0.069152
Chr5_94103922	Chr5	94103922	AC	A	0.295797	0.955	0.802667	0.197333	-0.305009	0.0341083	2.47e-17	79.97	243	11.9793	0.0418603	116	11.6743	0.0466538	16	11.3693	0.070197	0.0294706	0.0546403	0.0619442	0.146055	20.1778	0.0841109	35.0378	0.468675	0.227028	0.102924	0.882147	0.117853	-0.071932	0.00406862	9.01e-70	312.6	50093	4.84818	0.0188022	12974	4.77625	0.019123	1072	4.70432	0.0202722	0.00107586	0.103087	0.0691433
Chr5_94108159	Chr5	94108159	C	G	0.295797	0.982	0.802667	0.197333	-0.305009	0.0341083	2.47e-17	79.97	243	11.9793	0.0418603	116	11.6743	0.0466538	16	11.3693	0.070197	0.0294706	0.0546403	0.0619442	0.146055	20.1778	0.0841109	35.0378	0.468675	0.227028	0.102924	0.882139	0.117861	-0.0718589	0.00406739	1.13e-69	312.1	50095	4.84818	0.0188018	12969	4.77632	0.0191223	1075	4.70446	0.0202708	0.00107374	0.103079	0.0691509
Chr5_94112090	Chr5	94112090	C	T	0.295797	0.983	0.802667	0.197333	-0.305009	0.0341083	2.47e-17	79.97	243	11.9793	0.0418603	116	11.6743	0.0466538	16	11.3693	0.070197	0.0294706	0.0546403	0.0619442	0.146055	20.1778	0.0841109	35.0378	0.468675	0.227028	0.102924	0.882178	0.117822	-0.071782	0.00406898	1.77e-69	311.2	50098	4.84816	0.0188016	12968	4.77638	0.0191225	1073	4.7046	0.0202719	0.00107114	0.103075	0.0691562
Chr5_94112340	Chr5	94112340	T	C	0.295797	0.984	0.802667	0.197333	-0.305009	0.0341083	2.47e-17	79.97	243	11.9793	0.0418603	116	11.6743	0.0466538	16	11.3693	0.070197	0.0294706	0.0546403	0.0619442	0.146055	20.1778	0.0841109	35.0378	0.468675	0.227028	0.102924	0.882186	0.117814	-0.0717545	0.00406948	2.08e-69	310.9	50098	4.84816	0.0188018	12969	4.7764	0.0191228	1072	4.70465	0.0202725	0.00107025	0.103078	0.0691544
Chr5_94116682	Chr5	94116682	G	A	0.295797	0.984	0.802667	0.197333	-0.305009	0.0341083	2.47e-17	79.97	243	11.9793	0.0418603	116	11.6743	0.0466538	16	11.3693	0.070197	0.0294706	0.0546403	0.0619442	0.146055	20.1778	0.0841109	35.0378	0.468675	0.227028	0.102924	0.882193	0.117807	-0.071859	0.00406949	1.32e-69	311.8	50099	4.84817	0.0188018	12968	4.77631	0.0191227	1072	4.70445	0.0202725	0.00107331	0.103078	0.0691524
Chr5_93310937	Chr5	93310937	G	A	0.172975	0.581	0.881333	0.118667	-0.378227	0.0423279	2.33e-17	79.85	292	11.9524	0.0446548	77	11.5742	0.0559407	6	11.196	0.0885888	0.0299229	0.0776923	0.042365	0.14998	19.9512	0.107615	27.8054	0.647127	0.240834	0.100634	0.924211	0.0757885	-0.0916729	0.00472558	1.4e-83	376.3	54853	4.85178	0.0187739	8850	4.76011	0.0191933	436	4.66843	0.0207116	0.0011773	0.102571	0.0693923
Chr5_93518540	Chr5	93518540	T	TG	0.200297	0	0.462667	0.537333	-0.225824	0.0252812	2.39e-17	79.79	83	12.1206	0.0492888	181	11.8948	0.0414967	111	11.6689	0.0478836	0.025356	0.0611358	0.0564	0.142892	17.7449	0.0864919	29.3161	0.520146	0.238977	0.102252	0.449142	0.550858	-0.048493	0.00246838	1.16e-85	386	12920	4.893	0.0189621	31775	4.84451	0.0187614	19444	4.79602	0.018884	0.00116362	0.102535	0.0693975
Chr5_93502285	Chr5	93502285	G	T	0.195117	0.975	0.461333	0.538667	-0.22516	0.0252683	2.8e-17	79.4	83	12.1207	0.0496902	180	11.8955	0.0419326	112	11.6704	0.0482135	0.025197	0.0638518	0.0541768	0.143226	17.5925	0.0890488	28.2957	0.540986	0.241938	0.102066	0.441923	0.558077	-0.0486028	0.00247597	1.58e-85	385.3	12611	4.8938	0.0189718	31467	4.8452	0.0187655	20061	4.7966	0.0188843	0.00116518	0.102595	0.0693522
Chr5_94174081	Chr5	94174081	G	T	0.28237	0.925	0.393333	0.606667	-0.23461	0.0264943	4.89e-17	78.41	60	12.1263	0.0432319	175	11.8917	0.0330408	140	11.6571	0.0414522	0.0262685	0.0141523	0.0993061	0.139727	18.7999	0.0404208	64.9876	0.124735	0.157424	0.10992	0.466456	0.533544	-0.0380802	0.00247351	2.22e-53	237	13998	4.87865	0.018944	31840	4.84057	0.018765	18301	4.80249	0.0189107	0.000721786	0.10248	0.0698021
Chr5_94174272	Chr5	94174272	C	T	0.28237	0.919	0.393333	0.606667	-0.23461	0.0264943	4.89e-17	78.41	60	12.1263	0.0432319	175	11.8917	0.0330408	140	11.6571	0.0414522	0.0262685	0.0141523	0.0993061	0.139727	18.7999	0.0404208	64.9876	0.124735	0.157424	0.10992	0.466627	0.533373	-0.0376267	0.00247442	4.01e-52	231.2	14002	4.87822	0.0189452	31854	4.8406	0.0187657	18283	4.80297	0.0189111	0.00070473	0.102486	0.0698119
Chr5_94309875	Chr5	94309875	G	A	0.301305	0.926	0.541333	0.458667	0.234654	0.0265111	4.46e-17	78.34	113	11.6366	0.0502037	180	11.8713	0.0418172	82	12.1059	0.048812	0.027343	0.0629597	0.0552054	0.145508	18.7914	0.0903028	30.2793	0.532811	0.237454	0.102425	0.50007	0.49993	0.0232238	0.00245633	3.35e-21	89.39	16017	4.81516	0.0189856	32114	4.83839	0.0188224	16008	4.86161	0.0189785	0.000269673	0.103352	0.0694806
Chr5_94310559	Chr5	94310559	G	A	0.301305	0.923	0.541333	0.458667	0.234654	0.0265111	4.46e-17	78.34	113	11.6366	0.0502037	180	11.8713	0.0418172	82	12.1059	0.048812	0.027343	0.0629597	0.0552054	0.145508	18.7914	0.0903028	30.2793	0.532811	0.237454	0.102425	0.50007	0.49993	0.0237799	0.00245669	3.82e-22	93.7	16016	4.81463	0.0189842	32116	4.83841	0.0188214	16007	4.86219	0.018978	0.000282741	0.103339	0.0694802
Chr5_93815566	Chr5	93815566	C	A	0.266048	0.945	0.414667	0.585333	0.240919	0.0272346	4.69e-17	78.25	68	11.5534	0.0567117	175	11.7943	0.0439152	132	12.0352	0.0460904	0.0281756	0.0692017	0.0499193	0.147297	19.1285	0.0973773	28.9345	0.580936	0.251724	0.101821	0.318192	0.681808	0.0400946	0.00275443	6.4e-48	211.9	7062	4.78447	0.0191529	26693	4.82456	0.0188128	30384	4.86466	0.0188729	0.000697513	0.102868	0.0695602
Chr5_93819810	Chr5	93819810	TA	T	0.266048	0.936	0.414667	0.585333	0.240919	0.0272346	4.69e-17	78.25	68	11.5534	0.0567117	175	11.7943	0.0439152	132	12.0352	0.0460904	0.0281756	0.0692017	0.0499193	0.147297	19.1285	0.0973773	28.9345	0.580936	0.251724	0.101821	0.318582	0.681418	0.0409315	0.00275419	7.16e-50	220.9	7077	4.78341	0.0191516	26713	4.82434	0.0188123	30349	4.86527	0.018873	0.000727411	0.102872	0.069535
Chr5_93925006	Chr5	93925006	C	T	0.301542	0.983	0.477333	0.522667	-0.244434	0.0276659	4.84e-17	78.06	84	12.1559	0.0515972	190	11.9115	0.0414298	101	11.667	0.0479727	0.0298126	0.0597492	0.0580257	0.147588	20.1999	0.0895618	33.2872	0.507317	0.23447	0.102838	0.511233	0.488767	-0.0593901	0.00246101	4.57e-128	582.4	16781	4.89731	0.018899	32018	4.83792	0.018742	15340	4.77853	0.0189068	0.0017627	0.102435	0.0690016
Chr5_94312328	Chr5	94312328	A	T	0.293256	0.973	0.54	0.46	0.23336	0.0265236	6.53e-17	77.41	113	11.6383	0.0503792	179	11.8717	0.0420428	83	12.105	0.0490321	0.0270542	0.0642681	0.054326	0.145648	18.575	0.0913223	29.625	0.541917	0.237667	0.102527	0.502736	0.497264	0.0247693	0.00245518	6.48e-24	101.8	16233	4.8137	0.0189878	32024	4.83847	0.0188261	15882	4.86324	0.0189832	0.000306751	0.10343	0.0693892
Chr5_94313737	Chr5	94313737	C	T	0.293256	0.973	0.54	0.46	0.23336	0.0265236	6.53e-17	77.41	113	11.6383	0.0503792	179	11.8717	0.0420428	83	12.105	0.0490321	0.0270542	0.0642681	0.054326	0.145648	18.575	0.0913223	29.625	0.541917	0.237667	0.102527	0.502752	0.497248	0.0246966	0.00245521	8.76e-24	101.2	16232	4.81379	0.0189876	32028	4.83849	0.0188262	15879	4.86319	0.0189835	0.000304952	0.10343	0.0693899
Chr5_94318414	Chr5	94318414	G	A	0.293256	0.965	0.54	0.46	0.23336	0.0265236	6.53e-17	77.41	113	11.6383	0.0503792	179	11.8717	0.0420428	83	12.105	0.0490321	0.0270542	0.0642681	0.054326	0.145648	18.575	0.0913223	29.625	0.541917	0.237667	0.102527	0.502253	0.497747	0.0243414	0.00245522	3.76e-23	98.29	16197	4.81405	0.0189897	32034	4.83839	0.0188268	15908	4.86273	0.0189829	0.000296246	0.103439	0.06939
Chr5_94035637	Chr5	94035637	C	T	0.295698	0.915	0.804	0.196	-0.301003	0.0342134	7.24e-17	77.4	244	11.9765	0.0417592	115	11.6755	0.0467178	16	11.3745	0.0704443	0.0285552	0.0538067	0.0633184	0.14568	19.6013	0.0823619	34.6704	0.459395	0.224925	0.103673	0.881944	0.118056	-0.0714603	0.00406612	5.73e-69	308.9	50063	4.84846	0.018803	13008	4.777	0.0191193	1068	4.70554	0.0202634	0.00106338	0.103088	0.0691519
Chr5_94055521	Chr5	94055521	A	G	0.295698	0.985	0.804	0.196	-0.301003	0.0342134	7.24e-17	77.4	244	11.9765	0.0417592	115	11.6755	0.0467178	16	11.3745	0.0704443	0.0285552	0.0538067	0.0633184	0.14568	19.6013	0.0823619	34.6704	0.459395	0.224925	0.103673	0.881772	0.118228	-0.0716895	0.00406219	1.58e-69	311.5	50046	4.84851	0.0188024	13020	4.77682	0.0191179	1073	4.70513	0.0202598	0.00107156	0.10308	0.069152
Chr5_94310522	Chr5	94310522	T	TG	0.297818	0	0.542667	0.457333	0.234114	0.0267147	8.45e-17	76.8	113	11.6379	0.0505415	181	11.872	0.0421288	81	12.1061	0.0492197	0.0272052	0.0647287	0.0540884	0.146022	18.6309	0.0919339	29.5922	0.544776	0.24014	0.102635	0.500179	0.499821	0.0235897	0.00245715	8.25e-22	92.17	16013	4.81482	0.0189867	32136	4.83841	0.0188239	15990	4.862	0.0189804	0.000278238	0.10338	0.0694514
Chr5_94759786	Chr5	94759786	A	G	0.29693	0.986	0.322667	0.677333	0.252637	0.0288767	9.44e-17	76.54	51	11.502	0.0618467	140	11.7546	0.0462892	184	12.0072	0.0461312	0.0278986	0.0765776	0.0441297	0.148606	18.7735	0.104476	26.7033	0.634407	0.248582	0.101563	0.187351	0.812649	0.0563914	0.00339112	5.88e-62	276.5	2788	4.74375	0.0196858	18457	4.80014	0.0189818	42894	4.85653	0.0188702	0.000968309	0.103853	0.0686315
Chr5_94761370	Chr5	94761370	G	A	0.29693	0.959	0.677333	0.322667	-0.252637	0.0288767	9.44e-17	76.54	184	12.0072	0.0461312	140	11.7546	0.0462892	51	11.502	0.0618467	0.0278986	0.0765776	0.0441297	0.148606	18.7735	0.104476	26.7033	0.634407	0.248582	0.101563	0.812509	0.187491	-0.0564299	0.00339043	4.6e-62	277	42877	4.85656	0.0188686	18473	4.80013	0.0189799	2789	4.7437	0.0196835	0.000970192	0.103824	0.0686534
Chr5_94764038	Chr5	94764038	C	A	0.29693	0.987	0.677333	0.322667	-0.252637	0.0288767	9.44e-17	76.54	184	12.0072	0.0461312	140	11.7546	0.0462892	51	11.502	0.0618467	0.0278986	0.0765776	0.0441297	0.148606	18.7735	0.104476	26.7033	0.634407	0.248582	0.101563	0.81222	0.18778	-0.0566491	0.00338908	1.4e-62	279.4	42847	4.85673	0.0188697	18496	4.80008	0.0189799	2796	4.74343	0.019682	0.000978901	0.103841	0.0686341
Chr5_94764291	Chr5	94764291	A	G	0.29693	0.98	0.677333	0.322667	-0.252637	0.0288767	9.44e-17	76.54	184	12.0072	0.0461312	140	11.7546	0.0462892	51	11.502	0.0618467	0.0278986	0.0765776	0.0441297	0.148606	18.7735	0.104476	26.7033	0.634407	0.248582	0.101563	0.81222	0.18778	-0.0566232	0.00338787	1.44e-62	279.3	42849	4.85683	0.0188692	18492	4.80021	0.0189781	2798	4.74358	0.0196786	0.000978006	0.103824	0.068647
Chr5_94765543	Chr5	94765543	G	A	0.29693	0.988	0.677333	0.322667	-0.252637	0.0288767	9.44e-17	76.54	184	12.0072	0.0461312	140	11.7546	0.0462892	51	11.502	0.0618467	0.0278986	0.0765776	0.0441297	0.148606	18.7735	0.104476	26.7033	0.634407	0.248582	0.101563	0.812158	0.187842	-0.056801	0.00338826	6.2e-63	281	42844	4.8569	0.0188702	18494	4.8001	0.018979	2801	4.7433	0.0196795	0.000984407	0.103844	0.0686277
Chr5_94772479	Chr5	94772479	AC	TA	0.29693	0	0.677333	0.322667	-0.252637	0.0288767	9.44e-17	76.54	184	12.0072	0.0461312	140	11.7546	0.0462892	51	11.502	0.0618467	0.0278986	0.0765776	0.0441297	0.148606	18.7735	0.104476	26.7033	0.634407	0.248582	0.101563	0.811386	0.188614	-0.0565575	0.00338482	1.55e-62	279.2	42761	4.85697	0.0188703	18561	4.80041	0.0189773	2817	4.74385	0.0196749	0.000979066	0.103835	0.0686393
BovineHD0500026479	Chr5	93238238	T	C	0.198263	1	0.572	0.428	0.241748	0.0276335	9.9e-17	76.53	115	11.647	0.0486697	199	11.8887	0.0405548	61	12.1305	0.0494759	0.0286152	0.054787	0.0626917	0.146094	19.5869	0.0834022	34.3099	0.466357	0.217796	0.103782	0.581963	0.418037	0.0380102	0.002497	3.14e-52	231.7	21737	4.80415	0.0188972	31179	4.84216	0.0187627	11223	4.88017	0.0189589	0.000702976	0.102415	0.0698663
BovineHD0500026481	Chr5	93250776	T	C	0.198263	1	0.572	0.428	0.241748	0.0276335	9.9e-17	76.53	115	11.647	0.0486697	199	11.8887	0.0405548	61	12.1305	0.0494759	0.0286152	0.054787	0.0626917	0.146094	19.5869	0.0834022	34.3099	0.466357	0.217796	0.103782	0.582041	0.417959	0.03795	0.0024976	4.79e-52	230.9	21739	4.80432	0.0188965	31185	4.84227	0.0187628	11215	4.88022	0.0189601	0.000700714	0.102416	0.069868
Chr5_93228356	Chr5	93228356	T	C	0.198677	0.977	0.570667	0.429333	0.241748	0.0276335	9.9e-17	76.53	114	11.647	0.0486697	200	11.8887	0.0405548	61	12.1305	0.0494759	0.0286374	0.054787	0.0626917	0.146116	19.5991	0.0834244	34.3274	0.466357	0.217796	0.103782	0.58077	0.41923	0.0379624	0.00249611	3.86e-52	231.3	21648	4.80408	0.0188979	31204	4.84204	0.0187624	11287	4.88	0.0189575	0.000701769	0.102412	0.0698696
Chr5_93229763	Chr5	93229763	C	T	0.198677	0.988	0.570667	0.429333	0.241748	0.0276335	9.9e-17	76.53	114	11.647	0.0486697	200	11.8887	0.0405548	61	12.1305	0.0494759	0.0286374	0.054787	0.0626917	0.146116	19.5991	0.0834244	34.3274	0.466357	0.217796	0.103782	0.580645	0.419355	0.0379354	0.00249596	4.5e-52	231	21639	4.8041	0.0188981	31206	4.84203	0.0187625	11294	4.87997	0.0189575	0.00070083	0.102414	0.0698692
Chr5_93230771	Chr5	93230771	A	T	0.198677	0.972	0.570667	0.429333	0.241748	0.0276335	9.9e-17	76.53	114	11.647	0.0486697	200	11.8887	0.0405548	61	12.1305	0.0494759	0.0286374	0.054787	0.0626917	0.146116	19.5991	0.0834244	34.3274	0.466357	0.217796	0.103782	0.581659	0.418341	0.0380482	0.00249607	2.28e-52	232.4	21712	4.80412	0.0188968	31190	4.84217	0.0187623	11237	4.88022	0.0189584	0.000704527	0.102409	0.0698691
Chr5_93231977	Chr5	93231977	G	A	0.198677	0.964	0.570667	0.429333	0.241748	0.0276335	9.9e-17	76.53	114	11.647	0.0486697	200	11.8887	0.0405548	61	12.1305	0.0494759	0.0286374	0.054787	0.0626917	0.146116	19.5991	0.0834244	34.3274	0.466357	0.217796	0.103782	0.582563	0.417437	0.0380518	0.00249654	2.33e-52	232.3	21780	4.80419	0.0188967	31170	4.84224	0.0187628	11189	4.88029	0.0189596	0.000704229	0.102417	0.0698632
Chr5_93234616	Chr5	93234616	A	G	0.198263	0.99	0.572	0.428	0.241748	0.0276335	9.9e-17	76.53	115	11.647	0.0486697	199	11.8887	0.0405548	61	12.1305	0.0494759	0.0286152	0.054787	0.0626917	0.146094	19.5869	0.0834022	34.3099	0.466357	0.217796	0.103782	0.581729	0.418271	0.0378005	0.00249631	1.06e-51	229.3	21726	4.80428	0.0188972	31171	4.84208	0.0187622	11242	4.87988	0.0189578	0.00069535	0.102405	0.0698801
Chr5_93235538	Chr5	93235538	G	C	0.198263	0.991	0.572	0.428	0.241748	0.0276335	9.9e-17	76.53	115	11.647	0.0486697	199	11.8887	0.0405548	61	12.1305	0.0494759	0.0286152	0.054787	0.0626917	0.146094	19.5869	0.0834022	34.3099	0.466357	0.217796	0.103782	0.581861	0.418139	0.0379613	0.00249665	4.09e-52	231.2	21734	4.80412	0.0188974	31172	4.84208	0.0187623	11233	4.88005	0.0189578	0.000701216	0.102408	0.0698728
Chr5_93239645	Chr5	93239645	A	G	0.198263	0.992	0.572	0.428	0.241748	0.0276335	9.9e-17	76.53	115	11.647	0.0486697	199	11.8887	0.0405548	61	12.1305	0.0494759	0.0286152	0.054787	0.0626917	0.146094	19.5869	0.0834022	34.3099	0.466357	0.217796	0.103782	0.581978	0.418022	0.0379991	0.00249712	3.4e-52	231.6	21737	4.80417	0.018897	31181	4.84217	0.0187625	11221	4.88017	0.0189588	0.00070256	0.102411	0.0698696
Chr5_93240073	Chr5	93240073	G	A	0.198263	0.984	0.572	0.428	0.241748	0.0276335	9.9e-17	76.53	115	11.647	0.0486697	199	11.8887	0.0405548	61	12.1305	0.0494759	0.0286152	0.054787	0.0626917	0.146094	19.5869	0.0834022	34.3099	0.466357	0.217796	0.103782	0.581978	0.418022	0.0379991	0.00249712	3.4e-52	231.6	21737	4.80417	0.018897	31181	4.84217	0.0187625	11221	4.88017	0.0189588	0.00070256	0.102411	0.0698696
Chr5_93240916	Chr5	93240916	T	G	0.198263	0.97	0.572	0.428	0.241748	0.0276335	9.9e-17	76.53	115	11.647	0.0486697	199	11.8887	0.0405548	61	12.1305	0.0494759	0.0286152	0.054787	0.0626917	0.146094	19.5869	0.0834022	34.3099	0.466357	0.217796	0.103782	0.581955	0.418045	0.0379833	0.00249701	3.7e-52	231.4	21736	4.80418	0.0188969	31180	4.84216	0.0187624	11223	4.88015	0.0189587	0.000701985	0.10241	0.0698712
Chr5_93241689	Chr5	93241689	A	T	0.198263	0.951	0.572	0.428	0.241748	0.0276335	9.9e-17	76.53	115	11.647	0.0486697	199	11.8887	0.0405548	61	12.1305	0.0494759	0.0286152	0.054787	0.0626917	0.146094	19.5869	0.0834022	34.3099	0.466357	0.217796	0.103782	0.58296	0.41704	0.0381827	0.00249753	1.15e-52	233.7	21801	4.80417	0.018896	31179	4.84235	0.0187629	11159	4.88053	0.0189607	0.00070889	0.102418	0.0698588
Chr5_93242139	Chr5	93242139	A	C	0.198263	0.976	0.572	0.428	0.241748	0.0276335	9.9e-17	76.53	115	11.647	0.0486697	199	11.8887	0.0405548	61	12.1305	0.0494759	0.0286152	0.054787	0.0626917	0.146094	19.5869	0.0834022	34.3099	0.466357	0.217796	0.103782	0.582875	0.417125	0.0380551	0.00249692	2.37e-52	232.3	21799	4.80422	0.0188968	31172	4.84227	0.0187631	11168	4.88033	0.0189602	0.000704202	0.102422	0.0698594
Chr5_93242587	Chr5	93242587	C	T	0.198263	0.99	0.572	0.428	0.241748	0.0276335	9.9e-17	76.53	115	11.647	0.0486697	199	11.8887	0.0405548	61	12.1305	0.0494759	0.0286152	0.054787	0.0626917	0.146094	19.5869	0.0834022	34.3099	0.466357	0.217796	0.103782	0.5819	0.4181	0.0379923	0.00249707	3.52e-52	231.5	21732	4.80418	0.0188967	31181	4.84218	0.0187622	11226	4.88017	0.0189586	0.000702343	0.102406	0.0698736
Chr5_93242936	Chr5	93242936	T	A	0.198263	0.99	0.572	0.428	0.241748	0.0276335	9.9e-17	76.53	115	11.647	0.0486697	199	11.8887	0.0405548	61	12.1305	0.0494759	0.0286152	0.054787	0.0626917	0.146094	19.5869	0.0834022	34.3099	0.466357	0.217796	0.103782	0.581916	0.418084	0.037946	0.00249696	4.63e-52	230.9	21734	4.80422	0.0188969	31179	4.84217	0.0187624	11226	4.88011	0.0189588	0.000700626	0.10241	0.0698723
Chr5_93243860	Chr5	93243860	A	G	0.198263	0.99	0.572	0.428	0.241748	0.0276335	9.9e-17	76.53	115	11.647	0.0486697	199	11.8887	0.0405548	61	12.1305	0.0494759	0.0286152	0.054787	0.0626917	0.146094	19.5869	0.0834022	34.3099	0.466357	0.217796	0.103782	0.581822	0.418178	0.0380078	0.00249674	3.11e-52	231.7	21728	4.80418	0.0188962	31179	4.84218	0.0187618	11232	4.88019	0.0189582	0.000702954	0.102399	0.0698785
Chr5_93251120	Chr5	93251120	T	TA	0.198263	0	0.572	0.428	0.241748	0.0276335	9.9e-17	76.53	115	11.647	0.0486697	199	11.8887	0.0405548	61	12.1305	0.0494759	0.0286152	0.054787	0.0626917	0.146094	19.5869	0.0834022	34.3099	0.466357	0.217796	0.103782	0.582017	0.417983	0.0379524	0.00249757	4.7e-52	230.9	21736	4.80428	0.0188967	31188	4.84224	0.0187627	11215	4.88019	0.0189597	0.000700815	0.102414	0.0698691
Chr5_93251488	Chr5	93251488	C	G	0.198263	0.988	0.572	0.428	0.241748	0.0276335	9.9e-17	76.53	115	11.647	0.0486697	199	11.8887	0.0405548	61	12.1305	0.0494759	0.0286152	0.054787	0.0626917	0.146094	19.5869	0.0834022	34.3099	0.466357	0.217796	0.103782	0.582017	0.417983	0.0379632	0.00249771	4.46e-52	231	21735	4.80428	0.0188968	31190	4.84224	0.0187628	11214	4.8802	0.0189598	0.000701214	0.102415	0.0698676
Chr5_93251507	Chr5	93251507	CT	TC	0.198263	0	0.572	0.428	0.241748	0.0276335	9.9e-17	76.53	115	11.647	0.0486697	199	11.8887	0.0405548	61	12.1305	0.0494759	0.0286152	0.054787	0.0626917	0.146094	19.5869	0.0834022	34.3099	0.466357	0.217796	0.103782	0.582009	0.417991	0.0379605	0.00249762	4.5e-52	231	21735	4.80428	0.0188967	31189	4.84224	0.0187628	11215	4.8802	0.0189598	0.000701117	0.102415	0.0698682
Chr5_94141834	Chr5	94141834	C	T	0.282042	0.98	0.797333	0.202667	-0.296604	0.0339251	1.04e-16	76.44	239	11.9779	0.0420345	120	11.6813	0.0466603	16	11.3847	0.0699235	0.028432	0.0550434	0.0624946	0.14597	19.478	0.0834754	34.0603	0.468303	0.226553	0.103777	0.880385	0.119615	-0.0705677	0.00403406	2.39e-68	306	49880	4.84805	0.0187987	13174	4.77748	0.0191136	1085	4.70691	0.0202438	0.00104882	0.103019	0.0692125
Chr5_94143239	Chr5	94143239	C	T	0.282042	0.981	0.797333	0.202667	-0.296604	0.0339251	1.04e-16	76.44	239	11.9779	0.0420345	120	11.6813	0.0466603	16	11.3847	0.0699235	0.028432	0.0550434	0.0624946	0.14597	19.478	0.0834754	34.0603	0.468303	0.226553	0.103777	0.880369	0.119631	-0.0709105	0.00403321	5.06e-69	309.1	49879	4.84812	0.0187984	13174	4.77721	0.0191129	1086	4.7063	0.0202424	0.00105915	0.103017	0.0692069
Chr5_94179636	Chr5	94179636	CT	TA	0.242527	0	0.493333	0.506667	-0.233592	0.026729	1.03e-16	76.38	101	12.0891	0.0458394	168	11.8555	0.0393578	106	11.622	0.0492514	0.0272778	0.0468442	0.0696564	0.143778	18.9721	0.074122	36.8012	0.402094	0.210511	0.10479	0.632564	0.367436	-0.0574591	0.00272231	1.55e-98	445.5	26604	4.8783	0.0188253	27936	4.82084	0.0187501	9599	4.76338	0.0190672	0.00153473	0.102104	0.0695911
Chr5_94143274	Chr5	94143274	C	T	0.288984	0.981	0.798667	0.201333	-0.295905	0.0339752	1.33e-16	75.85	240	11.9774	0.0418548	119	11.6815	0.0465293	16	11.3856	0.0699053	0.028159	0.0538122	0.0637112	0.145682	19.329	0.0819712	34.3523	0.457885	0.224722	0.10407	0.880322	0.119678	-0.0710643	0.00403253	2.46e-69	310.6	49873	4.84816	0.0187988	13180	4.7771	0.0191128	1086	4.70603	0.0202418	0.00106411	0.103023	0.0691981
Chr5_94143373	Chr5	94143373	T	C	0.288984	0.981	0.798667	0.201333	-0.295905	0.0339752	1.33e-16	75.85	240	11.9774	0.0418548	119	11.6815	0.0465293	16	11.3856	0.0699053	0.028159	0.0538122	0.0637112	0.145682	19.329	0.0819712	34.3523	0.457885	0.224722	0.10407	0.880432	0.119568	-0.0711259	0.00403446	2.18e-69	310.8	49886	4.84817	0.0187992	13168	4.77705	0.0191135	1085	4.70592	0.0202435	0.00106512	0.103031	0.0691916
Chr5_94143375	Chr5	94143375	C	T	0.288984	0.981	0.798667	0.201333	-0.295905	0.0339752	1.33e-16	75.85	240	11.9774	0.0418548	119	11.6815	0.0465293	16	11.3856	0.0699053	0.028159	0.0538122	0.0637112	0.145682	19.329	0.0819712	34.3523	0.457885	0.224722	0.10407	0.880432	0.119568	-0.0707595	0.00403518	1.13e-68	307.5	49885	4.84807	0.0187983	13170	4.77731	0.0191134	1084	4.70655	0.0202443	0.00105417	0.103013	0.069214
Chr5_93945338	Chr5	93945338	T	G	0.294837	0.971	0.392	0.608	-0.258391	0.0297192	1.39e-16	75.59	56	12.2057	0.0563644	182	11.9473	0.0430453	137	11.6889	0.0479094	0.0318254	0.066421	0.0529559	0.151202	21.0483	0.0982464	32.3935	0.556397	0.246323	0.102772	0.576615	0.423385	-0.0630209	0.00298128	7.89e-99	446.9	23803	4.8878	0.0189315	26361	4.82478	0.0187998	13975	4.76176	0.0191373	0.00193919	0.103115	0.068796
Chr5_94592863	Chr5	94592863	A	G	0.268853	0.883	0.521333	0.478667	-0.232001	0.0266926	1.49e-16	75.54	106	12.0993	0.0468276	179	11.8673	0.0396431	90	11.6353	0.0487373	0.0268633	0.0488877	0.0680802	0.143831	18.677	0.0757511	35.4626	0.417959	0.220321	0.104746	0.625711	0.374289	-0.0469311	0.00266554	3.25e-69	310	25709	4.87284	0.018922	28847	4.82591	0.0188363	9583	4.77897	0.0191253	0.00103165	0.103578	0.0687656
Chr5_93956234	Chr5	93956234	C	A	0.282103	0.521	0.496	0.504	-0.233144	0.0268392	1.52e-16	75.46	89	12.1096	0.0431688	194	11.8765	0.0341078	92	11.6433	0.0436329	0.0271763	0.0189375	0.0954071	0.141521	19.203	0.0461138	58.9332	0.165618	0.165553	0.10961	0.598871	0.401129	-0.0445535	0.0025958	7.08e-66	294.6	22299	4.87145	0.0188502	32224	4.8269	0.0187652	9616	4.78234	0.0190372	0.000953699	0.102331	0.0697789
Chr5_94141263	Chr5	94141263	G	C	0.288841	0.982	0.8	0.2	-0.295563	0.0340573	1.67e-16	75.31	241	11.977	0.0417347	118	11.6814	0.0464671	16	11.3858	0.0699743	0.0279544	0.0529704	0.0645811	0.145506	19.2119	0.0809248	34.5437	0.450615	0.223442	0.104309	0.880775	0.119225	-0.0711281	0.00404103	3.57e-69	309.8	49926	4.8481	0.0187998	13132	4.77698	0.0191159	1081	4.70585	0.0202501	0.00106254	0.103041	0.0691858
Chr5_94141392	Chr5	94141392	AACACATAGAGTGG	A	0.288841	0.981	0.8	0.2	-0.295563	0.0340573	1.67e-16	75.31	241	11.977	0.0417347	118	11.6814	0.0464671	16	11.3858	0.0699743	0.0279544	0.0529704	0.0645811	0.145506	19.2119	0.0809248	34.5437	0.450615	0.223442	0.104309	0.880829	0.119171	-0.0710067	0.00404087	5.98e-69	308.8	49934	4.84808	0.0187992	13123	4.77707	0.0191155	1082	4.70607	0.0202497	0.0010585	0.103031	0.0691963
Chr5_93505639	Chr5	93505639	C	T	0.135974	0.829	0.902667	0.0973333	-0.391248	0.045122	1.73e-16	75.18	308	11.9502	0.0443869	61	11.559	0.0575093	6	11.1677	0.0933619	0.0268982	0.0750511	0.0457585	0.147708	18.2104	0.101949	26.3839	0.621235	0.237637	0.102047	0.915886	0.0841142	-0.0793906	0.00440177	1.57e-72	325.3	53866	4.85323	0.018799	9756	4.77384	0.0191221	517	4.69445	0.0204122	0.000971133	0.102872	0.0692811
Chr5_93281818	Chr5	93281818	GAGTCAGTCAGTT	G	0.163455	0.477	0.886667	0.113333	-0.381289	0.0440051	1.69e-16	75.08	294	11.9532	0.0440697	77	11.5719	0.0562679	4	11.1906	0.0909006	0.0292184	0.072421	0.0480034	0.149643	19.5255	0.101639	28.7472	0.601382	0.235454	0.102319	0.926729	0.0732706	-0.0917456	0.00479977	3.3e-81	365.4	55085	4.85147	0.0187746	8709	4.75972	0.0192113	345	4.66798	0.0207783	0.0011431	0.102577	0.0694146
BovineHD0500026910	Chr5	94769975	C	T	0.274777	1	0.328	0.672	0.249152	0.0287859	1.84e-16	74.92	52	11.5084	0.0620177	142	11.7576	0.0467121	181	12.0067	0.046638	0.0273654	0.0797679	0.0418664	0.149	18.3661	0.107133	25.5433	0.655801	0.25295	0.101692	0.19471	0.80529	0.056064	0.00334011	4.36e-63	281.7	2991	4.74549	0.0196415	18995	4.80155	0.0189697	42153	4.85762	0.018874	0.000985686	0.103868	0.0686068
Chr5_94158504	Chr5	94158504	A	G	0.284535	0.993	0.718667	0.281333	-0.256768	0.0297124	2.11e-16	74.68	193	12.0118	0.0437658	153	11.7551	0.0436953	29	11.4983	0.0605704	0.0266601	0.0581042	0.0603064	0.145071	18.3773	0.0847643	31.452	0.490701	0.228881	0.103885	0.787415	0.212585	-0.049794	0.00308862	2.37e-58	259.9	39908	4.85618	0.018815	21192	4.80638	0.0188897	3039	4.75659	0.0194607	0.00083008	0.102838	0.0694661
Chr5_94176340	Chr5	94176340	G	A	0.284535	0.935	0.718667	0.281333	-0.256768	0.0297124	2.11e-16	74.68	193	12.0118	0.0437658	153	11.7551	0.0436953	29	11.4983	0.0605704	0.0266601	0.0581042	0.0603064	0.145071	18.3773	0.0847643	31.452	0.490701	0.228881	0.103885	0.789543	0.210457	-0.0489528	0.00310311	5.94e-56	248.9	40121	4.85546	0.0188137	21039	4.80651	0.0188934	2979	4.75756	0.0194738	0.000796386	0.102825	0.0695039
Chr5_94323909	Chr5	94323909	G	A	0.288278	0.963	0.544	0.456	0.229137	0.0265627	2.27e-16	74.41	115	11.6434	0.0505776	178	11.8725	0.0423	82	12.1017	0.0493116	0.0260486	0.0654485	0.0540864	0.145584	17.8926	0.0914971	28.4693	0.547526	0.242155	0.103173	0.498573	0.501427	0.0237802	0.00245801	4.01e-22	93.6	15927	4.81448	0.0189881	32102	4.83826	0.0188231	16110	4.86204	0.0189777	0.000282748	0.103367	0.0694579
Chr5_94143424	Chr5	94143424	A	C	0.282214	0.981	0.796	0.204	-0.292864	0.0339889	2.63e-16	74.24	238	11.9776	0.0419377	121	11.6848	0.0465049	16	11.3919	0.0698365	0.0278551	0.0538323	0.064111	0.145798	19.1052	0.0816874	34.0997	0.456425	0.224605	0.104485	0.87994	0.12006	-0.0711804	0.00402555	8.63e-70	312.7	49829	4.84827	0.0187997	13219	4.77709	0.0191116	1091	4.70591	0.0202359	0.00107053	0.10304	0.0691801
BovineHD4100003959	Chr5	94629446	A	G	0.24134	1	0.530667	0.469333	-0.232526	0.0270079	2.73e-16	74.12	109	12.0941	0.0466388	180	11.8616	0.0396824	86	11.6291	0.0493261	0.0269325	0.048681	0.0686304	0.144244	18.6715	0.0756135	35.6186	0.414973	0.216963	0.105141	0.624838	0.375162	-0.0455508	0.00265784	1.1e-65	293.7	25627	4.87132	0.0189116	28899	4.82577	0.0188304	9613	4.78022	0.019122	0.000972764	0.103438	0.0689143
Chr5_93501010	Chr5	93501010	T	A	0.141835	0.844	0.901333	0.0986667	-0.386087	0.0449307	3.02e-16	73.84	307	11.9498	0.0441241	62	11.5637	0.0571615	6	11.1776	0.0928735	0.0265128	0.0729814	0.0478475	0.147342	17.9941	0.0994942	26.6476	0.604006	0.235576	0.102584	0.914646	0.0853537	-0.0781683	0.00437793	4.01e-71	318.8	53710	4.85336	0.0188034	9909	4.77519	0.0191185	520	4.69702	0.0203911	0.000954041	0.102931	0.0692505
chr5_94317503	Chr5	94317503	G	A	0.284333	1	0.525333	0.474667	0.227321	0.0265403	3.71e-16	73.36	108	11.6382	0.0504208	178	11.8656	0.0416174	89	12.0929	0.0482757	0.025771	0.0606699	0.0584433	0.144884	17.7873	0.0864409	29.8135	0.509346	0.228909	0.103946	0.484003	0.515997	0.0234582	0.00245536	1.29e-21	91.28	15039	4.81402	0.0190061	32009	4.83748	0.0188307	17091	4.86093	0.0189742	0.000274862	0.103494	0.069364
Chr5_93956122	Chr5	93956122	G	A	0.278838	0.534	0.494667	0.505333	-0.233591	0.0273489	4.46e-16	72.95	86	12.1102	0.0432297	199	11.8766	0.0337433	90	11.6431	0.0436388	0.0272793	0.0167989	0.0981551	0.142233	19.1793	0.0440782	61.8883	0.146136	0.161365	0.110754	0.600407	0.399593	-0.0450563	0.00259473	2.22e-67	301.5	22465	4.87157	0.0188455	32089	4.82651	0.0187626	9585	4.78145	0.0190364	0.000974104	0.102283	0.0697998
Chr5_94177314	Chr5	94177314	G	A	0.278954	0.92	0.717333	0.282667	-0.254306	0.0297968	4.55e-16	72.84	192	12.0096	0.0437636	154	11.7553	0.0437748	29	11.501	0.0607693	0.0262263	0.057959	0.0609094	0.145095	18.0753	0.0841853	31.1531	0.48759	0.229571	0.104379	0.789621	0.210379	-0.0492789	0.00310325	1.14e-56	252.2	40130	4.85556	0.0188124	21031	4.80628	0.0188924	2978	4.757	0.0194729	0.000806812	0.102807	0.0695096
Chr5_93278468	Chr5	93278468	G	A	0.189097	0.596	0.6	0.4	0.240336	0.0281876	4.58e-16	72.7	124	11.6608	0.0483898	202	11.9012	0.0408754	49	12.1415	0.0508832	0.0277255	0.0558117	0.0627998	0.146337	18.9463	0.0835372	33.1894	0.470542	0.219566	0.104659	0.600017	0.399983	0.0470735	0.00261021	1.62e-72	325.2	21603	4.79774	0.0188932	33763	4.84482	0.0187599	8773	4.89189	0.018988	0.00106362	0.102433	0.0696251
Chr5_94467556	Chr5	94467556	G	C	0.272254	0.964	0.8	0.2	-0.295117	0.0346365	4.95e-16	72.6	240	11.9788	0.0428416	120	11.6837	0.0474617	15	11.3886	0.0711983	0.0278701	0.0589919	0.0600835	0.146946	18.9663	0.086862	32.0855	0.495416	0.23262	0.104327	0.87347	0.12653	-0.0695887	0.00398275	3.41e-68	305.3	49136	4.85034	0.0188193	13775	4.78075	0.0190973	1228	4.71116	0.0201736	0.00107041	0.10331	0.0689868
Chr5_94476080	Chr5	94476080	T	TTG	0.272254	0	0.8	0.2	-0.295117	0.0346365	4.95e-16	72.6	240	11.9788	0.0428416	120	11.6837	0.0474617	15	11.3886	0.0711983	0.0278701	0.0589919	0.0600835	0.146946	18.9663	0.086862	32.0855	0.495416	0.23262	0.104327	0.873306	0.126694	-0.0700989	0.00398219	3.47e-69	309.9	49118	4.85038	0.0188195	13790	4.78028	0.0190979	1231	4.71018	0.0201743	0.00108736	0.103319	0.0689681
Chr5_93951305	Chr5	93951305	G	C	0.184106	0.463	0.722667	0.277333	-0.269449	0.0316464	5.01e-16	72.49	192	11.9967	0.0412623	158	11.7273	0.0430224	25	11.4578	0.0632635	0.0291019	0.0447846	0.0724854	0.146372	19.8822	0.0738866	39.3873	0.381893	0.200784	0.106074	0.806288	0.193712	-0.0615029	0.0032912	1.04e-77	349.2	41009	4.85907	0.0187815	21411	4.79757	0.0188778	1719	4.73607	0.0195361	0.00118159	0.10233	0.0696472
Chr5_94460999	Chr5	94460999	C	A	0.287505	0.987	0.793333	0.206667	-0.283548	0.0333431	5.6e-16	72.32	238	11.988	0.0421917	119	11.7045	0.0454221	18	11.4209	0.0675997	0.0263639	0.0526813	0.0656135	0.144659	18.2249	0.0790452	33.353	0.445339	0.224448	0.105124	0.87644	0.12356	-0.0658158	0.00396646	1.07e-61	275.3	49443	4.84987	0.0188412	13542	4.78405	0.0191148	1154	4.71824	0.0201798	0.000938189	0.103664	0.0687825
Chr5_94083731	Chr5	94083731	T	G	0.239246	0.977	0.786667	0.213333	-0.281084	0.0331333	6.76e-16	71.97	232	11.9872	0.0425211	126	11.7061	0.0456882	17	11.425	0.0675456	0.0265186	0.0548907	0.063788	0.145197	18.2639	0.0814093	32.5744	0.462515	0.229263	0.104956	0.844689	0.155311	-0.0474661	0.00351998	2.21e-41	181.8	45783	4.84859	0.01883	16789	4.80112	0.0190203	1567	4.75366	0.0198433	0.000591148	0.103327	0.0692739
Chr5_94086099	Chr5	94086099	A	G	0.239246	0.989	0.786667	0.213333	-0.281084	0.0331333	6.76e-16	71.97	232	11.9872	0.0425211	126	11.7061	0.0456882	17	11.425	0.0675456	0.0265186	0.0548907	0.063788	0.145197	18.2639	0.0814093	32.5744	0.462515	0.229263	0.104956	0.844658	0.155342	-0.0473302	0.00351924	3.58e-41	180.9	45780	4.84856	0.0188297	16791	4.80123	0.0190199	1568	4.7539	0.0198425	0.000587866	0.10332	0.0692814
BovineHD0500026651	Chr5	93922247	A	C	0.290155	1	0.473333	0.526667	-0.236566	0.0279054	6.45e-16	71.87	83	12.1496	0.0521118	189	11.913	0.0416746	103	11.6765	0.0481178	0.0279022	0.0601004	0.0593218	0.147324	18.9393	0.0880026	31.7061	0.50326	0.233444	0.104397	0.510267	0.489733	-0.059513	0.00246226	1.85e-128	584.2	16719	4.89744	0.0188991	32018	4.83792	0.0187419	15402	4.77841	0.0189068	0.00177015	0.102434	0.0689977
Chr5_93921233	Chr5	93921233	T	C	0.290155	0.948	0.473333	0.526667	-0.236566	0.0279054	6.45e-16	71.87	83	12.1496	0.0521118	189	11.913	0.0416746	103	11.6765	0.0481178	0.0279022	0.0601004	0.0593218	0.147324	18.9393	0.0880026	31.7061	0.50326	0.233444	0.104397	0.510407	0.489593	-0.0594563	0.00246208	3.08e-128	583.2	16728	4.89746	0.0189005	32018	4.838	0.0187429	15393	4.77855	0.0189074	0.00176676	0.102451	0.0689866
Chr5_94143412	Chr5	94143412	A	G	0.282398	0.981	0.794667	0.205333	-0.288419	0.0340361	7.28e-16	71.81	237	11.9772	0.0421386	122	11.6888	0.0466133	16	11.4003	0.0699059	0.0271471	0.0544886	0.0641787	0.145814	18.6176	0.0816357	33.254	0.459171	0.225124	0.105045	0.879917	0.120083	-0.071203	0.0040253	7.66e-70	312.9	49825	4.84825	0.0187999	13224	4.77705	0.019112	1090	4.70584	0.0202363	0.00107139	0.103044	0.069176
Chr5_94143813	Chr5	94143813	A	G	0.282398	0.979	0.794667	0.205333	-0.288419	0.0340361	7.28e-16	71.81	237	11.9772	0.0421386	122	11.6888	0.0466133	16	11.4003	0.0699059	0.0271471	0.0544886	0.0641787	0.145814	18.6176	0.0816357	33.254	0.459171	0.225124	0.105045	0.87959	0.12041	-0.0707264	0.00402039	4.22e-69	309.5	49788	4.84818	0.0187989	13256	4.77745	0.0191103	1095	4.70673	0.0202321	0.00105959	0.103024	0.0692005
Chr5_94144586	Chr5	94144586	G	A	0.282398	0.987	0.794667	0.205333	-0.288419	0.0340361	7.28e-16	71.81	237	11.9772	0.0421386	122	11.6888	0.0466133	16	11.4003	0.0699059	0.0271471	0.0544886	0.0641787	0.145814	18.6176	0.0816357	33.254	0.459171	0.225124	0.105045	0.878935	0.121065	-0.070536	0.00400899	4.04e-69	309.6	49712	4.8484	0.0187986	13324	4.77787	0.0191054	1103	4.70733	0.0202184	0.00105883	0.103012	0.0692093
Chr5_94146022	Chr5	94146022	T	A	0.282398	0.99	0.794667	0.205333	-0.288419	0.0340361	7.28e-16	71.81	237	11.9772	0.0421386	122	11.6888	0.0466133	16	11.4003	0.0699059	0.0271471	0.0544886	0.0641787	0.145814	18.6176	0.0816357	33.254	0.459171	0.225124	0.105045	0.87881	0.12119	-0.0704193	0.00400764	6.07e-69	308.7	49696	4.84833	0.0187984	13340	4.77791	0.0191056	1103	4.70749	0.0202185	0.00105627	0.103009	0.0692138
Chr5_94146559	Chr5	94146559	C	T	0.282398	0.983	0.794667	0.205333	-0.288419	0.0340361	7.28e-16	71.81	237	11.9772	0.0421386	122	11.6888	0.0466133	16	11.4003	0.0699059	0.0271471	0.0544886	0.0641787	0.145814	18.6176	0.0816357	33.254	0.459171	0.225124	0.105045	0.878826	0.121174	-0.0705176	0.00400774	3.98e-69	309.6	49698	4.84834	0.0187982	13338	4.77782	0.0191054	1103	4.70731	0.0202184	0.0010591	0.103006	0.0692142
Chr5_94146796	Chr5	94146796	G	A	0.282398	0.991	0.794667	0.205333	-0.288419	0.0340361	7.28e-16	71.81	237	11.9772	0.0421386	122	11.6888	0.0466133	16	11.4003	0.0699059	0.0271471	0.0544886	0.0641787	0.145814	18.6176	0.0816357	33.254	0.459171	0.225124	0.105045	0.87881	0.12119	-0.0704681	0.00400755	4.87e-69	309.2	49696	4.84833	0.0187984	13340	4.77787	0.0191056	1103	4.7074	0.0202185	0.00105773	0.103009	0.0692127
Chr5_94146836	Chr5	94146836	T	C	0.282398	0.978	0.794667	0.205333	-0.288419	0.0340361	7.28e-16	71.81	237	11.9772	0.0421386	122	11.6888	0.0466133	16	11.4003	0.0699059	0.0271471	0.0544886	0.0641787	0.145814	18.6176	0.0816357	33.254	0.459171	0.225124	0.105045	0.878802	0.121198	-0.0704511	0.00400737	5.18e-69	309.1	49695	4.84833	0.0187983	13341	4.77788	0.0191055	1103	4.70743	0.0202183	0.00105728	0.103008	0.0692136
Chr5_94147082	Chr5	94147082	A	T	0.282398	0.993	0.794667	0.205333	-0.288419	0.0340361	7.28e-16	71.81	237	11.9772	0.0421386	122	11.6888	0.0466133	16	11.4003	0.0699059	0.0271471	0.0544886	0.0641787	0.145814	18.6176	0.0816357	33.254	0.459171	0.225124	0.105045	0.878802	0.121198	-0.0705014	0.00400767	4.25e-69	309.5	49695	4.84837	0.018798	13341	4.77787	0.0191048	1103	4.70736	0.0202176	0.00105879	0.103001	0.0692182
Chr5_94158765	Chr5	94158765	C	A	0.282398	0.99	0.794667	0.205333	-0.288419	0.0340361	7.28e-16	71.81	237	11.9772	0.0421386	122	11.6888	0.0466133	16	11.4003	0.0699059	0.0271471	0.0544886	0.0641787	0.145814	18.6176	0.0816357	33.254	0.459171	0.225124	0.105045	0.878545	0.121455	-0.0704469	0.00400461	4.26e-69	309.5	49664	4.84836	0.0187949	13370	4.77791	0.0191013	1105	4.70746	0.0202126	0.00105909	0.102946	0.0692611
Chr5_94171941	Chr5	94171941	A	G	0.282398	0.943	0.794667	0.205333	-0.288419	0.0340361	7.28e-16	71.81	237	11.9772	0.0421386	122	11.6888	0.0466133	16	11.4003	0.0699059	0.0271471	0.0544886	0.0641787	0.145814	18.6176	0.0816357	33.254	0.459171	0.225124	0.105045	0.878966	0.121034	-0.0694047	0.00401127	6.54e-67	299.4	49709	4.84845	0.0188009	13334	4.77904	0.0191055	1096	4.70964	0.0202175	0.00102491	0.103035	0.0692162
Chr5_93436085	Chr5	93436085	T	G	0.140003	0.593	0.897333	0.102667	-0.372072	0.0440038	7.91e-16	71.49	304	11.9641	0.0446591	65	11.592	0.0555644	6	11.2199	0.0897388	0.0255074	0.07382	0.0477457	0.147073	17.3434	0.0993274	25.6801	0.607244	0.236964	0.103111	0.923097	0.0769033	-0.0896485	0.00464246	7.75e-83	372.9	54736	4.85241	0.0187939	8941	4.76276	0.0191871	462	4.67311	0.0206443	0.00114106	0.102899	0.069144
Chr5_93932907	Chr5	93932907	A	G	0.170953	0.98	0.56	0.44	0.225145	0.0266428	8.19e-16	71.41	116	11.6297	0.0480529	188	11.8549	0.037837	71	12.08	0.0444283	0.0249802	0.0371909	0.0795398	0.141711	17.6276	0.0621711	40.1797	0.318604	0.201259	0.107433	0.545105	0.454895	0.0159623	0.00246468	9.46e-11	41.94	19044	4.82309	0.0189765	31837	4.83906	0.0188242	13258	4.85502	0.0189933	0.000126361	0.103332	0.0696117
Chr5_93933707	Chr5	93933707	AC	TT	0.170953	0	0.56	0.44	0.225145	0.0266428	8.19e-16	71.41	116	11.6297	0.0480529	188	11.8549	0.037837	71	12.08	0.0444283	0.0249802	0.0371909	0.0795398	0.141711	17.6276	0.0621711	40.1797	0.318604	0.201259	0.107433	0.544941	0.455059	0.0160472	0.00246466	7.53e-11	42.39	19031	4.823	0.0189767	31842	4.83905	0.0188241	13266	4.85509	0.0189929	0.000127717	0.103331	0.0696118
Chr5_93933889	Chr5	93933889	G	A	0.170953	0.98	0.56	0.44	0.225145	0.0266428	8.19e-16	71.41	116	11.6297	0.0480529	188	11.8549	0.037837	71	12.08	0.0444283	0.0249802	0.0371909	0.0795398	0.141711	17.6276	0.0621711	40.1797	0.318604	0.201259	0.107433	0.544941	0.455059	0.0161298	0.0024644	5.99e-11	42.84	19033	4.82292	0.0189764	31838	4.83905	0.018824	13268	4.85518	0.0189929	0.000129034	0.10333	0.0696115
Chr5_93934114	Chr5	93934114	T	C	0.170953	0.98	0.56	0.44	0.225145	0.0266428	8.19e-16	71.41	116	11.6297	0.0480529	188	11.8549	0.037837	71	12.08	0.0444283	0.0249802	0.0371909	0.0795398	0.141711	17.6276	0.0621711	40.1797	0.318604	0.201259	0.107433	0.544941	0.455059	0.0161267	0.00246443	6.05e-11	42.82	19032	4.82293	0.0189759	31840	4.83906	0.0188236	13267	4.85518	0.0189925	0.000128984	0.103322	0.0696175
Chr5_93934595	Chr5	93934595	G	A	0.170953	0.978	0.56	0.44	0.225145	0.0266428	8.19e-16	71.41	116	11.6297	0.0480529	188	11.8549	0.037837	71	12.08	0.0444283	0.0249802	0.0371909	0.0795398	0.141711	17.6276	0.0621711	40.1797	0.318604	0.201259	0.107433	0.544887	0.455113	0.016091	0.00246407	6.62e-11	42.64	19031	4.82296	0.0189761	31835	4.83905	0.0188237	13273	4.85514	0.0189926	0.000128417	0.103325	0.0696158
Chr5_93934877	Chr5	93934877	T	C	0.170953	0.973	0.56	0.44	0.225145	0.0266428	8.19e-16	71.41	116	11.6297	0.0480529	188	11.8549	0.037837	71	12.08	0.0444283	0.0249802	0.0371909	0.0795398	0.141711	17.6276	0.0621711	40.1797	0.318604	0.201259	0.107433	0.544559	0.455441	0.0161195	0.00246448	6.17e-11	42.78	19001	4.82291	0.0189771	31853	4.83903	0.0188242	13285	4.85515	0.0189926	0.000128887	0.103334	0.0696085
Chr5_93934929	Chr5	93934929	G	A	0.170627	0.978	0.561333	0.438667	0.225145	0.0266428	8.19e-16	71.41	117	11.6297	0.0480529	187	11.8549	0.037837	71	12.08	0.0444283	0.0249638	0.0371909	0.0795398	0.141695	17.618	0.0621547	40.1639	0.318604	0.201259	0.107433	0.544489	0.455511	0.0161761	0.00246451	5.29e-11	43.08	18997	4.82285	0.0189772	31852	4.83903	0.0188243	13290	4.85521	0.0189927	0.000129798	0.103335	0.0696066
Chr5_93935153	Chr5	93935153	G	A	0.170953	0.976	0.56	0.44	0.225145	0.0266428	8.19e-16	71.41	116	11.6297	0.0480529	188	11.8549	0.037837	71	12.08	0.0444283	0.0249802	0.0371909	0.0795398	0.141711	17.6276	0.0621711	40.1797	0.318604	0.201259	0.107433	0.544333	0.455667	0.0160482	0.00246403	7.42e-11	42.42	18989	4.82296	0.0189772	31848	4.83901	0.0188241	13302	4.85506	0.0189921	0.00012776	0.103331	0.0696115
Chr5_93935185	Chr5	93935185	C	T	0.170953	0.978	0.56	0.44	0.225145	0.0266428	8.19e-16	71.41	116	11.6297	0.0480529	188	11.8549	0.037837	71	12.08	0.0444283	0.0249802	0.0371909	0.0795398	0.141711	17.6276	0.0621711	40.1797	0.318604	0.201259	0.107433	0.544333	0.455667	0.0161969	0.00246388	4.95e-11	43.21	18991	4.82282	0.0189772	31844	4.83902	0.0188241	13304	4.85522	0.0189922	0.000130139	0.103333	0.0696083
Chr5_93935197	Chr5	93935197	G	A	0.170953	0.971	0.56	0.44	0.225145	0.0266428	8.19e-16	71.41	116	11.6297	0.0480529	188	11.8549	0.037837	71	12.08	0.0444283	0.0249802	0.0371909	0.0795398	0.141711	17.6276	0.0621711	40.1797	0.318604	0.201259	0.107433	0.54424	0.45576	0.0162504	0.00246415	4.3e-11	43.49	18981	4.82276	0.0189774	31852	4.83901	0.0188242	13306	4.85526	0.0189922	0.000131003	0.103334	0.0696067
Chr5_93935423	Chr5	93935423	G	A	0.170953	0.979	0.56	0.44	0.225145	0.0266428	8.19e-16	71.41	116	11.6297	0.0480529	188	11.8549	0.037837	71	12.08	0.0444283	0.0249802	0.0371909	0.0795398	0.141711	17.6276	0.0621711	40.1797	0.318604	0.201259	0.107433	0.544224	0.455776	0.0161269	0.00246394	5.99e-11	42.84	18982	4.82288	0.0189774	31848	4.83901	0.0188242	13309	4.85514	0.0189922	0.00012902	0.103334	0.0696082
Chr5_93935506	Chr5	93935506	C	A	0.170953	0.979	0.56	0.44	0.225145	0.0266428	8.19e-16	71.41	116	11.6297	0.0480529	188	11.8549	0.037837	71	12.08	0.0444283	0.0249802	0.0371909	0.0795398	0.141711	17.6276	0.0621711	40.1797	0.318604	0.201259	0.107433	0.544115	0.455885	0.0161313	0.00246382	5.91e-11	42.87	18970	4.82287	0.0189778	31858	4.839	0.0188245	13311	4.85514	0.0189923	0.000129097	0.103339	0.0696041
Chr5_93935582	Chr5	93935582	C	T	0.170953	0.979	0.56	0.44	0.225145	0.0266428	8.19e-16	71.41	116	11.6297	0.0480529	188	11.8549	0.037837	71	12.08	0.0444283	0.0249802	0.0371909	0.0795398	0.141711	17.6276	0.0621711	40.1797	0.318604	0.201259	0.107433	0.544154	0.455846	0.0160839	0.00246362	6.69e-11	42.62	18977	4.82292	0.0189778	31849	4.839	0.0188245	13313	4.85509	0.0189923	0.000128337	0.103339	0.069605
Chr5_93935614	Chr5	93935614	G	A	0.170953	0.979	0.56	0.44	0.225145	0.0266428	8.19e-16	71.41	116	11.6297	0.0480529	188	11.8549	0.037837	71	12.08	0.0444283	0.0249802	0.0371909	0.0795398	0.141711	17.6276	0.0621711	40.1797	0.318604	0.201259	0.107433	0.544029	0.455971	0.0160213	0.002464	7.98e-11	42.28	18964	4.823	0.0189777	31859	4.83902	0.0188247	13316	4.85504	0.0189928	0.000127346	0.103341	0.0696042
Chr5_93935800	Chr5	93935800	A	T	0.170953	0.98	0.56	0.44	0.225145	0.0266428	8.19e-16	71.41	116	11.6297	0.0480529	188	11.8549	0.037837	71	12.08	0.0444283	0.0249802	0.0371909	0.0795398	0.141711	17.6276	0.0621711	40.1797	0.318604	0.201259	0.107433	0.544068	0.455932	0.0160129	0.00246383	8.14e-11	42.24	18969	4.82299	0.0189774	31854	4.83901	0.0188242	13316	4.85502	0.0189921	0.000127211	0.103333	0.0696107
Chr5_93935925	Chr5	93935925	G	A	0.170953	0.98	0.56	0.44	0.225145	0.0266428	8.19e-16	71.41	116	11.6297	0.0480529	188	11.8549	0.037837	71	12.08	0.0444283	0.0249802	0.0371909	0.0795398	0.141711	17.6276	0.0621711	40.1797	0.318604	0.201259	0.107433	0.544061	0.455939	0.0160549	0.00246362	7.24e-11	42.47	18970	4.82295	0.0189777	31851	4.839	0.0188244	13318	4.85506	0.0189922	0.000127879	0.103338	0.0696063
Chr5_93935952	Chr5	93935952	T	C	0.170953	0.98	0.56	0.44	0.225145	0.0266428	8.19e-16	71.41	116	11.6297	0.0480529	188	11.8549	0.037837	71	12.08	0.0444283	0.0249802	0.0371909	0.0795398	0.141711	17.6276	0.0621711	40.1797	0.318604	0.201259	0.107433	0.544037	0.455963	0.0159683	0.00246373	9.16e-11	42.01	18967	4.82302	0.0189781	31854	4.83898	0.0188245	13318	4.85495	0.0189919	0.000126504	0.103338	0.0696071
Chr5_93936319	Chr5	93936319	TAACC	T	0.170953	0.978	0.56	0.44	0.225145	0.0266428	8.19e-16	71.41	116	11.6297	0.0480529	188	11.8549	0.037837	71	12.08	0.0444283	0.0249802	0.0371909	0.0795398	0.141711	17.6276	0.0621711	40.1797	0.318604	0.201259	0.107433	0.544022	0.455978	0.0159355	0.00246375	1e-10	41.84	18966	4.82306	0.0189777	31854	4.83899	0.0188242	13319	4.85493	0.0189919	0.000125986	0.103333	0.0696112
Chr5_93936595	Chr5	93936595	T	C	0.170953	0.98	0.56	0.44	0.225145	0.0266428	8.19e-16	71.41	116	11.6297	0.0480529	188	11.8549	0.037837	71	12.08	0.0444283	0.0249802	0.0371909	0.0795398	0.141711	17.6276	0.0621711	40.1797	0.318604	0.201259	0.107433	0.543936	0.456064	0.0159793	0.0024638	8.9e-11	42.06	18960	4.82299	0.0189783	31855	4.83897	0.0188244	13324	4.85495	0.0189916	0.000126683	0.103336	0.0696085
Chr5_93936841	Chr5	93936841	G	C	0.170953	0.98	0.56	0.44	0.225145	0.0266428	8.19e-16	71.41	116	11.6297	0.0480529	188	11.8549	0.037837	71	12.08	0.0444283	0.0249802	0.0371909	0.0795398	0.141711	17.6276	0.0621711	40.1797	0.318604	0.201259	0.107433	0.54371	0.45629	0.0159716	0.00246347	9.04e-11	42.03	18946	4.82299	0.0189786	31854	4.83896	0.0188245	13339	4.85493	0.0189914	0.000126571	0.103338	0.0696071
Chr5_93937066	Chr5	93937066	AT	TC	0.170953	0	0.56	0.44	0.225145	0.0266428	8.19e-16	71.41	116	11.6297	0.0480529	188	11.8549	0.037837	71	12.08	0.0444283	0.0249802	0.0371909	0.0795398	0.141711	17.6276	0.0621711	40.1797	0.318604	0.201259	0.107433	0.543757	0.456243	0.0159778	0.00246387	8.95e-11	42.05	18944	4.82298	0.0189788	31864	4.83896	0.0188246	13331	4.85494	0.0189916	0.000126667	0.103341	0.0696049
Chr5_93937326	Chr5	93937326	A	T	0.170953	0.971	0.56	0.44	0.225145	0.0266428	8.19e-16	71.41	116	11.6297	0.0480529	188	11.8549	0.037837	71	12.08	0.0444283	0.0249802	0.0371909	0.0795398	0.141711	17.6276	0.0621711	40.1797	0.318604	0.201259	0.107433	0.543757	0.456243	0.0160923	0.00246356	6.54e-11	42.67	18947	4.82289	0.0189783	31858	4.83898	0.0188246	13334	4.85507	0.0189919	0.000128489	0.10334	0.069604
Chr5_93937501	Chr5	93937501	G	A	0.170953	0.976	0.56	0.44	0.225145	0.0266428	8.19e-16	71.41	116	11.6297	0.0480529	188	11.8549	0.037837	71	12.08	0.0444283	0.0249802	0.0371909	0.0795398	0.141711	17.6276	0.0621711	40.1797	0.318604	0.201259	0.107433	0.543866	0.456134	0.0160353	0.00246377	7.65e-11	42.36	18953	4.82295	0.0189778	31860	4.83899	0.0188242	13326	4.85502	0.0189917	0.000127576	0.103334	0.0696096
Chr5_93937624	Chr5	93937624	T	C	0.170953	0.981	0.56	0.44	0.225145	0.0266428	8.19e-16	71.41	116	11.6297	0.0480529	188	11.8549	0.037837	71	12.08	0.0444283	0.0249802	0.0371909	0.0795398	0.141711	17.6276	0.0621711	40.1797	0.318604	0.201259	0.107433	0.543757	0.456243	0.0160735	0.00246355	6.88e-11	42.57	18948	4.82291	0.018978	31856	4.83898	0.0188243	13335	4.85505	0.0189916	0.000128189	0.103336	0.0696077
Chr5_93937844	Chr5	93937844	C	T	0.170953	0.977	0.56	0.44	0.225145	0.0266428	8.19e-16	71.41	116	11.6297	0.0480529	188	11.8549	0.037837	71	12.08	0.0444283	0.0249802	0.0371909	0.0795398	0.141711	17.6276	0.0621711	40.1797	0.318604	0.201259	0.107433	0.543523	0.456477	0.0161695	0.00246353	5.3e-11	43.08	18930	4.8228	0.0189784	31862	4.83897	0.0188243	13347	4.85514	0.0189913	0.000129736	0.103337	0.0696055
Chr5_93938058	Chr5	93938058	G	C	0.170953	0.977	0.56	0.44	0.225145	0.0266428	8.19e-16	71.41	116	11.6297	0.0480529	188	11.8549	0.037837	71	12.08	0.0444283	0.0249802	0.0371909	0.0795398	0.141711	17.6276	0.0621711	40.1797	0.318604	0.201259	0.107433	0.54353	0.45647	0.0160161	0.00246354	8.03e-11	42.27	18928	4.82295	0.0189788	31867	4.83896	0.0188248	13344	4.85498	0.0189917	0.000127285	0.103343	0.0696024
Chr5_93938096	Chr5	93938096	C	T	0.170953	0.97	0.56	0.44	0.225145	0.0266428	8.19e-16	71.41	116	11.6297	0.0480529	188	11.8549	0.037837	71	12.08	0.0444283	0.0249802	0.0371909	0.0795398	0.141711	17.6276	0.0621711	40.1797	0.318604	0.201259	0.107433	0.543515	0.456485	0.0160403	0.0024638	7.55e-11	42.39	18926	4.82293	0.0189781	31869	4.83897	0.0188243	13344	4.85502	0.0189915	0.000127672	0.103334	0.0696091
Chr5_93938662	Chr5	93938662	GTTCACTGAATTCTCTGTATTCTCTGAAA	G	0.170953	0.963	0.56	0.44	0.225145	0.0266428	8.19e-16	71.41	116	11.6297	0.0480529	188	11.8549	0.037837	71	12.08	0.0444283	0.0249802	0.0371909	0.0795398	0.141711	17.6276	0.0621711	40.1797	0.318604	0.201259	0.107433	0.543203	0.456797	0.0158034	0.00246402	1.43e-10	41.14	18900	4.82317	0.0189785	31881	4.83898	0.0188248	13358	4.85478	0.0189922	0.000123942	0.103343	0.0696057
Chr5_93939082	Chr5	93939082	T	C	0.170953	0.97	0.56	0.44	0.225145	0.0266428	8.19e-16	71.41	116	11.6297	0.0480529	188	11.8549	0.037837	71	12.08	0.0444283	0.0249802	0.0371909	0.0795398	0.141711	17.6276	0.0621711	40.1797	0.318604	0.201259	0.107433	0.542891	0.457109	0.0159309	0.00246365	1.01e-10	41.81	18882	4.82303	0.0189789	31877	4.83896	0.0188248	13380	4.85489	0.0189918	0.000125963	0.103344	0.0696028
Chr5_93939882	Chr5	93939882	G	C	0.170953	0.969	0.56	0.44	0.225145	0.0266428	8.19e-16	71.41	116	11.6297	0.0480529	188	11.8549	0.037837	71	12.08	0.0444283	0.0249802	0.0371909	0.0795398	0.141711	17.6276	0.0621711	40.1797	0.318604	0.201259	0.107433	0.542844	0.457156	0.0157037	0.00246356	1.85e-10	40.63	18880	4.82326	0.0189788	31875	4.83896	0.0188249	13384	4.85467	0.018992	0.000122397	0.103344	0.0696058
Chr5_93197667	Chr5	93197667	A	T	0.138403	0.691	0.861333	0.138667	-0.333751	0.0395215	8.39e-16	71.31	280	11.9512	0.0430119	86	11.6174	0.0526495	9	11.2837	0.08257	0.0266083	0.0646558	0.0555659	0.14683	18.1219	0.0912642	29.1553	0.537805	0.223579	0.104058	0.902173	0.0978266	-0.070788	0.0042248	7.17e-63	280.7	52190	4.85144	0.0187807	11349	4.78065	0.0190813	600	4.70986	0.0202775	0.000884496	0.102533	0.0696543
Chr5_94168450	Chr5	94168450	G	A	0.278177	0.849	0.718667	0.281333	-0.251632	0.0297984	8.67e-16	71.31	193	12.0081	0.043648	153	11.7565	0.0436665	29	11.5048	0.0606982	0.0256041	0.0569509	0.0621799	0.144735	17.6904	0.082555	31.0146	0.478053	0.228082	0.104893	0.789075	0.210925	-0.0493818	0.00310039	5.33e-57	253.7	40061	4.85571	0.0188178	21099	4.80633	0.0188965	2979	4.75694	0.0194748	0.000811725	0.102899	0.0694342
Chr5_93251536	Chr5	93251536	A	C	0.181786	0.973	0.585333	0.414667	0.234091	0.0277484	9.24e-16	71.17	122	11.6609	0.0475868	195	11.895	0.0397406	58	12.1291	0.0493362	0.0266013	0.048796	0.0693063	0.144704	18.3833	0.0753973	35.2815	0.413167	0.207573	0.105903	0.591824	0.408176	0.0380204	0.0025045	5.9e-52	230.5	22453	4.80509	0.0188941	31012	4.84311	0.018767	10674	4.88113	0.0189726	0.0006984	0.102475	0.0698227
Chr5_94549575	Chr5	94549575	G	T	0.3191	0.991	0.72	0.28	-0.24999	0.0297108	1.06e-15	70.8	195	12.0198	0.0454339	150	11.7698	0.0444895	30	11.5198	0.0604968	0.025198	0.0656914	0.0548188	0.145708	17.2935	0.0908894	27.7238	0.545111	0.241124	0.104087	0.790938	0.209062	-0.0495367	0.00309585	1.65e-57	256	40322	4.8558	0.0188556	20816	4.80626	0.0189338	3001	4.75672	0.0195094	0.000811522	0.103573	0.0689003
Chr5_94550088	Chr5	94550088	T	C	0.3191	0.978	0.72	0.28	-0.24999	0.0297108	1.06e-15	70.8	195	12.0198	0.0454339	150	11.7698	0.0444895	30	11.5198	0.0604968	0.025198	0.0656914	0.0548188	0.145708	17.2935	0.0908894	27.7238	0.545111	0.241124	0.104087	0.790938	0.209062	-0.0495367	0.00309585	1.65e-57	256	40322	4.8558	0.0188556	20816	4.80626	0.0189338	3001	4.75672	0.0195094	0.000811522	0.103573	0.0689003
Chr5_94551919	Chr5	94551919	T	TCAAA	0.3191	0	0.72	0.28	-0.24999	0.0297108	1.06e-15	70.8	195	12.0198	0.0454339	150	11.7698	0.0444895	30	11.5198	0.0604968	0.025198	0.0656914	0.0548188	0.145708	17.2935	0.0908894	27.7238	0.545111	0.241124	0.104087	0.790938	0.209062	-0.0495367	0.00309585	1.65e-57	256	40322	4.8558	0.0188556	20816	4.80626	0.0189338	3001	4.75672	0.0195094	0.000811522	0.103573	0.0689003
chr5_94552044	Chr5	94552044	G	A	0.3191	1	0.72	0.28	-0.24999	0.0297108	1.06e-15	70.8	195	12.0198	0.0454339	150	11.7698	0.0444895	30	11.5198	0.0604968	0.025198	0.0656914	0.0548188	0.145708	17.2935	0.0908894	27.7238	0.545111	0.241124	0.104087	0.790938	0.209062	-0.0495367	0.00309585	1.65e-57	256	40322	4.8558	0.0188556	20816	4.80626	0.0189338	3001	4.75672	0.0195094	0.000811522	0.103573	0.0689003
BovineHD0500026722	Chr5	94112153	T	C	0.192588	1	0.557333	0.442667	-0.214473	0.0255652	1.2e-15	70.38	126	12.0258	0.0413644	166	11.8113	0.038532	83	11.5968	0.0506515	0.022697	0.036514	0.0804256	0.139637	16.2543	0.0592109	38.3324	0.312246	0.20645	0.107811	0.61684	0.38316	-0.0235841	0.0025512	2.44e-20	85.46	24519	4.85612	0.0189087	30089	4.83253	0.0188255	9531	4.80895	0.0190861	0.000262918	0.103198	0.0696107
Chr5_94106702	Chr5	94106702	C	T	0.192588	0.996	0.557333	0.442667	-0.214473	0.0255652	1.2e-15	70.38	126	12.0258	0.0413644	166	11.8113	0.038532	83	11.5968	0.0506515	0.022697	0.036514	0.0804256	0.139637	16.2543	0.0592109	38.3324	0.312246	0.20645	0.107811	0.61684	0.38316	-0.0234774	0.00255062	3.53e-20	84.72	24521	4.85606	0.0189083	30085	4.83258	0.0188248	9533	4.80911	0.0190849	0.000260545	0.103185	0.0696225
Chr5_94108630	Chr5	94108630	G	A	0.192588	0.994	0.557333	0.442667	-0.214473	0.0255652	1.2e-15	70.38	126	12.0258	0.0413644	166	11.8113	0.038532	83	11.5968	0.0506515	0.022697	0.036514	0.0804256	0.139637	16.2543	0.0592109	38.3324	0.312246	0.20645	0.107811	0.616863	0.383137	-0.0234862	0.0025504	3.4e-20	84.8	24526	4.85606	0.0189083	30078	4.83258	0.0188248	9535	4.80909	0.0190849	0.000260735	0.103186	0.0696213
Chr5_94108992	Chr5	94108992	T	C	0.192588	0.994	0.557333	0.442667	-0.214473	0.0255652	1.2e-15	70.38	126	12.0258	0.0413644	166	11.8113	0.038532	83	11.5968	0.0506515	0.022697	0.036514	0.0804256	0.139637	16.2543	0.0592109	38.3324	0.312246	0.20645	0.107811	0.616887	0.383113	-0.0234923	0.00255057	3.34e-20	84.83	24526	4.85607	0.018908	30081	4.83257	0.0188245	9532	4.80908	0.0190847	0.000260863	0.103181	0.0696255
Chr5_94112239	Chr5	94112239	AG	A	0.192588	0.998	0.557333	0.442667	-0.214473	0.0255652	1.2e-15	70.38	126	12.0258	0.0413644	166	11.8113	0.038532	83	11.5968	0.0506515	0.022697	0.036514	0.0804256	0.139637	16.2543	0.0592109	38.3324	0.312246	0.20645	0.107811	0.616965	0.383035	-0.0236097	0.0025514	2.24e-20	85.63	24526	4.85613	0.0189088	30091	4.83252	0.0188257	9522	4.80891	0.0190864	0.000263458	0.1032	0.0696081
Chr5_94112534	Chr5	94112534	A	G	0.192588	0.998	0.557333	0.442667	-0.214473	0.0255652	1.2e-15	70.38	126	12.0258	0.0413644	166	11.8113	0.038532	83	11.5968	0.0506515	0.022697	0.036514	0.0804256	0.139637	16.2543	0.0592109	38.3324	0.312246	0.20645	0.107811	0.617019	0.382981	-0.0236096	0.00255177	2.27e-20	85.6	24530	4.85612	0.0189087	30090	4.83251	0.0188257	9519	4.8089	0.0190867	0.00026344	0.1032	0.0696085
Chr5_94112632	Chr5	94112632	C	T	0.192588	0.998	0.557333	0.442667	-0.214473	0.0255652	1.2e-15	70.38	126	12.0258	0.0413644	166	11.8113	0.038532	83	11.5968	0.0506515	0.022697	0.036514	0.0804256	0.139637	16.2543	0.0592109	38.3324	0.312246	0.20645	0.107811	0.617027	0.382973	-0.0235543	0.00255174	2.77e-20	85.21	24530	4.85606	0.0189088	30091	4.83251	0.018826	9518	4.80895	0.0190871	0.000262206	0.103203	0.0696068
Chr5_94113270	Chr5	94113270	T	G	0.192588	0.997	0.557333	0.442667	-0.214473	0.0255652	1.2e-15	70.38	126	12.0258	0.0413644	166	11.8113	0.038532	83	11.5968	0.0506515	0.022697	0.036514	0.0804256	0.139637	16.2543	0.0592109	38.3324	0.312246	0.20645	0.107811	0.617027	0.382973	-0.0235653	0.00255167	2.66e-20	85.29	24531	4.85607	0.0189085	30089	4.8325	0.0188258	9519	4.80894	0.0190869	0.00026245	0.103199	0.0696097
Chr5_94113631	Chr5	94113631	A	G	0.192588	0.996	0.557333	0.442667	-0.214473	0.0255652	1.2e-15	70.38	126	12.0258	0.0413644	166	11.8113	0.038532	83	11.5968	0.0506515	0.022697	0.036514	0.0804256	0.139637	16.2543	0.0592109	38.3324	0.312246	0.20645	0.107811	0.617082	0.382918	-0.0235841	0.00255163	2.48e-20	85.43	24533	4.85608	0.0189087	30092	4.8325	0.018826	9514	4.80891	0.0190871	0.000262855	0.103203	0.0696066
Chr5_94113661	Chr5	94113661	C	T	0.192588	0.995	0.557333	0.442667	-0.214473	0.0255652	1.2e-15	70.38	126	12.0258	0.0413644	166	11.8113	0.038532	83	11.5968	0.0506515	0.022697	0.036514	0.0804256	0.139637	16.2543	0.0592109	38.3324	0.312246	0.20645	0.107811	0.617082	0.382918	-0.0236252	0.00255172	2.14e-20	85.72	24532	4.85611	0.0189085	30094	4.83249	0.0188258	9513	4.80886	0.019087	0.000263774	0.1032	0.0696079
Chr5_94114401	Chr5	94114401	T	C	0.192588	0.996	0.557333	0.442667	-0.214473	0.0255652	1.2e-15	70.38	126	12.0258	0.0413644	166	11.8113	0.038532	83	11.5968	0.0506515	0.022697	0.036514	0.0804256	0.139637	16.2543	0.0592109	38.3324	0.312246	0.20645	0.107811	0.6173	0.3827	-0.0235954	0.0025518	2.39e-20	85.5	24550	4.85605	0.0189079	30086	4.83245	0.0188257	9503	4.80886	0.0190875	0.000263051	0.103196	0.069612
Chr5_94114932	Chr5	94114932	G	A	0.192588	0.997	0.557333	0.442667	-0.214473	0.0255652	1.2e-15	70.38	126	12.0258	0.0413644	166	11.8113	0.038532	83	11.5968	0.0506515	0.022697	0.036514	0.0804256	0.139637	16.2543	0.0592109	38.3324	0.312246	0.20645	0.107811	0.617432	0.382568	-0.0235609	0.00255236	2.76e-20	85.21	24558	4.85601	0.0189082	30087	4.83245	0.0188262	9494	4.80889	0.0190883	0.000262247	0.103203	0.0696073
Chr5_94115194	Chr5	94115194	T	C	0.192588	0.98	0.557333	0.442667	-0.214473	0.0255652	1.2e-15	70.38	126	12.0258	0.0413644	166	11.8113	0.038532	83	11.5968	0.0506515	0.022697	0.036514	0.0804256	0.139637	16.2543	0.0592109	38.3324	0.312246	0.20645	0.107811	0.617549	0.382451	-0.0236777	0.00255261	1.82e-20	86.04	24564	4.85605	0.0189078	30090	4.83238	0.0188264	9485	4.8087	0.0190892	0.000264824	0.103205	0.0696034
Chr5_94115212	Chr5	94115212	G	A	0.192588	0.983	0.557333	0.442667	-0.214473	0.0255652	1.2e-15	70.38	126	12.0258	0.0413644	166	11.8113	0.038532	83	11.5968	0.0506515	0.022697	0.036514	0.0804256	0.139637	16.2543	0.0592109	38.3324	0.312246	0.20645	0.107811	0.61751	0.38249	-0.0236296	0.00255255	2.16e-20	85.7	24563	4.85604	0.0189081	30087	4.83241	0.0188264	9489	4.80878	0.0190888	0.000263758	0.103206	0.0696036
Chr5_94115275	Chr5	94115275	A	G	0.192588	0.997	0.557333	0.442667	-0.214473	0.0255652	1.2e-15	70.38	126	12.0258	0.0413644	166	11.8113	0.038532	83	11.5968	0.0506515	0.022697	0.036514	0.0804256	0.139637	16.2543	0.0592109	38.3324	0.312246	0.20645	0.107811	0.617549	0.382451	-0.0235838	0.00255256	2.56e-20	85.36	24565	4.85601	0.0189083	30088	4.83242	0.0188266	9486	4.80884	0.019089	0.000262726	0.103208	0.0696026
Chr5_94115406	Chr5	94115406	G	A	0.192588	0.997	0.557333	0.442667	-0.214473	0.0255652	1.2e-15	70.38	126	12.0258	0.0413644	166	11.8113	0.038532	83	11.5968	0.0506515	0.022697	0.036514	0.0804256	0.139637	16.2543	0.0592109	38.3324	0.312246	0.20645	0.107811	0.617557	0.382443	-0.023596	0.00255255	2.45e-20	85.45	24566	4.85602	0.0189083	30087	4.83242	0.0188266	9486	4.80882	0.0190889	0.000262997	0.103208	0.0696025
Chr5_94115504	Chr5	94115504	T	C	0.192588	0.948	0.557333	0.442667	-0.214473	0.0255652	1.2e-15	70.38	126	12.0258	0.0413644	166	11.8113	0.038532	83	11.5968	0.0506515	0.022697	0.036514	0.0804256	0.139637	16.2543	0.0592109	38.3324	0.312246	0.20645	0.107811	0.617557	0.382443	-0.0236029	0.0025526	2.39e-20	85.5	24565	4.85601	0.0189083	30089	4.83241	0.0188267	9485	4.80881	0.0190892	0.00026315	0.10321	0.0696009
Chr5_94115618	Chr5	94115618	T	C	0.192588	0.996	0.557333	0.442667	-0.214473	0.0255652	1.2e-15	70.38	126	12.0258	0.0413644	166	11.8113	0.038532	83	11.5968	0.0506515	0.022697	0.036514	0.0804256	0.139637	16.2543	0.0592109	38.3324	0.312246	0.20645	0.107811	0.617518	0.382482	-0.0236753	0.00255243	1.82e-20	86.04	24563	4.85608	0.0189078	30088	4.83241	0.018826	9488	4.80873	0.0190882	0.000264778	0.103199	0.069608
Chr5_94116054	Chr5	94116054	C	T	0.192588	0.994	0.557333	0.442667	-0.214473	0.0255652	1.2e-15	70.38	126	12.0258	0.0413644	166	11.8113	0.038532	83	11.5968	0.0506515	0.022697	0.036514	0.0804256	0.139637	16.2543	0.0592109	38.3324	0.312246	0.20645	0.107811	0.617354	0.382646	-0.0237772	0.00255253	1.26e-20	86.77	24552	4.85617	0.018908	30089	4.83239	0.0188261	9498	4.80861	0.0190883	0.000267105	0.103203	0.0696035
Chr5_94116099	Chr5	94116099	C	T	0.192588	0.996	0.557333	0.442667	-0.214473	0.0255652	1.2e-15	70.38	126	12.0258	0.0413644	166	11.8113	0.038532	83	11.5968	0.0506515	0.022697	0.036514	0.0804256	0.139637	16.2543	0.0592109	38.3324	0.312246	0.20645	0.107811	0.617518	0.382482	-0.0237004	0.00255269	1.68e-20	86.2	24562	4.8561	0.018908	30090	4.8324	0.0188262	9487	4.8087	0.0190885	0.000265339	0.103203	0.0696047
Chr5_94116156	Chr5	94116156	G	C	0.192588	0.978	0.557333	0.442667	-0.214473	0.0255652	1.2e-15	70.38	126	12.0258	0.0413644	166	11.8113	0.038532	83	11.5968	0.0506515	0.022697	0.036514	0.0804256	0.139637	16.2543	0.0592109	38.3324	0.312246	0.20645	0.107811	0.617565	0.382435	-0.0236237	0.00255292	2.24e-20	85.63	24566	4.856	0.0189076	30088	4.83238	0.0188264	9485	4.80875	0.0190894	0.000263612	0.103203	0.0696058
Chr5_94116369	Chr5	94116369	T	C	0.192588	0.993	0.557333	0.442667	-0.214473	0.0255652	1.2e-15	70.38	126	12.0258	0.0413644	166	11.8113	0.038532	83	11.5968	0.0506515	0.022697	0.036514	0.0804256	0.139637	16.2543	0.0592109	38.3324	0.312246	0.20645	0.107811	0.617526	0.382474	-0.0236132	0.00255277	2.31e-20	85.56	24564	4.856	0.0189078	30087	4.83239	0.0188265	9488	4.80877	0.0190894	0.000263389	0.103205	0.0696047
Chr5_94117821	Chr5	94117821	G	A	0.192588	0.997	0.557333	0.442667	-0.214473	0.0255652	1.2e-15	70.38	126	12.0258	0.0413644	166	11.8113	0.038532	83	11.5968	0.0506515	0.022697	0.036514	0.0804256	0.139637	16.2543	0.0592109	38.3324	0.312246	0.20645	0.107811	0.617378	0.382622	-0.0237926	0.00255268	1.19e-20	86.87	24551	4.85614	0.0189072	30094	4.83235	0.0188258	9494	4.80856	0.0190885	0.000267445	0.103194	0.06961
Chr5_94118628	Chr5	94118628	TA	T	0.192588	0.997	0.557333	0.442667	-0.214473	0.0255652	1.2e-15	70.38	126	12.0258	0.0413644	166	11.8113	0.038532	83	11.5968	0.0506515	0.022697	0.036514	0.0804256	0.139637	16.2543	0.0592109	38.3324	0.312246	0.20645	0.107811	0.61723	0.38277	-0.0238051	0.00255225	1.12e-20	87	24542	4.85615	0.0189067	30093	4.83234	0.0188254	9504	4.80854	0.019088	0.000267767	0.103187	0.0696153
Chr5_94120060	Chr5	94120060	C	A	0.192588	0.983	0.557333	0.442667	-0.214473	0.0255652	1.2e-15	70.38	126	12.0258	0.0413644	166	11.8113	0.038532	83	11.5968	0.0506515	0.022697	0.036514	0.0804256	0.139637	16.2543	0.0592109	38.3324	0.312246	0.20645	0.107811	0.616988	0.383012	-0.0237892	0.0025522	1.19e-20	86.88	24523	4.85615	0.0189075	30100	4.83236	0.0188259	9516	4.80857	0.0190884	0.000267471	0.103198	0.0696068
Chr5_94120220	Chr5	94120220	CA	C	0.192588	0.992	0.557333	0.442667	-0.214473	0.0255652	1.2e-15	70.38	126	12.0258	0.0413644	166	11.8113	0.038532	83	11.5968	0.0506515	0.022697	0.036514	0.0804256	0.139637	16.2543	0.0592109	38.3324	0.312246	0.20645	0.107811	0.616988	0.383012	-0.0237809	0.0025521	1.22e-20	86.83	24525	4.85613	0.0189072	30096	4.83235	0.0188259	9518	4.80857	0.0190885	0.000267287	0.103196	0.0696088
Chr5_94120382	Chr5	94120382	T	C	0.192588	0.993	0.557333	0.442667	-0.214473	0.0255652	1.2e-15	70.38	126	12.0258	0.0413644	166	11.8113	0.038532	83	11.5968	0.0506515	0.022697	0.036514	0.0804256	0.139637	16.2543	0.0592109	38.3324	0.312246	0.20645	0.107811	0.61698	0.38302	-0.0237929	0.00255205	1.17e-20	86.92	24524	4.85615	0.0189074	30097	4.83236	0.0188258	9518	4.80857	0.0190882	0.000267558	0.103196	0.0696085
Chr5_93227659	Chr5	93227659	G	T	0.186206	0.97	0.58	0.42	0.231093	0.0275889	1.41e-15	70.16	121	11.6622	0.0487677	193	11.8933	0.041091	61	12.1244	0.0502091	0.0260183	0.0569724	0.0624638	0.145455	17.8876	0.0829907	31.3509	0.477011	0.221891	0.105193	0.588862	0.411138	0.0372536	0.00250347	5.38e-50	221.4	22238	4.80502	0.0188961	31062	4.84227	0.0187625	10839	4.87953	0.0189613	0.000671997	0.102398	0.0699046
Chr5_94172594	Chr5	94172594	T	C	0.28914	0.938	0.797333	0.202667	-0.285686	0.0341493	1.56e-15	69.99	239	11.9759	0.0417522	120	11.6902	0.0463158	16	11.4045	0.0698528	0.0263774	0.0517078	0.0670764	0.145162	18.171	0.0780852	33.7802	0.435309	0.220846	0.105857	0.87895	0.12105	-0.0696194	0.00401171	2.68e-67	301.2	49707	4.84852	0.0188007	13336	4.7789	0.0191048	1096	4.70928	0.0202165	0.00103138	0.103032	0.0692145
chr5_94324948	Chr5	94324948	C	A	0.271913	0.987	0.554667	0.445333	0.222306	0.0267224	2.03e-15	69.21	121	11.6545	0.0507154	174	11.8768	0.0426548	80	12.0991	0.0499498	0.0244147	0.0669469	0.0541676	0.145529	16.7765	0.0913615	26.7231	0.552757	0.243239	0.104378	0.50633	0.49367	0.0242522	0.00245719	5.85e-23	97.41	16411	4.81464	0.0189806	32129	4.83889	0.0188241	15599	4.86314	0.0189869	0.000294038	0.103389	0.0694314
Chr5_94098600	Chr5	94098600	G	A	0.235773	0.945	0.785333	0.214667	-0.274469	0.0330467	2.43e-15	68.98	232	11.9849	0.0423356	125	11.7104	0.0454806	18	11.4359	0.0672967	0.0254	0.0531998	0.0660458	0.144646	17.5602	0.0785998	32.3156	0.446136	0.225908	0.105946	0.845024	0.154976	-0.0480328	0.00352361	3e-42	185.8	45824	4.84862	0.0188275	16750	4.80058	0.0190194	1565	4.75255	0.0198452	0.000604282	0.10329	0.0692932
Chr5_93828890	Chr5	93828890	T	A	0.220228	0.911	0.758667	0.241333	0.248697	0.0299538	2.74e-15	68.93	219	11.7334	0.0408535	131	11.9821	0.0387422	25	12.2308	0.0559229	0.0226485	0.0316912	0.0851983	0.139538	16.2311	0.0543396	41.6795	0.271121	0.180065	0.108967	0.799973	0.200027	0.0432158	0.00310069	4.38e-44	194.3	41106	4.82195	0.0188263	20407	4.86517	0.0188845	2626	4.90839	0.0194435	0.000597693	0.102855	0.0696134
Chr5_93829644	Chr5	93829644	C	A	0.220228	0.95	0.758667	0.241333	0.248697	0.0299538	2.74e-15	68.93	219	11.7334	0.0408535	131	11.9821	0.0387422	25	12.2308	0.0559229	0.0226485	0.0316912	0.0851983	0.139538	16.2311	0.0543396	41.6795	0.271121	0.180065	0.108967	0.799802	0.200198	0.0432071	0.00310041	4.48e-44	194.2	41085	4.82201	0.0188263	20427	4.86521	0.0188851	2627	4.90842	0.0194445	0.000597838	0.102858	0.0696106
Chr5_93824409	Chr5	93824409	G	C	0.197967	0.904	0.782667	0.217333	0.26545	0.0320333	3.29e-15	68.67	231	11.7343	0.0414278	125	11.9998	0.0400799	19	12.2653	0.0595717	0.0239718	0.0352699	0.0820115	0.141253	16.9708	0.0592417	40.4643	0.300729	0.186187	0.108464	0.839131	0.160869	0.0473909	0.00344107	4.35e-43	189.7	45407	4.8239	0.018809	16828	4.87129	0.0189279	1904	4.91868	0.0196579	0.00060635	0.102679	0.0697618
Chr5_93825207	Chr5	93825207	C	T	0.197967	0.921	0.782667	0.217333	0.264723	0.031968	3.28e-15	68.57	231	11.7342	0.0415546	125	11.999	0.040163	19	12.2637	0.0595252	0.0238405	0.0359521	0.0814206	0.141213	16.8826	0.0597926	39.872	0.306308	0.18743	0.108385	0.838304	0.161696	0.0469227	0.00343367	1.89e-42	186.7	45321	4.8241	0.0188098	16894	4.87102	0.0189289	1924	4.91795	0.0196565	0.000596893	0.102697	0.0697554
Chr5_93831186	Chr5	93831186	T	G	0.197967	0.942	0.782667	0.217333	0.264723	0.031968	3.28e-15	68.57	231	11.7342	0.0415546	125	11.999	0.040163	19	12.2637	0.0595252	0.0238405	0.0359521	0.0814206	0.141213	16.8826	0.0597926	39.872	0.306308	0.18743	0.108385	0.838008	0.161992	0.047018	0.003431	1.11e-42	187.8	45290	4.82411	0.0188102	16918	4.87113	0.0189297	1931	4.91815	0.0196566	0.000600206	0.102709	0.069743
Chr5_93832249	Chr5	93832249	T	C	0.197967	0.942	0.782667	0.217333	0.264723	0.031968	3.28e-15	68.57	231	11.7342	0.0415546	125	11.999	0.040163	19	12.2637	0.0595252	0.0238405	0.0359521	0.0814206	0.141213	16.8826	0.0597926	39.872	0.306308	0.18743	0.108385	0.837977	0.162023	0.0468755	0.003431	1.97e-42	186.7	45283	4.82416	0.0188106	16928	4.87104	0.0189301	1928	4.91791	0.0196571	0.000596665	0.102715	0.0697414
Chr5_93832861	Chr5	93832861	G	T	0.197967	0.943	0.782667	0.217333	0.264723	0.031968	3.28e-15	68.57	231	11.7342	0.0415546	125	11.999	0.040163	19	12.2637	0.0595252	0.0238405	0.0359521	0.0814206	0.141213	16.8826	0.0597926	39.872	0.306308	0.18743	0.108385	0.837954	0.162046	0.046943	0.0034308	1.49e-42	187.2	45280	4.82411	0.0188099	16931	4.87105	0.018929	1928	4.91799	0.0196556	0.000598454	0.102702	0.0697504
Chr5_93832896	Chr5	93832896	T	C	0.197967	0.943	0.782667	0.217333	0.264723	0.031968	3.28e-15	68.57	231	11.7342	0.0415546	125	11.999	0.040163	19	12.2637	0.0595252	0.0238405	0.0359521	0.0814206	0.141213	16.8826	0.0597926	39.872	0.306308	0.18743	0.108385	0.837985	0.162015	0.0469537	0.00343108	1.45e-42	187.3	45284	4.82409	0.0188105	16927	4.87104	0.0189294	1928	4.918	0.0196559	0.000598636	0.102711	0.069743
Chr5_93836657	Chr5	93836657	A	G	0.197967	0.95	0.782667	0.217333	0.264723	0.031968	3.28e-15	68.57	231	11.7342	0.0415546	125	11.999	0.040163	19	12.2637	0.0595252	0.0238405	0.0359521	0.0814206	0.141213	16.8826	0.0597926	39.872	0.306308	0.18743	0.108385	0.837844	0.162156	0.0468309	0.00342899	2.11e-42	186.5	45272	4.82413	0.0188098	16933	4.87096	0.0189286	1934	4.91779	0.0196543	0.000595922	0.102698	0.0697551
Chr5_94156687	Chr5	94156687	C	T	0.256304	0.995	0.706667	0.293333	-0.245494	0.0296578	2.92e-15	68.52	187	12.0123	0.0435776	156	11.7668	0.0429817	32	11.5213	0.059624	0.0249856	0.0540831	0.0654021	0.144471	17.2946	0.0790687	31.5998	0.452634	0.222513	0.105964	0.77813	0.22187	-0.0476742	0.00303726	2.06e-55	246.4	39030	4.85647	0.0188233	21757	4.80879	0.018885	3352	4.76112	0.0194272	0.00078478	0.102922	0.0694337
Chr5_94156781	Chr5	94156781	C	T	0.256304	0.997	0.706667	0.293333	-0.245494	0.0296578	2.92e-15	68.52	187	12.0123	0.0435776	156	11.7668	0.0429817	32	11.5213	0.059624	0.0249856	0.0540831	0.0654021	0.144471	17.2946	0.0790687	31.5998	0.452634	0.222513	0.105964	0.77813	0.22187	-0.0476588	0.00303725	2.22e-55	246.2	39030	4.85646	0.0188232	21757	4.8088	0.0188848	3352	4.76114	0.019427	0.000784273	0.102919	0.0694366
Chr5_94156876	Chr5	94156876	C	T	0.256304	0.987	0.706667	0.293333	-0.245494	0.0296578	2.92e-15	68.52	187	12.0123	0.0435776	156	11.7668	0.0429817	32	11.5213	0.059624	0.0249856	0.0540831	0.0654021	0.144471	17.2946	0.0790687	31.5998	0.452634	0.222513	0.105964	0.778161	0.221839	-0.0476327	0.00303733	2.56e-55	245.9	39034	4.85644	0.0188231	21753	4.8088	0.0188849	3352	4.76117	0.0194273	0.000783335	0.102918	0.0694377
Chr5_94156889	Chr5	94156889	G	A	0.256304	0.99	0.706667	0.293333	-0.245494	0.0296578	2.92e-15	68.52	187	12.0123	0.0435776	156	11.7668	0.0429817	32	11.5213	0.059624	0.0249856	0.0540831	0.0654021	0.144471	17.2946	0.0790687	31.5998	0.452634	0.222513	0.105964	0.778138	0.221862	-0.0476105	0.00303733	2.87e-55	245.7	39032	4.85644	0.0188234	21754	4.80883	0.0188851	3353	4.76122	0.0194273	0.000782663	0.102923	0.0694347
Chr5_94157041	Chr5	94157041	G	A	0.256304	0.987	0.706667	0.293333	-0.245494	0.0296578	2.92e-15	68.52	187	12.0123	0.0435776	156	11.7668	0.0429817	32	11.5213	0.059624	0.0249856	0.0540831	0.0654021	0.144471	17.2946	0.0790687	31.5998	0.452634	0.222513	0.105964	0.778099	0.221901	-0.0475968	0.0030367	2.93e-55	245.7	39032	4.85643	0.018823	21749	4.80883	0.0188847	3358	4.76123	0.0194268	0.000782311	0.102916	0.0694404
Chr5_94098538	Chr5	94098538	C	A	0.236055	0.95	0.784	0.216	-0.272766	0.0329716	3.02e-15	68.44	231	11.9846	0.0423065	126	11.7118	0.0454087	18	11.439	0.067144	0.0251989	0.052893	0.0664574	0.144549	17.4327	0.0780919	32.2683	0.443174	0.225355	0.106127	0.844564	0.155436	-0.0481495	0.00351788	1.4e-42	187.3	45780	4.84875	0.0188278	16779	4.8006	0.0190176	1580	4.75245	0.0198395	0.000608693	0.103293	0.0692874
Chr5_93821473	Chr5	93821473	G	A	0.220777	0.914	0.76	0.24	0.248444	0.0300376	3.52e-15	68.41	220	11.7341	0.040716	130	11.9825	0.0386436	25	12.2309	0.0559766	0.0225171	0.0308486	0.0861131	0.139479	16.1438	0.0533658	42.194	0.26375	0.178524	0.10925	0.80363	0.19637	0.0450808	0.00312209	3.5e-47	208.5	41490	4.82193	0.0188188	20108	4.86701	0.0188859	2541	4.91209	0.0194602	0.000641425	0.102781	0.0696364
Chr5_93321816	Chr5	93321816	C	T	0.132348	0.707	0.793333	0.206667	-0.270779	0.03278	3.21e-15	68.24	239	11.9713	0.0419426	117	11.7006	0.0461222	19	11.4298	0.0681497	0.0240428	0.0533121	0.0661468	0.143502	16.7544	0.077355	31.0812	0.44628	0.210717	0.106131	0.838632	0.161368	-0.0504709	0.00338035	2.56e-50	222.9	45096	4.85196	0.0188062	17386	4.80149	0.0189489	1657	4.75102	0.0196801	0.000689448	0.102825	0.0695663
Chr5_93237592	Chr5	93237592	C	T	0.177585	0.97	0.585333	0.414667	0.228289	0.0276761	3.54e-15	68.04	124	11.6637	0.0491382	191	11.892	0.0413778	60	12.1203	0.0504143	0.0252989	0.0584427	0.0617595	0.145501	17.3874	0.0837416	30.2107	0.486203	0.221846	0.105592	0.590678	0.409322	0.0375607	0.0025043	9.26e-51	225	22380	4.80574	0.0188919	31011	4.8433	0.018767	10748	4.88086	0.0189747	0.000682201	0.102464	0.0698446
Chr5_93241672	Chr5	93241672	G	A	0.177585	0.936	0.585333	0.414667	0.228289	0.0276761	3.54e-15	68.04	124	11.6637	0.0491382	191	11.892	0.0413778	60	12.1203	0.0504143	0.0252989	0.0584427	0.0617595	0.145501	17.3874	0.0837416	30.2107	0.486203	0.221846	0.105592	0.591037	0.408963	0.0376455	0.00250523	6.05e-51	225.8	22396	4.80576	0.0188919	31025	4.84341	0.0187677	10718	4.88105	0.0189763	0.000685102	0.102475	0.0698334
Chr5_93515896	Chr5	93515896	CTCTTT	C	0.122529	0.831	0.912	0.088	-0.402341	0.0488011	3.52e-15	67.97	313	11.9445	0.0445822	58	11.5422	0.0603445	4	11.1398	0.100292	0.0259835	0.0754822	0.0472668	0.148732	17.4699	0.101466	25.6081	0.614931	0.239654	0.103878	0.920914	0.079086	-0.0780434	0.00453783	3.91e-66	295.8	54446	4.85186	0.0188075	9241	4.77382	0.0191661	452	4.69577	0.0205461	0.0008872	0.103021	0.0692357
Chr5_93517161	Chr5	93517161	A	G	0.122529	0.634	0.912	0.088	-0.402341	0.0488011	3.52e-15	67.97	313	11.9445	0.0445822	58	11.5422	0.0603445	4	11.1398	0.100292	0.0259835	0.0754822	0.0472668	0.148732	17.4699	0.101466	25.6081	0.614931	0.239654	0.103878	0.928226	0.0717738	-0.0834309	0.00479456	1.18e-67	302.8	55277	4.85093	0.018798	8517	4.7675	0.0192245	345	4.68407	0.0207791	0.000927479	0.102905	0.0693099
Chr5_93518041	Chr5	93518041	G	T	0.122529	0.838	0.912	0.088	-0.402341	0.0488011	3.52e-15	67.97	313	11.9445	0.0445822	58	11.5422	0.0603445	4	11.1398	0.100292	0.0259835	0.0754822	0.0472668	0.148732	17.4699	0.101466	25.6081	0.614931	0.239654	0.103878	0.920961	0.0790393	-0.0771611	0.00454285	1.49e-64	288.5	54446	4.85162	0.0188109	9247	4.77445	0.0191716	446	4.69729	0.0205554	0.000866784	0.103077	0.0692094
Chr5_93519065	Chr5	93519065	AC	A	0.122529	0.838	0.912	0.088	-0.402341	0.0488011	3.52e-15	67.97	313	11.9445	0.0445822	58	11.5422	0.0603445	4	11.1398	0.100292	0.0259835	0.0754822	0.0472668	0.148732	17.4699	0.101466	25.6081	0.614931	0.239654	0.103878	0.920976	0.0790237	-0.0773173	0.00454229	8.01e-65	289.7	54452	4.85193	0.0188089	9237	4.77462	0.0191655	450	4.6973	0.0205456	0.000870141	0.103032	0.0692422
Chr5_93519283	Chr5	93519283	G	A	0.122529	0.83	0.912	0.088	-0.402341	0.0488011	3.52e-15	67.97	313	11.9445	0.0445822	58	11.5422	0.0603445	4	11.1398	0.100292	0.0259835	0.0754822	0.0472668	0.148732	17.4699	0.101466	25.6081	0.614931	0.239654	0.103878	0.921405	0.0785949	-0.0780018	0.00455273	1.2e-65	293.5	54507	4.85186	0.0188138	9182	4.77385	0.0191747	450	4.69585	0.0205629	0.000881219	0.10313	0.069156
Chr5_93520379	Chr5	93520379	G	A	0.122529	0.834	0.912	0.088	-0.402341	0.0488011	3.52e-15	67.97	313	11.9445	0.0445822	58	11.5422	0.0603445	4	11.1398	0.100292	0.0259835	0.0754822	0.0472668	0.148732	17.4699	0.101466	25.6081	0.614931	0.239654	0.103878	0.921195	0.0788054	-0.0774882	0.00455136	7.54e-65	289.9	54477	4.85185	0.0188095	9215	4.77436	0.019169	447	4.69687	0.0205557	0.000871783	0.103046	0.0692311
Chr5_93520417	Chr5	93520417	AT	A	0.122529	0.828	0.912	0.088	-0.402341	0.0488011	3.52e-15	67.97	313	11.9445	0.0445822	58	11.5422	0.0603445	4	11.1398	0.100292	0.0259835	0.0754822	0.0472668	0.148732	17.4699	0.101466	25.6081	0.614931	0.239654	0.103878	0.921234	0.0787664	-0.0777349	0.00454818	2.44e-65	292.1	54487	4.85181	0.0188059	9200	4.77408	0.0191661	452	4.69634	0.0205521	0.000876947	0.102989	0.0692702
Chr5_93522673	Chr5	93522673	T	C	0.122529	0.84	0.912	0.088	-0.402341	0.0488011	3.52e-15	67.97	313	11.9445	0.0445822	58	11.5422	0.0603445	4	11.1398	0.100292	0.0259835	0.0754822	0.0472668	0.148732	17.4699	0.101466	25.6081	0.614931	0.239654	0.103878	0.921171	0.0788288	-0.0779666	0.00455019	1.16e-65	293.6	54471	4.85208	0.0188103	9224	4.77411	0.0191677	444	4.69614	0.0205519	0.000882821	0.103059	0.0692117
Chr5_93522785	Chr5	93522785	G	T	0.122529	0.835	0.912	0.088	-0.402341	0.0488011	3.52e-15	67.97	313	11.9445	0.0445822	58	11.5422	0.0603445	4	11.1398	0.100292	0.0259835	0.0754822	0.0472668	0.148732	17.4699	0.101466	25.6081	0.614931	0.239654	0.103878	0.921124	0.0788756	-0.0778553	0.00454785	1.52e-65	293.1	54470	4.85198	0.0188066	9220	4.77412	0.0191647	449	4.69627	0.0205488	0.000880779	0.102995	0.0692626
Chr5_93524174	Chr5	93524174	T	C	0.122529	0.84	0.912	0.088	-0.402341	0.0488011	3.52e-15	67.97	313	11.9445	0.0445822	58	11.5422	0.0603445	4	11.1398	0.100292	0.0259835	0.0754822	0.0472668	0.148732	17.4699	0.101466	25.6081	0.614931	0.239654	0.103878	0.921218	0.078782	-0.0776437	0.00455034	3.95e-65	291.2	54481	4.85197	0.0188108	9210	4.77432	0.019169	448	4.69668	0.0205539	0.000875049	0.103068	0.0692107
Chr5_93527295	Chr5	93527295	A	G	0.122529	0.842	0.912	0.088	-0.402341	0.0488011	3.52e-15	67.97	313	11.9445	0.0445822	58	11.5422	0.0603445	4	11.1398	0.100292	0.0259835	0.0754822	0.0472668	0.148732	17.4699	0.101466	25.6081	0.614931	0.239654	0.103878	0.921538	0.0784624	-0.0772114	0.00456077	3.83e-64	286.6	54516	4.85173	0.018804	9181	4.77452	0.0191661	442	4.69731	0.0205594	0.000862121	0.102947	0.0693161
Chr5_93540271	Chr5	93540271	G	A	0.122529	0.835	0.912	0.088	-0.402341	0.0488011	3.52e-15	67.97	313	11.9445	0.0445822	58	11.5422	0.0603445	4	11.1398	0.100292	0.0259835	0.0754822	0.0472668	0.148732	17.4699	0.101466	25.6081	0.614931	0.239654	0.103878	0.923674	0.0763264	-0.0796217	0.00462367	2.68e-66	296.5	54774	4.8514	0.018806	8939	4.77178	0.0191885	426	4.69215	0.0206273	0.000893894	0.103016	0.0692377
Chr5_93550477	Chr5	93550477	C	T	0.123259	0.883	0.913333	0.0866667	-0.402341	0.0488011	3.52e-15	67.97	314	11.9445	0.0445822	57	11.5422	0.0603445	4	11.1398	0.100292	0.0256272	0.0754822	0.0472668	0.148376	17.2718	0.101109	25.346	0.614931	0.239654	0.103878	0.931516	0.0684841	-0.0903245	0.00491263	2.72e-75	338.1	55728	4.85053	0.0187993	8037	4.76021	0.0192665	374	4.66988	0.0209105	0.00104093	0.103001	0.0691487
Chr5_93550594	Chr5	93550594	T	TA	0.123259	0	0.913333	0.0866667	-0.402341	0.0488011	3.52e-15	67.97	314	11.9445	0.0445822	57	11.5422	0.0603445	4	11.1398	0.100292	0.0256272	0.0754822	0.0472668	0.148376	17.2718	0.101109	25.346	0.614931	0.239654	0.103878	0.931508	0.0684919	-0.0911137	0.00491351	1.5e-76	343.9	55726	4.85071	0.018799	8040	4.75959	0.0192654	373	4.66848	0.0209092	0.00105931	0.103	0.0691357
Chr5_93550731	Chr5	93550731	T	C	0.123259	0.883	0.913333	0.0866667	-0.402341	0.0488011	3.52e-15	67.97	314	11.9445	0.0445822	57	11.5422	0.0603445	4	11.1398	0.100292	0.0256272	0.0754822	0.0472668	0.148376	17.2718	0.101109	25.346	0.614931	0.239654	0.103878	0.931664	0.068336	-0.0906548	0.00491938	1.26e-75	339.6	55746	4.85056	0.0187996	8020	4.7599	0.0192683	373	4.66925	0.0209168	0.00104645	0.103009	0.0691389
Chr5_93550902	Chr5	93550902	T	C	0.123259	0.892	0.913333	0.0866667	-0.402341	0.0488011	3.52e-15	67.97	314	11.9445	0.0445822	57	11.5422	0.0603445	4	11.1398	0.100292	0.0256272	0.0754822	0.0472668	0.148376	17.2718	0.101109	25.346	0.614931	0.239654	0.103878	0.931625	0.0683749	-0.0907847	0.0049173	6.7e-76	340.9	55742	4.85061	0.0187986	8023	4.75983	0.0192664	374	4.66905	0.0209131	0.00105001	0.102991	0.0691501
Chr5_93551852	Chr5	93551852	A	C	0.123259	0.898	0.913333	0.0866667	-0.402341	0.0488011	3.52e-15	67.97	314	11.9445	0.0445822	57	11.5422	0.0603445	4	11.1398	0.100292	0.0256272	0.0754822	0.0472668	0.148376	17.2718	0.101109	25.346	0.614931	0.239654	0.103878	0.932249	0.0677513	-0.0914296	0.00494436	3.9e-76	341.9	55816	4.85057	0.018798	7955	4.75914	0.0192727	368	4.66771	0.0209381	0.00105597	0.102984	0.0691529
Chr5_93551907	Chr5	93551907	C	T	0.123259	0.906	0.913333	0.0866667	-0.402341	0.0488011	3.52e-15	67.97	314	11.9445	0.0445822	57	11.5422	0.0603445	4	11.1398	0.100292	0.0256272	0.0754822	0.0472668	0.148376	17.2718	0.101109	25.346	0.614931	0.239654	0.103878	0.932225	0.0677747	-0.0920242	0.0049429	3.81e-77	346.6	55814	4.85067	0.0187988	7956	4.75865	0.0192729	369	4.66662	0.020937	0.00107009	0.103002	0.0691272
Chr5_93552730	Chr5	93552730	A	G	0.123259	0.873	0.913333	0.0866667	-0.402341	0.0488011	3.52e-15	67.97	314	11.9445	0.0445822	57	11.5422	0.0603445	4	11.1398	0.100292	0.0256272	0.0754822	0.0472668	0.148376	17.2718	0.101109	25.346	0.614931	0.239654	0.103878	0.932755	0.0672446	-0.0925903	0.00496832	2.69e-77	347.3	55874	4.85037	0.0187971	7904	4.75778	0.0192812	361	4.66519	0.0209659	0.00107544	0.102983	0.0691404
Chr5_93555767	Chr5	93555767	A	G	0.123259	0.989	0.913333	0.0866667	-0.402341	0.0488011	3.52e-15	67.97	314	11.9445	0.0445822	57	11.5422	0.0603445	4	11.1398	0.100292	0.0256272	0.0754822	0.0472668	0.148376	17.2718	0.101109	25.346	0.614931	0.239654	0.103878	0.932755	0.0672446	-0.0926324	0.00496652	2.03e-77	347.9	55878	4.85046	0.0187959	7896	4.75783	0.0192785	365	4.6652	0.0209611	0.00107642	0.102959	0.069158
Chr5_93557749	Chr5	93557749	C	T	0.123259	0.999	0.913333	0.0866667	-0.402341	0.0488011	3.52e-15	67.97	314	11.9445	0.0445822	57	11.5422	0.0603445	4	11.1398	0.100292	0.0256272	0.0754822	0.0472668	0.148376	17.2718	0.101109	25.346	0.614931	0.239654	0.103878	0.932755	0.0672446	-0.0926324	0.00496652	2.03e-77	347.9	55878	4.85046	0.0187959	7896	4.75783	0.0192785	365	4.6652	0.0209611	0.00107642	0.102959	0.069158
Chr5_93558072	Chr5	93558072	C	T	0.123259	0.999	0.913333	0.0866667	-0.402341	0.0488011	3.52e-15	67.97	314	11.9445	0.0445822	57	11.5422	0.0603445	4	11.1398	0.100292	0.0256272	0.0754822	0.0472668	0.148376	17.2718	0.101109	25.346	0.614931	0.239654	0.103878	0.932748	0.0672524	-0.0926556	0.00496611	1.81e-77	348.1	55877	4.85046	0.0187959	7897	4.75781	0.0192784	365	4.66515	0.0209608	0.00107707	0.102959	0.0691576
Chr5_93559168	Chr5	93559168	C	T	0.123259	0.999	0.913333	0.0866667	-0.402341	0.0488011	3.52e-15	67.97	314	11.9445	0.0445822	57	11.5422	0.0603445	4	11.1398	0.100292	0.0256272	0.0754822	0.0472668	0.148376	17.2718	0.101109	25.346	0.614931	0.239654	0.103878	0.932732	0.067268	-0.0927057	0.00496545	1.43e-77	348.6	55875	4.85046	0.0187957	7899	4.75775	0.0192782	365	4.66505	0.0209603	0.00107847	0.102957	0.0691581
Chr5_93560846	Chr5	93560846	C	G	0.123259	1	0.913333	0.0866667	-0.402341	0.0488011	3.52e-15	67.97	314	11.9445	0.0445822	57	11.5422	0.0603445	4	11.1398	0.100292	0.0256272	0.0754822	0.0472668	0.148376	17.2718	0.101109	25.346	0.614931	0.239654	0.103878	0.932732	0.067268	-0.0927057	0.00496545	1.43e-77	348.6	55875	4.85046	0.0187957	7899	4.75775	0.0192782	365	4.66505	0.0209603	0.00107847	0.102957	0.0691581
Chr5_93562647	Chr5	93562647	T	C	0.123259	0.996	0.913333	0.0866667	-0.402341	0.0488011	3.52e-15	67.97	314	11.9445	0.0445822	57	11.5422	0.0603445	4	11.1398	0.100292	0.0256272	0.0754822	0.0472668	0.148376	17.2718	0.101109	25.346	0.614931	0.239654	0.103878	0.932763	0.0672368	-0.0927896	0.00496712	1.17e-77	349	55878	4.85042	0.018796	7897	4.75763	0.0192795	364	4.66484	0.0209632	0.00107996	0.102964	0.0691516
Chr5_93564470	Chr5	93564470	T	G	0.123259	0.987	0.913333	0.0866667	-0.402341	0.0488011	3.52e-15	67.97	314	11.9445	0.0445822	57	11.5422	0.0603445	4	11.1398	0.100292	0.0256272	0.0754822	0.0472668	0.148376	17.2718	0.101109	25.346	0.614931	0.239654	0.103878	0.932568	0.0674317	-0.0921821	0.00495743	5.8e-77	345.8	55856	4.85056	0.0187956	7916	4.75838	0.0192742	367	4.6662	0.0209492	0.00106873	0.102946	0.0691729
Chr5_93568055	Chr5	93568055	G	A	0.123259	0.985	0.913333	0.0866667	-0.402341	0.0488011	3.52e-15	67.97	314	11.9445	0.0445822	57	11.5422	0.0603445	4	11.1398	0.100292	0.0256272	0.0754822	0.0472668	0.148376	17.2718	0.101109	25.346	0.614931	0.239654	0.103878	0.932561	0.0674395	-0.0923463	0.00495765	3.19e-77	347	55855	4.85057	0.0187966	7917	4.75822	0.0192756	367	4.66587	0.0209509	0.00107266	0.102967	0.0691535
Chr5_94176362	Chr5	94176362	T	C	0.25053	0.94	0.625333	0.374667	0.225855	0.0273971	3.42e-15	67.96	150	11.6797	0.0447952	169	11.9056	0.0376474	56	12.1314	0.0482623	0.0239026	0.0356581	0.0818526	0.141413	16.9027	0.0595607	40.1315	0.303445	0.189482	0.108596	0.536016	0.463984	0.037387	0.00249748	1.42e-50	224.1	18440	4.80259	0.0189234	31879	4.83997	0.01877	13820	4.87736	0.0189474	0.000695269	0.102559	0.0697725
Chr5_93830994	Chr5	93830994	A	C	0.197284	0.927	0.781333	0.218667	0.263178	0.0319577	4.44e-15	67.82	230	11.734	0.0416174	126	11.9972	0.040126	19	12.2604	0.0594202	0.0236673	0.0358895	0.0816818	0.141239	16.757	0.0595568	39.7391	0.305257	0.187057	0.108599	0.838141	0.161859	0.0467822	0.00343267	3.13e-42	185.7	45300	4.8242	0.0188096	16915	4.87098	0.0189294	1924	4.91776	0.0196573	0.000593809	0.102697	0.0697579
Chr5_93837201	Chr5	93837201	G	A	0.197284	0.944	0.781333	0.218667	0.263178	0.0319577	4.44e-15	67.82	230	11.734	0.0416174	126	11.9972	0.040126	19	12.2604	0.0594202	0.0236673	0.0358895	0.0816818	0.141239	16.757	0.0595568	39.7391	0.305257	0.187057	0.108599	0.837883	0.162117	0.0466815	0.00343037	4.12e-42	185.2	45275	4.82425	0.0188098	16932	4.87093	0.0189296	1932	4.91761	0.0196567	0.000592013	0.102701	0.0697558
Chr5_93838315	Chr5	93838315	C	T	0.197284	0.968	0.781333	0.218667	0.263178	0.0319577	4.44e-15	67.82	230	11.734	0.0416174	126	11.9972	0.040126	19	12.2604	0.0594202	0.0236673	0.0358895	0.0816818	0.141239	16.757	0.0595568	39.7391	0.305257	0.187057	0.108599	0.837735	0.162265	0.0465475	0.00342851	6.35e-42	184.3	45262	4.82422	0.0188099	16939	4.87076	0.0189287	1938	4.91731	0.0196541	0.000589051	0.102698	0.0697603
Chr5_93839052	Chr5	93839052	G	A	0.197284	0.976	0.781333	0.218667	0.263178	0.0319577	4.44e-15	67.82	230	11.734	0.0416174	126	11.9972	0.040126	19	12.2604	0.0594202	0.0236673	0.0358895	0.0816818	0.141239	16.757	0.0595568	39.7391	0.305257	0.187057	0.108599	0.837743	0.162257	0.0465089	0.0034283	7.31e-42	184	45264	4.82415	0.0188109	16936	4.87065	0.0189285	1939	4.91716	0.0196528	0.000588054	0.102708	0.0697528
Chr5_93662157	Chr5	93662157	C	T	0.0854918	0.411	0.884	0.116	-0.356326	0.0432711	3.72e-15	67.81	292	11.9407	0.0447352	79	11.5844	0.0571675	4	11.2281	0.0909934	0.0260396	0.077031	0.0460053	0.149076	17.4674	0.103071	25.2639	0.626083	0.244498	0.103779	0.873174	0.126826	-0.0454199	0.00367113	4.07e-35	153.1	48739	4.85026	0.0188279	14531	4.80484	0.0190019	869	4.75942	0.0198648	0.000456912	0.1031	0.069522
Chr5_93820895	Chr5	93820895	G	T	0.206814	0.924	0.766667	0.233333	0.252218	0.0306284	4.67e-15	67.81	223	11.7307	0.0410061	129	11.9829	0.0387548	23	12.2351	0.056556	0.0227596	0.0312	0.0859542	0.139914	16.2669	0.0539596	42.179	0.266316	0.179017	0.109354	0.807504	0.192496	0.0467876	0.00315387	1.06e-49	220.1	41890	4.82191	0.0188117	19805	4.8687	0.0188871	2444	4.91549	0.0194797	0.000680545	0.102698	0.0696728
Chr5_94417892	Chr5	94417892	A	G	0.267399	0.946	0.804	0.196	-0.283647	0.0344448	3.87e-15	67.81	244	11.9797	0.0427586	115	11.696	0.0469196	16	11.4124	0.0703383	0.025357	0.0567327	0.063296	0.145386	17.4412	0.0820898	30.8894	0.47266	0.226805	0.105846	0.874242	0.125758	-0.0665179	0.00387523	6.97e-66	294.6	49396	4.84938	0.0188338	13354	4.78286	0.0191022	1389	4.71634	0.0201274	0.000972915	0.103582	0.0687994
Chr5_94419617	Chr5	94419617	G	A	0.267399	0.984	0.804	0.196	-0.283647	0.0344448	3.87e-15	67.81	244	11.9797	0.0427586	115	11.696	0.0469196	16	11.4124	0.0703383	0.025357	0.0567327	0.063296	0.145386	17.4412	0.0820898	30.8894	0.47266	0.226805	0.105846	0.873899	0.126101	-0.0658873	0.0038701	7.63e-65	289.8	49362	4.84937	0.0188339	13378	4.78348	0.0191006	1399	4.71759	0.0201222	0.000956783	0.103577	0.0688149
Chr5_94419727	Chr5	94419727	C	T	0.267399	0.985	0.804	0.196	-0.283647	0.0344448	3.87e-15	67.81	244	11.9797	0.0427586	115	11.696	0.0469196	16	11.4124	0.0703383	0.025357	0.0567327	0.063296	0.145386	17.4412	0.0820898	30.8894	0.47266	0.226805	0.105846	0.873914	0.126086	-0.0658451	0.00386958	8.83e-65	289.5	49365	4.84935	0.0188339	13374	4.7835	0.0191006	1400	4.71766	0.0201222	0.000955456	0.103577	0.0688161
BovineHD0500026785	Chr5	94325298	C	A	0.265883	1	0.556	0.444	0.220026	0.0267465	3.9e-15	67.67	122	11.6575	0.0507803	173	11.8775	0.0427641	80	12.0976	0.0500963	0.0239021	0.0674066	0.0541828	0.145491	16.4285	0.0913086	26.1772	0.554379	0.243318	0.104738	0.506595	0.493405	0.0243496	0.00245729	3.96e-23	98.19	16430	4.81458	0.0189796	32125	4.83892	0.0188235	15584	4.86327	0.0189869	0.000296399	0.10338	0.0694364
Chr5_94141847	Chr5	94141847	T	A	0.244732	0.98	0.785333	0.214667	-0.27499	0.0335007	4.87e-15	67.38	233	11.9779	0.0415982	123	11.7029	0.0455108	19	11.4279	0.0682397	0.0254967	0.0494745	0.069725	0.144696	17.6208	0.0749712	34.0087	0.415056	0.216893	0.106831	0.871007	0.128993	-0.0644486	0.00387956	7.78e-62	276	48900	4.84866	0.018809	13931	4.78421	0.0190828	1308	4.71976	0.0201154	0.000933352	0.103135	0.0691952
Chr5_94142879	Chr5	94142879	AC	CT	0.244732	0	0.785333	0.214667	-0.27499	0.0335007	4.87e-15	67.38	233	11.9779	0.0415982	123	11.7029	0.0455108	19	11.4279	0.0682397	0.0254967	0.0494745	0.069725	0.144696	17.6208	0.0749712	34.0087	0.415056	0.216893	0.106831	0.870929	0.129071	-0.0642313	0.00387819	1.79e-61	274.3	48891	4.84869	0.0188084	13939	4.78446	0.0190813	1309	4.72023	0.0201126	0.000927546	0.103122	0.0692092
Chr5_93932169	Chr5	93932169	C	G	0.154231	0.977	0.573333	0.426667	0.218656	0.0266496	4.67e-15	67.32	124	11.6425	0.0470797	182	11.8611	0.0371043	69	12.0798	0.0442421	0.0233909	0.0327559	0.0846641	0.140811	16.6116	0.0561468	41.6603	0.278963	0.193443	0.109231	0.554663	0.445337	0.0157823	0.00246593	1.56e-10	40.96	19732	4.82364	0.0189704	31687	4.83942	0.0188255	12720	4.8552	0.0190021	0.000123052	0.103349	0.0696013
Chr5_94333666	Chr5	94333666	A	G	0.268606	0.772	0.556	0.444	0.220095	0.0268704	4.95e-15	67.09	121	11.6575	0.0507809	175	11.8776	0.0426926	79	12.0977	0.0501065	0.0239172	0.066835	0.0548239	0.145576	16.4293	0.0907522	26.3544	0.549364	0.242095	0.10495	0.510594	0.489406	0.0248763	0.00246091	5.29e-24	102.2	16620	4.81436	0.0189794	32258	4.83924	0.0188268	15261	4.86411	0.0189944	0.000309276	0.103441	0.0693792
Chr5_94194964	Chr5	94194964	G	A	0.316937	0.855	0.752	0.248	-0.269561	0.0329542	7.01e-15	66.91	214	11.9969	0.0416608	136	11.7273	0.0435367	25	11.4577	0.0650172	0.0271027	0.0451552	0.0736507	0.145909	18.5751	0.072258	37.5083	0.380075	0.209111	0.107517	0.85172	0.14828	-0.0642077	0.00374567	1.03e-65	293.8	46791	4.85137	0.0187834	15675	4.78716	0.0190073	1673	4.72295	0.0199448	0.00104131	0.102611	0.0695619
Chr5_94142353	Chr5	94142353	G	GC	0.250879	0	0.786667	0.213333	-0.274349	0.0335456	6.01e-15	66.89	234	11.9774	0.0414428	122	11.703	0.0453981	19	11.4287	0.0682282	0.025263	0.0484339	0.0707703	0.144467	17.487	0.0736969	34.2796	0.40631	0.215205	0.107096	0.871022	0.128978	-0.0646389	0.00387982	3.51e-62	277.6	48902	4.84874	0.018809	13929	4.7841	0.0190822	1308	4.71946	0.0201144	0.000938776	0.103135	0.0691911
Chr5_94150483	Chr5	94150483	A	G	0.251153	0.993	0.705333	0.294667	-0.242729	0.029683	5.85e-15	66.87	186	12.0106	0.043512	157	11.7679	0.0429277	32	11.5252	0.0596192	0.0244905	0.0533818	0.0664537	0.144326	16.9689	0.0778722	31.4495	0.445459	0.221278	0.10649	0.775223	0.224777	-0.0470236	0.00301718	1.17e-54	242.9	38747	4.85656	0.0188217	21950	4.80954	0.018879	3442	4.76252	0.0194109	0.00077062	0.102874	0.0694798
Chr5_94150511	Chr5	94150511	T	C	0.251153	0.994	0.705333	0.294667	-0.242729	0.029683	5.85e-15	66.87	186	12.0106	0.043512	157	11.7679	0.0429277	32	11.5252	0.0596192	0.0244905	0.0533818	0.0664537	0.144326	16.9689	0.0778722	31.4495	0.445459	0.221278	0.10649	0.775215	0.224785	-0.0470444	0.00301686	1.02e-54	243.2	38748	4.85656	0.0188216	21947	4.80952	0.018879	3444	4.76247	0.0194109	0.000771323	0.102873	0.0694799
Chr5_94170923	Chr5	94170923	C	T	0.251153	0.941	0.705333	0.294667	-0.24304	0.0297363	6.04e-15	66.8	186	12.01	0.0435702	157	11.767	0.0430545	32	11.5239	0.0598124	0.0245533	0.0539289	0.0659967	0.144479	16.9944	0.0784823	31.2852	0.449687	0.223128	0.106443	0.777756	0.222244	-0.0475231	0.0030376	4.61e-55	244.8	38994	4.85611	0.0188263	21781	4.80859	0.0188911	3364	4.76106	0.0194363	0.000780751	0.102994	0.0693812
Chr5_94170935	Chr5	94170935	C	A	0.251153	0.941	0.705333	0.294667	-0.24304	0.0297363	6.04e-15	66.8	186	12.01	0.0435702	157	11.767	0.0430545	32	11.5239	0.0598124	0.0245533	0.0539289	0.0659967	0.144479	16.9944	0.0784823	31.2852	0.449687	0.223128	0.106443	0.777709	0.222291	-0.0475745	0.00303733	3.46e-55	245.3	38990	4.85608	0.0188264	21783	4.80851	0.0188916	3366	4.76093	0.0194372	0.000782558	0.102999	0.0693761
Chr5_94170952	Chr5	94170952	C	A	0.251153	0.94	0.705333	0.294667	-0.24304	0.0297363	6.04e-15	66.8	186	12.01	0.0435702	157	11.767	0.0430545	32	11.5239	0.0598124	0.0245533	0.0539289	0.0659967	0.144479	16.9944	0.0784823	31.2852	0.449687	0.223128	0.106443	0.777741	0.222259	-0.0476707	0.003037	2.05e-55	246.4	38993	4.85613	0.0188265	21781	4.80846	0.0188916	3365	4.76079	0.0194369	0.000785647	0.103001	0.0693714
Chr5_94515815	Chr5	94515815	C	T	0.306603	0.953	0.718667	0.281333	-0.243399	0.0297814	5.71e-15	66.8	194	12.0139	0.0454231	151	11.7705	0.0446624	30	11.5271	0.0608281	0.023956	0.0655254	0.0560194	0.145501	16.4645	0.0894815	26.7721	0.539105	0.240375	0.105163	0.79118	0.20882	-0.0486846	0.00309723	1.45e-55	247.1	40364	4.85559	0.0188461	20763	4.80691	0.0189235	3012	4.75822	0.0194988	0.000783177	0.103389	0.0690665
Chr5_94536937	Chr5	94536937	G	A	0.306603	0.88	0.718667	0.281333	-0.243399	0.0297814	5.71e-15	66.8	194	12.0139	0.0454231	151	11.7705	0.0446624	30	11.5271	0.0608281	0.023956	0.0655254	0.0560194	0.145501	16.4645	0.0894815	26.7721	0.539105	0.240375	0.105163	0.792186	0.207814	-0.0484424	0.00310247	7.46e-55	243.8	40469	4.85538	0.018846	20682	4.80694	0.0189249	2988	4.7585	0.0195034	0.000772651	0.10339	0.0690738
Chr5_94537656	Chr5	94537656	A	G	0.306603	0.883	0.718667	0.281333	-0.243399	0.0297814	5.71e-15	66.8	194	12.0139	0.0454231	151	11.7705	0.0446624	30	11.5271	0.0608281	0.023956	0.0655254	0.0560194	0.145501	16.4645	0.0894815	26.7721	0.539105	0.240375	0.105163	0.792217	0.207783	-0.0485555	0.00310273	4.31e-55	244.9	40472	4.85544	0.0188466	20680	4.80688	0.0189254	2987	4.75833	0.0195038	0.000776178	0.103401	0.0690625
Chr5_94055934	Chr5	94055934	G	A	0.240668	0.991	0.473333	0.526667	-0.208131	0.0254846	5.89e-15	66.7	89	12.086	0.0443646	177	11.8779	0.0365698	109	11.6697	0.0447818	0.0215978	0.0301833	0.0871924	0.138973	15.5409	0.0517811	41.7098	0.257151	0.190628	0.10983	0.481977	0.518023	-0.0336112	0.00242418	1.2e-43	192.2	14895	4.87183	0.0189598	32037	4.83822	0.0188081	17207	4.8046	0.0189677	0.000564123	0.103204	0.0693445
Chr5_94471597	Chr5	94471597	C	A	0.264807	0.993	0.805333	0.194667	-0.286296	0.0350644	6.28e-15	66.67	244	11.9748	0.0426998	116	11.6885	0.0475379	15	11.4022	0.0718015	0.0256997	0.0570315	0.0633455	0.146077	17.5933	0.0827313	31.0641	0.473774	0.22735	0.106119	0.882653	0.117347	-0.0691136	0.00409047	6.73e-64	285.5	50131	4.84843	0.0188247	12963	4.77932	0.0191409	1045	4.71021	0.0202939	0.000989504	0.103438	0.0689342
Chr5_94476006	Chr5	94476006	C	G	0.264807	0.993	0.805333	0.194667	-0.286296	0.0350644	6.28e-15	66.67	244	11.9748	0.0426998	116	11.6885	0.0475379	15	11.4022	0.0718015	0.0256997	0.0570315	0.0633455	0.146077	17.5933	0.0827313	31.0641	0.473774	0.22735	0.106119	0.882653	0.117347	-0.0690705	0.0040907	8.17e-64	285.1	50131	4.84841	0.0188249	12963	4.77934	0.0191413	1045	4.71027	0.0202945	0.000988271	0.103441	0.0689332
Chr5_94409306	Chr5	94409306	A	G	0.26067	0.978	0.802667	0.197333	-0.280926	0.0344204	6.37e-15	66.61	243	11.9793	0.0430725	116	11.6984	0.0471536	16	11.4175	0.0704359	0.0250006	0.0584826	0.0621076	0.145591	17.1718	0.0834832	29.9469	0.48497	0.228821	0.10597	0.876409	0.123591	-0.0688571	0.00396988	3.14e-67	300.8	49433	4.84954	0.0188351	13558	4.78068	0.0191193	1148	4.71182	0.0201955	0.00102712	0.10361	0.0687623
chr5_94414197	Chr5	94414197	T	C	0.26067	1	0.802667	0.197333	-0.280926	0.0344204	6.37e-15	66.61	243	11.9793	0.0430725	116	11.6984	0.0471536	16	11.4175	0.0704359	0.0250006	0.0584826	0.0621076	0.145591	17.1718	0.0834832	29.9469	0.48497	0.228821	0.10597	0.873532	0.126468	-0.0659315	0.00386165	3.33e-65	291.5	49338	4.84941	0.0188347	13379	4.78348	0.0190998	1422	4.71755	0.0201168	0.000960449	0.103593	0.0687983
Chr5_94414579	Chr5	94414579	T	C	0.26067	0.987	0.802667	0.197333	-0.280926	0.0344204	6.37e-15	66.61	243	11.9793	0.0430725	116	11.6984	0.0471536	16	11.4175	0.0704359	0.0250006	0.0584826	0.0621076	0.145591	17.1718	0.0834832	29.9469	0.48497	0.228821	0.10597	0.873642	0.126358	-0.065806	0.00386279	6.31e-65	290.2	49350	4.84938	0.018835	13369	4.78358	0.0191003	1420	4.71777	0.0201179	0.000956088	0.103597	0.0687989
Chr5_94414832	Chr5	94414832	A	T	0.26067	0.987	0.802667	0.197333	-0.280926	0.0344204	6.37e-15	66.61	243	11.9793	0.0430725	116	11.6984	0.0471536	16	11.4175	0.0704359	0.0250006	0.0584826	0.0621076	0.145591	17.1718	0.0834832	29.9469	0.48497	0.228821	0.10597	0.873852	0.126148	-0.0659202	0.003868	5.64e-65	290.4	49363	4.84933	0.0188336	13370	4.78341	0.0191004	1406	4.71749	0.0201214	0.000958043	0.103573	0.0688165
chr5_94423368	Chr5	94423368	T	C	0.26067	1	0.802667	0.197333	-0.280926	0.0344204	6.37e-15	66.61	243	11.9793	0.0430725	116	11.6984	0.0471536	16	11.4175	0.0704359	0.0250006	0.0584826	0.0621076	0.145591	17.1718	0.0834832	29.9469	0.48497	0.228821	0.10597	0.875778	0.124222	-0.067681	0.00395832	2.17e-65	292.4	49366	4.84935	0.0188366	13611	4.78167	0.0191193	1162	4.71398	0.0201894	0.000996682	0.103631	0.0687667
Chr5_94423873	Chr5	94423873	A	G	0.26067	0.996	0.802667	0.197333	-0.280926	0.0344204	6.37e-15	66.61	243	11.9793	0.0430725	116	11.6984	0.0471536	16	11.4175	0.0704359	0.0250006	0.0584826	0.0621076	0.145591	17.1718	0.0834832	29.9469	0.48497	0.228821	0.10597	0.875793	0.124207	-0.0677325	0.0039583	1.74e-65	292.8	49368	4.84936	0.0188365	13609	4.78163	0.019119	1162	4.7139	0.0201891	0.000998093	0.103628	0.0687682
chr5_94425189	Chr5	94425189	A	G	0.26067	1	0.802667	0.197333	-0.280926	0.0344204	6.37e-15	66.61	243	11.9793	0.0430725	116	11.6984	0.0471536	16	11.4175	0.0704359	0.0250006	0.0584826	0.0621076	0.145591	17.1718	0.0834832	29.9469	0.48497	0.228821	0.10597	0.878607	0.121393	-0.0652218	0.00400783	2.03e-59	264.8	49667	4.84863	0.018834	13372	4.78341	0.0191278	1100	4.71819	0.0202276	0.000907408	0.103562	0.0688878
Chr5_93234217	Chr5	93234217	C	T	0.127907	0.989	0.792	0.208	-0.266157	0.0326137	6.39e-15	66.6	238	11.9682	0.0417366	118	11.702	0.0460328	19	11.4359	0.0679957	0.0233397	0.0521277	0.0676173	0.143085	16.3118	0.0754674	30.9269	0.435323	0.209455	0.106713	0.828778	0.171222	-0.0530561	0.00329777	4.06e-58	258.8	44100	4.85365	0.0188046	18114	4.80059	0.0189296	1925	4.74753	0.0196164	0.000798911	0.1028	0.0694989
Chr5_93248858	Chr5	93248858	T	C	0.127907	0.977	0.792	0.208	-0.266157	0.0326137	6.39e-15	66.6	238	11.9682	0.0417366	118	11.702	0.0460328	19	11.4359	0.0679957	0.0233397	0.0521277	0.0676173	0.143085	16.3118	0.0754674	30.9269	0.435323	0.209455	0.106713	0.829043	0.170957	-0.053001	0.00330046	6.55e-58	257.9	44128	4.85362	0.018805	18092	4.80062	0.0189304	1919	4.74761	0.0196183	0.000796273	0.102806	0.0694965
Chr5_93253417	Chr5	93253417	G	T	0.127907	0.783	0.792	0.208	-0.266157	0.0326137	6.39e-15	66.6	238	11.9682	0.0417366	118	11.702	0.0460328	19	11.4359	0.0679957	0.0233397	0.0521277	0.0676173	0.143085	16.3118	0.0754674	30.9269	0.435323	0.209455	0.106713	0.830275	0.169725	-0.0531276	0.00330997	7.43e-58	257.6	44253	4.85361	0.0188052	18000	4.80048	0.0189318	1886	4.74735	0.019624	0.000795497	0.102809	0.0694947
Chr5_93256009	Chr5	93256009	C	T	0.127907	0.916	0.792	0.208	-0.266157	0.0326137	6.39e-15	66.6	238	11.9682	0.0417366	118	11.702	0.0460328	19	11.4359	0.0679957	0.0233397	0.0521277	0.0676173	0.143085	16.3118	0.0754674	30.9269	0.435323	0.209455	0.106713	0.830579	0.169421	-0.052944	0.00331306	2.29e-57	255.4	44284	4.85347	0.0188049	17977	4.80053	0.0189327	1878	4.74758	0.0196271	0.00078888	0.102806	0.0695029
Chr5_93258619	Chr5	93258619	A	G	0.127907	0.916	0.792	0.208	-0.266157	0.0326137	6.39e-15	66.6	238	11.9682	0.0417366	118	11.702	0.0460328	19	11.4359	0.0679957	0.0233397	0.0521277	0.0676173	0.143085	16.3118	0.0754674	30.9269	0.435323	0.209455	0.106713	0.830517	0.169483	-0.0531921	0.00331322	7e-58	257.7	44273	4.85353	0.0188046	17991	4.80034	0.0189325	1875	4.74715	0.019627	0.000796526	0.102803	0.0694989
Chr5_93263667	Chr5	93263667	T	C	0.127907	0.908	0.792	0.208	-0.266157	0.0326137	6.39e-15	66.6	238	11.9682	0.0417366	118	11.702	0.0460328	19	11.4359	0.0679957	0.0233397	0.0521277	0.0676173	0.143085	16.3118	0.0754674	30.9269	0.435323	0.209455	0.106713	0.830454	0.169546	-0.0531863	0.0033125	6.81e-58	257.8	44267	4.85358	0.0188052	17995	4.80039	0.0189325	1877	4.74721	0.0196263	0.000796585	0.102812	0.0694917
Chr5_93264741	Chr5	93264741	GGA	G	0.127907	0.905	0.792	0.208	-0.266157	0.0326137	6.39e-15	66.6	238	11.9682	0.0417366	118	11.702	0.0460328	19	11.4359	0.0679957	0.0233397	0.0521277	0.0676173	0.143085	16.3118	0.0754674	30.9269	0.435323	0.209455	0.106713	0.830711	0.169289	-0.0530756	0.00331517	1.43e-57	256.3	44290	4.8535	0.0188053	17982	4.80042	0.0189333	1867	4.74735	0.0196287	0.000792314	0.102814	0.0694942
Chr5_93265417	Chr5	93265417	G	A	0.127907	0.907	0.792	0.208	-0.266157	0.0326137	6.39e-15	66.6	238	11.9682	0.0417366	118	11.702	0.0460328	19	11.4359	0.0679957	0.0233397	0.0521277	0.0676173	0.143085	16.3118	0.0754674	30.9269	0.435323	0.209455	0.106713	0.830641	0.169359	-0.0529783	0.0033145	2.17e-57	255.5	44286	4.85341	0.0188045	17981	4.80044	0.0189332	1872	4.74746	0.0196288	0.000789671	0.102803	0.0695046
Chr5_93266948	Chr5	93266948	C	A	0.127907	0.909	0.792	0.208	-0.266157	0.0326137	6.39e-15	66.6	238	11.9682	0.0417366	118	11.702	0.0460328	19	11.4359	0.0679957	0.0233397	0.0521277	0.0676173	0.143085	16.3118	0.0754674	30.9269	0.435323	0.209455	0.106713	0.830704	0.169296	-0.0527115	0.00331571	8.59e-57	252.7	44291	4.85337	0.0188052	17979	4.80066	0.0189336	1869	4.74795	0.0196294	0.00078151	0.10281	0.0695056
Chr5_93268068	Chr5	93268068	C	T	0.127907	0.878	0.792	0.208	-0.266157	0.0326137	6.39e-15	66.6	238	11.9682	0.0417366	118	11.702	0.0460328	19	11.4359	0.0679957	0.0233397	0.0521277	0.0676173	0.143085	16.3118	0.0754674	30.9269	0.435323	0.209455	0.106713	0.831086	0.168914	-0.0530237	0.00331743	2.19e-57	255.5	44332	4.85342	0.0188043	17946	4.8004	0.0189332	1861	4.74737	0.0196301	0.000789372	0.102798	0.0695088
Chr5_93274861	Chr5	93274861	G	C	0.127907	0.82	0.792	0.208	-0.266157	0.0326137	6.39e-15	66.6	238	11.9682	0.0417366	118	11.702	0.0460328	19	11.4359	0.0679957	0.0233397	0.0521277	0.0676173	0.143085	16.3118	0.0754674	30.9269	0.435323	0.209455	0.106713	0.831904	0.168096	-0.0528477	0.00332196	7.2e-57	253.1	44418	4.85326	0.0188031	17879	4.80041	0.0189336	1842	4.74757	0.0196335	0.000781111	0.102779	0.069529
Chr5_93278706	Chr5	93278706	C	T	0.127907	0.79	0.792	0.208	-0.266157	0.0326137	6.39e-15	66.6	238	11.9682	0.0417366	118	11.702	0.0460328	19	11.4359	0.0679957	0.0233397	0.0521277	0.0676173	0.143085	16.3118	0.0754674	30.9269	0.435323	0.209455	0.106713	0.833097	0.166903	-0.0519064	0.00333171	1.28e-54	242.7	44533	4.85286	0.018805	17802	4.80095	0.0189379	1804	4.74905	0.0196432	0.00074926	0.102808	0.0695315
Chr5_93550686	Chr5	93550686	G	T	0.150618	0.923	0.873333	0.126667	-0.33118	0.0406055	6.85e-15	66.52	286	11.9939	0.0440116	83	11.6627	0.0497771	6	11.3316	0.0794739	0.0242661	0.0612461	0.059755	0.145267	16.7045	0.0855121	28.3774	0.506162	0.229436	0.105689	0.889092	0.110908	-0.0766255	0.00393714	4.14e-84	378.8	50808	4.85705	0.0188244	12435	4.78043	0.0190374	896	4.7038	0.0200371	0.00115794	0.103266	0.0688429
Chr5_93550790	Chr5	93550790	C	G	0.150618	0.921	0.873333	0.126667	-0.33118	0.0406055	6.85e-15	66.52	286	11.9939	0.0440116	83	11.6627	0.0497771	6	11.3316	0.0794739	0.0242661	0.0612461	0.059755	0.145267	16.7045	0.0855121	28.3774	0.506162	0.229436	0.105689	0.888609	0.111391	-0.0762348	0.00392775	1.15e-83	376.7	50751	4.857	0.0188241	12487	4.78077	0.0190355	901	4.70453	0.0200303	0.00115053	0.103257	0.0688546
Chr5_93550806	Chr5	93550806	A	G	0.150618	0.918	0.873333	0.126667	-0.33118	0.0406055	6.85e-15	66.52	286	11.9939	0.0440116	83	11.6627	0.0497771	6	11.3316	0.0794739	0.0242661	0.0612461	0.059755	0.145267	16.7045	0.0855121	28.3774	0.506162	0.229436	0.105689	0.888695	0.111305	-0.076251	0.00393095	1.45e-83	376.3	50758	4.85699	0.0188256	12484	4.78074	0.0190376	897	4.70449	0.020034	0.00115024	0.103284	0.0688346
Chr5_93550938	Chr5	93550938	T	A	0.150618	0.922	0.873333	0.126667	-0.33118	0.0406055	6.85e-15	66.52	286	11.9939	0.0440116	83	11.6627	0.0497771	6	11.3316	0.0794739	0.0242661	0.0612461	0.059755	0.145267	16.7045	0.0855121	28.3774	0.506162	0.229436	0.105689	0.888687	0.111313	-0.0760689	0.00393019	3.29e-83	374.6	50758	4.85696	0.018826	12483	4.78089	0.0190378	898	4.70482	0.0200338	0.00114482	0.10329	0.0688342
Chr5_93550966	Chr5	93550966	A	G	0.150618	0.91	0.873333	0.126667	-0.33118	0.0406055	6.85e-15	66.52	286	11.9939	0.0440116	83	11.6627	0.0497771	6	11.3316	0.0794739	0.0242661	0.0612461	0.059755	0.145267	16.7045	0.0855121	28.3774	0.506162	0.229436	0.105689	0.888601	0.111399	-0.0760079	0.0039271	3.31e-83	374.6	50754	4.85689	0.0188241	12480	4.78088	0.0190361	905	4.70488	0.020031	0.00114376	0.103258	0.0688591
Chr5_93551409	Chr5	93551409	G	A	0.150618	0.923	0.873333	0.126667	-0.33118	0.0406055	6.85e-15	66.52	286	11.9939	0.0440116	83	11.6627	0.0497771	6	11.3316	0.0794739	0.0242661	0.0612461	0.059755	0.145267	16.7045	0.0855121	28.3774	0.506162	0.229436	0.105689	0.88864	0.11136	-0.0762648	0.00392735	9.58e-84	377.1	50758	4.85696	0.0188234	12477	4.78069	0.0190354	904	4.70443	0.0200304	0.00115115	0.103249	0.0688604
Chr5_93551426	Chr5	93551426	C	T	0.150618	0.924	0.873333	0.126667	-0.33118	0.0406055	6.85e-15	66.52	286	11.9939	0.0440116	83	11.6627	0.0497771	6	11.3316	0.0794739	0.0242661	0.0612461	0.059755	0.145267	16.7045	0.0855121	28.3774	0.506162	0.229436	0.105689	0.888656	0.111344	-0.0761832	0.00392976	1.8e-83	375.8	50754	4.85695	0.0188233	12487	4.78076	0.0190355	898	4.70458	0.0200316	0.00114855	0.103244	0.0688667
Chr5_93551557	Chr5	93551557	C	G	0.150618	0.903	0.873333	0.126667	-0.33118	0.0406055	6.85e-15	66.52	286	11.9939	0.0440116	83	11.6627	0.0497771	6	11.3316	0.0794739	0.0242661	0.0612461	0.059755	0.145267	16.7045	0.0855121	28.3774	0.506162	0.229436	0.105689	0.888866	0.111134	-0.0763407	0.003933	1.13e-83	376.8	50780	4.85699	0.0188245	12462	4.78065	0.0190369	897	4.70431	0.0200346	0.00115139	0.103265	0.0688486
Chr5_93551559	Chr5	93551559	C	T	0.150618	0.903	0.873333	0.126667	-0.33118	0.0406055	6.85e-15	66.52	286	11.9939	0.0440116	83	11.6627	0.0497771	6	11.3316	0.0794739	0.0242661	0.0612461	0.059755	0.145267	16.7045	0.0855121	28.3774	0.506162	0.229436	0.105689	0.888859	0.111141	-0.0761936	0.00393292	2.31e-83	375.3	50780	4.85698	0.0188252	12461	4.78078	0.0190374	898	4.70459	0.0200348	0.00114703	0.103276	0.0688433
Chr5_93551575	Chr5	93551575	T	C	0.150618	0.901	0.873333	0.126667	-0.33118	0.0406055	6.85e-15	66.52	286	11.9939	0.0440116	83	11.6627	0.0497771	6	11.3316	0.0794739	0.0242661	0.0612461	0.059755	0.145267	16.7045	0.0855121	28.3774	0.506162	0.229436	0.105689	0.888835	0.111165	-0.0762369	0.003932	1.71e-83	375.9	50778	4.85701	0.0188254	12462	4.78078	0.0190372	899	4.70454	0.0200338	0.00114855	0.103278	0.0688405
Chr5_93551585	Chr5	93551585	G	A	0.150618	0.887	0.873333	0.126667	-0.33118	0.0406055	6.85e-15	66.52	286	11.9939	0.0440116	83	11.6627	0.0497771	6	11.3316	0.0794739	0.0242661	0.0612461	0.059755	0.145267	16.7045	0.0855121	28.3774	0.506162	0.229436	0.105689	0.888788	0.111212	-0.076358	0.00393203	9.48e-84	377.1	50771	4.85709	0.0188256	12470	4.78073	0.0190369	898	4.70438	0.0200331	0.00115262	0.103281	0.068835
Chr5_93551770	Chr5	93551770	A	C	0.150618	0.927	0.873333	0.126667	-0.33118	0.0406055	6.85e-15	66.52	286	11.9939	0.0440116	83	11.6627	0.0497771	6	11.3316	0.0794739	0.0242661	0.0612461	0.059755	0.145267	16.7045	0.0855121	28.3774	0.506162	0.229436	0.105689	0.88882	0.11118	-0.07633	0.00393187	1.07e-83	376.9	50777	4.85708	0.0188256	12462	4.78075	0.0190369	900	4.70442	0.0200331	0.00115149	0.103281	0.0688357
Chr5_93552005	Chr5	93552005	C	T	0.150618	0.987	0.873333	0.126667	-0.33118	0.0406055	6.85e-15	66.52	286	11.9939	0.0440116	83	11.6627	0.0497771	6	11.3316	0.0794739	0.0242661	0.0612461	0.059755	0.145267	16.7045	0.0855121	28.3774	0.506162	0.229436	0.105689	0.889685	0.110315	-0.0772826	0.00395072	5.99e-85	382.7	50876	4.85699	0.0188221	12375	4.77971	0.0190389	888	4.70242	0.0200475	0.00117237	0.103235	0.0688574
Chr5_93552080	Chr5	93552080	G	T	0.150618	0.973	0.873333	0.126667	-0.33118	0.0406055	6.85e-15	66.52	286	11.9939	0.0440116	83	11.6627	0.0497771	6	11.3316	0.0794739	0.0242661	0.0612461	0.059755	0.145267	16.7045	0.0855121	28.3774	0.506162	0.229436	0.105689	0.8897	0.1103	-0.0771545	0.00395093	1.15e-84	381.4	50878	4.85695	0.0188222	12373	4.7798	0.0190391	888	4.70264	0.0200479	0.00116834	0.103236	0.0688598
Chr5_94312271	Chr5	94312271	G	A	0.262605	0.945	0.557333	0.442667	0.219122	0.0268797	6.49e-15	66.45	122	11.659	0.0510007	174	11.8781	0.0429797	79	12.0973	0.0503834	0.0236916	0.0686247	0.0534718	0.145788	16.2507	0.0923163	25.6635	0.562053	0.243833	0.10494	0.514921	0.485079	0.0250255	0.00245531	2.24e-24	103.9	17008	4.81444	0.0189781	32037	4.83947	0.018829	15094	4.86449	0.0189988	0.000312859	0.103481	0.0693436
Chr5_94484871	Chr5	94484871	A	AG	0.269372	0	0.774667	0.225333	-0.264372	0.0324497	6.68e-15	66.38	226	11.9776	0.0456154	129	11.7132	0.0487913	20	11.4489	0.0691836	0.0244007	0.0762925	0.0470069	0.1477	16.5204	0.100693	24.2327	0.618758	0.254077	0.104226	0.833705	0.166295	-0.0449166	0.00340124	9.2e-40	174.4	44683	4.85004	0.0188416	17580	4.80513	0.0189923	1876	4.76021	0.0197369	0.000559417	0.10343	0.0692116
Chr5_94486010	Chr5	94486010	G	T	0.269372	0.96	0.774667	0.225333	-0.264372	0.0324497	6.68e-15	66.38	226	11.9776	0.0456154	129	11.7132	0.0487913	20	11.4489	0.0691836	0.0244007	0.0762925	0.0470069	0.1477	16.5204	0.100693	24.2327	0.618758	0.254077	0.104226	0.833541	0.166459	-0.0448332	0.00339953	1.17e-39	173.9	44667	4.85009	0.0188428	17591	4.80526	0.0189924	1881	4.76043	0.0197353	0.00055778	0.103446	0.0692
Chr5_93282858	Chr5	93282858	A	AT	0.132127	0	0.794667	0.205333	-0.266315	0.0326991	7.23e-15	66.33	240	11.9678	0.0418401	116	11.7015	0.0461874	19	11.4352	0.0682233	0.0231455	0.0527831	0.067119	0.143048	16.1803	0.0759287	30.4833	0.440219	0.209929	0.106706	0.834336	0.165664	-0.0516492	0.00334307	9.61e-54	238.7	44664	4.85267	0.0188043	17699	4.80102	0.0189394	1776	4.74938	0.0196507	0.000737437	0.102795	0.0695514
Chr5_93291436	Chr5	93291436	T	C	0.127682	0.764	0.793333	0.206667	-0.266315	0.0326991	7.23e-15	66.33	239	11.9678	0.0418401	117	11.7015	0.0461874	19	11.4352	0.0682233	0.0232567	0.0527831	0.067119	0.143159	16.2454	0.0760399	30.5849	0.440219	0.209929	0.106706	0.834827	0.165173	-0.051125	0.00334544	1.26e-52	233.5	44724	4.85241	0.0188055	17642	4.80129	0.0189422	1773	4.75016	0.0196557	0.000720826	0.102818	0.0695462
Chr5_94439585	Chr5	94439585	T	A	0.264807	0.988	0.805333	0.194667	-0.283697	0.0348527	7.42e-15	66.26	244	11.9784	0.0428747	116	11.6947	0.0472356	15	11.4111	0.0710886	0.0252353	0.0572536	0.0632634	0.145752	17.3138	0.0824889	30.5923	0.475067	0.228428	0.106204	0.881157	0.118843	-0.0678033	0.00405614	1.38e-62	279.4	49953	4.84872	0.0188283	13127	4.78092	0.0191331	1059	4.71312	0.0202621	0.000962854	0.103481	0.0689152
Chr5_94442277	Chr5	94442277	A	G	0.264807	0.991	0.805333	0.194667	-0.283697	0.0348527	7.42e-15	66.26	244	11.9784	0.0428747	116	11.6947	0.0472356	15	11.4111	0.0710886	0.0252353	0.0572536	0.0632634	0.145752	17.3138	0.0824889	30.5923	0.475067	0.228428	0.106204	0.881242	0.118758	-0.0679032	0.0040569	9.64e-63	280.2	49962	4.84871	0.0188279	13120	4.78081	0.0191332	1057	4.71291	0.0202629	0.00096509	0.103477	0.0689172
Chr5_94443275	Chr5	94443275	C	T	0.264807	0.991	0.805333	0.194667	-0.283697	0.0348527	7.42e-15	66.26	244	11.9784	0.0428747	116	11.6947	0.0472356	15	11.4111	0.0710886	0.0252353	0.0572536	0.0632634	0.145752	17.3138	0.0824889	30.5923	0.475067	0.228428	0.106204	0.881227	0.118773	-0.0679273	0.0040565	8.49e-63	280.4	49960	4.84868	0.0188281	13122	4.78075	0.0191338	1057	4.71282	0.0202637	0.000965885	0.103481	0.068913
Chr5_94443412	Chr5	94443412	G	A	0.264807	0.991	0.805333	0.194667	-0.283697	0.0348527	7.42e-15	66.26	244	11.9784	0.0428747	116	11.6947	0.0472356	15	11.4111	0.0710886	0.0252353	0.0572536	0.0632634	0.145752	17.3138	0.0824889	30.5923	0.475067	0.228428	0.106204	0.881242	0.118758	-0.0680047	0.00405654	6.19e-63	281	49962	4.84872	0.0188283	13120	4.78071	0.0191336	1057	4.71271	0.0202632	0.000967977	0.103484	0.0689091
BovineHD0500026725	Chr5	94116663	A	G	0.174138	1	0.545333	0.454667	-0.207922	0.0255573	7.17e-15	66.19	123	12.0264	0.0412217	163	11.8185	0.0379394	89	11.6106	0.0498589	0.021438	0.0332609	0.0845135	0.139212	15.3995	0.054699	39.1927	0.282412	0.200579	0.109459	0.60761	0.39239	-0.0227499	0.00253723	3.15e-19	80.4	23856	4.85589	0.0189149	30231	4.83314	0.0188267	10052	4.81039	0.0190786	0.000246793	0.103242	0.0695886
BovineHD0500026726	Chr5	94118706	A	G	0.174138	1	0.545333	0.454667	-0.207922	0.0255573	7.17e-15	66.19	123	12.0264	0.0412217	163	11.8185	0.0379394	89	11.6106	0.0498589	0.021438	0.0332609	0.0845135	0.139212	15.3995	0.054699	39.1927	0.282412	0.200579	0.109459	0.607524	0.392476	-0.0229809	0.0025366	1.35e-19	82.08	23852	4.85606	0.0189144	30228	4.83308	0.0188264	10059	4.8101	0.0190782	0.000251848	0.103237	0.0695881
Chr5_94112257	Chr5	94112257	A	G	0.174138	0.998	0.545333	0.454667	-0.207922	0.0255573	7.17e-15	66.19	123	12.0264	0.0412217	163	11.8185	0.0379394	89	11.6106	0.0498589	0.021438	0.0332609	0.0845135	0.139212	15.3995	0.054699	39.1927	0.282412	0.200579	0.109459	0.607345	0.392655	-0.0228164	0.00253577	2.37e-19	80.96	23842	4.85604	0.0189161	30225	4.83323	0.0188265	10072	4.81041	0.0190766	0.000248297	0.103245	0.0695843
Chr5_94117846	Chr5	94117846	C	A	0.174138	0.997	0.545333	0.454667	-0.207922	0.0255573	7.17e-15	66.19	123	12.0264	0.0412217	163	11.8185	0.0379394	89	11.6106	0.0498589	0.021438	0.0332609	0.0845135	0.139212	15.3995	0.054699	39.1927	0.282412	0.200579	0.109459	0.607797	0.392203	-0.0229709	0.00253701	1.41e-19	81.98	23867	4.85604	0.0189139	30233	4.83307	0.018826	10039	4.8101	0.0190781	0.000251569	0.10323	0.0695938
Chr5_94118044	Chr5	94118044	A	G	0.174138	0.997	0.545333	0.454667	-0.207922	0.0255573	7.17e-15	66.19	123	12.0264	0.0412217	163	11.8185	0.0379394	89	11.6106	0.0498589	0.021438	0.0332609	0.0845135	0.139212	15.3995	0.054699	39.1927	0.282412	0.200579	0.109459	0.607821	0.392179	-0.023009	0.00253708	1.23e-19	82.25	23869	4.85607	0.0189137	30232	4.83306	0.0188259	10038	4.81005	0.019078	0.000252399	0.103227	0.0695954
Chr5_94121296	Chr5	94121296	G	A	0.174138	0.993	0.545333	0.454667	-0.207922	0.0255573	7.17e-15	66.19	123	12.0264	0.0412217	163	11.8185	0.0379394	89	11.6106	0.0498589	0.021438	0.0332609	0.0845135	0.139212	15.3995	0.054699	39.1927	0.282412	0.200579	0.109459	0.607563	0.392437	-0.022977	0.00253663	1.37e-19	82.05	23856	4.85606	0.0189145	30225	4.83308	0.0188264	10058	4.81011	0.0190782	0.000251754	0.103238	0.0695878
Chr5_94121626	Chr5	94121626	A	AATG	0.174138	0	0.545333	0.454667	-0.207922	0.0255573	7.17e-15	66.19	123	12.0264	0.0412217	163	11.8185	0.0379394	89	11.6106	0.0498589	0.021438	0.0332609	0.0845135	0.139212	15.3995	0.054699	39.1927	0.282412	0.200579	0.109459	0.607431	0.392569	-0.0229853	0.0025366	1.32e-19	82.11	23845	4.85607	0.0189146	30230	4.83308	0.0188265	10064	4.8101	0.0190783	0.000251967	0.10324	0.0695861
Chr5_94122109	Chr5	94122109	CTT	C	0.174138	0.98	0.545333	0.454667	-0.207922	0.0255573	7.17e-15	66.19	123	12.0264	0.0412217	163	11.8185	0.0379394	89	11.6106	0.0498589	0.021438	0.0332609	0.0845135	0.139212	15.3995	0.054699	39.1927	0.282412	0.200579	0.109459	0.607298	0.392702	-0.0230194	0.0025365	1.17e-19	82.36	23836	4.85611	0.0189143	30231	4.83309	0.018826	10072	4.81007	0.0190776	0.000252746	0.103232	0.069591
Chr5_94545774	Chr5	94545774	G	T	0.286709	0.387	0.614667	0.385333	-0.223746	0.027523	7.55e-15	66.09	139	12.0484	0.0441945	183	11.8246	0.0397906	53	11.6009	0.0522347	0.0237148	0.0446808	0.0742939	0.142689	16.6198	0.0683956	34.6729	0.375549	0.219774	0.107805	0.667285	0.332715	-0.043407	0.00270233	6.11e-58	258	27415	4.86573	0.0188822	30768	4.82232	0.0188343	5956	4.77891	0.0191711	0.00083663	0.10325	0.0691486
Chr5_93577832	Chr5	93577832	T	C	0.116103	0.947	0.912	0.088	-0.39852	0.0490547	8.31e-15	66	313	11.9433	0.044908	58	11.5448	0.0607927	4	11.1463	0.100933	0.0254922	0.077444	0.0461382	0.149074	17.1003	0.102936	24.765	0.62666	0.240687	0.104221	0.928335	0.0716647	-0.0869685	0.00480902	6.57e-73	327	55337	4.85133	0.0188004	8411	4.76436	0.0192312	391	4.67739	0.020796	0.00100639	0.102975	0.0691956
Chr5_93579952	Chr5	93579952	GA	G	0.116103	0.973	0.912	0.088	-0.39852	0.0490547	8.31e-15	66	313	11.9433	0.044908	58	11.5448	0.0607927	4	11.1463	0.100933	0.0254922	0.077444	0.0461382	0.149074	17.1003	0.102936	24.765	0.62666	0.240687	0.104221	0.927875	0.0721246	-0.0891111	0.0047982	8.88e-77	344.9	55290	4.85156	0.0187954	8446	4.76245	0.0192254	403	4.67334	0.0207848	0.00106284	0.102908	0.0692049
Chr5_93582575	Chr5	93582575	A	G	0.116103	0.946	0.912	0.088	-0.39852	0.0490547	8.31e-15	66	313	11.9433	0.044908	58	11.5448	0.0607927	4	11.1463	0.100933	0.0254922	0.077444	0.0461382	0.149074	17.1003	0.102936	24.765	0.62666	0.240687	0.104221	0.927946	0.0720544	-0.0891503	0.00480099	9.33e-77	344.8	55297	4.85159	0.018797	8441	4.76244	0.0192271	401	4.67329	0.0207878	0.00106282	0.102936	0.0691836
Chr5_93588065	Chr5	93588065	G	A	0.116103	0.938	0.912	0.088	-0.39852	0.0490547	8.31e-15	66	313	11.9433	0.044908	58	11.5448	0.0607927	4	11.1463	0.100933	0.0254922	0.077444	0.0461382	0.149074	17.1003	0.102936	24.765	0.62666	0.240687	0.104221	0.927946	0.0720544	-0.0892379	0.00480128	6.79e-77	345.4	55298	4.85166	0.0187974	8439	4.76242	0.0192268	402	4.67319	0.0207871	0.00106491	0.102941	0.0691776
Chr5_93588179	Chr5	93588179	A	G	0.116103	0.938	0.912	0.088	-0.39852	0.0490547	8.31e-15	66	313	11.9433	0.044908	58	11.5448	0.0607927	4	11.1463	0.100933	0.0254922	0.077444	0.0461382	0.149074	17.1003	0.102936	24.765	0.62666	0.240687	0.104221	0.927961	0.0720389	-0.0892337	0.00480151	7.02e-77	345.4	55300	4.85167	0.0187982	8437	4.76244	0.0192275	402	4.67321	0.0207877	0.0010646	0.102955	0.0691675
Chr5_93589324	Chr5	93589324	G	A	0.116103	0.946	0.912	0.088	-0.39852	0.0490547	8.31e-15	66	313	11.9433	0.044908	58	11.5448	0.0607927	4	11.1463	0.100933	0.0254922	0.077444	0.0461382	0.149074	17.1003	0.102936	24.765	0.62666	0.240687	0.104221	0.927977	0.0720233	-0.0894694	0.00480144	2.81e-77	347.2	55302	4.85168	0.0187986	8435	4.76221	0.0192282	402	4.67274	0.0207886	0.00107001	0.102964	0.0691556
Chr5_93590572	Chr5	93590572	G	A	0.116103	0.946	0.912	0.088	-0.39852	0.0490547	8.31e-15	66	313	11.9433	0.044908	58	11.5448	0.0607927	4	11.1463	0.100933	0.0254922	0.077444	0.0461382	0.149074	17.1003	0.102936	24.765	0.62666	0.240687	0.104221	0.928008	0.0719921	-0.0894334	0.00480365	3.79e-77	346.6	55305	4.85161	0.0187986	8433	4.76217	0.0192295	401	4.67274	0.0207921	0.00106872	0.102966	0.0691558
Chr5_93591194	Chr5	93591194	T	G	0.116103	0.946	0.912	0.088	-0.39852	0.0490547	8.31e-15	66	313	11.9433	0.044908	58	11.5448	0.0607927	4	11.1463	0.100933	0.0254922	0.077444	0.0461382	0.149074	17.1003	0.102936	24.765	0.62666	0.240687	0.104221	0.927953	0.0720466	-0.0894777	0.00480057	2.55e-77	347.4	55299	4.85163	0.0187983	8438	4.76215	0.0192285	402	4.67267	0.0207891	0.00107053	0.102962	0.0691567
Chr5_93592810	Chr5	93592810	G	T	0.116103	0.938	0.912	0.088	-0.39852	0.0490547	8.31e-15	66	313	11.9433	0.044908	58	11.5448	0.0607927	4	11.1463	0.100933	0.0254922	0.077444	0.0461382	0.149074	17.1003	0.102936	24.765	0.62666	0.240687	0.104221	0.927486	0.0725144	-0.0892317	0.00478869	2.81e-77	347.2	55246	4.85189	0.018798	8484	4.76265	0.0192221	409	4.67342	0.0207721	0.00107102	0.102946	0.0691697
Chr5_93592829	Chr5	93592829	G	A	0.116103	0.94	0.912	0.088	-0.39852	0.0490547	8.31e-15	66	313	11.9433	0.044908	58	11.5448	0.0607927	4	11.1463	0.100933	0.0254922	0.077444	0.0461382	0.149074	17.1003	0.102936	24.765	0.62666	0.240687	0.104221	0.92747	0.07253	-0.0890715	0.00478923	5.43e-77	345.9	55243	4.85184	0.0187973	8488	4.76277	0.0192218	408	4.6737	0.0207724	0.0010674	0.102934	0.0691821
Chr5_93593486	Chr5	93593486	A	G	0.116103	0.935	0.912	0.088	-0.39852	0.0490547	8.31e-15	66	313	11.9433	0.044908	58	11.5448	0.0607927	4	11.1463	0.100933	0.0254922	0.077444	0.0461382	0.149074	17.1003	0.102936	24.765	0.62666	0.240687	0.104221	0.927322	0.0726781	-0.0897614	0.00478567	2.87e-78	351.8	55225	4.85213	0.0187985	8505	4.76237	0.0192199	409	4.67261	0.0207661	0.00108603	0.102955	0.0691517
Chr5_93594709	Chr5	93594709	G	A	0.116103	0.935	0.912	0.088	-0.39852	0.0490547	8.31e-15	66	313	11.9433	0.044908	58	11.5448	0.0607927	4	11.1463	0.100933	0.0254922	0.077444	0.0461382	0.149074	17.1003	0.102936	24.765	0.62666	0.240687	0.104221	0.9274	0.0726001	-0.0895414	0.00478834	8.22e-78	349.7	55233	4.85194	0.0187996	8499	4.7624	0.0192235	407	4.67286	0.020773	0.00107965	0.102977	0.0691393
Chr5_93596161	Chr5	93596161	C	G	0.116103	0.901	0.912	0.088	-0.39852	0.0490547	8.31e-15	66	313	11.9433	0.044908	58	11.5448	0.0607927	4	11.1463	0.100933	0.0254922	0.077444	0.0461382	0.149074	17.1003	0.102936	24.765	0.62666	0.240687	0.104221	0.927478	0.0725222	-0.0895257	0.00478996	9.83e-78	349.3	55244	4.85203	0.0187981	8487	4.7625	0.0192211	408	4.67298	0.0207708	0.0010782	0.102947	0.069164
Chr5_93596198	Chr5	93596198	G	C	0.116103	0.901	0.912	0.088	-0.39852	0.0490547	8.31e-15	66	313	11.9433	0.044908	58	11.5448	0.0607927	4	11.1463	0.100933	0.0254922	0.077444	0.0461382	0.149074	17.1003	0.102936	24.765	0.62666	0.240687	0.104221	0.927447	0.0725534	-0.0893613	0.00479024	1.9e-77	348	55239	4.85191	0.0187989	8493	4.76255	0.0192232	407	4.67319	0.020774	0.00107467	0.102964	0.0691538
Chr5_93596912	Chr5	93596912	G	A	0.116103	0.933	0.912	0.088	-0.39852	0.0490547	8.31e-15	66	313	11.9433	0.044908	58	11.5448	0.0607927	4	11.1463	0.100933	0.0254922	0.077444	0.0461382	0.149074	17.1003	0.102936	24.765	0.62666	0.240687	0.104221	0.927345	0.0726547	-0.0896143	0.00478602	5.22e-78	350.6	55228	4.85204	0.0187975	8502	4.76243	0.0192199	409	4.67281	0.0207672	0.00108216	0.102938	0.0691674
Chr5_93596925	Chr5	93596925	A	G	0.116103	0.933	0.912	0.088	-0.39852	0.0490547	8.31e-15	66	313	11.9433	0.044908	58	11.5448	0.0607927	4	11.1463	0.100933	0.0254922	0.077444	0.0461382	0.149074	17.1003	0.102936	24.765	0.62666	0.240687	0.104221	0.927376	0.0726235	-0.0895151	0.00478711	8.33e-78	349.7	55233	4.85192	0.0187981	8496	4.7624	0.0192221	410	4.67289	0.0207712	0.00107933	0.102951	0.0691596
Chr5_93597014	Chr5	93597014	T	C	0.116103	0.933	0.912	0.088	-0.39852	0.0490547	8.31e-15	66	313	11.9433	0.044908	58	11.5448	0.0607927	4	11.1463	0.100933	0.0254922	0.077444	0.0461382	0.149074	17.1003	0.102936	24.765	0.62666	0.240687	0.104221	0.927384	0.0726157	-0.089703	0.00478652	3.83e-78	351.2	55232	4.85198	0.0187982	8499	4.76228	0.0192217	408	4.67258	0.02077	0.00108376	0.102955	0.0691533
Chr5_93597445	Chr5	93597445	C	A	0.116103	0.915	0.912	0.088	-0.39852	0.0490547	8.31e-15	66	313	11.9433	0.044908	58	11.5448	0.0607927	4	11.1463	0.100933	0.0254922	0.077444	0.0461382	0.149074	17.1003	0.102936	24.765	0.62666	0.240687	0.104221	0.927376	0.0726235	-0.089712	0.0047872	3.89e-78	351.2	55231	4.85205	0.0187981	8500	4.76234	0.0192207	408	4.67263	0.0207687	0.00108409	0.102949	0.0691578
Chr5_93597760	Chr5	93597760	G	A	0.116103	0.885	0.912	0.088	-0.39852	0.0490547	8.31e-15	66	313	11.9433	0.044908	58	11.5448	0.0607927	4	11.1463	0.100933	0.0254922	0.077444	0.0461382	0.149074	17.1003	0.102936	24.765	0.62666	0.240687	0.104221	0.927501	0.0724988	-0.0893294	0.00479186	2.42e-77	347.5	55243	4.85198	0.0187985	8492	4.76265	0.0192221	404	4.67332	0.0207731	0.00107316	0.102953	0.0691632
Chr5_93598365	Chr5	93598365	G	A	0.116103	0.932	0.912	0.088	-0.39852	0.0490547	8.31e-15	66	313	11.9433	0.044908	58	11.5448	0.0607927	4	11.1463	0.100933	0.0254922	0.077444	0.0461382	0.149074	17.1003	0.102936	24.765	0.62666	0.240687	0.104221	0.927345	0.0726547	-0.0895665	0.00478592	6.25e-78	350.2	55229	4.85188	0.0187985	8500	4.76231	0.0192229	410	4.67274	0.0207719	0.001081	0.102961	0.069151
Chr5_93598835	Chr5	93598835	T	C	0.116103	0.932	0.912	0.088	-0.39852	0.0490547	8.31e-15	66	313	11.9433	0.044908	58	11.5448	0.0607927	4	11.1463	0.100933	0.0254922	0.077444	0.0461382	0.149074	17.1003	0.102936	24.765	0.62666	0.240687	0.104221	0.92733	0.0726703	-0.0897909	0.00478521	2.47e-78	352.1	55226	4.85199	0.0187985	8504	4.7622	0.0192217	409	4.67241	0.0207693	0.00108664	0.10296	0.0691469
Chr5_93602388	Chr5	93602388	A	G	0.116103	0.921	0.912	0.088	-0.39852	0.0490547	8.31e-15	66	313	11.9433	0.044908	58	11.5448	0.0607927	4	11.1463	0.100933	0.0254922	0.077444	0.0461382	0.149074	17.1003	0.102936	24.765	0.62666	0.240687	0.104221	0.927322	0.0726781	-0.0892439	0.00478495	2.04e-77	347.9	55225	4.85188	0.0187984	8505	4.76264	0.019222	409	4.6734	0.0207697	0.00107355	0.102956	0.0691605
Chr5_93602563	Chr5	93602563	A	T	0.116103	0.924	0.912	0.088	-0.39852	0.0490547	8.31e-15	66	313	11.9433	0.044908	58	11.5448	0.0607927	4	11.1463	0.100933	0.0254922	0.077444	0.0461382	0.149074	17.1003	0.102936	24.765	0.62666	0.240687	0.104221	0.927345	0.0726547	-0.0894544	0.0047854	9.31e-78	349.4	55226	4.85201	0.0187974	8506	4.76256	0.0192197	407	4.6731	0.0207667	0.0010783	0.102935	0.0691727
Chr5_93602644	Chr5	93602644	A	C	0.116103	0.916	0.912	0.088	-0.39852	0.0490547	8.31e-15	66	313	11.9433	0.044908	58	11.5448	0.0607927	4	11.1463	0.100933	0.0254922	0.077444	0.0461382	0.149074	17.1003	0.102936	24.765	0.62666	0.240687	0.104221	0.927338	0.0726625	-0.0895543	0.00478449	5.9e-78	350.3	55227	4.85191	0.0187972	8503	4.76236	0.0192209	409	4.6728	0.0207687	0.00108081	0.102937	0.069169
Chr5_93602841	Chr5	93602841	C	T	0.116103	0.745	0.912	0.088	-0.39852	0.0490547	8.31e-15	66	313	11.9433	0.044908	58	11.5448	0.0607927	4	11.1463	0.100933	0.0254922	0.077444	0.0461382	0.149074	17.1003	0.102936	24.765	0.62666	0.240687	0.104221	0.928483	0.0715165	-0.0889396	0.00483148	1.81e-75	338.9	55333	4.85127	0.0187982	8438	4.76233	0.0192376	368	4.6734	0.0208203	0.00105051	0.102958	0.0691808
Chr5_93602851	Chr5	93602851	C	T	0.116103	0.745	0.912	0.088	-0.39852	0.0490547	8.31e-15	66	313	11.9433	0.044908	58	11.5448	0.0607927	4	11.1463	0.100933	0.0254922	0.077444	0.0461382	0.149074	17.1003	0.102936	24.765	0.62666	0.240687	0.104221	0.928499	0.071501	-0.0890588	0.00483227	1.21e-75	339.7	55332	4.85137	0.0187987	8442	4.76231	0.0192371	365	4.67325	0.0208194	0.00105312	0.102964	0.0691739
Chr5_93603441	Chr5	93603441	T	C	0.116103	0.873	0.912	0.088	-0.39852	0.0490547	8.31e-15	66	313	11.9433	0.044908	58	11.5448	0.0607927	4	11.1463	0.100933	0.0254922	0.077444	0.0461382	0.149074	17.1003	0.102936	24.765	0.62666	0.240687	0.104221	0.92754	0.0724598	-0.0893941	0.00479221	1.93e-77	348	55248	4.85188	0.0187979	8487	4.76249	0.0192231	404	4.67309	0.0207755	0.00107418	0.102947	0.0691671
[truncated: 14,012 more rows]
[truncated: 7 more columns]
