# Supplementary material for: Sequence-based Association Analysis Reveals an MGST1 eQTL with Pleiotropic Effects on Bovine Milk Composition
Source: Sci Rep. 2016 May 5;6:25376. doi: 10.1038/srep25376 (PMC4857175; doi:10.1038/srep25376)
Supplement: Supplementary Dataset 10 [file srep25376-s11.xls]

## Sheet: Sheet1
CHROM	POS	snp	delhap
Chr5	93900146	Chr5_93900146	A
Chr5	93903643	Chr5_93903643	C
Chr5	93920010	Chr5_93920010	G
Chr5	93922247	Chr5_93922247	C
Chr5	93924717	Chr5_93924717	A
Chr5	93927426	Chr5_93927426	T
Chr5	93930206	Chr5_93930206	A
Chr5	93933708	Chr5_93933708	T
Chr5	93937209	Chr5_93937209	A
Chr5	93941017	Chr5_93941017	T
Chr5	93941627	Chr5_93941627	C
Chr5	93943148	Chr5_93943148	T
Chr5	93943798	Chr5_93943798	T
Chr5	93944861	Chr5_93944861	A
Chr5	93945655	Chr5_93945655	G
Chr5	93947639	Chr5_93947639	T
Chr5	93951066	Chr5_93951066	T
Chr5	93961827	Chr5_93961827	A
Chr5	93966483	Chr5_93966483	C
Chr5	93967789	Chr5_93967789	C
Chr5	93968553	Chr5_93968553	A
Chr5	93970676	Chr5_93970676	A
Chr5	93972616	Chr5_93972616	G
Chr5	93975465	Chr5_93975465	C
Chr5	93976506	Chr5_93976506	T
Chr5	93982313	Chr5_93982313	A
Chr5	93991758	Chr5_93991758	C
Chr5	93995487	Chr5_93995487	A
